# Supplementary material for: Comparative transcriptomic analysis uncovers the complex genetic network for resistance to Sclerotinia sclerotiorum in Brassica napus
Source: Sci Rep. 2016 Jan 8;6:19007. doi: 10.1038/srep19007 (PMC4705546; doi:10.1038/srep19007)
Supplement: Supplementary Table S2 [file srep19007-s2.xls]

## Sheet: Table S1
Table S1 The genes's transcript abundance of mock samples of S-line and R-line was estimated by FPKM with Cufflinks. An FPKM cutoff value of 1 was set to declare a gene expressed.
Gene name	Gene alias	S-Mock (FPKM)	R-Mock (FPKM)	Gene name	Gene alias	S-Mock (FPKM)	R-Mock (FPKM)
BnaC09g12820D	GSBRNA2T00000001001	0.142978	0.32933	BnaC01g28150D	GSBRNA2T00082855001	0	0
BnaC09g12810D	GSBRNA2T00000003001	23.5539	28.1451	BnaC01g28160D	GSBRNA2T00082856001	0.465133	0.633043
BnaC09g12800D	GSBRNA2T00000005001	1.39494	2.08725	BnaC01g28170D	GSBRNA2T00082857001	54.5822	62.3595
BnaC09g12790D	GSBRNA2T00000007001	0	0	BnaC01g28180D	GSBRNA2T00082858001	0	0
BnaC09g12780D	GSBRNA2T00000008001	24.1999	22.7295	BnaC01g28190D	GSBRNA2T00082859001	4.83073	5.48047
BnaC09g12770D	GSBRNA2T00000009001	7.11833	7.08231	BnaC01g28200D	GSBRNA2T00082860001	0.110955	0.110041
BnaC09g12760D	GSBRNA2T00000011001	1.29753	0.980259	BnaC01g28210D	GSBRNA2T00082861001	5.64022	6.96705
BnaC09g12750D	GSBRNA2T00000012001	7.69323	7.24311	BnaC01g28220D	GSBRNA2T00082863001	4.16106	4.58262
BnaC09g12740D	GSBRNA2T00000015001	0.042064	0	BnaC01g28230D	GSBRNA2T00082864001	0	0
BnaC09g12730D	GSBRNA2T00000016001	0.242009	0	BnaC01g28240D	GSBRNA2T00082866001	6.02518	7.56361
BnaC09g12720D	GSBRNA2T00000017001	0.101298	0.0598174	BnaC01g28250D	GSBRNA2T00082867001	11.9892	11.9916
BnaC09g12710D	GSBRNA2T00000018001	0.049076	0	BnaC01g28260D	GSBRNA2T00082868001	0	0
BnaC09g12700D	GSBRNA2T00000019001	0	0	BnaC01g28270D	GSBRNA2T00082869001	0.638867	0.266825
BnaC09g12690D	GSBRNA2T00000020001	11.9826	11.9353	BnaC01g28280D	GSBRNA2T00082871001	0.878893	1.43077
BnaC09g12680D	GSBRNA2T00000022001	1.23802	0.927937	BnaC01g28290D	GSBRNA2T00082877001	1.61495	2.63443
BnaC09g12670D	GSBRNA2T00000026001	0.0481245	0.0621266	BnaC01g28300D	GSBRNA2T00082878001	0	0
BnaC09g12660D	GSBRNA2T00000027001	0	0	BnaAnng07760D	GSBRNA2T00082879001	0.0233519	0
BnaC09g12650D	GSBRNA2T00000028001	0.151004	0.110443	BnaAnng07770D	GSBRNA2T00082881001	1.46389	3.40879
BnaC09g12640D	GSBRNA2T00000029001	0	0	BnaAnng07780D	GSBRNA2T00082882001	2.03658	1.50659
BnaC09g12630D	GSBRNA2T00000030001	0.0197207	0	BnaAnng07790D	GSBRNA2T00082883001	1.08985	3.13594
BnaC09g12620D	GSBRNA2T00000031001	0	0	BnaAnng07800D	GSBRNA2T00082884001	0	0
BnaC09g12610D	GSBRNA2T00000036001	0	0	BnaAnng07810D	GSBRNA2T00082885001	0	0
BnaC09g12600D	GSBRNA2T00000037001	0	0	BnaAnng07820D	GSBRNA2T00082886001	0	0
BnaC09g12590D	GSBRNA2T00000038001	0	0	BnaAnng07830D	GSBRNA2T00082887001	0	0
BnaC09g12580D	GSBRNA2T00000039001	0	0	BnaAnng07840D	GSBRNA2T00082888001	0	0
BnaC09g12570D	GSBRNA2T00000041001	0.477423	0.589451	BnaAnng07850D	GSBRNA2T00082890001	0.214643	0.0145939
BnaC09g12560D	GSBRNA2T00000042001	0.89276	0.757882	BnaAnng07860D	GSBRNA2T00082891001	0	0
BnaC09g12550D	GSBRNA2T00000045001	0	0	BnaAnng07870D	GSBRNA2T00082893001	1.93946	2.1849
BnaC09g12540D	GSBRNA2T00000046001	0	0	BnaAnng07880D	GSBRNA2T00082894001	11.3698	11.0195
BnaC09g12530D	GSBRNA2T00000047001	0.0833424	1.11453	BnaAnng07890D	GSBRNA2T00082896001	0.402969	0.471813
BnaC09g12520D	GSBRNA2T00000049001	16.6698	24.7095	BnaAnng07900D	GSBRNA2T00082897001	0	0
BnaC09g12510D	GSBRNA2T00000050001	6.22937	5.70101	BnaAnng07910D	GSBRNA2T00082899001	1.18949	0.62958
BnaC09g12500D	GSBRNA2T00000054001	4.64669	4.19021	BnaAnng07920D	GSBRNA2T00082900001	6.53004	6.64083
BnaC09g12490D	GSBRNA2T00000056001	0.604219	0.770341	BnaAnng07930D	GSBRNA2T00082901001	0.0822226	0.0771485
BnaC09g12480D	GSBRNA2T00000058001	1.03015	2.16397	BnaAnng07940D	GSBRNA2T00082902001	15.3142	11.2031
BnaC09g12470D	GSBRNA2T00000059001	0	0	BnaAnng07950D	GSBRNA2T00082903001	0.070192	0.230177
BnaC09g12460D	GSBRNA2T00000060001	0.330131	0.591745	BnaAnng07960D	GSBRNA2T00082904001	0.269385	0
BnaC09g12450D	GSBRNA2T00000063001	0	0	BnaAnng07970D	GSBRNA2T00082905001	0.141909	0.141736
BnaC09g12440D	GSBRNA2T00000064001	0	0	BnaAnng07980D	GSBRNA2T00082906001	21.8533	21.2011
BnaC09g12430D	GSBRNA2T00000065001	25.0563	32.4495	BnaAnng07990D	GSBRNA2T00082907001	35.6394	32.9522
BnaC09g12420D	GSBRNA2T00000066001	0	0	BnaAnng08000D	GSBRNA2T00082908001	0.0428724	0
BnaC09g12410D	GSBRNA2T00000067001	0	0	BnaAnng08010D	GSBRNA2T00082909001	32.367	42.4065
BnaC09g12400D	GSBRNA2T00000068001	0	0	BnaAnng08020D	GSBRNA2T00082910001	6.45112	7.72839
BnaC09g12390D	GSBRNA2T00000069001	0	0	BnaAnng08030D	GSBRNA2T00082911001	0	0
BnaC09g12380D	GSBRNA2T00000070001	0	0	BnaAnng08040D	GSBRNA2T00082912001	1.16023	0.912385
BnaC09g12370D	GSBRNA2T00000072001	0	0	BnaC06g09930D	GSBRNA2T00082913001	0	0
BnaC09g12360D	GSBRNA2T00000073001	0.17585	0.316504	BnaC06g09940D	GSBRNA2T00082914001	0	0
BnaC09g12350D	GSBRNA2T00000075001	7.52032	11.698	BnaC06g09950D	GSBRNA2T00082915001	0	0
BnaC09g12340D	GSBRNA2T00000078001	2.48999	3.34462	BnaC06g09960D	GSBRNA2T00082916001	5.94258	6.92216
BnaC09g12330D	GSBRNA2T00000079001	3.20047	3.78266	BnaC06g09970D	GSBRNA2T00082917001	0	0.676564
BnaC09g12320D	GSBRNA2T00000080001	0	0	BnaC06g09980D	GSBRNA2T00082920001	16.3362	17.1103
BnaC09g12310D	GSBRNA2T00000081001	16.3645	20.569	BnaC06g09990D	GSBRNA2T00082921001	0.51964	0.86402
BnaC09g12300D	GSBRNA2T00000082001	0	0	BnaC06g10000D	GSBRNA2T00082922001	0	0
BnaC09g12290D	GSBRNA2T00000083001	11.1221	14.5124	BnaC06g10010D	GSBRNA2T00082925001	0.0956648	0.357378
BnaC09g12280D	GSBRNA2T00000084001	1.57448	2.27582	BnaC06g10020D	GSBRNA2T00082927001	0	0
BnaC09g12270D	GSBRNA2T00000087001	0	0	BnaC06g10030D	GSBRNA2T00082928001	0	0
BnaC09g12260D	GSBRNA2T00000095001	13.9864	16.9804	BnaC06g10040D	GSBRNA2T00082929001	0	0
BnaC09g12250D	GSBRNA2T00000097001	100.691	167.661	BnaC06g10050D	GSBRNA2T00082930001	0	0
BnaC09g12240D	GSBRNA2T00000098001	1.04088	1.0737	BnaC06g10060D	GSBRNA2T00082932001	3.16143	5.83312
BnaC09g12230D	GSBRNA2T00000101001	0	0.305751	BnaA02g17640D	GSBRNA2T00082934001	0	0
BnaC09g12220D	GSBRNA2T00000103001	0	0	BnaA02g17650D	GSBRNA2T00082935001	0	0
BnaC09g12210D	GSBRNA2T00000104001	0	0	BnaA02g17660D	GSBRNA2T00082936001	1.30808	1.26219
BnaC09g12200D	GSBRNA2T00000106001	0.810479	2.73013	BnaA02g17670D	GSBRNA2T00082938001	5.45557	7.39802
BnaC09g12190D	GSBRNA2T00000107001	2.19179	2.39374	BnaA02g17680D	GSBRNA2T00082939001	0.15135	0.433723
BnaC09g12180D	GSBRNA2T00000108001	5.02181	6.759	BnaA02g17690D	GSBRNA2T00082940001	0	0
BnaC09g12170D	GSBRNA2T00000109001	3.20977	4.12147	BnaA02g17700D	GSBRNA2T00082941001	0.0553579	0.0237235
BnaC09g12160D	GSBRNA2T00000110001	2.42767	2.94723	BnaA02g17710D	GSBRNA2T00082944001	0.00494344	0
BnaC09g12150D	GSBRNA2T00000112001	0	0	BnaA02g17720D	GSBRNA2T00082945001	2.23693	3.11487
BnaC09g12140D	GSBRNA2T00000114001	22.2205	18.9484	BnaA02g17730D	GSBRNA2T00082946001	8.20458	6.73716
BnaC09g12130D	GSBRNA2T00000118001	10.9943	10.6646	BnaA02g17740D	GSBRNA2T00082948001	0.477523	0.0725755
BnaC09g12120D	GSBRNA2T00000119001	1.40527	1.68045	BnaA02g17750D	GSBRNA2T00082949001	0	0
BnaC09g12110D	GSBRNA2T00000120001	0.644942	0.800421	BnaA02g17760D	GSBRNA2T00082950001	0.0670452	0
BnaC09g12100D	GSBRNA2T00000121001	1.37625	1.87488	BnaA02g17770D	GSBRNA2T00082951001	0.0439349	0
BnaC09g12090D	GSBRNA2T00000128001	2.12704	2.99128	BnaA02g17780D	GSBRNA2T00082952001	38.6122	45.8069
BnaC09g12080D	GSBRNA2T00000130001	27.0264	49.0548	BnaA02g17790D	GSBRNA2T00082953001	0	0
BnaC09g12070D	GSBRNA2T00000133001	0	0	BnaA02g17800D	GSBRNA2T00082954001	0	0
BnaC09g12060D	GSBRNA2T00000134001	0	0	BnaA02g17810D	GSBRNA2T00082955001	0.473719	1.19984
BnaC09g12050D	GSBRNA2T00000137001	0.0161651	0	BnaA02g17820D	GSBRNA2T00082956001	0	0
BnaC09g12040D	GSBRNA2T00000138001	7.25024	7.99168	BnaA02g17830D	GSBRNA2T00082958001	0.268621	0.171543
BnaC09g12030D	GSBRNA2T00000139001	24.7705	29.4272	BnaA02g17840D	GSBRNA2T00082960001	0	0
BnaA05g26300D	GSBRNA2T00000146001	0	0	BnaA02g17850D	GSBRNA2T00082962001	6.58591	8.35692
BnaA05g26310D	GSBRNA2T00000147001	0	0	BnaA02g17860D	GSBRNA2T00082963001	0	0
BnaA05g26320D	GSBRNA2T00000148001	0.0438234	0	BnaA02g17870D	GSBRNA2T00082967001	0.0687047	0.0911213
BnaA05g26330D	GSBRNA2T00000149001	0.137461	0.182927	BnaA09g13040D	GSBRNA2T00082968001	37.8495	54.6657
BnaA05g26340D	GSBRNA2T00000150001	0	0	BnaA09g13030D	GSBRNA2T00082969001	0.07216	0
BnaA05g26350D	GSBRNA2T00000152001	0	0	BnaA09g13020D	GSBRNA2T00082970001	7.93655	8.76863
BnaA05g26360D	GSBRNA2T00000154001	6.27642	5.02784	BnaA09g13010D	GSBRNA2T00082972001	6.31038	8.1095
BnaA05g26370D	GSBRNA2T00000155001	0.799687	0.753439	BnaA09g13000D	GSBRNA2T00082974001	7.7677	8.00944
BnaA05g26380D	GSBRNA2T00000156001	34.777	36.9949	BnaA09g12990D	GSBRNA2T00082976001	0	0
BnaA05g26390D	GSBRNA2T00000157001	0	0	BnaA09g12980D	GSBRNA2T00082979001	5.73035	10.1107
BnaA05g26400D	GSBRNA2T00000158001	1.96948	1.80691	BnaA09g12970D	GSBRNA2T00082981001	31.1864	37.4327
BnaA05g26410D	GSBRNA2T00000159001	15.6312	9.37981	BnaA09g12960D	GSBRNA2T00082982001	1.09196	1.04759
BnaA05g26420D	GSBRNA2T00000160001	3.79149	2.3517	BnaA09g12950D	GSBRNA2T00082983001	1.48228	3.36658
BnaA05g26430D	GSBRNA2T00000161001	46.331	34.0946	BnaA09g12940D	GSBRNA2T00082984001	2.56091	2.34928
BnaA05g26440D	GSBRNA2T00000162001	1.85145	0.498294	BnaA09g12930D	GSBRNA2T00082986001	4.96392	6.76719
BnaA05g26450D	GSBRNA2T00000163001	0	0	BnaA09g12920D	GSBRNA2T00082989001	0.773362	0.389807
BnaA05g26460D	GSBRNA2T00000164001	0	0	BnaA09g12910D	GSBRNA2T00082991001	10.1626	9.67053
BnaA05g26470D	GSBRNA2T00000165001	0	0.044073	BnaA09g12900D	GSBRNA2T00082992001	1.67384	17.682
BnaA05g26480D	GSBRNA2T00000166001	0.795954	0.246205	BnaCnng61740D	GSBRNA2T00082995001	4.01764	4.93921
BnaA05g26490D	GSBRNA2T00000167001	7.22498	1.98532	BnaC03g71990D	GSBRNA2T00083001001	1.42178	1.5523
BnaA05g26500D	GSBRNA2T00000168001	0.789012	0.0221946	BnaCnng61750D	GSBRNA2T00083002001	3.30081	4.5723
BnaA05g26510D	GSBRNA2T00000169001	14.9624	15.0099	BnaAnng29230D	GSBRNA2T00083004001	0.139556	0
BnaA05g26520D	GSBRNA2T00000170001	3.27056	2.98342	BnaCnng61760D	GSBRNA2T00083005001	0.0306794	0
BnaA05g26530D	GSBRNA2T00000172001	0.288779	0.0794484	BnaCnng61770D	GSBRNA2T00083006001	0.0170094	0
BnaA05g26540D	GSBRNA2T00000173001	0.464566	0.0845096	BnaC04g53290D	GSBRNA2T00083011001	15.4689	14.1968
BnaA05g26550D	GSBRNA2T00000175001	84.7952	201.759	BnaCnng61780D	GSBRNA2T00083014001	13.6069	16.2642
BnaA05g26560D	GSBRNA2T00000176001	2.19996	2.37299	BnaCnng61790D	GSBRNA2T00083016001	0	0
BnaA05g26570D	GSBRNA2T00000178001	0.307361	0.218543	BnaCnng61800D	GSBRNA2T00083018001	3.54005	4.28013
BnaA05g26580D	GSBRNA2T00000181001	0	0	BnaAnng29240D	GSBRNA2T00083019001	0	0
BnaA05g26590D	GSBRNA2T00000182001	1.75879	4.96179	BnaAnng29250D	GSBRNA2T00083020001	0	0
BnaA05g26600D	GSBRNA2T00000183001	0.609724	0.31036	BnaAnng29260D	GSBRNA2T00083024001	3.39283	4.72601
BnaA05g26610D	GSBRNA2T00000184001	0	0	BnaCnng61810D	GSBRNA2T00083026001	10.6056	10.9474
BnaA05g26620D	GSBRNA2T00000185001	0	0	BnaCnng61820D	GSBRNA2T00083028001	0	0
BnaA05g26630D	GSBRNA2T00000187001	0	0	BnaA06g38530D	GSBRNA2T00083030001	10.9252	12.869
BnaA05g26640D	GSBRNA2T00000188001	19.8485	11.7445	BnaCnng61830D	GSBRNA2T00083032001	2.0225	0.576944
BnaA05g26650D	GSBRNA2T00000189001	7.08182	10.6262	BnaCnng61840D	GSBRNA2T00083034001	0	0
BnaA05g26660D	GSBRNA2T00000191001	13.1159	43.8712	BnaUnng03110D	GSBRNA2T00083035001	0	0
BnaA05g26670D	GSBRNA2T00000192001	0	0	BnaAnng29270D	GSBRNA2T00083036001	0	0
BnaA05g26680D	GSBRNA2T00000193001	0	0.551241	BnaAnng29280D	GSBRNA2T00083037001	3.27549	3.42054
BnaA05g26690D	GSBRNA2T00000194001	50.8743	67.188	BnaAnng29290D	GSBRNA2T00083039001	0	0
BnaA05g26700D	GSBRNA2T00000195001	3.90344	3.73674	BnaCnng61850D	GSBRNA2T00083043001	5.71654	0.686301
BnaA05g26710D	GSBRNA2T00000196001	35.1775	30.4817	BnaAnng29300D	GSBRNA2T00083044001	0.873039	2.29069
BnaA05g26720D	GSBRNA2T00000197001	7.32629	16.2529	BnaAnng29310D	GSBRNA2T00083047001	0.760842	1.24668
BnaA05g26730D	GSBRNA2T00000198001	27.0001	37.212	BnaAnng29320D	GSBRNA2T00083049001	0.00909337	0
BnaA05g26740D	GSBRNA2T00000199001	0.565121	0.806751	BnaA04g28840D	GSBRNA2T00083050001	5.41551	15.5695
BnaA05g26750D	GSBRNA2T00000200001	30.1532	91.2246	BnaAnng29330D	GSBRNA2T00083052001	0	0
BnaA05g26760D	GSBRNA2T00000201001	1.27269	2.30533	BnaA07g37570D	GSBRNA2T00083057001	3.05221	4.70944
BnaA05g26770D	GSBRNA2T00000202001	6.2496	9.44903	BnaCnng61860D	GSBRNA2T00083058001	0.0511419	1.62674
BnaA05g26780D	GSBRNA2T00000203001	6.42856	8.30875	BnaA06g38190D	GSBRNA2T00083059001	0	0.0864438
BnaA05g26790D	GSBRNA2T00000204001	3.25874	4.12975	BnaA08g31540D	GSBRNA2T00083060001	0.0243688	0.0056067
BnaA05g26800D	GSBRNA2T00000206001	4.16518	5.31724	BnaCnng61870D	GSBRNA2T00083061001	0.0494654	0
BnaA05g26810D	GSBRNA2T00000208001	5.55005	5.19242	BnaCnng61880D	GSBRNA2T00083062001	0	0
BnaA05g26820D	GSBRNA2T00000209001	4.52431	6.03663	BnaCnng61890D	GSBRNA2T00083063001	12.9803	18.3802
BnaA05g26830D	GSBRNA2T00000210001	0	0	BnaAnng29340D	GSBRNA2T00083065001	0	0
BnaA05g26840D	GSBRNA2T00000211001	0	0	BnaCnng61900D	GSBRNA2T00083069001	0	0
BnaA05g26850D	GSBRNA2T00000212001	0	0	BnaCnng61910D	GSBRNA2T00083070001	0	0
BnaA05g26860D	GSBRNA2T00000213001	0	0	BnaCnng61920D	GSBRNA2T00083073001	0	0
BnaA05g26870D	GSBRNA2T00000217001	1.28235	0.445771	BnaCnng61930D	GSBRNA2T00083074001	0	0
BnaA05g26880D	GSBRNA2T00000219001	0	0	BnaC09g54030D	GSBRNA2T00083075001	0	0
BnaA05g26890D	GSBRNA2T00000220001	15.1477	15.7181	BnaA02g36650D	GSBRNA2T00083078001	2.85414	2.0763
BnaA05g26900D	GSBRNA2T00000221001	192.135	238.288	BnaA02g18190D	GSBRNA2T00083081001	0.0139711	0.0383656
BnaA05g26910D	GSBRNA2T00000222001	0.0131601	0.0744118	BnaA02g18180D	GSBRNA2T00083082001	3.68529	5.01238
BnaA05g26920D	GSBRNA2T00000223001	1.1593	1.04204	BnaA02g18170D	GSBRNA2T00083085001	1.98986	2.24523
BnaA05g26930D	GSBRNA2T00000224001	7.81311	7.57188	BnaA02g18160D	GSBRNA2T00083086001	19.3885	17.8632
BnaA05g26940D	GSBRNA2T00000225001	2.29497	3.24216	BnaA02g18150D	GSBRNA2T00083087001	6.53988	10.294
BnaA05g26950D	GSBRNA2T00000226001	0.00917881	0	BnaA02g18140D	GSBRNA2T00083088001	0	0
BnaA05g26960D	GSBRNA2T00000227001	18.7869	21.0043	BnaA02g18130D	GSBRNA2T00083089001	0	0
BnaA05g26970D	GSBRNA2T00000228001	13.875	12.3213	BnaA02g18120D	GSBRNA2T00083093001	0	0
BnaA05g26980D	GSBRNA2T00000229001	1.74852	1.90282	BnaA02g18110D	GSBRNA2T00083094001	23.3778	16.7848
BnaA05g26990D	GSBRNA2T00000230001	0.427302	0.383856	BnaA02g18100D	GSBRNA2T00083095001	0	0.0448264
BnaA05g27000D	GSBRNA2T00000231001	0	0	BnaA02g18090D	GSBRNA2T00083096001	0	0
BnaA05g27010D	GSBRNA2T00000232001	0	0	BnaA02g18080D	GSBRNA2T00083097001	2.42911	3.03081
BnaA05g27020D	GSBRNA2T00000233001	0	0	BnaA02g18070D	GSBRNA2T00083098001	0.0708097	0.134844
BnaA05g27030D	GSBRNA2T00000234001	0	0	BnaA02g18060D	GSBRNA2T00083100001	1.71636	1.81782
BnaA05g27040D	GSBRNA2T00000235001	0	0.12569	BnaA02g18050D	GSBRNA2T00083101001	278.585	221.957
BnaA05g27050D	GSBRNA2T00000236001	0	0	BnaA02g18040D	GSBRNA2T00083102001	0	0
BnaA05g27060D	GSBRNA2T00000237001	0	0	BnaA02g18030D	GSBRNA2T00083104001	0	0
BnaA05g27070D	GSBRNA2T00000238001	0	0	BnaA02g18020D	GSBRNA2T00083105001	0	0
BnaA05g27080D	GSBRNA2T00000240001	0	0	BnaA02g18010D	GSBRNA2T00083106001	21.6515	22.924
BnaA05g27090D	GSBRNA2T00000241001	10.4946	9.49064	BnaA02g18000D	GSBRNA2T00083107001	0.315435	0.102706
BnaA05g27100D	GSBRNA2T00000242001	0.95422	0.88067	BnaA02g17990D	GSBRNA2T00083108001	2.15771	0.215398
BnaA05g27110D	GSBRNA2T00000243001	0	0	BnaA02g17980D	GSBRNA2T00083109001	0.0452095	0
BnaA05g27120D	GSBRNA2T00000244001	0	0	BnaA02g17970D	GSBRNA2T00083110001	0.619909	0.302766
BnaA05g27130D	GSBRNA2T00000245001	3.53638	4.16847	BnaA02g17960D	GSBRNA2T00083112001	0	0
BnaA05g27140D	GSBRNA2T00000246001	0.221396	0.255612	BnaA02g17950D	GSBRNA2T00083113001	0	0
BnaA05g27150D	GSBRNA2T00000247001	3.59575	4.09216	BnaA02g17940D	GSBRNA2T00083114001	0	0
BnaA05g27160D	GSBRNA2T00000248001	0.270037	0.206358	BnaA02g17930D	GSBRNA2T00083115001	1.49656	1.3497
BnaA05g27170D	GSBRNA2T00000249001	0	0	BnaA02g17920D	GSBRNA2T00083116001	0.556553	1.6824
BnaA05g27180D	GSBRNA2T00000250001	2.32693	2.27109	BnaA02g17910D	GSBRNA2T00083117001	0	0
BnaA05g27190D	GSBRNA2T00000251001	49.9983	55.9624	BnaA02g17900D	GSBRNA2T00083119001	0	0
BnaA05g27200D	GSBRNA2T00000252001	21.3957	20.4294	BnaA02g17890D	GSBRNA2T00083122001	7.91585	8.90581
BnaA05g27210D	GSBRNA2T00000253001	2.14894	2.25216	BnaA02g17880D	GSBRNA2T00083123001	2.7391	3.86896
BnaA05g27220D	GSBRNA2T00000256001	0	0	BnaA02g17170D	GSBRNA2T00083124001	0	0
BnaA05g27230D	GSBRNA2T00000257001	0.697123	0.0414307	BnaA02g17160D	GSBRNA2T00083125001	0	0.819947
BnaA05g27240D	GSBRNA2T00000258001	2.38424	2.85762	BnaA02g17150D	GSBRNA2T00083126001	0	0
BnaA05g27250D	GSBRNA2T00000259001	3.88593	4.05246	BnaA02g17140D	GSBRNA2T00083127001	0	0
BnaA05g27260D	GSBRNA2T00000261001	11.4064	8.89524	BnaA02g17130D	GSBRNA2T00083128001	0.572803	0.361729
BnaA05g27270D	GSBRNA2T00000262001	16.9609	19.9413	BnaA02g17120D	GSBRNA2T00083129001	6.47268	13.2064
BnaA05g27280D	GSBRNA2T00000263001	21.8177	20.2203	BnaA02g17110D	GSBRNA2T00083130001	0.546568	1.16826
BnaA05g27290D	GSBRNA2T00000265001	0.108423	0.015173	BnaA02g17100D	GSBRNA2T00083131001	0.0753892	0
BnaA05g27300D	GSBRNA2T00000267001	35.9694	40.0503	BnaA02g17090D	GSBRNA2T00083132001	11.7981	9.13701
BnaA05g27310D	GSBRNA2T00000268001	8.64897	14.3733	BnaA02g17080D	GSBRNA2T00083134001	0	0
BnaA05g27320D	GSBRNA2T00000269001	15.3657	19.2137	BnaA02g17070D	GSBRNA2T00083135001	0	0
BnaA05g27330D	GSBRNA2T00000270001	4.0023	4.27245	BnaA02g17060D	GSBRNA2T00083136001	0	0
BnaA05g27340D	GSBRNA2T00000271001	0.0792486	0.321545	BnaA02g17050D	GSBRNA2T00083137001	0.0774255	0.00967208
BnaA05g27350D	GSBRNA2T00000272001	0.642773	1.00924	BnaA02g17040D	GSBRNA2T00083138001	28.5649	34.674
BnaA05g27360D	GSBRNA2T00000273001	0	0	BnaA02g17030D	GSBRNA2T00083140001	0.0401739	0.0189284
BnaA05g27370D	GSBRNA2T00000274001	0	0	BnaA02g17020D	GSBRNA2T00083141001	1.037	1.26797
BnaA05g27380D	GSBRNA2T00000275001	6.57028	9.78154	BnaA02g17010D	GSBRNA2T00083142001	0	0
BnaA05g27390D	GSBRNA2T00000276001	22.296	24.845	BnaA02g17000D	GSBRNA2T00083143001	28.7154	38.7355
BnaA05g27400D	GSBRNA2T00000278001	0	0	BnaA02g16990D	GSBRNA2T00083144001	0	0
BnaA05g27410D	GSBRNA2T00000279001	10.5291	8.76236	BnaA02g16980D	GSBRNA2T00083145001	0	0
BnaA05g27420D	GSBRNA2T00000280001	124.278	147.983	BnaA02g16970D	GSBRNA2T00083146001	7.95566	9.04348
BnaA05g27430D	GSBRNA2T00000281001	6.57597	6.27159	BnaA02g16960D	GSBRNA2T00083151001	0	0
BnaA05g27440D	GSBRNA2T00000282001	15.9172	20.6723	BnaA02g16950D	GSBRNA2T00083152001	0	0
BnaA05g27450D	GSBRNA2T00000283001	0	0	BnaC02g17220D	GSBRNA2T00083155001	0	0
BnaA05g27460D	GSBRNA2T00000284001	6.20427	4.48139	BnaC02g17230D	GSBRNA2T00083156001	0.482666	0
BnaA05g27470D	GSBRNA2T00000285001	4.23239	6.82902	BnaC02g17240D	GSBRNA2T00083157001	0.446218	0.178207
BnaA05g27480D	GSBRNA2T00000286001	4.92902	4.52254	BnaC02g17250D	GSBRNA2T00083158001	0.877748	0.094633
BnaA05g27490D	GSBRNA2T00000288001	4.67926	5.65912	BnaC02g17260D	GSBRNA2T00083159001	1.34075	0.0570565
BnaA05g27500D	GSBRNA2T00000289001	0	0	BnaC02g17270D	GSBRNA2T00083161001	0	0
BnaA05g27510D	GSBRNA2T00000290001	8.11866	9.06795	BnaC02g17280D	GSBRNA2T00083162001	1.99199	2.4525
BnaA05g27520D	GSBRNA2T00000291001	14.5433	17.995	BnaC02g17290D	GSBRNA2T00083167001	0.0191199	0.0490486
BnaA05g27530D	GSBRNA2T00000292001	62.6798	71.4696	BnaC02g17300D	GSBRNA2T00083168001	0.816009	0.770258
BnaA05g27540D	GSBRNA2T00000293001	19.5602	28.8455	BnaC02g17310D	GSBRNA2T00083169001	37.7943	59.4446
BnaA05g27550D	GSBRNA2T00000295001	0.602804	1.80456	BnaC02g17320D	GSBRNA2T00083170001	0	0.147318
BnaA05g27560D	GSBRNA2T00000296001	0.106002	0	BnaC02g17330D	GSBRNA2T00083171001	0.0844629	0.109182
BnaA05g27570D	GSBRNA2T00000297001	0	0	BnaC02g17340D	GSBRNA2T00083172001	0	0
BnaA05g27580D	GSBRNA2T00000299001	0.049075	0	BnaC02g17350D	GSBRNA2T00083175001	0	0
BnaA05g27590D	GSBRNA2T00000300001	1.25252	2.07939	BnaC01g34930D	GSBRNA2T00083176001	0	0.928607
BnaA05g27600D	GSBRNA2T00000301001	0.452229	0.980721	BnaC01g34940D	GSBRNA2T00083177001	5.11868	4.68619
BnaA05g27610D	GSBRNA2T00000302001	9.61438	11.3832	BnaC01g34950D	GSBRNA2T00083178001	0	0
BnaA05g27620D	GSBRNA2T00000303001	1.35439	1.724	BnaC01g34960D	GSBRNA2T00083179001	0	0
BnaA05g27630D	GSBRNA2T00000304001	0.0291311	0	BnaC01g34970D	GSBRNA2T00083188001	10.567	14.1866
BnaA05g27640D	GSBRNA2T00000306001	0.0514885	0	BnaC01g34980D	GSBRNA2T00083189001	7.46677	9.48657
BnaA05g27650D	GSBRNA2T00000307001	7.65244	7.09929	BnaC01g34990D	GSBRNA2T00083191001	0	0
BnaA05g27660D	GSBRNA2T00000310001	121.778	170.97	BnaC01g35000D	GSBRNA2T00083195001	0	0
BnaA05g27670D	GSBRNA2T00000311001	21.2528	26.7172	BnaC01g35010D	GSBRNA2T00083196001	0.367243	0
BnaA05g27680D	GSBRNA2T00000312001	30.7705	44.8331	BnaC01g35020D	GSBRNA2T00083200001	7.16585	8.83683
BnaA05g27690D	GSBRNA2T00000313001	1.17262	1.2564	BnaC01g35030D	GSBRNA2T00083201001	4.92205	4.84115
BnaA05g27700D	GSBRNA2T00000314001	2.30126	4.04399	BnaC01g35040D	GSBRNA2T00083202001	0.0712447	0
BnaA05g27710D	GSBRNA2T00000315001	2.17795	2.70469	BnaC01g35050D	GSBRNA2T00083204001	0	0
BnaA05g27720D	GSBRNA2T00000316001	11.4903	12.0518	BnaA09g41830D	GSBRNA2T00083205001	0.486606	1.95461
BnaA05g27730D	GSBRNA2T00000317001	1.71604	18.3486	BnaA09g41840D	GSBRNA2T00083206001	8.01538	15.4589
BnaA05g27740D	GSBRNA2T00000318001	5.71251	9.48301	BnaA09g41850D	GSBRNA2T00083208001	0.747213	1.24524
BnaA05g27750D	GSBRNA2T00000320001	0	0	BnaA09g41860D	GSBRNA2T00083209001	0	0
BnaA05g27760D	GSBRNA2T00000321001	11.1039	8.98233	BnaA09g41870D	GSBRNA2T00083210001	0.154684	0.147455
BnaA05g27770D	GSBRNA2T00000322001	3.13148	5.67153	BnaA09g41880D	GSBRNA2T00083211001	0	0
BnaA05g27780D	GSBRNA2T00000323001	4.48803	4.84961	BnaA09g41890D	GSBRNA2T00083213001	0	0
BnaA05g27790D	GSBRNA2T00000324001	2.11759	2.30545	BnaA09g41900D	GSBRNA2T00083214001	0.192182	0
BnaA05g27800D	GSBRNA2T00000325001	17.8708	22.4119	BnaA09g41910D	GSBRNA2T00083215001	0	0
BnaA05g27810D	GSBRNA2T00000326001	0	0	BnaA09g41920D	GSBRNA2T00083216001	0.0474951	0
BnaA05g27820D	GSBRNA2T00000328001	0.091151	0.0505854	BnaA09g41930D	GSBRNA2T00083219001	0.260486	0
BnaA05g27830D	GSBRNA2T00000329001	0	0	BnaA09g41940D	GSBRNA2T00083220001	0	0
BnaA05g27840D	GSBRNA2T00000330001	14.8404	16.0911	BnaA09g41950D	GSBRNA2T00083221001	0	0
BnaA05g27850D	GSBRNA2T00000331001	15.5155	15.7999	BnaA09g41960D	GSBRNA2T00083223001	0	0
BnaA05g27860D	GSBRNA2T00000332001	15.6327	23.962	BnaA09g41970D	GSBRNA2T00083224001	10.3669	15.8063
BnaA05g27870D	GSBRNA2T00000334001	5.22761	13.1548	BnaA09g41980D	GSBRNA2T00083225001	0	0
BnaA05g27880D	GSBRNA2T00000335001	5.56752	7.06977	BnaA09g41990D	GSBRNA2T00083227001	4.01982	8.50737
BnaA05g27890D	GSBRNA2T00000336001	0.0177511	0.0809074	BnaA09g42000D	GSBRNA2T00083228001	8.74641	8.72351
BnaA05g27900D	GSBRNA2T00000337001	0	0	BnaA09g42010D	GSBRNA2T00083229001	1.05163	3.0921
BnaA05g27910D	GSBRNA2T00000338001	0.0159365	0.0377728	BnaA09g42020D	GSBRNA2T00083230001	0.0463829	0
BnaA05g27920D	GSBRNA2T00000339001	4.17483	5.29737	BnaA09g42030D	GSBRNA2T00083231001	8.16255	4.69161
BnaA05g27930D	GSBRNA2T00000340001	0.0771498	0.0434499	BnaA09g42040D	GSBRNA2T00083232001	0.597357	0.214955
BnaA05g27940D	GSBRNA2T00000341001	0.0146623	0	BnaA09g42050D	GSBRNA2T00083233001	9.1239	6.31238
BnaA05g27950D	GSBRNA2T00000342001	10.7379	18.1708	BnaA09g42060D	GSBRNA2T00083234001	0	0
BnaA05g27960D	GSBRNA2T00000343001	0	0	BnaA09g42070D	GSBRNA2T00083235001	0	0
BnaA05g27970D	GSBRNA2T00000345001	11.0435	13.1075	BnaA09g42080D	GSBRNA2T00083236001	23.4558	32.4883
BnaA05g27980D	GSBRNA2T00000348001	2.45464	4.10895	BnaA09g42090D	GSBRNA2T00083237001	25.4347	31.8179
BnaA05g27990D	GSBRNA2T00000349001	13.8518	27.6897	BnaA09g42100D	GSBRNA2T00083238001	0.85887	0.512232
BnaA05g28000D	GSBRNA2T00000350001	24.2405	27.4642	BnaA09g42110D	GSBRNA2T00083239001	0	0
BnaA05g28010D	GSBRNA2T00000351001	0.35347	0.461287	BnaA09g42120D	GSBRNA2T00083240001	0.171998	0.0196339
BnaA05g28020D	GSBRNA2T00000352001	0	0	BnaA09g42130D	GSBRNA2T00083243001	0	0
BnaA05g28030D	GSBRNA2T00000353001	4.24477	4.3543	BnaA09g42140D	GSBRNA2T00083245001	0.152851	0.0966936
BnaA05g28040D	GSBRNA2T00000354001	0	0	BnaA09g42150D	GSBRNA2T00083246001	0.297701	0.210003
BnaA05g28050D	GSBRNA2T00000358001	22.9653	38.2945	BnaA09g42160D	GSBRNA2T00083247001	5.65029	7.31614
BnaA05g28060D	GSBRNA2T00000359001	0.32078	0.514088	BnaA09g42170D	GSBRNA2T00083248001	0.0191252	0.105796
BnaA05g28070D	GSBRNA2T00000360001	28.0672	37.5089	BnaA03g52740D	GSBRNA2T00083249001	0	0
BnaA05g28080D	GSBRNA2T00000361001	41.352	49.1209	BnaA03g52730D	GSBRNA2T00083251001	0.0452238	0
BnaA05g28090D	GSBRNA2T00000362001	0.484814	0.842199	BnaA03g52720D	GSBRNA2T00083253001	0	0
BnaA05g28100D	GSBRNA2T00000363001	1.79929	2.36429	BnaA03g52710D	GSBRNA2T00083254001	0	0
BnaA05g28110D	GSBRNA2T00000364001	84.9171	93.3933	BnaA03g52700D	GSBRNA2T00083258001	0	0
BnaA05g28120D	GSBRNA2T00000366001	4.96418	3.68615	BnaA03g52690D	GSBRNA2T00083259001	2.45444	2.3619
BnaA05g28130D	GSBRNA2T00000367001	0	0	BnaA03g52680D	GSBRNA2T00083260001	5.12673	5.38073
BnaA05g28140D	GSBRNA2T00000368001	29.1759	32.1105	BnaA03g52670D	GSBRNA2T00083261001	4.96155	4.3166
BnaA05g28150D	GSBRNA2T00000369001	3.44953	4.37744	BnaA03g52660D	GSBRNA2T00083262001	1.19366	1.68521
BnaA05g28160D	GSBRNA2T00000370001	0	0	BnaA03g52650D	GSBRNA2T00083263001	16.8775	16.3167
BnaA05g28170D	GSBRNA2T00000371001	0	0	BnaA03g52640D	GSBRNA2T00083264001	1.19891	1.32749
BnaA05g28180D	GSBRNA2T00000372001	16.2431	19.0405	BnaA03g52630D	GSBRNA2T00083265001	0	0
BnaA05g28190D	GSBRNA2T00000373001	0.325672	0.248319	BnaA03g52620D	GSBRNA2T00083266001	0	0.0485116
BnaA05g28200D	GSBRNA2T00000374001	0.340364	0.385634	BnaA03g52610D	GSBRNA2T00083267001	0.0493069	0.0270888
BnaA05g28210D	GSBRNA2T00000375001	1.73152	2.23473	BnaA03g52600D	GSBRNA2T00083268001	0	0
BnaA05g28220D	GSBRNA2T00000376001	8.31873	7.93617	BnaA03g52590D	GSBRNA2T00083269001	0	0
BnaA05g28230D	GSBRNA2T00000377001	0	0.108611	BnaA03g52580D	GSBRNA2T00083270001	0	0
BnaA05g28240D	GSBRNA2T00000378001	5.23427	14.4911	BnaA03g52570D	GSBRNA2T00083271001	1.8885	1.53092
BnaA05g28250D	GSBRNA2T00000379001	52.5021	52.5837	BnaA03g52560D	GSBRNA2T00083272001	6.38299	5.96825
BnaA05g28260D	GSBRNA2T00000380001	3.438	3.21742	BnaA03g52550D	GSBRNA2T00083273001	0	0
BnaA05g28270D	GSBRNA2T00000381001	0.150706	0.236975	BnaA03g52540D	GSBRNA2T00083274001	0	0
BnaA05g28280D	GSBRNA2T00000382001	0	0	BnaA03g52530D	GSBRNA2T00083275001	0.0598279	0.0489072
BnaA05g28290D	GSBRNA2T00000383001	0	0	BnaA03g52520D	GSBRNA2T00083276001	2.36477	4.30695
BnaA05g28300D	GSBRNA2T00000385001	0.0361711	0	BnaA03g52510D	GSBRNA2T00083277001	1.39992	0.433716
BnaA05g28310D	GSBRNA2T00000386001	2.33955	2.41587	BnaA03g52500D	GSBRNA2T00083279001	0.114391	0.115051
BnaA05g28320D	GSBRNA2T00000387001	0	0	BnaA03g52490D	GSBRNA2T00083280001	0	0
BnaA05g28330D	GSBRNA2T00000388001	4.6591	5.11388	BnaA03g52480D	GSBRNA2T00083281001	0.151633	0.0660954
BnaA05g28340D	GSBRNA2T00000390001	12.1633	12.1013	BnaA03g52470D	GSBRNA2T00083283001	12.3187	15.9784
BnaA05g28350D	GSBRNA2T00000391001	0.385086	0.360379	BnaA03g52460D	GSBRNA2T00083284001	0	0
BnaA05g28360D	GSBRNA2T00000392001	2.62119	2.85708	BnaA03g52450D	GSBRNA2T00083285001	2.5044	3.02255
BnaA05g28370D	GSBRNA2T00000394001	15.7911	16.9126	BnaA03g52440D	GSBRNA2T00083286001	3.65025	5.10967
BnaA05g28380D	GSBRNA2T00000395001	0	0.0557376	BnaA03g52430D	GSBRNA2T00083287001	0	0
BnaA05g28390D	GSBRNA2T00000396001	50.4589	54.4639	BnaA03g52420D	GSBRNA2T00083289001	3.52532	3.75781
BnaA05g28400D	GSBRNA2T00000398001	14.5351	15.2059	BnaA03g52410D	GSBRNA2T00083292001	0.179327	0.240876
BnaA05g28410D	GSBRNA2T00000399001	0.483446	0.491438	BnaA03g52400D	GSBRNA2T00083295001	0.067295	0.0121012
BnaA05g28420D	GSBRNA2T00000400001	8.94685	12.5864	BnaA03g52390D	GSBRNA2T00083296001	3.29997	3.22779
BnaA05g28430D	GSBRNA2T00000401001	0	0	BnaA04g14180D	GSBRNA2T00083298001	0.153711	0
BnaA05g28440D	GSBRNA2T00000402001	5.22772	2.76308	BnaA04g14190D	GSBRNA2T00083300001	0	0
BnaA05g28450D	GSBRNA2T00000403001	17.1877	7.19085	BnaA04g14200D	GSBRNA2T00083301001	0.0287844	0.241712
BnaA05g28460D	GSBRNA2T00000404001	2.87892	2.64516	BnaA04g14210D	GSBRNA2T00083304001	0.386275	0.869388
BnaA05g28470D	GSBRNA2T00000405001	224.074	229.151	BnaA04g14220D	GSBRNA2T00083306001	24.3936	27.1602
BnaA05g28480D	GSBRNA2T00000406001	3.24077	0.300646	BnaA04g14230D	GSBRNA2T00083309001	1.78314	9.54079
BnaA05g28490D	GSBRNA2T00000407001	0.016444	0.00539996	BnaA04g14240D	GSBRNA2T00083310001	0.0820328	0
BnaA05g28500D	GSBRNA2T00000409001	0	0	BnaA04g14250D	GSBRNA2T00083311001	0.0408552	0
BnaA05g28510D	GSBRNA2T00000410001	4.87869	6.36819	BnaA04g14260D	GSBRNA2T00083312001	0.753453	0.743033
BnaA05g28520D	GSBRNA2T00000411001	6.18707	9.50661	BnaA04g14270D	GSBRNA2T00083313001	0.0486987	0
BnaA05g28530D	GSBRNA2T00000412001	14.9279	16.4391	BnaA04g14280D	GSBRNA2T00083314001	22.5474	17.9565
BnaA05g28540D	GSBRNA2T00000413001	8.34046	7.274	BnaA04g14290D	GSBRNA2T00083316001	0	0.117543
BnaA05g28550D	GSBRNA2T00000414001	9.81859	10.243	BnaA04g14300D	GSBRNA2T00083317001	0	0
BnaA05g28560D	GSBRNA2T00000415001	23.5865	26.7135	BnaA04g14310D	GSBRNA2T00083319001	0.674121	0.212754
BnaA05g28570D	GSBRNA2T00000416001	0.116931	0.268236	BnaA04g14320D	GSBRNA2T00083320001	25.1671	23.1901
BnaC04g19310D	GSBRNA2T00000418001	0	0	BnaA04g14330D	GSBRNA2T00083321001	0.00812792	0.0412539
BnaC04g19320D	GSBRNA2T00000423001	0	0	BnaA04g14340D	GSBRNA2T00083322001	19.8969	15.0274
BnaC04g19330D	GSBRNA2T00000424001	5.68869	6.91704	BnaA04g14350D	GSBRNA2T00083324001	2.81831	5.47243
BnaC04g19340D	GSBRNA2T00000428001	0.038178	0	BnaA04g14360D	GSBRNA2T00083325001	0	0
BnaC04g19350D	GSBRNA2T00000430001	0	0	BnaA04g14370D	GSBRNA2T00083326001	8.35957	4.46787
BnaC04g19360D	GSBRNA2T00000435001	0	0	BnaA04g14380D	GSBRNA2T00083327001	0.0288779	0
BnaC04g19370D	GSBRNA2T00000439001	0	0	BnaA04g14390D	GSBRNA2T00083329001	0	0
BnaC04g19380D	GSBRNA2T00000446001	0.0769607	0.306752	BnaA04g14400D	GSBRNA2T00083330001	9.78676	17.2893
BnaC04g19390D	GSBRNA2T00000447001	0	0	BnaA04g14410D	GSBRNA2T00083333001	0	0
BnaC04g19400D	GSBRNA2T00000448001	0	0	BnaA04g14420D	GSBRNA2T00083334001	0.191608	0.37462
BnaC04g19410D	GSBRNA2T00000450001	0.16945	0.555382	BnaA04g14430D	GSBRNA2T00083335001	7.7951	5.28487
BnaC04g19420D	GSBRNA2T00000452001	0	0	BnaA04g14440D	GSBRNA2T00083336001	1.00687	0.513288
BnaC04g19430D	GSBRNA2T00000453001	0.314725	0.13508	BnaA04g14450D	GSBRNA2T00083337001	0.777629	1.2061
BnaC04g19440D	GSBRNA2T00000454001	4.92048	5.48998	BnaA04g14460D	GSBRNA2T00083338001	0.0831839	0
BnaC04g19450D	GSBRNA2T00000455001	0	0	BnaA05g20460D	GSBRNA2T00083343001	0.697603	0
BnaC04g19460D	GSBRNA2T00000456001	0	0	BnaA05g20470D	GSBRNA2T00083345001	0	0
BnaC04g19470D	GSBRNA2T00000457001	0.506605	0.468856	BnaA05g20480D	GSBRNA2T00083346001	4.94286	31.2836
BnaC04g19480D	GSBRNA2T00000459001	0.0281274	0.023821	BnaA05g20490D	GSBRNA2T00083347001	21.1962	32.8748
BnaC04g19490D	GSBRNA2T00000460001	0	0	BnaA05g20500D	GSBRNA2T00083348001	0	0
BnaC04g19500D	GSBRNA2T00000461001	0	0	BnaA05g20510D	GSBRNA2T00083349001	5.7485	6.18323
BnaC04g19510D	GSBRNA2T00000466001	3.36879	4.25873	BnaA05g20520D	GSBRNA2T00083353001	0	0
BnaC04g19520D	GSBRNA2T00000467001	0	0	BnaA05g20530D	GSBRNA2T00083354001	0.151592	0.888419
BnaC04g19530D	GSBRNA2T00000468001	0	0	BnaA05g20540D	GSBRNA2T00083355001	10.8548	18.0952
BnaC04g19540D	GSBRNA2T00000469001	0	0	BnaA05g20550D	GSBRNA2T00083358001	9.48625	9.90289
BnaC04g19550D	GSBRNA2T00000470001	0.245815	0.114458	BnaA05g20560D	GSBRNA2T00083360001	0.617751	0.671538
BnaC04g19560D	GSBRNA2T00000471001	0	0	BnaA05g20570D	GSBRNA2T00083361001	0.620512	2.21901
BnaC04g19570D	GSBRNA2T00000472001	0.0100306	0.00780264	BnaA05g20580D	GSBRNA2T00083362001	20.3538	25.1405
BnaC04g19580D	GSBRNA2T00000473001	0	0	BnaA05g20590D	GSBRNA2T00083363001	7.6811	9.78882
BnaC04g19590D	GSBRNA2T00000476001	14.1923	13.9134	BnaA05g20600D	GSBRNA2T00083364001	15.6611	26.0386
BnaC04g19600D	GSBRNA2T00000480001	1.04491	1.19105	BnaA05g20610D	GSBRNA2T00083365001	7.57577	6.34334
BnaC04g19610D	GSBRNA2T00000482001	0	0	BnaA05g20620D	GSBRNA2T00083366001	0	0
BnaC04g19620D	GSBRNA2T00000483001	0	0	BnaA05g20630D	GSBRNA2T00083370001	0	0.0171948
BnaC04g19630D	GSBRNA2T00000484001	14.7655	13.5943	BnaA05g20640D	GSBRNA2T00083372001	7.18693	10.9167
BnaC04g19640D	GSBRNA2T00000485001	0	0	BnaA05g20650D	GSBRNA2T00083375001	0.0181123	0.0141441
BnaC04g19650D	GSBRNA2T00000492001	0	0	BnaA05g20660D	GSBRNA2T00083376001	17.5144	8.49783
BnaC04g19660D	GSBRNA2T00000494001	0	0	BnaA01g23020D	GSBRNA2T00083380001	0	0
BnaC04g19670D	GSBRNA2T00000495001	0	0	BnaA01g23030D	GSBRNA2T00083382001	0.0248464	0
BnaC04g19680D	GSBRNA2T00000496001	0	0	BnaA01g23040D	GSBRNA2T00083384001	0.432595	0.274151
BnaC04g19690D	GSBRNA2T00000498001	0.072473	0.309942	BnaA01g23050D	GSBRNA2T00083385001	0.565217	0.828973
BnaC04g19700D	GSBRNA2T00000501001	6.79292	8.35931	BnaA01g23060D	GSBRNA2T00083386001	0	0
BnaC04g19710D	GSBRNA2T00000502001	7.01027	11.9387	BnaA01g23070D	GSBRNA2T00083388001	2.1936	3.20622
BnaC04g19720D	GSBRNA2T00000508001	0	0	BnaA01g23080D	GSBRNA2T00083389001	0	0
BnaC04g19730D	GSBRNA2T00000509001	0	0	BnaA01g23090D	GSBRNA2T00083390001	0.262248	0.737104
BnaC04g19740D	GSBRNA2T00000510001	0	0	BnaA01g23100D	GSBRNA2T00083392001	8.83658	7.71589
BnaC04g19750D	GSBRNA2T00000511001	0	0	BnaA01g23110D	GSBRNA2T00083393001	0	0
BnaC04g19760D	GSBRNA2T00000512001	0	0	BnaA01g23120D	GSBRNA2T00083394001	50.7967	64.7609
BnaC04g19770D	GSBRNA2T00000513001	0.0156139	0	BnaA01g23130D	GSBRNA2T00083397001	0	0
BnaC04g19780D	GSBRNA2T00000514001	0	0	BnaA01g23140D	GSBRNA2T00083398001	0.776023	0.631328
BnaC04g19790D	GSBRNA2T00000515001	0	0	BnaA01g23150D	GSBRNA2T00083400001	5.95686	5.44463
BnaC04g19800D	GSBRNA2T00000516001	0.139113	0	BnaA01g23160D	GSBRNA2T00083401001	26.1325	27.2006
BnaC04g19810D	GSBRNA2T00000517001	0	0	BnaA01g23170D	GSBRNA2T00083402001	17.5685	34.7236
BnaC04g19820D	GSBRNA2T00000518001	0.026392	0	BnaA01g23180D	GSBRNA2T00083404001	3.70923	2.83673
BnaC04g19830D	GSBRNA2T00000526001	0	0	BnaA07g03730D	GSBRNA2T00083405001	26.8687	18.5795
BnaC04g19840D	GSBRNA2T00000529001	0.789285	0.558883	BnaA07g03720D	GSBRNA2T00083407001	0	0
BnaC04g19850D	GSBRNA2T00000533001	0	0	BnaA07g03710D	GSBRNA2T00083408001	1.1007	11.6291
BnaC04g19860D	GSBRNA2T00000536001	0	0	BnaA07g03700D	GSBRNA2T00083409001	0	0
BnaC04g19870D	GSBRNA2T00000537001	0	0	BnaA07g03690D	GSBRNA2T00083411001	0	0
BnaC04g19880D	GSBRNA2T00000538001	0	0	BnaA07g03680D	GSBRNA2T00083412001	3.45216	2.77234
BnaC04g19890D	GSBRNA2T00000539001	3.27533	0.330318	BnaA07g03670D	GSBRNA2T00083414001	0.972267	2.33364
BnaC04g19900D	GSBRNA2T00000541001	0	0	BnaA07g03660D	GSBRNA2T00083415001	2.24301	2.69422
BnaC03g55000D	GSBRNA2T00000545001	0	0	BnaA07g03650D	GSBRNA2T00083416001	8.30085	6.30565
BnaC03g54990D	GSBRNA2T00000552001	0.809348	1.49233	BnaA07g03640D	GSBRNA2T00083417001	0.049076	0
BnaC03g54980D	GSBRNA2T00000553001	5.90184	8.05413	BnaA07g03630D	GSBRNA2T00083418001	6.35934	6.85151
BnaC03g54970D	GSBRNA2T00000554001	0	0	BnaA07g03620D	GSBRNA2T00083420001	0	0
BnaC03g54960D	GSBRNA2T00000560001	1.52526	1.84599	BnaA07g03610D	GSBRNA2T00083421001	0.339736	0.559198
BnaC03g54950D	GSBRNA2T00000561001	0.473072	3.22131	BnaA07g03600D	GSBRNA2T00083426001	8.91462	3.76864
BnaC03g54940D	GSBRNA2T00000566001	69.9361	153.853	BnaA07g03590D	GSBRNA2T00083427001	14.6573	15.3182
BnaC03g54930D	GSBRNA2T00000570001	1.15573	0	BnaA07g03580D	GSBRNA2T00083429001	0.0733539	0.103609
BnaC03g54920D	GSBRNA2T00000573001	0	0	BnaA07g03570D	GSBRNA2T00083430001	25.3789	49.3861
BnaC03g54910D	GSBRNA2T00000574001	30.9373	55.0672	BnaA07g03560D	GSBRNA2T00083432001	0.892879	1.19488
BnaC03g54900D	GSBRNA2T00000575001	0.280854	0.444106	BnaA07g03550D	GSBRNA2T00083433001	8.81428	7.08425
BnaC03g54890D	GSBRNA2T00000580001	1.84868	0.174577	BnaA07g03540D	GSBRNA2T00083434001	0	0
BnaC03g54880D	GSBRNA2T00000581001	0	0	BnaA07g03530D	GSBRNA2T00083435001	0	0
BnaC03g54870D	GSBRNA2T00000584001	0	0	BnaA07g03520D	GSBRNA2T00083437001	0	0
BnaC03g54860D	GSBRNA2T00000597001	0	0	BnaCnng61940D	GSBRNA2T00083439001	0	0
BnaC03g54850D	GSBRNA2T00000598001	0	0	BnaA01g34720D	GSBRNA2T00083440001	18.8172	39.5492
BnaC03g54840D	GSBRNA2T00000600001	1.26342	1.66256	BnaAnng29350D	GSBRNA2T00083441001	34.8505	10.7858
BnaC03g54830D	GSBRNA2T00000606001	0	0	BnaCnng61950D	GSBRNA2T00083444001	0	0
BnaC03g54820D	GSBRNA2T00000607001	0.052318	0	BnaCnng61960D	GSBRNA2T00083445001	0	0
BnaC03g54810D	GSBRNA2T00000614001	0.00977907	0	BnaAnng29360D	GSBRNA2T00083446001	0	0
BnaC03g54800D	GSBRNA2T00000618001	0	0	BnaC08g47410D	GSBRNA2T00083447001	4.46239	4.83985
BnaC03g54790D	GSBRNA2T00000621001	0	0.298922	BnaC08g48240D	GSBRNA2T00083449001	1.66735	1.7892
BnaC03g54780D	GSBRNA2T00000622001	3.84349	4.10175	BnaCnng61970D	GSBRNA2T00083450001	0	0
BnaC03g54770D	GSBRNA2T00000623001	0	0	BnaCnng61980D	GSBRNA2T00083451001	0	0
BnaC03g54760D	GSBRNA2T00000626001	3.87523	0.597828	BnaA02g36660D	GSBRNA2T00083452001	3.26525	5.58328
BnaC03g54750D	GSBRNA2T00000627001	0.0206276	0	BnaA02g36670D	GSBRNA2T00083453001	8.37501	8.02761
BnaC03g54740D	GSBRNA2T00000629001	5.53153	4.8389	BnaCnng61990D	GSBRNA2T00083455001	0	0
BnaC03g54730D	GSBRNA2T00000630001	0	0	BnaAnng29370D	GSBRNA2T00083458001	0.0774617	0.024353
BnaC03g54720D	GSBRNA2T00000631001	3.26766	3.61687	BnaCnng62000D	GSBRNA2T00083459001	0	0.711526
BnaC03g54710D	GSBRNA2T00000632001	0	0	BnaCnng62010D	GSBRNA2T00083460001	1.39126	4.03256
BnaC03g54700D	GSBRNA2T00000635001	0	0	BnaCnng62020D	GSBRNA2T00083461001	0.51245	0.280489
BnaC03g54690D	GSBRNA2T00000636001	0	0	BnaCnng62030D	GSBRNA2T00083463001	0	0
BnaC03g54680D	GSBRNA2T00000637001	4.41871	3.6027	BnaCnng62040D	GSBRNA2T00083467001	8.44686	11.1394
BnaC03g54670D	GSBRNA2T00000638001	0.725469	0	BnaAnng29380D	GSBRNA2T00083471001	17.4128	23.6229
BnaC03g54660D	GSBRNA2T00000639001	15.0919	19.7716	BnaAnng29390D	GSBRNA2T00083472001	1.0015	1.09349
BnaA06g25070D	GSBRNA2T00000640001	2.08278	1.84578	BnaAnng29400D	GSBRNA2T00083476001	18.7909	11.1863
BnaA06g25060D	GSBRNA2T00000642001	7.35359	8.46177	BnaAnng29410D	GSBRNA2T00083477001	0	0
BnaA06g25050D	GSBRNA2T00000643001	0	0	BnaAnng29420D	GSBRNA2T00083478001	5.87339	7.76337
BnaA06g25040D	GSBRNA2T00000644001	4.63653	4.19679	BnaAnng29430D	GSBRNA2T00083479001	0.544449	0.486861
BnaA06g25030D	GSBRNA2T00000645001	11.992	19.0458	BnaAnng29440D	GSBRNA2T00083480001	0.0333294	3.01792
BnaA06g25020D	GSBRNA2T00000646001	38.3399	47.704	BnaCnng62050D	GSBRNA2T00083481001	15.7554	13.3752
BnaA06g25010D	GSBRNA2T00000647001	17.0834	16.4775	BnaAnng29450D	GSBRNA2T00083484001	0	0.0760543
BnaA06g25000D	GSBRNA2T00000648001	1.99896	2.10117	BnaCnng62060D	GSBRNA2T00083486001	0.060521	0.232717
BnaA06g24990D	GSBRNA2T00000649001	4.9359	5.52868	BnaCnng62070D	GSBRNA2T00083487001	0	0
BnaA06g24980D	GSBRNA2T00000651001	2.9133	4.60371	BnaCnng62080D	GSBRNA2T00083488001	12.5892	15.7906
BnaA06g24970D	GSBRNA2T00000652001	28.4027	37.8025	BnaCnng62090D	GSBRNA2T00083489001	22.0587	21.8334
BnaA06g24960D	GSBRNA2T00000653001	1.47933	1.62656	BnaCnng62100D	GSBRNA2T00083490001	1.00299	0.792158
BnaA06g24950D	GSBRNA2T00000654001	2.98836	3.49934	BnaCnng62110D	GSBRNA2T00083491001	1.90758	2.62372
BnaA06g24940D	GSBRNA2T00000655001	41.8416	45.9987	BnaCnng62120D	GSBRNA2T00083492001	0	0
BnaA06g24930D	GSBRNA2T00000656001	4.30802	7.17106	BnaAnng29460D	GSBRNA2T00083493001	0	0
BnaA06g24920D	GSBRNA2T00000657001	3.75912	4.9497	BnaCnng62130D	GSBRNA2T00083494001	1.32699	1.31098
BnaA06g24910D	GSBRNA2T00000658001	0.0261206	0	BnaCnng62140D	GSBRNA2T00083498001	0.705089	0.68101
BnaA06g24900D	GSBRNA2T00000659001	17.0898	19.754	BnaCnng62150D	GSBRNA2T00083500001	78.461	137.72
BnaA06g24890D	GSBRNA2T00000660001	0	0	BnaCnng62160D	GSBRNA2T00083502001	0	0
BnaA06g24880D	GSBRNA2T00000661001	1.5093	1.67761	BnaAnng29470D	GSBRNA2T00083506001	6.60152	7.9941
BnaA06g24870D	GSBRNA2T00000662001	1.55421	1.09827	BnaCnng62170D	GSBRNA2T00083507001	0	0
BnaA06g24860D	GSBRNA2T00000665001	0	0	BnaCnng62180D	GSBRNA2T00083512001	0	0
BnaA06g24850D	GSBRNA2T00000666001	13.3913	17.2811	BnaA03g56510D	GSBRNA2T00083513001	21.4086	24.3056
BnaA06g24840D	GSBRNA2T00000667001	1.77445	1.59015	BnaA03g56520D	GSBRNA2T00083514001	0.949642	1.0889
BnaA06g24830D	GSBRNA2T00000668001	0.663258	0.940281	BnaAnng29480D	GSBRNA2T00083516001	0	0
BnaA06g24820D	GSBRNA2T00000670001	7.62621	9.36578	BnaAnng29490D	GSBRNA2T00083517001	1.43996	3.42742
BnaA06g24810D	GSBRNA2T00000671001	0	0	BnaAnng29500D	GSBRNA2T00083518001	0	0
BnaA06g24800D	GSBRNA2T00000672001	11.5546	12.9289	BnaAnng29510D	GSBRNA2T00083519001	0.822639	0.619237
BnaA06g24790D	GSBRNA2T00000673001	0.893209	1.20058	BnaA08g30000D	GSBRNA2T00083522001	2.88306	3.3113
BnaA06g24780D	GSBRNA2T00000674001	7.94902	12.1879	BnaCnng62190D	GSBRNA2T00083524001	3.21604	7.77096
BnaA06g24770D	GSBRNA2T00000677001	0.856317	0.539118	BnaAnng29520D	GSBRNA2T00083525001	0	0
BnaA06g24760D	GSBRNA2T00000678001	0	0	BnaCnng13700D	GSBRNA2T00083526001	2.21706	3.46847
BnaA06g24750D	GSBRNA2T00000679001	0	0	BnaCnng13710D	GSBRNA2T00083529001	0	0
BnaA06g24740D	GSBRNA2T00000680001	0.256356	0.256536	BnaCnng13720D	GSBRNA2T00083534001	14.3743	9.58341
BnaA06g24730D	GSBRNA2T00000681001	0	0	BnaCnng13730D	GSBRNA2T00083537001	0.175024	0
BnaA06g24720D	GSBRNA2T00000682001	0	0	BnaCnng13740D	GSBRNA2T00083538001	0	0
BnaA06g24710D	GSBRNA2T00000683001	20.1725	17.2881	BnaCnng13750D	GSBRNA2T00083543001	0.185495	3.30578
BnaA06g24700D	GSBRNA2T00000684001	56.9548	55.098	BnaCnng13760D	GSBRNA2T00083544001	24.395	19.0314
BnaA06g24690D	GSBRNA2T00000686001	0.110752	0.11513	BnaCnng13770D	GSBRNA2T00083545001	3.73487	5.5933
BnaA06g24680D	GSBRNA2T00000687001	0.0632321	0	BnaCnng13780D	GSBRNA2T00083546001	0	0
BnaA06g24670D	GSBRNA2T00000688001	3.0523	3.7007	BnaCnng13790D	GSBRNA2T00083547001	0	0
BnaA06g24660D	GSBRNA2T00000689001	0	16.0399	BnaCnng13800D	GSBRNA2T00083548001	0	0
BnaA06g24650D	GSBRNA2T00000690001	63.8458	84.6635	BnaCnng13810D	GSBRNA2T00083551001	0	0
BnaA06g24640D	GSBRNA2T00000691001	1.40945	1.8166	BnaCnng13820D	GSBRNA2T00083558001	0	0
BnaA06g24630D	GSBRNA2T00000692001	0	0	BnaCnng13830D	GSBRNA2T00083559001	0	0
BnaA06g24620D	GSBRNA2T00000693001	2.20509	2.56046	BnaCnng13840D	GSBRNA2T00083560001	0	0
BnaA06g24610D	GSBRNA2T00000694001	0	0	BnaCnng13850D	GSBRNA2T00083561001	0.0584364	0.214942
BnaA06g24600D	GSBRNA2T00000695001	1.45873	0.152857	BnaCnng13860D	GSBRNA2T00083562001	0	0
BnaA06g24590D	GSBRNA2T00000697001	0.586703	0.692639	BnaCnng13870D	GSBRNA2T00083563001	0	0
BnaA06g24580D	GSBRNA2T00000700001	0	0	BnaCnng13880D	GSBRNA2T00083568001	52.2476	59.7651
BnaA06g24570D	GSBRNA2T00000701001	180.205	237.764	BnaCnng13890D	GSBRNA2T00083569001	1.09349	1.53624
BnaA06g24560D	GSBRNA2T00000702001	1.09904	2.35822	BnaCnng13900D	GSBRNA2T00083570001	0.754612	0.863641
BnaA06g24550D	GSBRNA2T00000704001	2.08937	2.45628	BnaCnng13910D	GSBRNA2T00083571001	10.4099	11.7528
BnaA06g24540D	GSBRNA2T00000705001	0.693771	1.59401	BnaCnng13920D	GSBRNA2T00083572001	0	0
BnaA06g24530D	GSBRNA2T00000706001	3.90361	7.14314	BnaC03g66030D	GSBRNA2T00083576001	0	0
BnaA06g24520D	GSBRNA2T00000707001	19.4155	22.2077	BnaC03g66040D	GSBRNA2T00083578001	0	0
BnaA06g24510D	GSBRNA2T00000708001	3.15151	3.90425	BnaC03g66050D	GSBRNA2T00083582001	8.20151	9.63393
BnaA06g24500D	GSBRNA2T00000709001	2.6926	2.00781	BnaC03g66060D	GSBRNA2T00083583001	0	0
BnaA06g24490D	GSBRNA2T00000710001	0.435682	0.2949	BnaC03g66070D	GSBRNA2T00083584001	0	0
BnaA06g24480D	GSBRNA2T00000711001	0.146762	0.410491	BnaC03g66080D	GSBRNA2T00083586001	13.971	16.9988
BnaA06g24470D	GSBRNA2T00000712001	0.330168	0.477415	BnaC03g66090D	GSBRNA2T00083587001	9.75607	10.4644
BnaA06g24460D	GSBRNA2T00000713001	0.345209	1.03656	BnaC03g66100D	GSBRNA2T00083588001	0	0
BnaA06g24450D	GSBRNA2T00000714001	1.18564	1.7281	BnaC03g66110D	GSBRNA2T00083589001	3.16934	3.0732
BnaA06g24440D	GSBRNA2T00000715001	1.88873	1.78384	BnaC03g66120D	GSBRNA2T00083593001	0	0
BnaA06g24430D	GSBRNA2T00000716001	1.96758	2.07952	BnaC03g66130D	GSBRNA2T00083594001	0	0
BnaA06g24420D	GSBRNA2T00000717001	11.8995	12.5585	BnaC03g66140D	GSBRNA2T00083596001	4.47261	14.1647
BnaA06g24410D	GSBRNA2T00000718001	0.288502	1.12894	BnaC03g66150D	GSBRNA2T00083598001	0	0
BnaA06g24400D	GSBRNA2T00000719001	0.17336	0.316144	BnaC03g66160D	GSBRNA2T00083599001	1.65333	2.02328
BnaA06g24390D	GSBRNA2T00000720001	0	0	BnaC03g66170D	GSBRNA2T00083600001	0.0203839	0
BnaA06g24380D	GSBRNA2T00000721001	0	0.0608385	BnaC03g66180D	GSBRNA2T00083602001	0	0
BnaA06g24370D	GSBRNA2T00000726001	0.0255504	0.15884	BnaC03g66190D	GSBRNA2T00083603001	16.5812	48.5891
BnaA06g24360D	GSBRNA2T00000728001	3.90943	4.18225	BnaC03g66200D	GSBRNA2T00083604001	0	0
BnaA06g24350D	GSBRNA2T00000729001	16.5866	20.0583	BnaC03g66210D	GSBRNA2T00083607001	0.0316778	0
BnaA06g24340D	GSBRNA2T00000731001	3.3185	3.79674	BnaC03g66220D	GSBRNA2T00083608001	0	0
BnaA06g24330D	GSBRNA2T00000732001	0.640882	0.77287	BnaC03g66230D	GSBRNA2T00083610001	0	0
BnaA06g24320D	GSBRNA2T00000733001	0.0700082	0.104157	BnaC05g50520D	GSBRNA2T00083616001	0.126666	0.16486
BnaA06g24310D	GSBRNA2T00000734001	0.132192	0.100962	BnaC05g50530D	GSBRNA2T00083617001	0	0
BnaA06g24300D	GSBRNA2T00000736001	71.2674	85.5411	BnaC05g50540D	GSBRNA2T00083618001	0.262145	0.0435539
BnaA06g24290D	GSBRNA2T00000737001	0.222903	0.785013	BnaC05g50550D	GSBRNA2T00083620001	0	0
BnaA06g24280D	GSBRNA2T00000741001	0.110851	0.222303	BnaC05g50560D	GSBRNA2T00083623001	0	0
BnaA06g24270D	GSBRNA2T00000749001	0	0	BnaC05g50570D	GSBRNA2T00083624001	0	0
BnaA06g24260D	GSBRNA2T00000750001	0.039415	0	BnaC05g50580D	GSBRNA2T00083625001	0	0
BnaA06g24250D	GSBRNA2T00000751001	0.0327016	0.304991	BnaC05g50590D	GSBRNA2T00083626001	0	0.451971
BnaA06g24240D	GSBRNA2T00000752001	0	0.138141	BnaC05g50600D	GSBRNA2T00083627001	3.63666	3.48435
BnaA06g24230D	GSBRNA2T00000758001	2.30322	3.63812	BnaC05g50610D	GSBRNA2T00083629001	2.77806	4.56053
BnaA06g24220D	GSBRNA2T00000759001	1.05686	1.149	BnaC05g50620D	GSBRNA2T00083630001	0.814731	1.10694
BnaA06g24210D	GSBRNA2T00000760001	5.62411	5.00836	BnaC05g50630D	GSBRNA2T00083631001	0	0
BnaA06g24200D	GSBRNA2T00000761001	5.79118	9.30737	BnaC05g50640D	GSBRNA2T00083632001	0	0
BnaA06g24190D	GSBRNA2T00000762001	16.1999	19.7038	BnaC05g50650D	GSBRNA2T00083633001	0.047703	0
BnaA06g24180D	GSBRNA2T00000764001	6.86439	7.38744	BnaC05g50660D	GSBRNA2T00083634001	0	0
BnaA06g24170D	GSBRNA2T00000765001	1.56879	1.75772	BnaC05g50670D	GSBRNA2T00083635001	0	0
BnaA06g24160D	GSBRNA2T00000766001	0.0744571	0	BnaC05g50680D	GSBRNA2T00083637001	0	0
BnaA06g24150D	GSBRNA2T00000767001	67.6321	77.9457	BnaC05g50690D	GSBRNA2T00083638001	6.95782	9.04512
BnaA06g24140D	GSBRNA2T00000768001	13.4482	12.7085	BnaC05g21750D	GSBRNA2T00083651001	0	0
BnaA06g24130D	GSBRNA2T00000769001	0.976844	1.21617	BnaC05g21740D	GSBRNA2T00083653001	0	0
BnaA06g24120D	GSBRNA2T00000770001	5.50276	5.49352	BnaC05g21730D	GSBRNA2T00083655001	2.36098	2.32303
BnaA06g24110D	GSBRNA2T00000773001	0.91659	0	BnaC05g21720D	GSBRNA2T00083656001	20.7874	23.738
BnaA06g24100D	GSBRNA2T00000774001	0.501605	0.0915138	BnaC05g21710D	GSBRNA2T00083658001	0.877677	1.28004
BnaA06g24090D	GSBRNA2T00000775001	2.36723	2.9443	BnaC05g21700D	GSBRNA2T00083659001	0	0
BnaA06g24080D	GSBRNA2T00000777001	0	0	BnaC05g21690D	GSBRNA2T00083660001	0	0
BnaA06g24070D	GSBRNA2T00000779001	0	0.0616558	BnaC05g21680D	GSBRNA2T00083662001	0	0
BnaA06g24060D	GSBRNA2T00000780001	0	0	BnaC05g21670D	GSBRNA2T00083663001	0.110976	0.0993235
BnaA06g24050D	GSBRNA2T00000781001	7.6235	10.6504	BnaC05g21660D	GSBRNA2T00083667001	5.03911	5.77348
BnaA06g24040D	GSBRNA2T00000782001	7.88808	6.95389	BnaC05g21650D	GSBRNA2T00083668001	0.598177	0.856737
BnaA06g24030D	GSBRNA2T00000783001	0	0	BnaC05g21640D	GSBRNA2T00083669001	3.1176	3.48217
BnaA06g24020D	GSBRNA2T00000784001	0.00874082	0.0411104	BnaC05g21630D	GSBRNA2T00083675001	0.039949	0.0682948
BnaA06g24010D	GSBRNA2T00000785001	1.08382	2.14519	BnaC05g21620D	GSBRNA2T00083676001	0	0
BnaA06g24000D	GSBRNA2T00000786001	0.424032	0.9619	BnaC05g21610D	GSBRNA2T00083677001	0	0
BnaA06g23990D	GSBRNA2T00000787001	0.73995	0.942994	BnaC05g21600D	GSBRNA2T00083678001	1.79279	3.48128
BnaA06g23980D	GSBRNA2T00000788001	0	0	BnaA07g02040D	GSBRNA2T00083684001	0	0
BnaA06g23970D	GSBRNA2T00000791001	0	0	BnaA07g02030D	GSBRNA2T00083685001	0	0
BnaA06g23960D	GSBRNA2T00000792001	15.8134	7.59813	BnaA07g02020D	GSBRNA2T00083687001	0.0515771	0.0409377
BnaA06g23950D	GSBRNA2T00000793001	0.668117	0.927186	BnaA07g02010D	GSBRNA2T00083691001	0.089042	0.118178
BnaA06g23940D	GSBRNA2T00000794001	3.26009	3.34916	BnaA07g02000D	GSBRNA2T00083693001	11.2038	9.76166
BnaA06g23930D	GSBRNA2T00000795001	0	0	BnaA07g01990D	GSBRNA2T00083695001	0	0
BnaA06g23920D	GSBRNA2T00000796001	0	0	BnaA07g01980D	GSBRNA2T00083696001	20.3251	22.4764
BnaA06g23910D	GSBRNA2T00000798001	0	0	BnaA07g01970D	GSBRNA2T00083697001	0	0
BnaA06g23900D	GSBRNA2T00000799001	1.32527	1.80992	BnaA07g01960D	GSBRNA2T00083699001	10.8002	12.0258
BnaA06g23890D	GSBRNA2T00000800001	0.351995	0.48098	BnaA07g01950D	GSBRNA2T00083700001	19.8162	32.5551
BnaA06g23880D	GSBRNA2T00000801001	0.0124735	0.0181988	BnaA07g01940D	GSBRNA2T00083701001	4.15767	4.81063
BnaA06g23870D	GSBRNA2T00000802001	2.09296	1.61758	BnaA07g01930D	GSBRNA2T00083702001	18.4297	23.8131
BnaA06g23860D	GSBRNA2T00000803001	0	0	BnaA07g01920D	GSBRNA2T00083704001	0.0206608	0
BnaA06g23850D	GSBRNA2T00000804001	10.6025	9.93011	BnaA07g01910D	GSBRNA2T00083705001	0	0
BnaA06g23840D	GSBRNA2T00000806001	0.720249	1.20689	BnaA07g01900D	GSBRNA2T00083707001	13.082	20.4871
BnaA06g23830D	GSBRNA2T00000807001	4.4438	7.14427	BnaA07g01890D	GSBRNA2T00083708001	20.9735	25.4642
BnaA06g23820D	GSBRNA2T00000808001	2.69567	3.16273	BnaA07g01880D	GSBRNA2T00083709001	0.0855839	0
BnaA06g23810D	GSBRNA2T00000809001	0.011526	0.00897233	BnaA07g01870D	GSBRNA2T00083710001	0	0
BnaA06g23800D	GSBRNA2T00000811001	2.90066	3.97732	BnaA07g01860D	GSBRNA2T00083712001	0	0
BnaA06g23790D	GSBRNA2T00000812001	2.50669	3.04635	BnaC01g31500D	GSBRNA2T00083715001	0.259694	0.700791
BnaA06g23780D	GSBRNA2T00000813001	0	0.0466222	BnaC01g31510D	GSBRNA2T00083716001	115.443	149.578
BnaA06g23770D	GSBRNA2T00000814001	8.4606	13.5154	BnaC01g31520D	GSBRNA2T00083719001	6.59733	7.58853
BnaA06g23760D	GSBRNA2T00000815001	4.16121	4.25362	BnaC01g31530D	GSBRNA2T00083722001	0	0
BnaA06g23750D	GSBRNA2T00000817001	24.1113	13.1471	BnaC01g31540D	GSBRNA2T00083723001	0	2.38132
BnaA06g23740D	GSBRNA2T00000818001	2.66601	4.99449	BnaC01g31550D	GSBRNA2T00083726001	1.34564	2.72495
BnaA06g23730D	GSBRNA2T00000819001	8.9795	10.6679	BnaC01g31560D	GSBRNA2T00083728001	0.926888	0.779713
BnaA06g23720D	GSBRNA2T00000820001	58.5908	278.037	BnaC01g31570D	GSBRNA2T00083732001	0	0.168111
BnaA06g23710D	GSBRNA2T00000822001	0.188878	0.347101	BnaC01g31580D	GSBRNA2T00083733001	0.366133	0.23067
BnaA06g23700D	GSBRNA2T00000824001	13.3693	14.2343	BnaC01g31590D	GSBRNA2T00083734001	0.820532	0.749298
BnaA06g23690D	GSBRNA2T00000825001	0	0	BnaC01g31600D	GSBRNA2T00083735001	6.66364	7.22909
BnaA06g23680D	GSBRNA2T00000827001	6.13162	7.16344	BnaC01g31610D	GSBRNA2T00083736001	84.4987	106.529
BnaA06g23670D	GSBRNA2T00000829001	0.411384	0.103013	BnaC01g31620D	GSBRNA2T00083737001	0	0
BnaA06g23660D	GSBRNA2T00000830001	0.0160941	0.076287	BnaC01g31630D	GSBRNA2T00083738001	35.7055	33.5096
BnaA06g23650D	GSBRNA2T00000831001	0	0	BnaC01g31640D	GSBRNA2T00083740001	0	0
BnaA06g23640D	GSBRNA2T00000832001	3.1975	4.26003	BnaC01g31650D	GSBRNA2T00083741001	0.209926	0.0725639
BnaA06g23630D	GSBRNA2T00000833001	0.180479	0.670379	BnaC01g31660D	GSBRNA2T00083742001	8.36637	7.49843
BnaA06g23620D	GSBRNA2T00000835001	0.0299346	0.1128	BnaC01g31670D	GSBRNA2T00083744001	7.13968	10.1346
BnaA06g23610D	GSBRNA2T00000836001	0	0	BnaC01g30360D	GSBRNA2T00083746001	3.72343	6.00172
BnaA06g23600D	GSBRNA2T00000837001	6.35029	12.3382	BnaC01g30350D	GSBRNA2T00083747001	0	0
BnaC08g10950D	GSBRNA2T00000839001	0	0	BnaC01g30340D	GSBRNA2T00083749001	0	0
BnaC08g10960D	GSBRNA2T00000842001	0.0647562	0.24548	BnaC01g30330D	GSBRNA2T00083750001	0	0
BnaC08g10970D	GSBRNA2T00000843001	0	0	BnaC01g30320D	GSBRNA2T00083751001	18.0879	18.38
BnaC08g10980D	GSBRNA2T00000844001	0	0	BnaC01g30310D	GSBRNA2T00083755001	3.62764	3.92604
BnaC08g10990D	GSBRNA2T00000846001	0	0	BnaC01g30300D	GSBRNA2T00083756001	0	0
BnaC08g11000D	GSBRNA2T00000847001	0	0	BnaC01g30290D	GSBRNA2T00083757001	0	0
BnaC08g11010D	GSBRNA2T00000848001	0	0	BnaC01g30280D	GSBRNA2T00083758001	0	0
BnaC08g11020D	GSBRNA2T00000849001	0	0	BnaC01g30270D	GSBRNA2T00083763001	0	0
BnaC08g11030D	GSBRNA2T00000850001	0	0	BnaC01g30260D	GSBRNA2T00083764001	2.50582	4.13858
BnaC08g11040D	GSBRNA2T00000852001	0	0	BnaC01g30250D	GSBRNA2T00083765001	0.0349063	0
BnaC08g11050D	GSBRNA2T00000854001	0	0	BnaC01g30240D	GSBRNA2T00083766001	16.2184	14.7201
BnaC08g11060D	GSBRNA2T00000856001	5.67647	4.9886	BnaC01g30230D	GSBRNA2T00083767001	0	0
BnaC08g11070D	GSBRNA2T00000858001	0.274698	0.370304	BnaC01g30220D	GSBRNA2T00083768001	0	0
BnaC08g11080D	GSBRNA2T00000866001	4.17365	4.80143	BnaC01g30210D	GSBRNA2T00083770001	0	0.0858729
BnaC08g11090D	GSBRNA2T00000867001	0	0	BnaC01g30200D	GSBRNA2T00083772001	10.6566	9.84354
BnaC08g11100D	GSBRNA2T00000871001	10.9399	11.4138	BnaC01g30190D	GSBRNA2T00083773001	0	0
BnaC08g11110D	GSBRNA2T00000873001	17.9951	22.3033	BnaC01g30180D	GSBRNA2T00083774001	0	0
BnaC08g11120D	GSBRNA2T00000874001	6.94496	7.48545	BnaC01g30170D	GSBRNA2T00083775001	0	0
BnaC08g11130D	GSBRNA2T00000875001	25.5799	29.0827	BnaC01g30160D	GSBRNA2T00083777001	0	0
BnaC08g11140D	GSBRNA2T00000876001	6.70208	9.53334	BnaC01g30150D	GSBRNA2T00083779001	0	0
BnaC08g11150D	GSBRNA2T00000877001	0.89556	0.580026	BnaC01g30140D	GSBRNA2T00083780001	0	0
BnaC08g11160D	GSBRNA2T00000878001	49.7052	52.1889	BnaAnng08050D	GSBRNA2T00083785001	0.619772	0.800189
BnaC08g11170D	GSBRNA2T00000884001	0	0	BnaAnng08060D	GSBRNA2T00083786001	1.95622	1.50619
BnaC08g11180D	GSBRNA2T00000885001	0	0.121162	BnaA09g19730D	GSBRNA2T00083805001	3.11709	3.43687
BnaC08g11190D	GSBRNA2T00000888001	0	0.0733339	BnaA09g19740D	GSBRNA2T00083807001	0	0
BnaC08g11200D	GSBRNA2T00000890001	0	0	BnaA09g19750D	GSBRNA2T00083809001	0	0
BnaC08g11210D	GSBRNA2T00000891001	0	0	BnaA09g19760D	GSBRNA2T00083810001	41.5121	47.9991
BnaC08g11220D	GSBRNA2T00000892001	0	0	BnaA09g19770D	GSBRNA2T00083811001	0.163231	0.154848
BnaC08g11230D	GSBRNA2T00000893001	0	0	BnaA09g19780D	GSBRNA2T00083812001	0.634285	0.701327
BnaC08g11240D	GSBRNA2T00000899001	0.14326	0	BnaA09g19790D	GSBRNA2T00083814001	0.212175	0
BnaC08g11250D	GSBRNA2T00000900001	1.47909	0.831847	BnaA09g19800D	GSBRNA2T00083815001	0.170833	0
BnaC08g11260D	GSBRNA2T00000902001	0	0	BnaA09g19810D	GSBRNA2T00083816001	459.743	659.844
BnaC08g11270D	GSBRNA2T00000903001	17.3382	16.0678	BnaA09g19820D	GSBRNA2T00083817001	0	0
BnaC08g11280D	GSBRNA2T00000904001	0	0	BnaA09g19830D	GSBRNA2T00083818001	0.363044	0.365709
BnaC08g11290D	GSBRNA2T00000905001	12.7605	13.5381	BnaA09g19840D	GSBRNA2T00083819001	1.08115	0.177198
BnaC08g11300D	GSBRNA2T00000906001	6.50567	5.38586	BnaA09g19850D	GSBRNA2T00083820001	0	0
BnaC08g11310D	GSBRNA2T00000907001	0	0	BnaA09g19860D	GSBRNA2T00083821001	0.146101	0.168583
BnaC08g11320D	GSBRNA2T00000908001	2.76597	2.89832	BnaA09g19870D	GSBRNA2T00083822001	205.219	211.922
BnaC08g11330D	GSBRNA2T00000909001	0	0	BnaA09g19880D	GSBRNA2T00083823001	0	0
BnaC08g11340D	GSBRNA2T00000910001	0	0	BnaA09g19890D	GSBRNA2T00083824001	18.2694	17.6588
BnaC08g11350D	GSBRNA2T00000913001	0	0	BnaA09g19900D	GSBRNA2T00083825001	0.0357743	0
BnaC08g11360D	GSBRNA2T00000917001	0	0	BnaA09g19910D	GSBRNA2T00083827001	11.5575	17.1407
BnaC08g11370D	GSBRNA2T00000927001	0	0	BnaA09g19920D	GSBRNA2T00083829001	1.81046	3.64593
BnaC08g11380D	GSBRNA2T00000928001	0	0	BnaA09g19930D	GSBRNA2T00083833001	2.32409	8.30838
BnaC08g11390D	GSBRNA2T00000929001	0.166771	0.191361	BnaA09g19940D	GSBRNA2T00083835001	0	0
BnaC08g11400D	GSBRNA2T00000930001	0.079278	0.151247	BnaA09g19950D	GSBRNA2T00083836001	0	0
BnaC08g11410D	GSBRNA2T00000931001	47.5638	49.7554	BnaCnng62200D	GSBRNA2T00083841001	16.4005	18.4926
BnaC08g11420D	GSBRNA2T00000932001	0	0	BnaAnng29530D	GSBRNA2T00083843001	0	0
BnaC08g11430D	GSBRNA2T00000933001	1.26168	1.27836	BnaC05g50840D	GSBRNA2T00083846001	29.9119	47.6682
BnaC08g11440D	GSBRNA2T00000934001	39.0844	34.0084	BnaAnng29540D	GSBRNA2T00083847001	67.0869	98.2902
BnaC08g11450D	GSBRNA2T00000935001	1.15731	1.60917	BnaAnng29550D	GSBRNA2T00083850001	0.61284	1.52185
BnaC08g11460D	GSBRNA2T00000936001	0.096851	0.0555894	BnaCnng62210D	GSBRNA2T00083851001	0	0
BnaC08g11470D	GSBRNA2T00000937001	0	0	BnaCnng62220D	GSBRNA2T00083852001	4.8718	6.40654
BnaC08g11480D	GSBRNA2T00000938001	0	0	BnaAnng29560D	GSBRNA2T00083856001	0.681517	1.48693
BnaC08g11490D	GSBRNA2T00000939001	0	0	BnaC06g41000D	GSBRNA2T00083857001	136.639	108.566
BnaC08g11500D	GSBRNA2T00000940001	3.87915	4.74661	BnaC06g41010D	GSBRNA2T00083858001	6.04281	5.64112
BnaC08g11510D	GSBRNA2T00000941001	0.0293474	0.0443551	BnaCnng62230D	GSBRNA2T00083861001	0	0.116401
BnaC08g11520D	GSBRNA2T00000950001	0	0	BnaA03g55980D	GSBRNA2T00083862001	1.09399	0.295589
BnaC08g11530D	GSBRNA2T00000951001	0	0	BnaCnng62240D	GSBRNA2T00083863001	13.3657	2.70456
BnaC08g11540D	GSBRNA2T00000952001	0	0	BnaAnng29570D	GSBRNA2T00083865001	16.6331	17.8361
BnaC08g11550D	GSBRNA2T00000953001	1.38682	0.51944	BnaAnng29580D	GSBRNA2T00083866001	0	0
BnaC08g11560D	GSBRNA2T00000954001	0	0	BnaAnng29590D	GSBRNA2T00083867001	28.6272	26.2592
BnaC08g11570D	GSBRNA2T00000955001	0	0	BnaAnng29600D	GSBRNA2T00083868001	22.659	21.8243
BnaC08g11580D	GSBRNA2T00000958001	0.127222	0.140767	BnaCnng62250D	GSBRNA2T00083870001	0	0
BnaC08g11590D	GSBRNA2T00000959001	0.0294518	0.147643	BnaCnng62260D	GSBRNA2T00083871001	0.0749382	0.0712234
BnaC08g11600D	GSBRNA2T00000960001	1.10033	2.26224	BnaCnng62270D	GSBRNA2T00083872001	0	0
BnaC08g11610D	GSBRNA2T00000961001	0	0	BnaAnng29610D	GSBRNA2T00083873001	0	0
BnaC08g11620D	GSBRNA2T00000962001	8.73597	9.59662	BnaAnng29620D	GSBRNA2T00083876001	0.27343	0.141761
BnaC08g11630D	GSBRNA2T00000964001	1.0072	0.128468	BnaCnng62280D	GSBRNA2T00083878001	2.52364	3.52444
BnaC08g11640D	GSBRNA2T00000965001	0	0	BnaCnng62290D	GSBRNA2T00083881001	11.2427	17.28
BnaC08g11650D	GSBRNA2T00000966001	0	0	BnaCnng62300D	GSBRNA2T00083882001	1.13082	3.08714
BnaC08g11660D	GSBRNA2T00000970001	16.3144	19.3468	BnaA01g35510D	GSBRNA2T00083883001	0	0
BnaC08g11670D	GSBRNA2T00000971001	10.683	9.66477	BnaA01g35520D	GSBRNA2T00083884001	0	0
BnaC08g11680D	GSBRNA2T00000972001	0	0	BnaCnng62310D	GSBRNA2T00083885001	8.85354	8.61101
BnaC08g11690D	GSBRNA2T00000973001	0.0271578	0.332743	BnaAnng29630D	GSBRNA2T00083887001	0	0
BnaC08g11700D	GSBRNA2T00000974001	0	0	BnaUnng03120D	GSBRNA2T00083888001	0	0
BnaC08g11710D	GSBRNA2T00000975001	7.63732	8.03273	BnaC04g53360D	GSBRNA2T00083889001	0	0
BnaC08g11720D	GSBRNA2T00000976001	0.431859	0.626253	BnaC09g52630D	GSBRNA2T00083892001	1.12767	0.468476
BnaC08g11730D	GSBRNA2T00000977001	0	0	BnaAnng29640D	GSBRNA2T00083894001	10.4817	12.6035
BnaC08g11740D	GSBRNA2T00000978001	1.10567	2.91601	BnaCnng62320D	GSBRNA2T00083896001	0.0609904	0.158167
BnaC08g11750D	GSBRNA2T00000979001	1.16857	2.75641	BnaCnng62330D	GSBRNA2T00083899001	6.23346	39.8636
BnaC08g11760D	GSBRNA2T00000981001	11.3147	14.3548	BnaCnng62340D	GSBRNA2T00083902001	16.1187	16.6366
BnaC08g11770D	GSBRNA2T00000982001	73.6514	76.5874	BnaCnng62350D	GSBRNA2T00083906001	0.170194	0.211664
BnaC08g11780D	GSBRNA2T00000983001	32.9936	37.2794	BnaCnng62360D	GSBRNA2T00083907001	0	0
BnaC08g11790D	GSBRNA2T00000984001	0.688817	0.681208	BnaCnng62370D	GSBRNA2T00083910001	0	0
BnaC08g11800D	GSBRNA2T00000985001	5.5126	11.5589	BnaCnng62380D	GSBRNA2T00083912001	0	0
BnaC08g11810D	GSBRNA2T00000987001	0.88831	0.557691	BnaAnng29650D	GSBRNA2T00083913001	3.09282	2.92049
BnaC08g11820D	GSBRNA2T00000991001	7.28696	3.14562	BnaCnng62390D	GSBRNA2T00083914001	0.0655316	0
BnaC08g11830D	GSBRNA2T00000995001	0	0	BnaCnng62400D	GSBRNA2T00083916001	0	0
BnaC08g11840D	GSBRNA2T00000999001	2.9903	7.14734	BnaCnng62410D	GSBRNA2T00083918001	1.9879	1.69759
BnaC08g11850D	GSBRNA2T00001000001	7.01228	20.646	BnaAnng29660D	GSBRNA2T00083919001	0.0414262	0.499288
BnaC08g11860D	GSBRNA2T00001001001	2.59327	6.6963	BnaCnng62420D	GSBRNA2T00083920001	0	0
BnaC08g11870D	GSBRNA2T00001005001	0.397256	2.8481	BnaC04g33010D	GSBRNA2T00083921001	0	0
BnaC08g11880D	GSBRNA2T00001007001	0	0	BnaC04g33020D	GSBRNA2T00083923001	0	0
BnaC08g11890D	GSBRNA2T00001008001	1.52537	1.3625	BnaC04g33030D	GSBRNA2T00083925001	1.71918	2.12631
BnaC08g11900D	GSBRNA2T00001009001	0.27845	0.801898	BnaC04g33040D	GSBRNA2T00083927001	1.27696	1.41119
BnaC08g11910D	GSBRNA2T00001010001	0.176874	0.416485	BnaC04g33050D	GSBRNA2T00083928001	13.5332	16.0024
BnaC08g11920D	GSBRNA2T00001012001	0	0	BnaC04g33060D	GSBRNA2T00083929001	10.082	9.98455
BnaC08g11930D	GSBRNA2T00001014001	26.7602	34.0517	BnaC04g33070D	GSBRNA2T00083930001	0.587509	0.320407
BnaC08g11940D	GSBRNA2T00001015001	0	0	BnaC04g33080D	GSBRNA2T00083931001	0	0
BnaC08g11950D	GSBRNA2T00001016001	0	0	BnaC04g33090D	GSBRNA2T00083932001	0	0
BnaC08g11960D	GSBRNA2T00001019001	0.0387122	0.107207	BnaC04g33100D	GSBRNA2T00083933001	0	0
BnaC08g11970D	GSBRNA2T00001020001	2.77727	7.35915	BnaC04g33110D	GSBRNA2T00083934001	0	0
BnaC08g11980D	GSBRNA2T00001022001	4.86562	5.62413	BnaC04g33120D	GSBRNA2T00083935001	0.164443	0
BnaC08g11990D	GSBRNA2T00001023001	22.0524	24.9256	BnaC04g33130D	GSBRNA2T00083936001	1.43273	2.18017
BnaC08g12000D	GSBRNA2T00001024001	6.42065	10.2305	BnaC04g33140D	GSBRNA2T00083937001	1.79802	1.50935
BnaC08g12010D	GSBRNA2T00001025001	0	0	BnaC04g33150D	GSBRNA2T00083938001	0.217517	0.248375
BnaC08g12020D	GSBRNA2T00001026001	0	0	BnaC04g33160D	GSBRNA2T00083940001	0	0
BnaC08g12030D	GSBRNA2T00001027001	0	0	BnaC04g33170D	GSBRNA2T00083941001	0	0
BnaC08g12040D	GSBRNA2T00001028001	0	0	BnaC04g33180D	GSBRNA2T00083942001	0.500775	0.247003
BnaC08g12050D	GSBRNA2T00001030001	0	0	BnaC04g33190D	GSBRNA2T00083943001	1.9699	1.35998
BnaC01g31150D	GSBRNA2T00001032001	0	0	BnaC04g33200D	GSBRNA2T00083944001	0	0.105159
BnaC01g31140D	GSBRNA2T00001033001	2.12437	1.70025	BnaC04g33210D	GSBRNA2T00083945001	0.0383995	0.0385781
BnaC01g31130D	GSBRNA2T00001036001	0.0115328	0.0211301	BnaC04g33220D	GSBRNA2T00083946001	0.269215	0.097552
BnaC01g31120D	GSBRNA2T00001038001	0	0	BnaC04g33230D	GSBRNA2T00083947001	10.7194	6.85285
BnaC01g31110D	GSBRNA2T00001040001	2.15383	1.28953	BnaC04g33240D	GSBRNA2T00083948001	0	0
BnaC01g31100D	GSBRNA2T00001046001	0	0	BnaC04g33250D	GSBRNA2T00083950001	1.42119	0.512777
BnaC01g31090D	GSBRNA2T00001047001	0.467941	1.28604	BnaC04g33260D	GSBRNA2T00083951001	1.06487	0.717723
BnaC01g31080D	GSBRNA2T00001048001	3.42731	4.02397	BnaC04g33270D	GSBRNA2T00083952001	2.20679	1.85497
BnaC01g31070D	GSBRNA2T00001055001	0	0	BnaA08g20210D	GSBRNA2T00083954001	0.0958291	0.361773
BnaC01g31060D	GSBRNA2T00001070001	0	0	BnaA08g20200D	GSBRNA2T00083955001	0.0848184	0.0401029
BnaC01g31050D	GSBRNA2T00001072001	0.243377	0.276188	BnaA08g20190D	GSBRNA2T00083957001	0.658383	0.676431
BnaC01g31040D	GSBRNA2T00001079001	0	0	BnaA08g20180D	GSBRNA2T00083958001	1.40494	3.45158
BnaC01g31030D	GSBRNA2T00001082001	0	0.171927	BnaA08g20170D	GSBRNA2T00083959001	0.184368	0.193541
BnaC01g31020D	GSBRNA2T00001084001	1.34322	0.994599	BnaA08g20160D	GSBRNA2T00083961001	0	0
BnaC01g31010D	GSBRNA2T00001087001	0	0	BnaA08g20150D	GSBRNA2T00083962001	0	0.00402364
BnaC01g31000D	GSBRNA2T00001088001	0	0.145269	BnaA08g20140D	GSBRNA2T00083964001	0	0
BnaC01g30990D	GSBRNA2T00001095001	1.31451	2.1544	BnaA08g20130D	GSBRNA2T00083965001	0	0
BnaC01g30980D	GSBRNA2T00001099001	0	0	BnaA08g20120D	GSBRNA2T00083967001	0.122175	0.173199
BnaC01g30970D	GSBRNA2T00001100001	0.121374	0.0878867	BnaA08g20110D	GSBRNA2T00083968001	0.0513203	0.265558
BnaC01g30960D	GSBRNA2T00001101001	0	0	BnaA08g20100D	GSBRNA2T00083969001	0.0305806	0
BnaC01g30950D	GSBRNA2T00001102001	0	0	BnaA08g20090D	GSBRNA2T00083970001	2.84628	0.62448
BnaC01g30940D	GSBRNA2T00001103001	0	0	BnaA08g20080D	GSBRNA2T00083971001	27.4905	24.6669
BnaC01g30930D	GSBRNA2T00001104001	0	0	BnaA08g20070D	GSBRNA2T00083972001	2.40663	1.52682
BnaC01g30920D	GSBRNA2T00001105001	0	0	BnaA08g20060D	GSBRNA2T00083973001	0.0741547	0
BnaC01g30910D	GSBRNA2T00001106001	0	0	BnaA08g20050D	GSBRNA2T00083974001	36.8319	33.06
BnaC01g30900D	GSBRNA2T00001107001	0	0	BnaA08g20040D	GSBRNA2T00083976001	0.136922	0.0954823
BnaC01g30890D	GSBRNA2T00001108001	0	0.115801	BnaA08g20030D	GSBRNA2T00083977001	0.274833	0.019219
BnaC01g30880D	GSBRNA2T00001109001	0	0	BnaA08g20020D	GSBRNA2T00083979001	0	0
BnaC01g30870D	GSBRNA2T00001110001	0	0	BnaA08g20010D	GSBRNA2T00083980001	10.0275	8.91026
BnaC01g30860D	GSBRNA2T00001114001	0.0280083	0	BnaA08g20000D	GSBRNA2T00083981001	2.66928	2.1592
BnaC01g30850D	GSBRNA2T00001115001	6.33951	7.82854	BnaA08g19990D	GSBRNA2T00083982001	0.390654	0.301891
BnaC01g30840D	GSBRNA2T00001120001	0	0	BnaA08g19980D	GSBRNA2T00083983001	20.7592	4.33961
BnaC01g30830D	GSBRNA2T00001121001	0	0	BnaA08g19970D	GSBRNA2T00083984001	0	0
BnaC01g30820D	GSBRNA2T00001124001	0	0	BnaA08g19960D	GSBRNA2T00083985001	0	0
BnaC01g30810D	GSBRNA2T00001125001	53.4008	55.9186	BnaA08g19950D	GSBRNA2T00083987001	39.5533	36.3093
BnaC01g30800D	GSBRNA2T00001126001	3.39755	4.311	BnaA08g19940D	GSBRNA2T00083988001	0.199973	0.186832
BnaC01g30790D	GSBRNA2T00001127001	2.62752	2.83557	BnaA08g19930D	GSBRNA2T00083989001	11.3399	9.04567
BnaC01g30780D	GSBRNA2T00001128001	5.85669	5.85584	BnaA08g19920D	GSBRNA2T00083990001	2.2019	1.06815
BnaC01g30770D	GSBRNA2T00001129001	0	0	BnaA08g19910D	GSBRNA2T00083991001	0	0
BnaC01g30760D	GSBRNA2T00001132001	0.0917846	0.539147	BnaA08g19900D	GSBRNA2T00083992001	0	0
BnaC01g30750D	GSBRNA2T00001133001	0.637222	1.08927	BnaA08g19890D	GSBRNA2T00083993001	0	0.141938
BnaC01g30740D	GSBRNA2T00001134001	0	0	BnaA08g19880D	GSBRNA2T00083996001	0	0
BnaC01g30730D	GSBRNA2T00001135001	0	0	BnaA08g19870D	GSBRNA2T00083997001	0	0
BnaC01g30720D	GSBRNA2T00001136001	0	0	BnaA08g19860D	GSBRNA2T00083998001	0	0
BnaC01g30710D	GSBRNA2T00001137001	0	0	BnaA08g19850D	GSBRNA2T00083999001	1.18381	0.066168
BnaC01g30700D	GSBRNA2T00001138001	0	0	BnaA01g35780D	GSBRNA2T00084002001	0	0
BnaC01g30690D	GSBRNA2T00001146001	0	0	BnaA01g35790D	GSBRNA2T00084004001	0	0.869498
BnaC01g30680D	GSBRNA2T00001147001	0.143454	0	BnaA01g35800D	GSBRNA2T00084016001	0	0
BnaC01g30670D	GSBRNA2T00001153001	0.103766	0.0174194	BnaA08g06590D	GSBRNA2T00084017001	0	0
BnaC01g30660D	GSBRNA2T00001154001	0.1669	0	BnaA08g06580D	GSBRNA2T00084018001	0	0.139801
BnaC01g30650D	GSBRNA2T00001160001	1.01492	0.313627	BnaA08g06570D	GSBRNA2T00084022001	0	0
BnaC01g30640D	GSBRNA2T00001161001	6.03197	7.69711	BnaA08g06560D	GSBRNA2T00084025001	2.2976	2.78834
BnaC01g30630D	GSBRNA2T00001162001	0	0	BnaA08g06550D	GSBRNA2T00084026001	0	0
BnaC01g30620D	GSBRNA2T00001163001	0	0	BnaA08g06540D	GSBRNA2T00084028001	3.03051	3.45406
BnaC01g30610D	GSBRNA2T00001164001	0.0427806	0.0404565	BnaA08g06530D	GSBRNA2T00084029001	7.25868	7.46442
BnaC01g30600D	GSBRNA2T00001165001	0.787604	0.909724	BnaA08g06520D	GSBRNA2T00084031001	1.61495	1.32155
BnaC01g30590D	GSBRNA2T00001168001	0	0	BnaA08g06510D	GSBRNA2T00084041001	0	0.334089
BnaC01g30580D	GSBRNA2T00001169001	0	0	BnaA08g06500D	GSBRNA2T00084042001	0	2.07974
BnaC01g30570D	GSBRNA2T00001174001	0	0	BnaA08g06490D	GSBRNA2T00084044001	6.89389	9.07584
BnaC01g30560D	GSBRNA2T00001176001	3.58441	4.171	BnaA08g06480D	GSBRNA2T00084045001	5.07636	6.05537
BnaC01g30550D	GSBRNA2T00001177001	0.182472	1.37007	BnaA08g06470D	GSBRNA2T00084046001	8.2484	9.05617
BnaC01g30540D	GSBRNA2T00001179001	17.1065	20.4449	BnaA08g06460D	GSBRNA2T00084047001	0	0
BnaC08g09920D	GSBRNA2T00001180001	0	0.67584	BnaA08g06450D	GSBRNA2T00084048001	2.68453	4.43017
BnaC08g09930D	GSBRNA2T00001182001	21.1664	22.934	BnaA08g06440D	GSBRNA2T00084050001	26.3574	27.1979
BnaC08g09940D	GSBRNA2T00001189001	7.21971	10.8208	BnaA08g06430D	GSBRNA2T00084051001	9.8827	14.1119
BnaC08g09950D	GSBRNA2T00001193001	9.43506	9.70207	BnaA08g06420D	GSBRNA2T00084052001	0	0.0174333
BnaC08g09960D	GSBRNA2T00001197001	0	0	BnaA08g06410D	GSBRNA2T00084053001	15.1292	14.114
BnaC08g09970D	GSBRNA2T00001198001	0.175919	0.227911	BnaA08g06400D	GSBRNA2T00084054001	4.68329	5.08076
BnaC08g09980D	GSBRNA2T00001201001	17.151	15.0159	BnaA08g06390D	GSBRNA2T00084056001	0	0
BnaC08g09990D	GSBRNA2T00001203001	0	0	BnaA08g06380D	GSBRNA2T00084057001	2.21723	2.23095
BnaC08g10000D	GSBRNA2T00001204001	0	0.158804	BnaC07g03950D	GSBRNA2T00084060001	0	0
BnaC08g10010D	GSBRNA2T00001205001	0.0121156	0	BnaC07g03940D	GSBRNA2T00084062001	0.0557181	0.171316
BnaC08g10020D	GSBRNA2T00001206001	0	0	BnaC07g03930D	GSBRNA2T00084063001	0	0.0562718
BnaC08g10030D	GSBRNA2T00001207001	0.0194472	0.0643461	BnaC07g03920D	GSBRNA2T00084064001	0.295946	1.58105
BnaC08g10040D	GSBRNA2T00001208001	0	0	BnaC07g03910D	GSBRNA2T00084065001	0	0
BnaC08g10050D	GSBRNA2T00001209001	0	0	BnaC07g03900D	GSBRNA2T00084066001	0	0
BnaC08g10060D	GSBRNA2T00001210001	0	0	BnaC07g03890D	GSBRNA2T00084067001	0	0
BnaC08g10070D	GSBRNA2T00001211001	0	0	BnaC07g03880D	GSBRNA2T00084068001	0.0299771	0.273604
BnaC08g10080D	GSBRNA2T00001212001	0	0	BnaC07g03870D	GSBRNA2T00084069001	0	0
BnaC08g10090D	GSBRNA2T00001215001	0	0	BnaC07g03860D	GSBRNA2T00084070001	0	0
BnaC08g10100D	GSBRNA2T00001216001	0.623823	0.699606	BnaC07g03850D	GSBRNA2T00084073001	0	0
BnaC08g10110D	GSBRNA2T00001217001	6.23422	8.12987	BnaC07g03840D	GSBRNA2T00084074001	0	0
BnaC08g10120D	GSBRNA2T00001219001	0.12332	0.220168	BnaC07g03830D	GSBRNA2T00084076001	11.7091	13.5105
BnaC08g10130D	GSBRNA2T00001221001	0	0	BnaC07g03820D	GSBRNA2T00084078001	0	0
BnaC08g10140D	GSBRNA2T00001224001	0.874855	1.56406	BnaA02g36690D	GSBRNA2T00084080001	32.5174	45.2756
BnaC08g10150D	GSBRNA2T00001225001	0	0.0711035	BnaA02g36700D	GSBRNA2T00084082001	4.89318	4.47091
BnaC08g10160D	GSBRNA2T00001235001	12.0694	12.4837	BnaA02g36710D	GSBRNA2T00084085001	3.47613	0
BnaC08g10170D	GSBRNA2T00001236001	5.78919	6.83033	BnaA02g36720D	GSBRNA2T00084086001	0	0
BnaC08g10180D	GSBRNA2T00001237001	0.126039	0.267262	BnaA02g36730D	GSBRNA2T00084088001	0	0
BnaC08g10190D	GSBRNA2T00001238001	0	0	BnaA02g36740D	GSBRNA2T00084091001	0.0433576	0.106046
BnaC08g10200D	GSBRNA2T00001239001	100.536	129.333	BnaA02g36750D	GSBRNA2T00084092001	0.836058	0.380814
BnaC08g10210D	GSBRNA2T00001240001	2.62287	2.31692	BnaA02g27420D	GSBRNA2T00084093001	0	0
BnaC08g10220D	GSBRNA2T00001243001	0.510186	0.640435	BnaA02g27430D	GSBRNA2T00084094001	0.763709	0.507599
BnaC08g10230D	GSBRNA2T00001244001	0	0.0108371	BnaA02g27440D	GSBRNA2T00084095001	0	0
BnaC08g10240D	GSBRNA2T00001247001	0	0	BnaA02g27450D	GSBRNA2T00084096001	0	0
BnaC08g10250D	GSBRNA2T00001254001	0	0	BnaA02g27460D	GSBRNA2T00084097001	0.584208	0.743897
BnaC08g10260D	GSBRNA2T00001255001	0	0	BnaA02g27470D	GSBRNA2T00084098001	6.13049	5.02252
BnaC08g10270D	GSBRNA2T00001258001	0	0	BnaA02g27480D	GSBRNA2T00084099001	13.4966	14.177
BnaC08g10280D	GSBRNA2T00001259001	0	0	BnaA02g27490D	GSBRNA2T00084100001	0.579415	0.661878
BnaC08g10290D	GSBRNA2T00001263001	0.741521	2.00998	BnaA02g27500D	GSBRNA2T00084101001	0.751438	2.86415
BnaC08g10300D	GSBRNA2T00001264001	0	0	BnaA02g27510D	GSBRNA2T00084103001	0	0
BnaC08g10310D	GSBRNA2T00001267001	0.0605186	0.0325376	BnaA02g27520D	GSBRNA2T00084104001	1.0429	1.13987
BnaC08g10320D	GSBRNA2T00001271001	0.214517	0.087507	BnaA02g27530D	GSBRNA2T00084105001	0.96608	1.3047
BnaC08g10330D	GSBRNA2T00001274001	0	0	BnaA02g27540D	GSBRNA2T00084106001	2.40679	0.985901
BnaC08g10340D	GSBRNA2T00001275001	0	0	BnaA02g27550D	GSBRNA2T00084107001	8.5306	3.8889
BnaC08g10350D	GSBRNA2T00001285001	0	0	BnaA02g27560D	GSBRNA2T00084108001	30.1445	0.347648
BnaC08g10360D	GSBRNA2T00001286001	0	0	BnaA02g27570D	GSBRNA2T00084110001	0.138754	0
BnaC08g10370D	GSBRNA2T00001287001	0	0	BnaA02g27580D	GSBRNA2T00084111001	0	0
BnaC08g10380D	GSBRNA2T00001291001	0	0	BnaA02g27590D	GSBRNA2T00084114001	0	0
BnaA02g05110D	GSBRNA2T00001296001	5.4776	46.0554	BnaA02g27600D	GSBRNA2T00084115001	0.332935	0.451052
BnaA02g05120D	GSBRNA2T00001297001	28.3238	35.7152	BnaA02g27610D	GSBRNA2T00084116001	0	0
BnaA02g05130D	GSBRNA2T00001298001	34.4773	26.5777	BnaA02g27620D	GSBRNA2T00084118001	0.556418	0.769268
BnaA02g05140D	GSBRNA2T00001299001	2.7192	2.94684	BnaC06g15720D	GSBRNA2T00084120001	1.52512	2.38584
BnaA02g05150D	GSBRNA2T00001300001	7.3232	9.29897	BnaC06g15710D	GSBRNA2T00084121001	0.242343	2.2771
BnaA02g05160D	GSBRNA2T00001301001	133.642	153.668	BnaC06g15700D	GSBRNA2T00084122001	0	0
BnaA02g05170D	GSBRNA2T00001302001	27.8008	29.0252	BnaC06g15690D	GSBRNA2T00084123001	13.4395	13.9676
BnaA02g05180D	GSBRNA2T00001303001	1.27847	1.93873	BnaC06g15680D	GSBRNA2T00084124001	1.66132	2.5587
BnaA02g05190D	GSBRNA2T00001304001	6.55481	7.56607	BnaC06g15670D	GSBRNA2T00084134001	1.02271	3.55573
BnaA02g05200D	GSBRNA2T00001305001	11.1781	17.5833	BnaC06g15660D	GSBRNA2T00084135001	3.4337	5.78216
BnaA02g05210D	GSBRNA2T00001310001	0.311692	0.0419659	BnaC06g15650D	GSBRNA2T00084136001	0	0
BnaA02g05220D	GSBRNA2T00001312001	500.057	462.858	BnaC09g11120D	GSBRNA2T00084171001	0	0
BnaA02g05230D	GSBRNA2T00001314001	1.7401	0.992558	BnaC09g11110D	GSBRNA2T00084173001	0.473117	0.745829
BnaA02g05240D	GSBRNA2T00001315001	4.41466	2.71593	BnaC09g11100D	GSBRNA2T00084181001	22.9871	58.4046
BnaA02g05250D	GSBRNA2T00001316001	0.0346369	0	BnaC09g11090D	GSBRNA2T00084185001	57.8362	79.2992
BnaA02g05260D	GSBRNA2T00001317001	0	0.0453071	BnaC09g11080D	GSBRNA2T00084186001	0.197487	0.193782
BnaA02g05270D	GSBRNA2T00001318001	0.0438956	0.0187735	BnaC09g11070D	GSBRNA2T00084187001	19.421	20.719
BnaA02g05280D	GSBRNA2T00001320001	0	0	BnaC09g11060D	GSBRNA2T00084191001	0.0563023	0
BnaA02g05290D	GSBRNA2T00001321001	5.23029	3.35131	BnaC09g11050D	GSBRNA2T00084193001	0.12338	0.117023
BnaA02g05300D	GSBRNA2T00001322001	12.8413	10.6821	BnaC09g11040D	GSBRNA2T00084195001	9.22752	9.72199
BnaA02g05310D	GSBRNA2T00001323001	17.6382	8.35398	BnaC09g11030D	GSBRNA2T00084196001	3.8416	6.78637
BnaA02g05320D	GSBRNA2T00001324001	351.561	400.037	BnaC09g11020D	GSBRNA2T00084201001	2.82258	3.69531
BnaA02g05330D	GSBRNA2T00001325001	0.0242135	0	BnaC09g11010D	GSBRNA2T00084202001	1.02285	0.818592
BnaA02g05340D	GSBRNA2T00001327001	60.2162	64.0955	BnaC09g11000D	GSBRNA2T00084203001	0.0203661	0
BnaA02g05350D	GSBRNA2T00001328001	0	0	BnaCnng62430D	GSBRNA2T00084204001	0.117168	0.0179564
BnaA02g05360D	GSBRNA2T00001330001	48.6657	43.5424	BnaAnng29670D	GSBRNA2T00084208001	0	0
BnaA02g05370D	GSBRNA2T00001331001	0.322197	0.312355	BnaAnng29680D	GSBRNA2T00084210001	0	0
BnaA02g05380D	GSBRNA2T00001332001	0.819362	0.438006	BnaAnng29690D	GSBRNA2T00084211001	1.125	1.50066
BnaA02g05390D	GSBRNA2T00001334001	0.777262	1.33825	BnaCnng62440D	GSBRNA2T00084215001	0	0
BnaA02g05400D	GSBRNA2T00001336001	0.103557	0	BnaCnng62450D	GSBRNA2T00084217001	0	0
BnaA02g05410D	GSBRNA2T00001337001	8.21858	7.33089	BnaCnng62460D	GSBRNA2T00084221001	0.722418	1.18189
BnaA02g05420D	GSBRNA2T00001338001	7.69127	9.17442	BnaCnng62470D	GSBRNA2T00084223001	0	0
BnaA02g05430D	GSBRNA2T00001340001	239.535	240.663	BnaCnng62480D	GSBRNA2T00084224001	0	0
BnaA02g05440D	GSBRNA2T00001341001	8.56295	10.4697	BnaAnng29700D	GSBRNA2T00084226001	0	0
BnaA02g05450D	GSBRNA2T00001343001	50.9992	31.3733	BnaCnng62490D	GSBRNA2T00084227001	46.1213	50.8391
BnaA02g05460D	GSBRNA2T00001344001	4.07884	1.06791	BnaAnng29710D	GSBRNA2T00084230001	0.106567	0.187966
BnaA02g05470D	GSBRNA2T00001348001	2.07685	1.92594	BnaCnng62500D	GSBRNA2T00084232001	44.1788	37.8888
BnaA02g05480D	GSBRNA2T00001349001	0.0183868	0	BnaCnng62510D	GSBRNA2T00084233001	0	0
BnaA02g05490D	GSBRNA2T00001351001	0.0530449	0	BnaA02g36680D	GSBRNA2T00084235001	0	0
BnaA02g05500D	GSBRNA2T00001352001	0.361185	0	BnaCnng62520D	GSBRNA2T00084236001	1.51267	2.4456
BnaA02g05510D	GSBRNA2T00001353001	59.5896	19.8963	BnaA06g38200D	GSBRNA2T00084237001	9.13176	21.0306
BnaA02g05520D	GSBRNA2T00001354001	7.29098	2.55561	BnaCnng62530D	GSBRNA2T00084244001	0.00810734	0
BnaA02g05530D	GSBRNA2T00001355001	23.9286	11.7543	BnaCnng62540D	GSBRNA2T00084245001	0	0
BnaA02g05540D	GSBRNA2T00001356001	12.0814	3.16875	BnaCnng62550D	GSBRNA2T00084246001	0	0
BnaA02g05550D	GSBRNA2T00001357001	0	0	BnaCnng62560D	GSBRNA2T00084247001	0	0
BnaA02g05560D	GSBRNA2T00001358001	17.6135	8.23261	BnaCnng62570D	GSBRNA2T00084248001	0	0
BnaA02g05570D	GSBRNA2T00001359001	6.01912	4.9525	BnaCnng62580D	GSBRNA2T00084249001	0	0
BnaA02g05580D	GSBRNA2T00001360001	11.9002	6.88311	BnaCnng62590D	GSBRNA2T00084251001	0	0
BnaA02g05590D	GSBRNA2T00001361001	49.4835	53.1568	BnaAnng29720D	GSBRNA2T00084252001	0	0
BnaA02g05600D	GSBRNA2T00001362001	9.0344	7.58271	BnaAnng29730D	GSBRNA2T00084254001	0	0
BnaA02g05610D	GSBRNA2T00001363001	0.20616	0.617584	BnaCnng62600D	GSBRNA2T00084255001	19.9436	12.7838
BnaA02g05620D	GSBRNA2T00001364001	6.9118	3.60419	BnaCnng62610D	GSBRNA2T00084256001	0.681405	0.581342
BnaA02g05630D	GSBRNA2T00001365001	0	0	BnaCnng62620D	GSBRNA2T00084257001	1.54251	2.71601
BnaA02g05640D	GSBRNA2T00001366001	0	0	BnaCnng62630D	GSBRNA2T00084259001	5.29834	7.90736
BnaA02g05650D	GSBRNA2T00001367001	0	10.0726	BnaAnng29740D	GSBRNA2T00084260001	0.284567	0.461563
BnaA02g05660D	GSBRNA2T00001368001	38.7486	29.2916	BnaAnng29750D	GSBRNA2T00084261001	8.22628	6.28981
BnaA02g05670D	GSBRNA2T00001369001	0	0	BnaAnng29760D	GSBRNA2T00084262001	15.4212	18.7309
BnaA02g05680D	GSBRNA2T00001371001	0	0	BnaAnng29770D	GSBRNA2T00084263001	0.0894955	0.548884
BnaA02g05690D	GSBRNA2T00001372001	0	0	BnaAnng29780D	GSBRNA2T00084265001	0.578701	0.0494019
BnaA02g05700D	GSBRNA2T00001373001	0.0889023	0.0248957	BnaAnng29790D	GSBRNA2T00084266001	17.9467	18.6896
BnaA02g05710D	GSBRNA2T00001374001	0	0	BnaCnng62640D	GSBRNA2T00084269001	1.56446	1.21219
BnaA02g05720D	GSBRNA2T00001375001	1.08026	0.725225	BnaC01g44680D	GSBRNA2T00084270001	0	0
BnaA02g05730D	GSBRNA2T00001377001	0.214299	0	BnaAnng29800D	GSBRNA2T00084274001	1.8163	1.06935
BnaA02g05740D	GSBRNA2T00001378001	0	0	BnaAnng29810D	GSBRNA2T00084275001	1.34983	1.27965
BnaA02g05750D	GSBRNA2T00001379001	0	0.0525151	BnaUnng03130D	GSBRNA2T00084276001	1.92866	1.66358
BnaA02g05760D	GSBRNA2T00001381001	2.52944	0.724355	BnaCnng62650D	GSBRNA2T00084277001	0.962468	1.39023
BnaA02g05770D	GSBRNA2T00001382001	1.42944	3.54408	BnaCnng62660D	GSBRNA2T00084278001	0.460144	0
BnaA02g05780D	GSBRNA2T00001383001	102.953	91.964	BnaAnng29820D	GSBRNA2T00084280001	0	0
BnaA02g05790D	GSBRNA2T00001384001	0.461215	0.0683395	BnaAnng29830D	GSBRNA2T00084281001	5.90504	4.76023
BnaA02g05800D	GSBRNA2T00001385001	0	0	BnaAnng29840D	GSBRNA2T00084285001	0.044698	0
BnaA02g05810D	GSBRNA2T00001386001	0.0360131	0.667169	BnaUnng03140D	GSBRNA2T00084290001	0	0
BnaA02g05820D	GSBRNA2T00001387001	0.121403	1.87662	BnaAnng29850D	GSBRNA2T00084291001	13.8067	18.8007
BnaA02g05830D	GSBRNA2T00001388001	0	0	BnaC02g25310D	GSBRNA2T00084294001	0	0.021911
BnaA02g05840D	GSBRNA2T00001389001	125.622	102.614	BnaC02g25300D	GSBRNA2T00084295001	0	0.0131698
BnaA02g05850D	GSBRNA2T00001390001	0	0	BnaC02g25290D	GSBRNA2T00084297001	0.193417	0
BnaA02g05860D	GSBRNA2T00001391001	0	0	BnaC02g25280D	GSBRNA2T00084300001	0	0
BnaA02g05870D	GSBRNA2T00001392001	0	0	BnaC02g25270D	GSBRNA2T00084301001	4.90932	6.50836
BnaA02g05880D	GSBRNA2T00001393001	0	0	BnaC02g25260D	GSBRNA2T00084302001	14.29	18.1017
BnaA02g05890D	GSBRNA2T00001394001	0	0	BnaC02g25250D	GSBRNA2T00084303001	3.7856	8.24688
BnaA02g05900D	GSBRNA2T00001396001	12.01	5.55681	BnaC02g25240D	GSBRNA2T00084304001	0.0438234	0
BnaA02g05910D	GSBRNA2T00001397001	1.82186	1.01611	BnaC02g25230D	GSBRNA2T00084307001	0.129752	0.0398282
BnaA02g05920D	GSBRNA2T00001398001	0	0	BnaC02g25220D	GSBRNA2T00084308001	4.16112	5.80656
BnaA02g05930D	GSBRNA2T00001399001	0	0	BnaC02g25210D	GSBRNA2T00084310001	0	0.668264
BnaA02g05940D	GSBRNA2T00001400001	8.01054	7.02736	BnaC02g25200D	GSBRNA2T00084311001	1.73454	3.11697
BnaA02g05950D	GSBRNA2T00001402001	0	0	BnaC02g25190D	GSBRNA2T00084313001	0.361492	0.920719
BnaA02g05960D	GSBRNA2T00001403001	0.378418	0.499116	BnaC02g25180D	GSBRNA2T00084314001	19.9542	12.7315
BnaA02g05970D	GSBRNA2T00001404001	4.96602	2.97486	BnaC02g25170D	GSBRNA2T00084317001	0	0
BnaA02g05980D	GSBRNA2T00001405001	6.60328	7.94948	BnaC02g25160D	GSBRNA2T00084318001	0	0
BnaA02g05990D	GSBRNA2T00001406001	17.8654	8.50521	BnaC02g25150D	GSBRNA2T00084320001	0	0.237902
BnaA02g06000D	GSBRNA2T00001407001	0.627648	1.96908	BnaC02g25140D	GSBRNA2T00084321001	4.71608	5.69067
BnaA02g06010D	GSBRNA2T00001408001	0	0	BnaC02g25130D	GSBRNA2T00084322001	0	0
BnaA02g06020D	GSBRNA2T00001409001	1.29937	2.30896	BnaC02g25120D	GSBRNA2T00084324001	0	0
BnaA02g06030D	GSBRNA2T00001410001	0	0	BnaC02g25110D	GSBRNA2T00084326001	0.857233	0.667004
BnaA02g06040D	GSBRNA2T00001411001	0.0810508	0.0973817	BnaC02g25100D	GSBRNA2T00084331001	0	0
BnaA02g06050D	GSBRNA2T00001412001	0	0	BnaC02g25090D	GSBRNA2T00084334001	0	0
BnaA02g06060D	GSBRNA2T00001413001	0	0	BnaC02g25080D	GSBRNA2T00084336001	17.9446	21.6626
BnaA02g06070D	GSBRNA2T00001415001	0.518617	0.747716	BnaC02g25070D	GSBRNA2T00084337001	0	0
BnaA02g06080D	GSBRNA2T00001416001	0	0	BnaC02g25060D	GSBRNA2T00084338001	1.06629	1.12928
BnaA02g06090D	GSBRNA2T00001417001	0.0570387	0.241888	BnaC02g25050D	GSBRNA2T00084339001	0.757034	0.878734
BnaA02g06100D	GSBRNA2T00001418001	0.0711129	0.245933	BnaC02g25040D	GSBRNA2T00084344001	0	0.0475892
BnaA02g06110D	GSBRNA2T00001420001	0.0090183	0.0778095	BnaC02g25030D	GSBRNA2T00084346001	16.6766	20.7027
BnaA02g06120D	GSBRNA2T00001422001	6.348	5.21256	BnaC02g25020D	GSBRNA2T00084348001	0.0295385	0
BnaA02g06130D	GSBRNA2T00001423001	0.970867	0.973769	BnaC02g25010D	GSBRNA2T00084349001	0	0
BnaA02g06140D	GSBRNA2T00001424001	0	0	BnaC02g25000D	GSBRNA2T00084351001	0	0
BnaA02g06150D	GSBRNA2T00001426001	0	0	BnaC02g24990D	GSBRNA2T00084352001	0	0
BnaA02g06160D	GSBRNA2T00001429001	0.0229039	0.00524763	BnaC02g24980D	GSBRNA2T00084355001	82.7946	106.702
BnaA02g06170D	GSBRNA2T00001430001	1.85101	0.921242	BnaC02g24970D	GSBRNA2T00084356001	0.144121	0
BnaA02g06180D	GSBRNA2T00001433001	0	0	BnaC02g24960D	GSBRNA2T00084357001	12.8963	11.77
BnaA02g06190D	GSBRNA2T00001435001	7.70887	6.38491	BnaC02g24950D	GSBRNA2T00084358001	72.2018	99.4167
BnaA02g06200D	GSBRNA2T00001437001	10.7635	8.82684	BnaC02g24940D	GSBRNA2T00084359001	0	0
BnaA02g06210D	GSBRNA2T00001439001	6.53562	3.96635	BnaC02g24930D	GSBRNA2T00084360001	0	0
BnaA02g06220D	GSBRNA2T00001440001	20.6736	3.77576	BnaC02g24920D	GSBRNA2T00084361001	3.95322	8.60413
BnaA02g06230D	GSBRNA2T00001442001	0.0535716	0	BnaC02g24910D	GSBRNA2T00084364001	14.0114	25.3604
BnaA02g06240D	GSBRNA2T00001443001	0	0	BnaC02g24900D	GSBRNA2T00084369001	0.0572997	0.00878341
BnaA02g06250D	GSBRNA2T00001444001	0	0	BnaC02g24890D	GSBRNA2T00084370001	16.5637	17.1424
BnaA02g06260D	GSBRNA2T00001446001	0	0	BnaC02g24880D	GSBRNA2T00084371001	3.79463	5.57019
BnaA02g06270D	GSBRNA2T00001447001	0	0	BnaC02g24870D	GSBRNA2T00084372001	1.4861	1.55486
BnaA02g06280D	GSBRNA2T00001448001	0	0	BnaC02g24860D	GSBRNA2T00084373001	0.730569	1.49493
BnaA02g06290D	GSBRNA2T00001449001	0	0	BnaC02g24850D	GSBRNA2T00084375001	0	0
BnaA02g06300D	GSBRNA2T00001450001	0	0	BnaC02g24840D	GSBRNA2T00084376001	7.12901	10.0974
BnaA02g06310D	GSBRNA2T00001451001	0	0	BnaC02g24830D	GSBRNA2T00084377001	0	0
BnaA02g06320D	GSBRNA2T00001452001	0	0	BnaC02g24820D	GSBRNA2T00084381001	0	0.166545
BnaA02g06330D	GSBRNA2T00001454001	0.135436	0.893042	BnaC02g24810D	GSBRNA2T00084385001	0	0
BnaA02g06340D	GSBRNA2T00001455001	0.24372	1.31558	BnaC02g24800D	GSBRNA2T00084389001	0	0
BnaA02g06350D	GSBRNA2T00001457001	19.4536	15.2705	BnaC02g24790D	GSBRNA2T00084395001	0	0
BnaA02g06360D	GSBRNA2T00001458001	0	0	BnaC02g24780D	GSBRNA2T00084398001	0.177942	0.165038
BnaA02g06370D	GSBRNA2T00001459001	284.929	173.711	BnaC02g24770D	GSBRNA2T00084403001	40.5225	57.5183
BnaA02g06380D	GSBRNA2T00001461001	1.33476	1.72673	BnaC02g24760D	GSBRNA2T00084406001	0.150412	0
BnaA02g06390D	GSBRNA2T00001462001	4.2729	19.4943	BnaC02g24750D	GSBRNA2T00084407001	2.83299	3.22404
BnaA02g06400D	GSBRNA2T00001463001	443.396	415.475	BnaC02g24740D	GSBRNA2T00084408001	0	0
BnaA02g06410D	GSBRNA2T00001464001	2.91105	0.795864	BnaC02g24730D	GSBRNA2T00084409001	0	0
BnaA02g06420D	GSBRNA2T00001465001	33.7777	20.1245	BnaC02g24720D	GSBRNA2T00084410001	8.14132	17.4997
BnaA02g06430D	GSBRNA2T00001467001	0	0	BnaC02g24710D	GSBRNA2T00084411001	0.0192242	0
BnaA02g06440D	GSBRNA2T00001469001	0	0.0162309	BnaC02g24700D	GSBRNA2T00084415001	0	0
BnaA02g06450D	GSBRNA2T00001470001	0.0296735	0.373714	BnaC02g24690D	GSBRNA2T00084416001	0.570675	0.543133
BnaA02g06460D	GSBRNA2T00001471001	1.99179	2.8438	BnaC02g24680D	GSBRNA2T00084417001	11.2311	13.3814
BnaA02g06470D	GSBRNA2T00001472001	12.9861	15.6002	BnaC02g24670D	GSBRNA2T00084421001	1.90112	0.53628
BnaA02g06480D	GSBRNA2T00001473001	0.0170364	0	BnaC02g24660D	GSBRNA2T00084423001	1.52032	2.39215
BnaA02g06490D	GSBRNA2T00001475001	0.32046	0.499718	BnaC02g24650D	GSBRNA2T00084425001	0	0
BnaA02g06500D	GSBRNA2T00001476001	0	0	BnaC02g24640D	GSBRNA2T00084426001	0	0
BnaA02g06510D	GSBRNA2T00001477001	0	0	BnaC02g24630D	GSBRNA2T00084427001	0	0
BnaA02g06520D	GSBRNA2T00001479001	0	0	BnaC05g19080D	GSBRNA2T00084428001	0	0
BnaA02g06530D	GSBRNA2T00001480001	0	0	BnaC05g19090D	GSBRNA2T00084429001	0	0
BnaA02g06540D	GSBRNA2T00001481001	0	0	BnaC05g19100D	GSBRNA2T00084431001	3.08421	2.6964
BnaA02g06550D	GSBRNA2T00001482001	1.7003	3.32324	BnaC05g19110D	GSBRNA2T00084433001	4.36862	5.35014
BnaA02g06560D	GSBRNA2T00001483001	2.38579	2.32502	BnaC05g19120D	GSBRNA2T00084434001	2.13883	2.97276
BnaA02g06570D	GSBRNA2T00001484001	9.73139	7.17268	BnaC05g19130D	GSBRNA2T00084435001	0	0
BnaA02g06580D	GSBRNA2T00001485001	0.374548	0.648707	BnaC05g19140D	GSBRNA2T00084436001	0	0.31143
BnaA02g06590D	GSBRNA2T00001486001	0	0	BnaC05g19150D	GSBRNA2T00084437001	0.465081	0.470078
BnaA02g06600D	GSBRNA2T00001487001	0.800564	1.6171	BnaC05g19160D	GSBRNA2T00084438001	0.276646	0.324324
BnaA02g06610D	GSBRNA2T00001488001	1.77336	2.6745	BnaC05g19170D	GSBRNA2T00084439001	0.274964	0.289084
BnaA02g06620D	GSBRNA2T00001489001	0.615527	4.09875	BnaC05g19180D	GSBRNA2T00084441001	1.65503	1.94565
BnaA02g06630D	GSBRNA2T00001490001	0	0	BnaC05g19190D	GSBRNA2T00084442001	26.6291	50.2656
BnaA02g06640D	GSBRNA2T00001491001	0.0610466	0	BnaC05g19200D	GSBRNA2T00084443001	0	0
BnaA02g06650D	GSBRNA2T00001492001	0	0	BnaC05g19210D	GSBRNA2T00084444001	0.0300909	0
BnaA02g06660D	GSBRNA2T00001493001	0.0859482	0.0379179	BnaC05g19220D	GSBRNA2T00084445001	5.98207	5.47806
BnaA02g06670D	GSBRNA2T00001495001	21.1765	25.236	BnaC05g19230D	GSBRNA2T00084446001	6.62941	10.8617
BnaA02g06680D	GSBRNA2T00001496001	91.2127	85.8536	BnaC05g19240D	GSBRNA2T00084448001	0	0
BnaA02g06690D	GSBRNA2T00001497001	20.5979	18.9232	BnaC05g19250D	GSBRNA2T00084449001	0	0
BnaA02g06700D	GSBRNA2T00001498001	11.6349	7.33601	BnaC05g19260D	GSBRNA2T00084452001	0	0
BnaA02g06710D	GSBRNA2T00001499001	0.204106	0	BnaC05g19270D	GSBRNA2T00084456001	6.89156	5.22217
BnaA02g06720D	GSBRNA2T00001500001	0	0	BnaC05g19280D	GSBRNA2T00084457001	0.275092	0.0469743
BnaA02g06730D	GSBRNA2T00001501001	29.2917	23.466	BnaC05g19290D	GSBRNA2T00084458001	8.04932	8.44327
BnaA02g06740D	GSBRNA2T00001502001	0.101752	0.451768	BnaC05g19300D	GSBRNA2T00084460001	0.855439	0.798814
BnaA02g06750D	GSBRNA2T00001503001	8.2088	4.06443	BnaC05g19310D	GSBRNA2T00084461001	0	0
BnaA02g06760D	GSBRNA2T00001504001	9.56993	11.5646	BnaC05g19320D	GSBRNA2T00084462001	2.89898	4.03776
BnaA02g06770D	GSBRNA2T00001505001	6.57119	6.98915	BnaC05g19330D	GSBRNA2T00084467001	1.3632	0.140662
BnaA02g06780D	GSBRNA2T00001506001	13.9394	10.5902	BnaC05g19340D	GSBRNA2T00084468001	0	0
BnaC03g62830D	GSBRNA2T00001508001	0	0	BnaC05g19350D	GSBRNA2T00084469001	0.0286394	0
BnaC03g62840D	GSBRNA2T00001509001	0	0	BnaC05g19360D	GSBRNA2T00084470001	0	0
BnaC03g62850D	GSBRNA2T00001511001	0	0	BnaC05g19370D	GSBRNA2T00084473001	0.749044	1.14591
BnaC03g62860D	GSBRNA2T00001512001	0.468058	0.393561	BnaC05g19380D	GSBRNA2T00084474001	0	0
BnaC03g62870D	GSBRNA2T00001513001	0	0	BnaC05g19390D	GSBRNA2T00084475001	0	0
BnaC03g62880D	GSBRNA2T00001514001	0.871716	0.83319	BnaC05g19400D	GSBRNA2T00084476001	0	0
BnaC03g62890D	GSBRNA2T00001515001	2.66352	2.93402	BnaC05g19410D	GSBRNA2T00084477001	0	0
BnaC03g62900D	GSBRNA2T00001517001	0	0	BnaC05g19420D	GSBRNA2T00084478001	8.2212	11.0068
BnaC03g62910D	GSBRNA2T00001518001	0	0	BnaC05g19430D	GSBRNA2T00084479001	7.84483	7.30481
BnaC03g62920D	GSBRNA2T00001519001	0	0	BnaC05g19440D	GSBRNA2T00084481001	0.8123	0.751792
BnaC03g62930D	GSBRNA2T00001521001	0	0	BnaC05g19450D	GSBRNA2T00084482001	0	0
BnaC03g62940D	GSBRNA2T00001524001	0.0258547	0	BnaC05g19460D	GSBRNA2T00084483001	0	0
BnaC03g62950D	GSBRNA2T00001525001	0.91261	1.56816	BnaC05g19470D	GSBRNA2T00084484001	0	0
BnaC03g62960D	GSBRNA2T00001526001	0	0	BnaC05g19480D	GSBRNA2T00084487001	0	0
BnaC03g62970D	GSBRNA2T00001530001	0	0	BnaC05g19490D	GSBRNA2T00084490001	0	0
BnaC03g62980D	GSBRNA2T00001536001	0.418833	0.385451	BnaC05g19500D	GSBRNA2T00084492001	0.590306	2.12459
BnaC03g62990D	GSBRNA2T00001541001	1.52979	1.77862	BnaC05g19510D	GSBRNA2T00084493001	0	0
BnaC03g63000D	GSBRNA2T00001545001	0	0	BnaC05g19520D	GSBRNA2T00084494001	0.243507	0.119767
BnaC03g63010D	GSBRNA2T00001547001	16.3332	18.7897	BnaC05g19530D	GSBRNA2T00084495001	0	0
BnaC03g63020D	GSBRNA2T00001548001	14.1829	15.7527	BnaC05g19540D	GSBRNA2T00084496001	0	0
BnaC03g63030D	GSBRNA2T00001551001	0	0	BnaC05g19550D	GSBRNA2T00084497001	1.50602	2.22246
BnaC03g63040D	GSBRNA2T00001552001	0.283249	0.506989	BnaC05g19560D	GSBRNA2T00084499001	5.35744	5.03973
BnaC03g63050D	GSBRNA2T00001553001	0	0	BnaC05g19570D	GSBRNA2T00084501001	13.359	9.70815
BnaC03g63060D	GSBRNA2T00001558001	0	0	BnaC05g19580D	GSBRNA2T00084502001	1.80251	1.35262
BnaC03g63070D	GSBRNA2T00001559001	5.35781	6.24566	BnaC05g19590D	GSBRNA2T00084503001	0.947031	0.628549
BnaC03g63080D	GSBRNA2T00001563001	0	0	BnaC05g19600D	GSBRNA2T00084504001	2.95363	1.40646
BnaC03g63090D	GSBRNA2T00001564001	9.62636	8.23172	BnaC05g19610D	GSBRNA2T00084508001	167.263	143.982
BnaC03g63100D	GSBRNA2T00001565001	1.03102	1.26003	BnaC05g19620D	GSBRNA2T00084512001	1.22064	1.04287
BnaC03g63110D	GSBRNA2T00001566001	170.572	252.717	BnaC05g19630D	GSBRNA2T00084513001	45.9939	67.4992
BnaC03g63120D	GSBRNA2T00001571001	0.742153	1.20229	BnaC05g19640D	GSBRNA2T00084514001	41.5523	45.6236
BnaC03g63130D	GSBRNA2T00001572001	0	0	BnaC05g19650D	GSBRNA2T00084515001	0.994745	1.05188
BnaC03g63140D	GSBRNA2T00001573001	0	0	BnaC05g19660D	GSBRNA2T00084516001	3.39369	4.06455
BnaC03g63150D	GSBRNA2T00001574001	0	0	BnaC05g19670D	GSBRNA2T00084518001	0	0
BnaC03g63160D	GSBRNA2T00001575001	0	0	BnaC05g19680D	GSBRNA2T00084519001	0	0
BnaC03g63170D	GSBRNA2T00001577001	1.83142	1.07281	BnaC05g19690D	GSBRNA2T00084521001	2.65944	2.95344
BnaC03g63180D	GSBRNA2T00001585001	0.106051	0.370978	BnaC05g19700D	GSBRNA2T00084522001	0	0
BnaC03g63190D	GSBRNA2T00001586001	0.161622	0.358946	BnaC05g19710D	GSBRNA2T00084525001	0	0
BnaC03g63200D	GSBRNA2T00001588001	0	0	BnaC05g19720D	GSBRNA2T00084526001	0.0358678	0.108208
BnaC03g63210D	GSBRNA2T00001589001	0.199074	0.161299	BnaC05g19730D	GSBRNA2T00084527001	0	0
BnaC03g63220D	GSBRNA2T00001590001	0.0399515	0.073858	BnaC05g19740D	GSBRNA2T00084534001	9.53869	10.7777
BnaC03g63230D	GSBRNA2T00001591001	0.735508	0.736095	BnaC05g19750D	GSBRNA2T00084535001	0	0
BnaC03g63240D	GSBRNA2T00001594001	1.94386	1.63667	BnaC05g19760D	GSBRNA2T00084536001	0.0116851	0
BnaC03g63250D	GSBRNA2T00001595001	0	0.0237645	BnaC05g19770D	GSBRNA2T00084538001	0.00707755	0
BnaC03g63260D	GSBRNA2T00001596001	0.280245	0.129616	BnaC05g19780D	GSBRNA2T00084539001	0	0
BnaC03g63270D	GSBRNA2T00001597001	0.212213	0.353206	BnaC05g19790D	GSBRNA2T00084540001	1.05767	0.902124
BnaC03g63280D	GSBRNA2T00001598001	1.31968	1.28108	BnaC05g19800D	GSBRNA2T00084542001	0.571525	0.694292
BnaC03g63290D	GSBRNA2T00001599001	1.49045	0.981485	BnaC05g19810D	GSBRNA2T00084550001	0	0
BnaC03g63300D	GSBRNA2T00001600001	0	0	BnaC05g19820D	GSBRNA2T00084552001	0	0
BnaC03g63310D	GSBRNA2T00001601001	2.54493	2.78879	BnaC05g19830D	GSBRNA2T00084553001	0	0
BnaC03g63320D	GSBRNA2T00001603001	0	0	BnaC05g19840D	GSBRNA2T00084554001	59.531	78.4147
BnaC03g63330D	GSBRNA2T00001604001	0	0	BnaC05g19850D	GSBRNA2T00084555001	0.0219855	0
BnaC03g63340D	GSBRNA2T00001605001	0	0	BnaC05g19860D	GSBRNA2T00084556001	0	0
BnaC03g63350D	GSBRNA2T00001606001	0	0	BnaC05g19870D	GSBRNA2T00084558001	0	0.027245
BnaC03g63360D	GSBRNA2T00001610001	0	0	BnaC05g19880D	GSBRNA2T00084569001	0	0
BnaC03g63370D	GSBRNA2T00001611001	0	0	BnaC05g19890D	GSBRNA2T00084570001	0.130982	0
BnaC03g63380D	GSBRNA2T00001612001	0	0	BnaC05g19900D	GSBRNA2T00084571001	0.026669	0
BnaC03g63390D	GSBRNA2T00001613001	0	0	BnaC05g19910D	GSBRNA2T00084572001	0	0
BnaC03g63400D	GSBRNA2T00001615001	0	0	BnaC05g19920D	GSBRNA2T00084573001	0	0
BnaC03g63410D	GSBRNA2T00001617001	277.719	320.103	BnaC05g19930D	GSBRNA2T00084575001	0	0
BnaC03g63420D	GSBRNA2T00001618001	4.36481	6.03723	BnaC05g19940D	GSBRNA2T00084578001	0	0
BnaC03g63430D	GSBRNA2T00001619001	2.04941	0.87311	BnaC04g47350D	GSBRNA2T00084581001	28.1716	11.7143
BnaC03g63440D	GSBRNA2T00001620001	2.32006	2.13992	BnaC04g47360D	GSBRNA2T00084582001	3.24591	5.53509
BnaC03g63450D	GSBRNA2T00001621001	0	0	BnaC04g47370D	GSBRNA2T00084583001	25.1991	43.7441
BnaC03g63460D	GSBRNA2T00001623001	0	0	BnaC04g47380D	GSBRNA2T00084584001	0.616355	0.332039
BnaC03g63470D	GSBRNA2T00001624001	0.299816	0.143279	BnaC04g47390D	GSBRNA2T00084585001	4.37502	2.91532
BnaC03g63480D	GSBRNA2T00001626001	0	0	BnaC04g47400D	GSBRNA2T00084587001	0	0
BnaC03g63490D	GSBRNA2T00001633001	0	0	BnaC04g47410D	GSBRNA2T00084589001	0	0
BnaC03g63500D	GSBRNA2T00001634001	0	0	BnaC04g47420D	GSBRNA2T00084593001	2.55023	3.16731
BnaC03g63510D	GSBRNA2T00001635001	0	0	BnaC04g47430D	GSBRNA2T00084594001	0.0109985	0.0256785
BnaC03g63520D	GSBRNA2T00001643001	0	0	BnaC04g47440D	GSBRNA2T00084595001	0	0.0215652
BnaC03g63530D	GSBRNA2T00001650001	0	0	BnaC04g47450D	GSBRNA2T00084598001	159.837	96.1201
BnaC03g63540D	GSBRNA2T00001651001	0	0	BnaC04g47460D	GSBRNA2T00084599001	0	0.4553
BnaC03g63550D	GSBRNA2T00001652001	0	0	BnaC04g47470D	GSBRNA2T00084601001	156.94	99.2272
BnaC03g63560D	GSBRNA2T00001653001	0.0687187	0.162304	BnaC04g47480D	GSBRNA2T00084602001	7.56799	4.12046
BnaC03g63570D	GSBRNA2T00001654001	0	0	BnaC04g47490D	GSBRNA2T00084603001	0	0.0309739
BnaC03g63580D	GSBRNA2T00001656001	0	0	BnaC04g47500D	GSBRNA2T00084605001	13.8408	19.1169
BnaC03g63590D	GSBRNA2T00001657001	2.39799	2.39518	BnaC04g47510D	GSBRNA2T00084606001	5.29663	6.65925
BnaC03g63600D	GSBRNA2T00001658001	0	0	BnaC04g47520D	GSBRNA2T00084608001	7.50038	6.45888
BnaC01g26630D	GSBRNA2T00001664001	0	0	BnaC04g47530D	GSBRNA2T00084609001	0	0
BnaC01g26640D	GSBRNA2T00001674001	0.195638	2.00651	BnaC04g47540D	GSBRNA2T00084611001	1.93676	0
BnaC01g26650D	GSBRNA2T00001687001	0	0	BnaC04g47550D	GSBRNA2T00084613001	0	0
BnaC01g26660D	GSBRNA2T00001693001	0	0	BnaC04g47560D	GSBRNA2T00084614001	16.4446	3.72107
BnaC01g26670D	GSBRNA2T00001711001	0	0	BnaC04g47570D	GSBRNA2T00084615001	0.403339	0.202295
BnaC01g26680D	GSBRNA2T00001712001	0	0	BnaC04g47580D	GSBRNA2T00084617001	2.64439	3.69523
BnaC01g26690D	GSBRNA2T00001713001	0.3354	0.200813	BnaC04g47590D	GSBRNA2T00084620001	0.287483	0.621087
BnaC01g26700D	GSBRNA2T00001717001	0	0	BnaC04g47600D	GSBRNA2T00084621001	0	0
BnaC01g26710D	GSBRNA2T00001718001	2.02533	2.11889	BnaC04g47610D	GSBRNA2T00084623001	0	0
BnaC01g26720D	GSBRNA2T00001721001	0	0	BnaC04g47620D	GSBRNA2T00084624001	3.5721	7.46955
BnaC01g26730D	GSBRNA2T00001722001	0	0	BnaC04g47630D	GSBRNA2T00084626001	0.593694	0.781111
BnaC01g26740D	GSBRNA2T00001723001	0	0	BnaC04g47640D	GSBRNA2T00084627001	83.2876	95.7784
BnaC01g26750D	GSBRNA2T00001726001	0	0	BnaC04g47650D	GSBRNA2T00084628001	212.386	298.102
BnaC01g26760D	GSBRNA2T00001727001	1.40068	2.13198	BnaC04g47660D	GSBRNA2T00084629001	0	0
BnaC01g26770D	GSBRNA2T00001728001	1.58247	1.47254	BnaC04g47670D	GSBRNA2T00084631001	63.8404	89.1809
BnaC01g26780D	GSBRNA2T00001729001	0	0	BnaC04g47680D	GSBRNA2T00084633001	158.387	267.021
BnaC01g26790D	GSBRNA2T00001730001	0	0.0119055	BnaC04g47690D	GSBRNA2T00084634001	0	0
BnaC01g26800D	GSBRNA2T00001732001	53.9255	47.0823	BnaC04g47700D	GSBRNA2T00084635001	2.71386	2.76563
BnaC01g26810D	GSBRNA2T00001733001	0.59765	0.580459	BnaC04g47710D	GSBRNA2T00084636001	22.3158	11.3484
BnaC01g26820D	GSBRNA2T00001734001	13.1422	17.0633	BnaC04g47720D	GSBRNA2T00084637001	8.72826	3.52776
BnaC01g26830D	GSBRNA2T00001735001	0	0	BnaC04g47730D	GSBRNA2T00084638001	3.27089	3.05517
BnaC01g26840D	GSBRNA2T00001740001	9.85351	10.7689	BnaC04g47740D	GSBRNA2T00084639001	0.279619	0.087321
BnaC01g26850D	GSBRNA2T00001741001	0.146432	0.00912095	BnaC04g47750D	GSBRNA2T00084640001	0.386519	0.308095
BnaC01g26860D	GSBRNA2T00001742001	0	0	BnaC04g47760D	GSBRNA2T00084641001	11.7953	11.637
BnaC01g26870D	GSBRNA2T00001743001	0	0	BnaC04g47770D	GSBRNA2T00084643001	4.65251	4.79333
BnaC01g26880D	GSBRNA2T00001747001	0	0	BnaC04g47780D	GSBRNA2T00084644001	11.1282	11.6807
BnaC01g26890D	GSBRNA2T00001749001	0	0	BnaC04g47790D	GSBRNA2T00084645001	0	0
BnaC01g26900D	GSBRNA2T00001750001	0	0	BnaC04g47800D	GSBRNA2T00084646001	0	0
BnaC01g26910D	GSBRNA2T00001751001	0	0	BnaC04g47810D	GSBRNA2T00084647001	5.37935	7.49374
BnaC01g26920D	GSBRNA2T00001752001	0	0	BnaC04g47820D	GSBRNA2T00084648001	0.213867	0.460852
BnaC01g26930D	GSBRNA2T00001753001	0	0	BnaC04g47830D	GSBRNA2T00084653001	2.26397	3.41251
BnaC01g26940D	GSBRNA2T00001754001	0	0	BnaC04g47840D	GSBRNA2T00084654001	2.95799	4.19151
BnaC01g26950D	GSBRNA2T00001755001	0	0	BnaC04g47850D	GSBRNA2T00084655001	2.86011	2.877
BnaC01g26960D	GSBRNA2T00001756001	0	0	BnaC04g47860D	GSBRNA2T00084656001	7.0002	9.63554
BnaC01g26970D	GSBRNA2T00001758001	0.164611	0.288087	BnaC04g47870D	GSBRNA2T00084657001	106.19	98.2713
BnaC01g26980D	GSBRNA2T00001760001	0	0	BnaC04g47880D	GSBRNA2T00084658001	0	0
BnaC01g26990D	GSBRNA2T00001764001	0	0	BnaC04g47890D	GSBRNA2T00084660001	0	0
BnaC01g27000D	GSBRNA2T00001765001	0	0	BnaC04g47900D	GSBRNA2T00084661001	0	0
BnaC01g27010D	GSBRNA2T00001766001	0	0	BnaC04g47910D	GSBRNA2T00084662001	2.49172	1.03344
BnaC01g27020D	GSBRNA2T00001767001	0	0	BnaC04g47920D	GSBRNA2T00084663001	1.83611	0.236713
BnaC01g27030D	GSBRNA2T00001769001	0	0	BnaC04g47930D	GSBRNA2T00084665001	9.54763	0
BnaC01g27040D	GSBRNA2T00001770001	0	0	BnaC04g47940D	GSBRNA2T00084666001	3.60529	3.0847
BnaC01g27050D	GSBRNA2T00001771001	0	0	BnaC04g47950D	GSBRNA2T00084667001	0.0777301	0
BnaC01g27060D	GSBRNA2T00001772001	0	0	BnaC04g47960D	GSBRNA2T00084668001	3.52378	5.1361
BnaC01g27070D	GSBRNA2T00001773001	0	0	BnaC04g47970D	GSBRNA2T00084670001	0.363185	0.306907
BnaC01g27080D	GSBRNA2T00001774001	0	0	BnaC04g47980D	GSBRNA2T00084671001	0	0
BnaC01g27090D	GSBRNA2T00001776001	0	0	BnaC04g47990D	GSBRNA2T00084672001	16.1403	23.25
BnaC01g27100D	GSBRNA2T00001777001	0.0419982	0.0113368	BnaC04g48000D	GSBRNA2T00084673001	0	0
BnaC01g27110D	GSBRNA2T00001781001	0	0	BnaC04g48010D	GSBRNA2T00084674001	0	0
BnaC01g27120D	GSBRNA2T00001782001	0	0	BnaC04g48020D	GSBRNA2T00084677001	0	0
BnaC01g27130D	GSBRNA2T00001783001	0	0	BnaC04g48030D	GSBRNA2T00084678001	0	0
BnaC01g27140D	GSBRNA2T00001785001	0	0.119266	BnaC04g48040D	GSBRNA2T00084679001	0	0
BnaC01g27150D	GSBRNA2T00001788001	0	0	BnaC04g48050D	GSBRNA2T00084680001	0.225117	0.196293
BnaA06g34110D	GSBRNA2T00001794001	1.44198	1.2308	BnaC04g48060D	GSBRNA2T00084681001	0.0438234	0.0346517
BnaA06g34120D	GSBRNA2T00001796001	2.15224	2.53047	BnaC04g48070D	GSBRNA2T00084682001	0	0
BnaA06g34130D	GSBRNA2T00001798001	1.26334	1.6113	BnaC04g48080D	GSBRNA2T00084683001	3.61311	5.10255
BnaA06g34140D	GSBRNA2T00001799001	1.04258	0.676237	BnaC04g48090D	GSBRNA2T00084684001	0.949066	1.10756
BnaA06g34150D	GSBRNA2T00001800001	0.794431	0.789764	BnaC04g48100D	GSBRNA2T00084685001	0.0645596	0.0190027
BnaA06g34160D	GSBRNA2T00001801001	42.659	67.4671	BnaC04g48110D	GSBRNA2T00084686001	4.50158	6.27744
BnaA06g34170D	GSBRNA2T00001802001	2.47633	4.29849	BnaC04g48120D	GSBRNA2T00084688001	0.197544	0.0624954
BnaA06g34180D	GSBRNA2T00001803001	10.4275	17.0516	BnaC04g48130D	GSBRNA2T00084689001	0.626896	0
BnaA06g34190D	GSBRNA2T00001804001	0.936953	0.740742	BnaC04g48140D	GSBRNA2T00084690001	2.04183	2.09662
BnaA06g34200D	GSBRNA2T00001806001	0	0	BnaC04g48150D	GSBRNA2T00084692001	0.554585	0.880425
BnaA06g34210D	GSBRNA2T00001808001	0.385462	1.0038	BnaC04g48160D	GSBRNA2T00084693001	26.9524	30.5341
BnaA06g34220D	GSBRNA2T00001809001	0.012115	0	BnaC04g48170D	GSBRNA2T00084694001	9.87464	9.19549
BnaA06g34230D	GSBRNA2T00001811001	0	0	BnaC04g48180D	GSBRNA2T00084695001	0.0519704	0.0347548
BnaA06g34240D	GSBRNA2T00001812001	0.0850609	0.0469489	BnaC04g48190D	GSBRNA2T00084696001	0.644818	0.663498
BnaA06g34250D	GSBRNA2T00001813001	0	0	BnaC04g48200D	GSBRNA2T00084700001	0.254792	0.873651
BnaA06g34260D	GSBRNA2T00001814001	0.963354	1.17266	BnaC04g48210D	GSBRNA2T00084701001	68.1118	102.22
BnaA06g34270D	GSBRNA2T00001815001	0	0	BnaC04g48220D	GSBRNA2T00084702001	0.574906	0.761114
BnaA06g34280D	GSBRNA2T00001816001	0	0	BnaC04g48230D	GSBRNA2T00084705001	0.504711	4.02625
BnaA06g34290D	GSBRNA2T00001817001	0.146762	0.576812	BnaC04g48240D	GSBRNA2T00084706001	0	0.220298
BnaA06g34300D	GSBRNA2T00001818001	0.976554	1.09847	BnaC04g48250D	GSBRNA2T00084707001	0.0696343	0
BnaA06g34310D	GSBRNA2T00001820001	0	0	BnaC04g48260D	GSBRNA2T00084708001	6.82895	3.46293
BnaA06g34320D	GSBRNA2T00001821001	1.16841	7.45717	BnaC04g48270D	GSBRNA2T00084709001	0	0
BnaA06g34330D	GSBRNA2T00001822001	0.114846	0	BnaC04g48280D	GSBRNA2T00084710001	0.0814976	0
BnaA06g34340D	GSBRNA2T00001824001	3.11337	4.52761	BnaC04g48290D	GSBRNA2T00084711001	0.154705	0.472323
BnaA06g34350D	GSBRNA2T00001825001	0.855803	1.08859	BnaC04g48300D	GSBRNA2T00084712001	0	0.0487142
BnaA06g34360D	GSBRNA2T00001826001	0	0	BnaC04g48310D	GSBRNA2T00084713001	0	0
BnaA06g34370D	GSBRNA2T00001828001	64.0917	76.1454	BnaC04g48320D	GSBRNA2T00084714001	0	0
BnaA06g34380D	GSBRNA2T00001829001	3.60464	0.072916	BnaC04g48330D	GSBRNA2T00084715001	0	0
BnaA06g34390D	GSBRNA2T00001830001	0.326021	0.587922	BnaC04g48340D	GSBRNA2T00084716001	0	0
BnaA06g34400D	GSBRNA2T00001832001	0.614863	2.36729	BnaC04g48350D	GSBRNA2T00084718001	0	0
BnaA06g34410D	GSBRNA2T00001835001	0.0560295	0	BnaC04g48360D	GSBRNA2T00084720001	8.16353	9.3111
BnaA06g34420D	GSBRNA2T00001836001	0.0336293	0.553981	BnaC04g48370D	GSBRNA2T00084721001	11.8228	14.9606
BnaA06g34430D	GSBRNA2T00001837001	5.48933	9.5664	BnaC04g48380D	GSBRNA2T00084722001	0.191416	0.342851
BnaA06g34440D	GSBRNA2T00001838001	0.0245687	0	BnaC04g48390D	GSBRNA2T00084723001	12.8586	17.4606
BnaA06g34450D	GSBRNA2T00001839001	36.2475	11.4086	BnaC04g48400D	GSBRNA2T00084725001	24.4115	27.1201
BnaA06g34460D	GSBRNA2T00001840001	0.54555	2.45599	BnaC04g48410D	GSBRNA2T00084726001	0	0
BnaA06g34470D	GSBRNA2T00001841001	9.59174	6.23747	BnaC04g48420D	GSBRNA2T00084727001	0	0
BnaA06g34480D	GSBRNA2T00001842001	2.59472	4.42394	BnaC04g48430D	GSBRNA2T00084728001	0.0435265	0.102752
BnaA06g34490D	GSBRNA2T00001843001	109.266	85.6286	BnaC04g48440D	GSBRNA2T00084729001	43.9157	44.9694
BnaA06g34500D	GSBRNA2T00001845001	3.11172	2.94849	BnaC04g48450D	GSBRNA2T00084733001	3.90549	8.73082
BnaA06g34510D	GSBRNA2T00001846001	0	0	BnaC04g48460D	GSBRNA2T00084735001	0	0
BnaA06g34520D	GSBRNA2T00001847001	0	0	BnaC04g48470D	GSBRNA2T00084736001	0	0
BnaA06g34530D	GSBRNA2T00001848001	7.56809	3.59024	BnaC04g48480D	GSBRNA2T00084737001	100.377	111.994
BnaA06g34540D	GSBRNA2T00001849001	4.90988	0	BnaC04g48490D	GSBRNA2T00084739001	31.4008	84.1856
BnaA06g34550D	GSBRNA2T00001850001	0.0612463	0	BnaC04g48500D	GSBRNA2T00084740001	0.969513	3.66846
BnaA06g34560D	GSBRNA2T00001851001	0.617341	0	BnaC04g48510D	GSBRNA2T00084741001	0.0749861	0
BnaA06g34570D	GSBRNA2T00001852001	4.04263	0.918633	BnaC04g48520D	GSBRNA2T00084742001	7.22072	9.94287
BnaA06g34580D	GSBRNA2T00001853001	0.858893	0.974205	BnaC04g48530D	GSBRNA2T00084743001	6.09159	7.14965
BnaA06g34590D	GSBRNA2T00001854001	0.215941	0	BnaC04g48540D	GSBRNA2T00084744001	0.0528024	0.0838708
BnaA06g34600D	GSBRNA2T00001855001	0	0	BnaC04g48550D	GSBRNA2T00084745001	0	0.0145476
BnaA06g34610D	GSBRNA2T00001856001	0	0	BnaC04g48560D	GSBRNA2T00084746001	0	0
BnaA06g34620D	GSBRNA2T00001857001	0	0	BnaC04g48570D	GSBRNA2T00084749001	0	0
BnaA06g34630D	GSBRNA2T00001858001	0	0	BnaC04g48580D	GSBRNA2T00084751001	0	0
BnaA06g34640D	GSBRNA2T00001859001	0.0633076	0.762929	BnaC04g48590D	GSBRNA2T00084752001	0	0
BnaA06g34650D	GSBRNA2T00001860001	0.0749382	0	BnaC04g48600D	GSBRNA2T00084753001	0.897067	1.53952
BnaA06g34660D	GSBRNA2T00001861001	0.168867	0	BnaC04g48610D	GSBRNA2T00084754001	8.26706	7.45944
BnaA06g34670D	GSBRNA2T00001862001	28.1859	9.20403	BnaC04g48620D	GSBRNA2T00084755001	2.8919	4.52639
BnaA06g34680D	GSBRNA2T00001863001	26.2975	88.6473	BnaC04g48630D	GSBRNA2T00084756001	0.330122	0.134441
BnaA06g34690D	GSBRNA2T00001865001	14.6598	25.5104	BnaC04g48640D	GSBRNA2T00084759001	18.9035	25.5103
BnaA06g34700D	GSBRNA2T00001866001	3.14686	3.48893	BnaC04g48650D	GSBRNA2T00084760001	0	0
BnaA06g34710D	GSBRNA2T00001867001	20.9597	26.4322	BnaC04g48660D	GSBRNA2T00084761001	0	0
BnaA06g34720D	GSBRNA2T00001868001	10.2017	11.6852	BnaC04g48670D	GSBRNA2T00084762001	6.6609	6.5264
BnaA06g34730D	GSBRNA2T00001869001	1.58056	5.08542	BnaC04g48680D	GSBRNA2T00084763001	5.17615	6.70019
BnaA06g34740D	GSBRNA2T00001870001	15.6521	15.5418	BnaA02g22140D	GSBRNA2T00084764001	0.12902	0.118833
BnaA06g34750D	GSBRNA2T00001871001	0	0	BnaA02g22150D	GSBRNA2T00084768001	7.65051	6.98573
BnaA06g34760D	GSBRNA2T00001872001	0	0	BnaA02g22160D	GSBRNA2T00084771001	0	0
BnaA06g34770D	GSBRNA2T00001873001	0	0	BnaA02g22170D	GSBRNA2T00084772001	0	0
BnaA06g34780D	GSBRNA2T00001874001	9.91506	12.2442	BnaA02g22180D	GSBRNA2T00084773001	0	0
BnaA06g34790D	GSBRNA2T00001875001	10.9302	12.234	BnaA02g22190D	GSBRNA2T00084775001	0	0
BnaA06g34800D	GSBRNA2T00001876001	0.129907	0	BnaA02g22200D	GSBRNA2T00084776001	0	0
BnaA06g34810D	GSBRNA2T00001878001	25.6824	60.4804	BnaA02g22210D	GSBRNA2T00084777001	0	0
BnaA06g34820D	GSBRNA2T00001881001	0	0	BnaA02g22220D	GSBRNA2T00084778001	0	0
BnaA06g34830D	GSBRNA2T00001882001	0	0	BnaA02g22230D	GSBRNA2T00084779001	0	0
BnaA06g34840D	GSBRNA2T00001883001	18.4126	16.7424	BnaA02g22240D	GSBRNA2T00084781001	27.2165	22.7793
BnaA06g34850D	GSBRNA2T00001884001	0	0	BnaA02g22250D	GSBRNA2T00084783001	0	0
BnaA06g34860D	GSBRNA2T00001885001	0.0969819	0	BnaA02g22260D	GSBRNA2T00084784001	5.86138	7.40163
BnaA06g34870D	GSBRNA2T00001887001	0	0.320756	BnaA02g22270D	GSBRNA2T00084785001	0	0
BnaA06g34880D	GSBRNA2T00001888001	1.79725	2.4876	BnaA02g22280D	GSBRNA2T00084786001	3.16103	3.59273
BnaA06g34890D	GSBRNA2T00001889001	0	0	BnaA02g22290D	GSBRNA2T00084789001	0	0
BnaA06g34900D	GSBRNA2T00001890001	0	0	BnaA02g22300D	GSBRNA2T00084790001	0	0
BnaA06g34910D	GSBRNA2T00001891001	0.403386	0.0837165	BnaA02g22310D	GSBRNA2T00084791001	0.268258	0.460762
BnaA06g34920D	GSBRNA2T00001892001	2.04144	0	BnaA02g22320D	GSBRNA2T00084792001	8.77247	10.4973
BnaA06g34930D	GSBRNA2T00001893001	11.9877	12.4697	BnaA02g22330D	GSBRNA2T00084793001	0	0
BnaA06g34940D	GSBRNA2T00001894001	2.41708	2.48173	BnaA02g22340D	GSBRNA2T00084798001	4.00753	1.73551
BnaA06g34950D	GSBRNA2T00001896001	0.215794	0.270164	BnaA02g22350D	GSBRNA2T00084799001	0.0745874	0.12132
BnaA06g34960D	GSBRNA2T00001897001	0	0	BnaA02g22360D	GSBRNA2T00084801001	0.36965	0.411158
BnaA06g34970D	GSBRNA2T00001898001	2.9503	2.743	BnaA02g22370D	GSBRNA2T00084802001	1.99096	2.73563
BnaA06g34980D	GSBRNA2T00001899001	0	0	BnaA02g22380D	GSBRNA2T00084805001	0	0
BnaA06g34990D	GSBRNA2T00001900001	0	0	BnaA02g22390D	GSBRNA2T00084806001	0	0
BnaA06g35000D	GSBRNA2T00001901001	0	0.0582936	BnaA02g22400D	GSBRNA2T00084807001	0.269612	0.326315
BnaA06g35010D	GSBRNA2T00001902001	0.842997	1.04833	BnaA02g22410D	GSBRNA2T00084810001	0	0
BnaA06g35020D	GSBRNA2T00001903001	0.604109	0.263995	BnaA02g22420D	GSBRNA2T00084811001	0	0
BnaA06g35030D	GSBRNA2T00001904001	0.296331	0.610684	BnaA02g22430D	GSBRNA2T00084812001	0	0
BnaA06g35040D	GSBRNA2T00001905001	0	0	BnaA02g22440D	GSBRNA2T00084813001	5.16481	6.18343
BnaA06g35050D	GSBRNA2T00001906001	40.0475	78.8526	BnaA02g22450D	GSBRNA2T00084814001	2.24295	3.39101
BnaA06g35060D	GSBRNA2T00001907001	2.22871	10.8727	BnaA02g22460D	GSBRNA2T00084817001	0.0297475	0
BnaA06g35070D	GSBRNA2T00001908001	0.223054	0.453623	BnaA02g22470D	GSBRNA2T00084824001	32.0922	23.0117
BnaA06g35080D	GSBRNA2T00001909001	0	0	BnaA02g22480D	GSBRNA2T00084825001	13.0708	12.3106
BnaA06g35090D	GSBRNA2T00001910001	35.8499	37.2948	BnaA02g22490D	GSBRNA2T00084826001	24.7324	23.5503
BnaA06g35100D	GSBRNA2T00001911001	3.84573	2.00782	BnaA02g22500D	GSBRNA2T00084827001	0	0.0217949
BnaA06g35110D	GSBRNA2T00001912001	6.34668	10.5823	BnaA02g22510D	GSBRNA2T00084828001	0	0
BnaA06g35120D	GSBRNA2T00001914001	14.7285	33.7678	BnaA02g22520D	GSBRNA2T00084829001	0.510137	0.744652
BnaA06g35130D	GSBRNA2T00001915001	2.89409	3.78202	BnaA02g22530D	GSBRNA2T00084830001	0	0
BnaA06g35140D	GSBRNA2T00001916001	0.141209	0.250279	BnaA02g22540D	GSBRNA2T00084831001	0	0
BnaA06g35150D	GSBRNA2T00001917001	9.05932	14.4407	BnaA02g22550D	GSBRNA2T00084832001	0.871998	0.861283
BnaA06g35160D	GSBRNA2T00001918001	6.17831	6.09556	BnaA02g22560D	GSBRNA2T00084834001	2.17989	1.76648
BnaA06g35170D	GSBRNA2T00001919001	4.90717	6.13964	BnaA02g22570D	GSBRNA2T00084835001	0	0
BnaA06g35180D	GSBRNA2T00001920001	9.19074	14.5032	BnaA02g22580D	GSBRNA2T00084836001	18.2761	16.0647
BnaA06g35190D	GSBRNA2T00001923001	0	0.0882559	BnaA02g22590D	GSBRNA2T00084838001	4.95854	4.50794
BnaA06g35200D	GSBRNA2T00001924001	5.90773	7.13779	BnaA02g22600D	GSBRNA2T00084839001	0	0
BnaA06g35210D	GSBRNA2T00001925001	0.86727	1.17627	BnaA02g22610D	GSBRNA2T00084840001	0	0
BnaA06g35220D	GSBRNA2T00001926001	7.87338	9.02168	BnaA02g22620D	GSBRNA2T00084842001	0	0
BnaA06g35230D	GSBRNA2T00001927001	9.07188	14.2723	BnaA02g22630D	GSBRNA2T00084843001	0	0
BnaA06g35240D	GSBRNA2T00001928001	5.96962	8.70477	BnaA02g22640D	GSBRNA2T00084846001	14.3961	16.7168
BnaA06g35250D	GSBRNA2T00001929001	0.850659	8.49127	BnaA02g22650D	GSBRNA2T00084847001	0	0
BnaA06g35260D	GSBRNA2T00001932001	0	0	BnaA02g22660D	GSBRNA2T00084848001	165.773	193.941
BnaA06g35270D	GSBRNA2T00001933001	10.1192	18.5521	BnaA02g22670D	GSBRNA2T00084850001	0.166382	0.776178
BnaA06g35280D	GSBRNA2T00001934001	2.73956	4.92247	BnaA02g22680D	GSBRNA2T00084854001	0	0
BnaA06g35290D	GSBRNA2T00001935001	6.5686	7.71206	BnaA02g22690D	GSBRNA2T00084857001	1.20304	0.137568
BnaA06g35300D	GSBRNA2T00001936001	1.07484	3.95598	BnaA02g22700D	GSBRNA2T00084858001	0	0
BnaA06g35310D	GSBRNA2T00001937001	0	0	BnaA02g22710D	GSBRNA2T00084859001	0	0
BnaA06g35320D	GSBRNA2T00001938001	1.57519	2.39043	BnaA02g22720D	GSBRNA2T00084860001	0.362829	0
BnaA06g35330D	GSBRNA2T00001939001	5.11131	0.167711	BnaA02g22730D	GSBRNA2T00084862001	0	0
BnaA06g35340D	GSBRNA2T00001940001	0	0	BnaA02g22740D	GSBRNA2T00084863001	0	0
BnaA06g35350D	GSBRNA2T00001941001	0	0	BnaA02g22750D	GSBRNA2T00084865001	0	0
BnaA06g35360D	GSBRNA2T00001942001	4.5696	3.69054	BnaA02g22760D	GSBRNA2T00084866001	0	0
BnaA06g35370D	GSBRNA2T00001943001	1.7865	2.465	BnaA02g22770D	GSBRNA2T00084867001	0.0129628	0
BnaA06g35380D	GSBRNA2T00001944001	3.03546	6.14602	BnaA02g22780D	GSBRNA2T00084868001	0	0
BnaA06g35390D	GSBRNA2T00001945001	2.78425	1.48565	BnaA02g22790D	GSBRNA2T00084869001	0	0.0485972
BnaA06g35400D	GSBRNA2T00001946001	0	0	BnaA02g22800D	GSBRNA2T00084870001	0	0.359621
BnaA06g35410D	GSBRNA2T00001947001	0.0785688	0.147328	BnaA02g22810D	GSBRNA2T00084872001	7.70196	7.46416
BnaA06g35420D	GSBRNA2T00001948001	0	0	BnaA02g22820D	GSBRNA2T00084874001	0	0
BnaA06g35430D	GSBRNA2T00001949001	0.0379079	0	BnaA02g22830D	GSBRNA2T00084876001	0	0
BnaA06g35440D	GSBRNA2T00001950001	20.7031	23.0995	BnaA02g22840D	GSBRNA2T00084878001	0.00408708	0.00384173
BnaA06g35450D	GSBRNA2T00001951001	179.087	198.015	BnaA02g22850D	GSBRNA2T00084880001	0	0
BnaA06g35460D	GSBRNA2T00001952001	16.0193	14.1519	BnaA02g22860D	GSBRNA2T00084883001	0	0
BnaA06g35470D	GSBRNA2T00001953001	15.4155	18.7506	BnaA02g22870D	GSBRNA2T00084884001	0	0
BnaA06g35480D	GSBRNA2T00001954001	3.71831	4.50373	BnaA02g22880D	GSBRNA2T00084885001	0	0
BnaA06g35490D	GSBRNA2T00001955001	0.814377	0.970616	BnaA02g22890D	GSBRNA2T00084886001	0	0
BnaC08g21390D	GSBRNA2T00001956001	0.666096	0.207472	BnaA02g22900D	GSBRNA2T00084887001	0	0
BnaC08g21400D	GSBRNA2T00001957001	6.57381	2.33766	BnaA10g09070D	GSBRNA2T00084909001	5.54255	5.63471
BnaC08g21410D	GSBRNA2T00001959001	0.838144	1.00026	BnaA10g09060D	GSBRNA2T00084912001	0	0
BnaC08g21420D	GSBRNA2T00001960001	0	0	BnaA10g09050D	GSBRNA2T00084913001	0.0735935	0.177793
BnaC08g21430D	GSBRNA2T00001962001	0	0	BnaA10g09040D	GSBRNA2T00084915001	5.64964	5.40319
BnaC08g21440D	GSBRNA2T00001963001	0	0	BnaA10g09030D	GSBRNA2T00084919001	5.31301	5.58151
BnaC08g21450D	GSBRNA2T00001965001	6.8839	7.81777	BnaA10g09020D	GSBRNA2T00084921001	2.30846	3.15389
BnaC08g21460D	GSBRNA2T00001966001	0	0	BnaA10g09010D	GSBRNA2T00084923001	10.107	11.4572
BnaC08g21470D	GSBRNA2T00001967001	0.0792992	0	BnaA10g09000D	GSBRNA2T00084925001	1.28119	1.14877
BnaC08g21480D	GSBRNA2T00001968001	202.99	234.243	BnaA10g08990D	GSBRNA2T00084930001	0	0.153045
BnaC08g21490D	GSBRNA2T00001972001	1.38626	0.997392	BnaA10g08980D	GSBRNA2T00084932001	0.470429	1.88753
BnaC08g21500D	GSBRNA2T00001979001	8.20692	7.77148	BnaA10g08970D	GSBRNA2T00084933001	0.808001	1.2737
BnaC08g21510D	GSBRNA2T00001980001	0	0	BnaA10g08960D	GSBRNA2T00084937001	3.46311	23.7196
BnaC08g21520D	GSBRNA2T00001981001	0	0	BnaA10g08950D	GSBRNA2T00084943001	0	0
BnaC08g21530D	GSBRNA2T00001982001	0	0	BnaA10g08940D	GSBRNA2T00084947001	0	0
BnaC08g21540D	GSBRNA2T00001983001	0.34893	0.376465	BnaA10g08930D	GSBRNA2T00084948001	6.79819	8.21063
BnaC08g21550D	GSBRNA2T00001984001	0.0705926	0.0642984	BnaA10g08920D	GSBRNA2T00084949001	0.0313193	0.0995286
BnaC08g21560D	GSBRNA2T00001987001	0.246928	0.23064	BnaA10g08910D	GSBRNA2T00084950001	0	0
BnaC08g21570D	GSBRNA2T00001988001	1.08971	0.776916	BnaA10g08900D	GSBRNA2T00084951001	0	0
BnaC08g21580D	GSBRNA2T00001990001	0.0148392	0.0139718	BnaA10g08890D	GSBRNA2T00084953001	7.5791	8.63724
BnaC08g21590D	GSBRNA2T00001993001	0	0	BnaA10g08880D	GSBRNA2T00084954001	38.7726	52.9574
BnaC08g21600D	GSBRNA2T00001994001	6.7145	11.2019	BnaA10g08870D	GSBRNA2T00084955001	4.98615	6.73869
BnaC08g21610D	GSBRNA2T00001997001	1.36167	14.9611	BnaA10g08860D	GSBRNA2T00084956001	0.134427	0.150356
BnaC08g21620D	GSBRNA2T00001998001	0.0355396	0.0301034	BnaA10g08850D	GSBRNA2T00084957001	1.54922	1.67533
BnaC08g21630D	GSBRNA2T00001999001	0.583036	0.857511	BnaA10g08840D	GSBRNA2T00084958001	0	0
BnaC08g21640D	GSBRNA2T00002000001	73.7257	60.6925	BnaA10g08830D	GSBRNA2T00084965001	1.23604	0.786634
BnaC08g21650D	GSBRNA2T00002001001	0	0	BnaA10g08820D	GSBRNA2T00084966001	0	0
BnaC08g21660D	GSBRNA2T00002002001	3.6443	2.75107	BnaA10g08810D	GSBRNA2T00084967001	0	0
BnaC08g21670D	GSBRNA2T00002003001	4.62226	8.112	BnaA10g08800D	GSBRNA2T00084968001	0	0
BnaC08g21680D	GSBRNA2T00002004001	0.647834	0.61205	BnaA10g08790D	GSBRNA2T00084971001	0	0.204435
BnaC08g21690D	GSBRNA2T00002008001	0	0	BnaA10g08780D	GSBRNA2T00084974001	0	0
BnaC08g21700D	GSBRNA2T00002009001	0	0	BnaA10g08770D	GSBRNA2T00084975001	5.69894	4.38577
BnaC08g21710D	GSBRNA2T00002010001	0.853756	0.519462	BnaA10g08760D	GSBRNA2T00084977001	9.2913	8.73059
BnaC08g21720D	GSBRNA2T00002011001	0	0	BnaA10g08750D	GSBRNA2T00084982001	104.956	106.392
BnaC08g21730D	GSBRNA2T00002012001	0	0	BnaA10g08740D	GSBRNA2T00084983001	0.676789	1.00984
BnaC08g21740D	GSBRNA2T00002013001	0	0	BnaA10g08730D	GSBRNA2T00084985001	0	0
BnaC08g21750D	GSBRNA2T00002014001	3.13987	2.4431	BnaA10g08720D	GSBRNA2T00084989001	0.0242804	2.35005
BnaC08g21760D	GSBRNA2T00002015001	0	0	BnaA10g08710D	GSBRNA2T00084995001	0	0
BnaC08g21770D	GSBRNA2T00002016001	2.43241	3.50177	BnaA10g08700D	GSBRNA2T00084996001	0	0
BnaC08g21780D	GSBRNA2T00002017001	15.6432	15.4346	BnaA10g08690D	GSBRNA2T00084997001	0	0
BnaC08g21790D	GSBRNA2T00002018001	0	0.114279	BnaA10g08680D	GSBRNA2T00084998001	0	0
BnaC08g21800D	GSBRNA2T00002019001	0.942154	1.08471	BnaA10g08670D	GSBRNA2T00084999001	0.73794	0.754194
BnaC08g21810D	GSBRNA2T00002020001	0	0	BnaA10g08660D	GSBRNA2T00085006001	0.167903	0
BnaC08g21820D	GSBRNA2T00002022001	0	0	BnaA10g08650D	GSBRNA2T00085007001	0.314546	0.981989
BnaC08g21830D	GSBRNA2T00002030001	0	0	BnaA10g08640D	GSBRNA2T00085009001	0	0
BnaC08g21840D	GSBRNA2T00002032001	0	0	BnaA10g08630D	GSBRNA2T00085014001	12.6324	14.3163
BnaC08g21850D	GSBRNA2T00002034001	0	0	BnaA10g08620D	GSBRNA2T00085015001	3.71759	4.30926
BnaC08g21860D	GSBRNA2T00002035001	0	0	BnaA10g08610D	GSBRNA2T00085016001	9.74252	15.0972
BnaC08g21870D	GSBRNA2T00002037001	0	0	BnaA10g08600D	GSBRNA2T00085019001	22.157	17.9762
BnaC08g21880D	GSBRNA2T00002038001	0.210613	0.250648	BnaA10g08590D	GSBRNA2T00085024001	28.0462	31.9836
BnaC08g21890D	GSBRNA2T00002039001	0	0	BnaA10g08580D	GSBRNA2T00085029001	0	0
BnaC08g21900D	GSBRNA2T00002040001	0	0	BnaCnng04020D	GSBRNA2T00085030001	0	0
BnaC08g21910D	GSBRNA2T00002041001	2.94552	2.99165	BnaCnng04030D	GSBRNA2T00085032001	0.037907	0.0162022
BnaC08g21920D	GSBRNA2T00002042001	1.81175	1.80664	BnaCnng04040D	GSBRNA2T00085033001	0	0
BnaC08g21930D	GSBRNA2T00002044001	0.159986	0	BnaCnng04050D	GSBRNA2T00085036001	1.27253	1.52731
BnaC08g21940D	GSBRNA2T00002045001	0.217889	0.347653	BnaCnng04060D	GSBRNA2T00085037001	0.825058	0.836074
BnaC08g21950D	GSBRNA2T00002046001	0	0	BnaCnng04070D	GSBRNA2T00085038001	13.4963	18.5824
BnaC08g21960D	GSBRNA2T00002047001	0.336295	0.663775	BnaCnng04080D	GSBRNA2T00085040001	0.493131	0.346634
BnaC08g21970D	GSBRNA2T00002050001	0	0	BnaCnng04090D	GSBRNA2T00085041001	0.0447097	0.004753
BnaC08g21980D	GSBRNA2T00002051001	0	0	BnaCnng04100D	GSBRNA2T00085042001	0	0
BnaC08g21990D	GSBRNA2T00002052001	8.84358	8.85448	BnaCnng04110D	GSBRNA2T00085045001	0.464921	0.567487
BnaC08g22000D	GSBRNA2T00002056001	0.37061	0.582587	BnaCnng04120D	GSBRNA2T00085047001	16.5569	18.4042
BnaC08g22010D	GSBRNA2T00002062001	0.0253735	0.0478594	BnaCnng04130D	GSBRNA2T00085050001	0.231947	0.092039
BnaC08g22020D	GSBRNA2T00002063001	0.231295	0.32252	BnaCnng04140D	GSBRNA2T00085054001	0	0
BnaC08g22030D	GSBRNA2T00002064001	0	0	BnaCnng04150D	GSBRNA2T00085055001	2.10656	2.22909
BnaC08g04100D	GSBRNA2T00002067001	0.294811	0.517426	BnaCnng04160D	GSBRNA2T00085056001	0	0
BnaC08g04110D	GSBRNA2T00002070001	1.35898	2.2158	BnaCnng04170D	GSBRNA2T00085058001	0	0
BnaC08g04120D	GSBRNA2T00002071001	0	0	BnaCnng04180D	GSBRNA2T00085059001	0.0824653	0.00814424
BnaC08g04130D	GSBRNA2T00002072001	2.80869	1.77245	BnaCnng04190D	GSBRNA2T00085060001	0	0
BnaC08g04140D	GSBRNA2T00002075001	4.24658	1.3234	BnaCnng04200D	GSBRNA2T00085061001	0	0
BnaC08g04150D	GSBRNA2T00002078001	0	0	BnaCnng04210D	GSBRNA2T00085062001	0	0
BnaC08g04160D	GSBRNA2T00002079001	0	0	BnaCnng04220D	GSBRNA2T00085064001	0	0
BnaC08g04170D	GSBRNA2T00002080001	0	0	BnaCnng04230D	GSBRNA2T00085069001	8.20169	7.76599
BnaC08g04180D	GSBRNA2T00002081001	0	0	BnaCnng04240D	GSBRNA2T00085070001	1.48557	2.11612
BnaC08g04190D	GSBRNA2T00002082001	0	0	BnaCnng04250D	GSBRNA2T00085071001	1.34003	0.819784
BnaC08g04200D	GSBRNA2T00002083001	0	0	BnaCnng04260D	GSBRNA2T00085072001	1.60104	0.75775
BnaC08g04210D	GSBRNA2T00002084001	0	0	BnaCnng04270D	GSBRNA2T00085073001	0	0
BnaC08g04220D	GSBRNA2T00002085001	0	0	BnaCnng04280D	GSBRNA2T00085105001	0	0
BnaC08g04230D	GSBRNA2T00002086001	0	0	BnaCnng04290D	GSBRNA2T00085106001	0	0
BnaC08g04240D	GSBRNA2T00002088001	1.28262	4.3792	BnaCnng04300D	GSBRNA2T00085107001	0	0
BnaC08g04250D	GSBRNA2T00002089001	0	2.66422	BnaCnng04310D	GSBRNA2T00085117001	0	0
BnaC08g04260D	GSBRNA2T00002090001	0.739985	0.768586	BnaCnng04320D	GSBRNA2T00085118001	1.82866	2.46846
BnaC08g04270D	GSBRNA2T00002093001	0	0	BnaCnng04330D	GSBRNA2T00085119001	0	0
BnaC08g04280D	GSBRNA2T00002094001	0	0	BnaCnng04340D	GSBRNA2T00085120001	0	0
BnaC08g04290D	GSBRNA2T00002096001	5.91691	7.21783	BnaCnng04350D	GSBRNA2T00085122001	0	0
BnaC08g04300D	GSBRNA2T00002097001	0	0	BnaCnng04360D	GSBRNA2T00085123001	0	0
BnaC08g04310D	GSBRNA2T00002101001	0	0.035455	BnaCnng04370D	GSBRNA2T00085124001	0	0
BnaC08g04320D	GSBRNA2T00002102001	4.12099	5.33584	BnaCnng04380D	GSBRNA2T00085125001	0.57149	0
BnaC08g04330D	GSBRNA2T00002104001	0	0	BnaCnng04390D	GSBRNA2T00085126001	0.378585	0.219139
BnaC08g04340D	GSBRNA2T00002108001	9.67662	16.0124	BnaCnng04400D	GSBRNA2T00085131001	0	0
BnaC08g04350D	GSBRNA2T00002109001	0	0	BnaCnng04410D	GSBRNA2T00085132001	0.257158	0
BnaC08g04360D	GSBRNA2T00002117001	0	0	BnaCnng04420D	GSBRNA2T00085134001	0	0.0352954
BnaC08g04370D	GSBRNA2T00002118001	0	0	BnaCnng04430D	GSBRNA2T00085137001	0	0
BnaC08g04380D	GSBRNA2T00002120001	0	0	BnaCnng04440D	GSBRNA2T00085139001	0	0
BnaC08g04390D	GSBRNA2T00002121001	0	0	BnaCnng04450D	GSBRNA2T00085140001	0	0
BnaC08g04400D	GSBRNA2T00002122001	3.76302	3.13125	BnaCnng04460D	GSBRNA2T00085141001	0	0
BnaC08g04410D	GSBRNA2T00002142001	0	0	BnaCnng04470D	GSBRNA2T00085142001	1.46668	1.29663
BnaC08g04420D	GSBRNA2T00002143001	0	0	BnaCnng04480D	GSBRNA2T00085148001	0	0
BnaC08g04430D	GSBRNA2T00002144001	0	0	BnaC03g44070D	GSBRNA2T00085151001	0	0.00643489
BnaC08g04440D	GSBRNA2T00002146001	0	0	BnaC03g44080D	GSBRNA2T00085153001	0.211977	0.751053
BnaC08g04450D	GSBRNA2T00002147001	0	0	BnaC03g44090D	GSBRNA2T00085155001	0	0
BnaC08g04460D	GSBRNA2T00002149001	0	0	BnaC03g44100D	GSBRNA2T00085156001	3.11213	3.23988
BnaC08g04470D	GSBRNA2T00002151001	37.7137	40.3491	BnaC03g44110D	GSBRNA2T00085157001	58.9792	29.4281
BnaC08g04480D	GSBRNA2T00002152001	0	0	BnaC03g44120D	GSBRNA2T00085158001	0	0
BnaC08g04490D	GSBRNA2T00002153001	0	0	BnaC03g44130D	GSBRNA2T00085167001	0	0
BnaC08g04500D	GSBRNA2T00002154001	0	0	BnaC03g44140D	GSBRNA2T00085168001	2.50495	3.62964
BnaC08g04510D	GSBRNA2T00002155001	1.93281	0.258569	BnaC03g44150D	GSBRNA2T00085169001	1.44408	3.88545
BnaC08g04520D	GSBRNA2T00002157001	0.0869373	0	BnaC03g44160D	GSBRNA2T00085170001	6.0603	8.30989
BnaC08g04530D	GSBRNA2T00002160001	0	0	BnaC03g44170D	GSBRNA2T00085171001	3.08705	4.4886
BnaC08g04540D	GSBRNA2T00002163001	2.58927	2.32049	BnaC03g44180D	GSBRNA2T00085172001	1.35392	26.5825
BnaC08g04550D	GSBRNA2T00002164001	0.112313	0	BnaC03g44190D	GSBRNA2T00085173001	7.48389	7.85525
BnaC08g04560D	GSBRNA2T00002165001	0	0	BnaC03g44200D	GSBRNA2T00085174001	0	0
BnaC08g04570D	GSBRNA2T00002167001	0.0940381	0	BnaC03g44210D	GSBRNA2T00085175001	3.29475	3.88145
BnaC08g04580D	GSBRNA2T00002168001	29.5919	32.4926	BnaC03g44220D	GSBRNA2T00085176001	4.02418	5.64648
BnaC04g03740D	GSBRNA2T00002169001	13.2655	11.0973	BnaC03g44230D	GSBRNA2T00085178001	27.9323	47.9363
BnaC04g03730D	GSBRNA2T00002170001	0.458082	0.234902	BnaC03g44240D	GSBRNA2T00085179001	10.7773	10.0492
BnaC04g03720D	GSBRNA2T00002171001	0.747586	0.18679	BnaC03g44250D	GSBRNA2T00085181001	0.163237	0.821295
BnaC04g03710D	GSBRNA2T00002180001	2.21981	3.39302	BnaC03g44260D	GSBRNA2T00085182001	0	0
BnaC04g03700D	GSBRNA2T00002181001	2.82351	3.08078	BnaC03g44270D	GSBRNA2T00085184001	0	1.0898
BnaC04g03690D	GSBRNA2T00002182001	2.64913	4.925	BnaC03g44280D	GSBRNA2T00085185001	0	0
BnaC04g03680D	GSBRNA2T00002183001	3.7204	8.3801	BnaC03g44290D	GSBRNA2T00085186001	6.39115	0
BnaC04g03670D	GSBRNA2T00002184001	7.38204	14.4464	BnaC03g44300D	GSBRNA2T00085190001	0.154153	0
BnaC04g03660D	GSBRNA2T00002185001	0	0	BnaC03g44310D	GSBRNA2T00085192001	0	0
BnaC04g03650D	GSBRNA2T00002186001	0	0	BnaC03g44320D	GSBRNA2T00085195001	0	0
BnaC04g03640D	GSBRNA2T00002189001	0.201322	0.407541	BnaC03g44330D	GSBRNA2T00085200001	0	0
BnaC04g03630D	GSBRNA2T00002191001	0	0	BnaC03g44340D	GSBRNA2T00085203001	472.949	586.763
BnaC04g03620D	GSBRNA2T00002192001	0	0	BnaC03g44350D	GSBRNA2T00085204001	2.89647	2.30176
BnaC04g03610D	GSBRNA2T00002194001	0	0.0530956	BnaC03g44360D	GSBRNA2T00085205001	0.775159	0
BnaC04g03600D	GSBRNA2T00002195001	0.144385	0.1217	BnaC03g44370D	GSBRNA2T00085206001	0	0
BnaC04g03590D	GSBRNA2T00002196001	8.48062	15.2497	BnaC03g44380D	GSBRNA2T00085214001	0	0
BnaC04g03580D	GSBRNA2T00002197001	3.87888	4.35563	BnaC03g44390D	GSBRNA2T00085215001	0	0
BnaC04g03570D	GSBRNA2T00002198001	0	0	BnaC03g44400D	GSBRNA2T00085218001	0	0
BnaC04g03560D	GSBRNA2T00002199001	0	0	BnaC03g44410D	GSBRNA2T00085220001	22.1746	0
BnaC04g03550D	GSBRNA2T00002200001	0	0	BnaC03g44420D	GSBRNA2T00085221001	31.8421	18.5081
BnaC04g03540D	GSBRNA2T00002202001	6.26165	2.80121	BnaC03g44430D	GSBRNA2T00085222001	41.7564	47.1297
BnaC04g03530D	GSBRNA2T00002203001	5.20726	2.00951	BnaC03g44440D	GSBRNA2T00085226001	0	0
BnaC04g03520D	GSBRNA2T00002204001	0	0	BnaC03g44450D	GSBRNA2T00085227001	1.93737	0.890302
BnaC04g03510D	GSBRNA2T00002206001	0	0	BnaC03g44460D	GSBRNA2T00085228001	0.0594893	0
BnaC04g03500D	GSBRNA2T00002207001	0	0	BnaC03g44470D	GSBRNA2T00085229001	0	0
BnaC04g03490D	GSBRNA2T00002208001	0	0	BnaC03g44480D	GSBRNA2T00085231001	3.53155	1.28381
BnaC04g03480D	GSBRNA2T00002209001	0	0	BnaC03g44490D	GSBRNA2T00085236001	116.49	23.7754
BnaC04g03470D	GSBRNA2T00002211001	5.51661	5.10323	BnaC03g44500D	GSBRNA2T00085238001	83.2267	102.366
BnaC04g03460D	GSBRNA2T00002212001	7.04065	6.76764	BnaC03g44510D	GSBRNA2T00085239001	0.21887	0.0487875
BnaC04g03450D	GSBRNA2T00002213001	0	0	BnaC03g44520D	GSBRNA2T00085241001	0	0
BnaC04g03440D	GSBRNA2T00002215001	0	0	BnaC03g44530D	GSBRNA2T00085242001	4.78117	3.59159
BnaC04g03430D	GSBRNA2T00002216001	8.14445	10.5145	BnaC03g44540D	GSBRNA2T00085243001	6.65867	7.91395
BnaC04g03420D	GSBRNA2T00002217001	5.77679	6.45051	BnaC03g44550D	GSBRNA2T00085244001	4.03738	6.05961
BnaC04g03410D	GSBRNA2T00002218001	0.0684367	0.070752	BnaC03g44560D	GSBRNA2T00085246001	0	0
BnaC04g03400D	GSBRNA2T00002219001	5.2371	8.05618	BnaC03g44570D	GSBRNA2T00085247001	0.178185	0.196344
BnaC04g03390D	GSBRNA2T00002220001	3.43257	3.56661	BnaC03g44580D	GSBRNA2T00085248001	0	0
BnaC04g03380D	GSBRNA2T00002221001	6.56508	11.3339	BnaC03g44590D	GSBRNA2T00085249001	0.0208601	0.022451
BnaC04g03370D	GSBRNA2T00002222001	0.0858991	1.51941	BnaC03g44600D	GSBRNA2T00085250001	0.218582	0.220058
BnaC04g03360D	GSBRNA2T00002223001	0	0	BnaC03g44610D	GSBRNA2T00085252001	0	0
BnaC04g03350D	GSBRNA2T00002227001	92.2216	85.5267	BnaC03g44620D	GSBRNA2T00085253001	1.34081	0.643115
BnaC04g03340D	GSBRNA2T00002228001	73.6549	81.0139	BnaC03g44630D	GSBRNA2T00085254001	0	0
BnaC04g03330D	GSBRNA2T00002229001	1.20595	0.534516	BnaC03g44640D	GSBRNA2T00085255001	25.6508	26.6868
BnaC04g03320D	GSBRNA2T00002230001	14.7788	16.8696	BnaC03g44650D	GSBRNA2T00085257001	0.0430679	0.0423454
BnaC04g03310D	GSBRNA2T00002231001	6.05222	4.7012	BnaC03g44660D	GSBRNA2T00085258001	2.67595	3.31963
BnaC04g03300D	GSBRNA2T00002232001	1.79668	7.30874	BnaC03g44670D	GSBRNA2T00085260001	0	0
BnaC04g03290D	GSBRNA2T00002233001	3.48756	7.25957	BnaC03g44680D	GSBRNA2T00085262001	1.55369	1.87162
BnaC04g03280D	GSBRNA2T00002234001	1.53437	2.07371	BnaC03g44690D	GSBRNA2T00085267001	43.7995	44.7021
BnaC04g03270D	GSBRNA2T00002235001	0	0.0307093	BnaC03g44700D	GSBRNA2T00085268001	0	0.185789
BnaC04g03260D	GSBRNA2T00002236001	1.1711	1.105	BnaC03g44710D	GSBRNA2T00085269001	0	0
BnaC04g03250D	GSBRNA2T00002237001	2.06184	3.84058	BnaC03g44720D	GSBRNA2T00085270001	1.44733	1.51342
BnaC04g03240D	GSBRNA2T00002238001	9.75209	7.86765	BnaC03g44730D	GSBRNA2T00085273001	1.72597	1.79664
BnaC04g03230D	GSBRNA2T00002239001	43.0839	36.053	BnaC03g44740D	GSBRNA2T00085275001	62.8604	70.6677
BnaC04g03220D	GSBRNA2T00002240001	17.6079	19.7078	BnaC03g44750D	GSBRNA2T00085277001	11.1485	14.2713
BnaC04g03210D	GSBRNA2T00002241001	0.0679605	0	BnaC03g44760D	GSBRNA2T00085278001	58.2194	70.7307
BnaC04g03200D	GSBRNA2T00002242001	0	0	BnaC03g44770D	GSBRNA2T00085279001	10.324	14.4999
BnaC04g03190D	GSBRNA2T00002244001	0	0	BnaC03g44780D	GSBRNA2T00085280001	0.454426	0.453541
BnaC04g03180D	GSBRNA2T00002245001	1.8825	2.5405	BnaC03g44790D	GSBRNA2T00085281001	21.9359	104.541
BnaC04g03170D	GSBRNA2T00002246001	0	0	BnaC03g44800D	GSBRNA2T00085282001	7.6864	23.305
BnaC04g03160D	GSBRNA2T00002247001	0	0	BnaC03g44810D	GSBRNA2T00085284001	0	0
BnaC04g03150D	GSBRNA2T00002248001	0	0	BnaC03g44820D	GSBRNA2T00085286001	0	0
BnaC04g03140D	GSBRNA2T00002250001	0	0	BnaC05g00010D	GSBRNA2T00085290001	0	0
BnaC04g03130D	GSBRNA2T00002251001	0	0	BnaC05g00020D	GSBRNA2T00085291001	0	0
BnaC04g03120D	GSBRNA2T00002253001	10.2938	6.14387	BnaC05g00030D	GSBRNA2T00085292001	1.29004	1.92138
BnaC04g03110D	GSBRNA2T00002254001	0.391169	0.372863	BnaC05g00040D	GSBRNA2T00085293001	18.3862	25.6692
BnaC04g03100D	GSBRNA2T00002255001	3.82359	5.42671	BnaC05g00050D	GSBRNA2T00085294001	16.7547	20.4904
BnaC04g03090D	GSBRNA2T00002256001	7.17119	8.68513	BnaC05g00060D	GSBRNA2T00085295001	3.96611	3.17373
BnaC04g03080D	GSBRNA2T00002257001	16.5908	17.7203	BnaC05g00070D	GSBRNA2T00085296001	14.2208	20.3168
BnaC04g03070D	GSBRNA2T00002259001	37.7614	43.4997	BnaC05g00080D	GSBRNA2T00085297001	3.97185	4.3547
BnaC04g03060D	GSBRNA2T00002260001	9.4182	4.65572	BnaC05g00090D	GSBRNA2T00085298001	0	0.569578
BnaC04g03050D	GSBRNA2T00002261001	55.0219	37.3164	BnaC05g00100D	GSBRNA2T00085300001	0	0
BnaC04g03040D	GSBRNA2T00002262001	0	0	BnaC05g00110D	GSBRNA2T00085301001	0.0457154	0
BnaC04g03030D	GSBRNA2T00002263001	17.1826	11.1545	BnaC05g00120D	GSBRNA2T00085302001	0	0
BnaC04g03020D	GSBRNA2T00002264001	0	0	BnaC05g00130D	GSBRNA2T00085303001	0	0
BnaC04g03010D	GSBRNA2T00002266001	0.0398509	0	BnaC05g00140D	GSBRNA2T00085304001	1.83181	1.74669
BnaC04g03000D	GSBRNA2T00002267001	0	0	BnaC05g00150D	GSBRNA2T00085305001	0	0
BnaC04g02990D	GSBRNA2T00002269001	2.99806	5.43743	BnaC05g00160D	GSBRNA2T00085306001	0.15424	0.128774
BnaC04g02980D	GSBRNA2T00002270001	4.42076	4.6323	BnaC05g00170D	GSBRNA2T00085307001	10.7702	11.2286
BnaC04g02970D	GSBRNA2T00002271001	1.72018	1.74831	BnaC05g00180D	GSBRNA2T00085308001	5.8883	8.26632
BnaC04g02960D	GSBRNA2T00002272001	24.9703	16.3639	BnaC05g00190D	GSBRNA2T00085309001	0	0
BnaC04g02950D	GSBRNA2T00002273001	0.247074	0.212502	BnaC05g00200D	GSBRNA2T00085310001	0	0.100787
BnaC04g02940D	GSBRNA2T00002274001	0.191028	0.34177	BnaC05g00210D	GSBRNA2T00085311001	0	0
BnaC04g02930D	GSBRNA2T00002275001	11.6362	12.8664	BnaC05g00220D	GSBRNA2T00085314001	0	0
BnaC04g02920D	GSBRNA2T00002277001	7.68587	9.01644	BnaC05g00230D	GSBRNA2T00085315001	6.96984	6.84762
BnaC04g02910D	GSBRNA2T00002279001	2.97236	3.22136	BnaC05g00240D	GSBRNA2T00085316001	0.655903	0.69109
BnaC04g02900D	GSBRNA2T00002280001	0	0	BnaC05g00250D	GSBRNA2T00085317001	3.99014	5.2005
BnaC04g02890D	GSBRNA2T00002281001	8.01712	10.0969	BnaC05g00260D	GSBRNA2T00085318001	2.62596	3.07322
BnaC04g02880D	GSBRNA2T00002282001	0.692705	1.47875	BnaC05g00270D	GSBRNA2T00085319001	21.1663	20.5738
BnaC04g02870D	GSBRNA2T00002284001	0.400396	0.235007	BnaC05g00280D	GSBRNA2T00085320001	3.7586	3.88009
BnaC04g02860D	GSBRNA2T00002285001	2.52266	4.92154	BnaC05g00290D	GSBRNA2T00085321001	0	0
BnaC04g02850D	GSBRNA2T00002287001	0	0	BnaC05g00300D	GSBRNA2T00085322001	5.89292	6.27398
BnaC04g02840D	GSBRNA2T00002289001	2.07921	3.73343	BnaC05g00310D	GSBRNA2T00085323001	0.194912	0.426527
BnaC04g02830D	GSBRNA2T00002290001	0	0	BnaC05g00320D	GSBRNA2T00085324001	0.873268	0.891174
BnaC04g02820D	GSBRNA2T00002291001	0.0340188	0	BnaC05g00330D	GSBRNA2T00085325001	0.100433	0.136071
BnaC04g02810D	GSBRNA2T00002292001	0	0	BnaC05g00340D	GSBRNA2T00085326001	0.296271	0.386832
BnaC04g02800D	GSBRNA2T00002293001	0	0	BnaC05g00350D	GSBRNA2T00085327001	5.31717	4.6637
BnaC04g02790D	GSBRNA2T00002294001	0.0459058	0.0455669	BnaC05g00360D	GSBRNA2T00085328001	0	0
BnaC04g02780D	GSBRNA2T00002296001	0.960244	0.990631	BnaC05g00370D	GSBRNA2T00085330001	24.2716	48.9271
BnaC04g02770D	GSBRNA2T00002297001	16.6223	11.9167	BnaC05g00380D	GSBRNA2T00085331001	3.75817	4.8728
BnaC04g02760D	GSBRNA2T00002298001	1.90447	0.306582	BnaC05g00390D	GSBRNA2T00085333001	2.41644	1.16061
BnaC04g02750D	GSBRNA2T00002303001	0.266291	0.364479	BnaC05g00400D	GSBRNA2T00085336001	3.29929	1.64854
BnaC04g02740D	GSBRNA2T00002304001	25.2008	30.6356	BnaC05g00410D	GSBRNA2T00085338001	0.85261	0.489582
BnaC04g02730D	GSBRNA2T00002305001	11.7541	19.1644	BnaC05g00420D	GSBRNA2T00085339001	6.46724	6.23272
BnaC04g02720D	GSBRNA2T00002306001	2.96984	3.93953	BnaC05g00430D	GSBRNA2T00085341001	13.0061	12.8144
BnaC03g30200D	GSBRNA2T00002311001	0.725414	0.635021	BnaC05g00440D	GSBRNA2T00085342001	26.6845	36.277
BnaC03g30210D	GSBRNA2T00002313001	0.60933	1.01829	BnaC05g00450D	GSBRNA2T00085343001	5.57299	8.40012
BnaC03g30220D	GSBRNA2T00002314001	0	0	BnaC05g00460D	GSBRNA2T00085345001	16.0891	31.1722
BnaC03g30230D	GSBRNA2T00002315001	41.2179	58.5617	BnaC05g00470D	GSBRNA2T00085347001	1.62929	0.634838
BnaC03g30240D	GSBRNA2T00002316001	22.9192	24.4192	BnaC05g00480D	GSBRNA2T00085349001	195.07	213.543
BnaC03g30250D	GSBRNA2T00002318001	9.203	13.3124	BnaC05g00490D	GSBRNA2T00085350001	12.3383	15.8687
BnaC03g30260D	GSBRNA2T00002319001	3.05137	0	BnaC05g00500D	GSBRNA2T00085351001	0.0474968	0.0185959
BnaC03g30270D	GSBRNA2T00002320001	0	0	BnaC05g00510D	GSBRNA2T00085352001	9.33746	9.43542
BnaC03g30280D	GSBRNA2T00002321001	0	0	BnaC05g00520D	GSBRNA2T00085353001	54.9039	51.5165
BnaC03g30290D	GSBRNA2T00002322001	0	0	BnaC05g00530D	GSBRNA2T00085355001	0.787517	0.574675
BnaC03g30300D	GSBRNA2T00002323001	0	0	BnaC05g00540D	GSBRNA2T00085356001	0	0
BnaC03g30310D	GSBRNA2T00002324001	0.0721041	0.064893	BnaC05g00550D	GSBRNA2T00085358001	0.0442721	0
BnaC03g30320D	GSBRNA2T00002327001	0.139735	0.208996	BnaC05g00560D	GSBRNA2T00085359001	0.751124	0.767129
BnaC03g30330D	GSBRNA2T00002328001	0	0	BnaC05g00570D	GSBRNA2T00085361001	9.09484	14.1407
BnaC03g30340D	GSBRNA2T00002329001	0	0	BnaC05g00580D	GSBRNA2T00085362001	0.197717	0.0261932
BnaC03g30350D	GSBRNA2T00002330001	0.0829956	0.0184621	BnaC05g00590D	GSBRNA2T00085363001	0	0
BnaC03g30360D	GSBRNA2T00002332001	12.8798	13.7301	BnaC05g00600D	GSBRNA2T00085364001	0	0
BnaC03g30370D	GSBRNA2T00002334001	0.0470961	0	BnaC05g00610D	GSBRNA2T00085365001	0	0
BnaC03g30380D	GSBRNA2T00002335001	0	0	BnaC05g00620D	GSBRNA2T00085367001	16.7668	31.958
BnaC03g30390D	GSBRNA2T00002336001	0	0	BnaC05g00630D	GSBRNA2T00085368001	7.6478	7.42737
BnaC03g30400D	GSBRNA2T00002338001	2.93353	4.60682	BnaC05g00640D	GSBRNA2T00085369001	3.77205	3.75152
BnaC03g30410D	GSBRNA2T00002339001	0.0399701	0	BnaC05g00650D	GSBRNA2T00085370001	0	0
BnaC03g30420D	GSBRNA2T00002340001	0	0	BnaC05g00660D	GSBRNA2T00085371001	15.512	27.8722
BnaC03g30430D	GSBRNA2T00002341001	0	0	BnaC05g00670D	GSBRNA2T00085372001	0	0
BnaC03g30440D	GSBRNA2T00002342001	0	0	BnaC05g00680D	GSBRNA2T00085375001	0.828266	0.487398
BnaC03g30450D	GSBRNA2T00002344001	0.0314963	0	BnaC05g00690D	GSBRNA2T00085376001	0.597925	0.567126
BnaC03g30460D	GSBRNA2T00002348001	0.286356	0.0758061	BnaC05g00700D	GSBRNA2T00085377001	23.3027	36.1539
BnaC03g30470D	GSBRNA2T00002349001	4.47702	6.694	BnaC05g00710D	GSBRNA2T00085378001	0.241824	0.705276
BnaC03g30480D	GSBRNA2T00002351001	0	0	BnaC05g00720D	GSBRNA2T00085379001	10.6667	17.4769
BnaC03g30490D	GSBRNA2T00002352001	0	0	BnaC05g00730D	GSBRNA2T00085380001	7.66294	2.96478
BnaC03g30500D	GSBRNA2T00002353001	30.0445	36.9398	BnaC05g00740D	GSBRNA2T00085381001	63.5261	63.4975
BnaC03g30510D	GSBRNA2T00002354001	20.2993	24.9886	BnaC05g00750D	GSBRNA2T00085382001	10.2113	15.2652
BnaC03g30520D	GSBRNA2T00002355001	0	0	BnaC05g00760D	GSBRNA2T00085383001	2.45067	2.92413
BnaC03g30530D	GSBRNA2T00002356001	0	0	BnaC05g00770D	GSBRNA2T00085384001	1.429	3.48155
BnaC03g30540D	GSBRNA2T00002357001	0	0	BnaC05g00780D	GSBRNA2T00085385001	5.30142	9.09329
BnaC03g30550D	GSBRNA2T00002358001	10.0558	10.0371	BnaC05g00790D	GSBRNA2T00085386001	0.817084	1.12248
BnaC03g30560D	GSBRNA2T00002359001	0	0	BnaC05g00800D	GSBRNA2T00085387001	42.3881	42.456
BnaC03g30570D	GSBRNA2T00002363001	0	0	BnaC05g00810D	GSBRNA2T00085388001	28.773	22.6913
BnaC03g30580D	GSBRNA2T00002365001	0.199007	0	BnaC05g00820D	GSBRNA2T00085389001	5.83359	4.4707
BnaC03g30590D	GSBRNA2T00002366001	0.208379	0.0471008	BnaC05g00830D	GSBRNA2T00085391001	5.42499	1.69464
BnaC03g30600D	GSBRNA2T00002367001	0.218439	0.298687	BnaC05g00840D	GSBRNA2T00085393001	0.0263686	0.0118709
BnaC03g30610D	GSBRNA2T00002368001	8.4846	10.4257	BnaC05g00850D	GSBRNA2T00085394001	13.3451	12.7779
BnaC03g30620D	GSBRNA2T00002370001	1.9103	0	BnaC05g00860D	GSBRNA2T00085395001	2.50236	1.70718
BnaC03g30630D	GSBRNA2T00002371001	0.046576	0.0495609	BnaC05g00870D	GSBRNA2T00085396001	0.0100193	0
BnaC03g30640D	GSBRNA2T00002372001	0.78213	0	BnaC05g00880D	GSBRNA2T00085397001	3.58341	4.06346
BnaC03g30650D	GSBRNA2T00002373001	0	0	BnaC05g00890D	GSBRNA2T00085398001	0	0
BnaC03g30660D	GSBRNA2T00002375001	0.141556	0.159914	BnaC05g00900D	GSBRNA2T00085401001	0	0
BnaC03g30670D	GSBRNA2T00002376001	3.88923	4.63382	BnaC05g00910D	GSBRNA2T00085404001	0.0425313	0.0618083
BnaC03g30680D	GSBRNA2T00002378001	3.31026	3.63544	BnaC05g00920D	GSBRNA2T00085405001	0.0185605	0
BnaC03g30690D	GSBRNA2T00002379001	0.249484	0.305938	BnaC05g00930D	GSBRNA2T00085406001	0	0.0185458
BnaC03g30700D	GSBRNA2T00002380001	3.20115	1.00905	BnaC05g00940D	GSBRNA2T00085407001	0.155568	0.027136
BnaC03g30710D	GSBRNA2T00002382001	0.0293247	0.022862	BnaC05g00950D	GSBRNA2T00085408001	0	0
BnaC03g30720D	GSBRNA2T00002383001	367.489	410.204	BnaC05g00960D	GSBRNA2T00085409001	0	0
BnaC03g30730D	GSBRNA2T00002384001	0.314749	0.824168	BnaC05g00970D	GSBRNA2T00085411001	0.0313362	0
BnaC03g30740D	GSBRNA2T00002385001	0	0	BnaC05g00980D	GSBRNA2T00085412001	0	0
BnaC03g30750D	GSBRNA2T00002386001	12.1281	14.361	BnaC05g00990D	GSBRNA2T00085413001	0	0
BnaC03g30760D	GSBRNA2T00002388001	0	0	BnaC05g01000D	GSBRNA2T00085414001	0.50217	0.335905
BnaC03g30770D	GSBRNA2T00002391001	0	0	BnaC05g01010D	GSBRNA2T00085415001	0	0
BnaC03g30780D	GSBRNA2T00002392001	0	0	BnaC05g01020D	GSBRNA2T00085416001	0.373966	0.0498526
BnaC03g30790D	GSBRNA2T00002393001	0	0	BnaC05g01030D	GSBRNA2T00085419001	0.025015	0
BnaC03g30800D	GSBRNA2T00002395001	0	0	BnaC05g01040D	GSBRNA2T00085420001	0.043094	0.0130946
BnaC03g30810D	GSBRNA2T00002396001	0	0	BnaC05g01050D	GSBRNA2T00085421001	10.0741	12.4878
BnaC03g30820D	GSBRNA2T00002397001	27.1639	36.7182	BnaC05g01060D	GSBRNA2T00085422001	0.135501	2.09741
BnaC03g30830D	GSBRNA2T00002398001	21.2829	29.6126	BnaC05g01070D	GSBRNA2T00085423001	2.93377	1.12333
BnaC03g30840D	GSBRNA2T00002399001	30.2353	30.9048	BnaC05g01080D	GSBRNA2T00085425001	1.11481	2.21312
BnaC03g30850D	GSBRNA2T00002401001	46.0577	42.2834	BnaC05g01090D	GSBRNA2T00085426001	5.84924	5.77653
BnaC03g30860D	GSBRNA2T00002402001	0	0	BnaC05g01100D	GSBRNA2T00085427001	0.689128	2.71965
BnaC03g30870D	GSBRNA2T00002403001	501.771	638.275	BnaC05g01110D	GSBRNA2T00085428001	3.2748	2.33824
BnaC03g30880D	GSBRNA2T00002404001	96.4661	88.1065	BnaC05g01120D	GSBRNA2T00085429001	35.7261	40.0707
BnaC03g30890D	GSBRNA2T00002405001	16.9318	16.1244	BnaC05g01130D	GSBRNA2T00085430001	0.42641	3.08565
BnaC03g30900D	GSBRNA2T00002408001	14.9191	14.436	BnaC05g01140D	GSBRNA2T00085431001	9.98567	11.8439
BnaC03g30910D	GSBRNA2T00002411001	40.9059	48.3727	BnaC05g01150D	GSBRNA2T00085432001	0	0
BnaC03g30920D	GSBRNA2T00002412001	2.07916	2.24598	BnaC05g01160D	GSBRNA2T00085433001	3.71133	3.92045
BnaC03g30930D	GSBRNA2T00002413001	3.29903	4.1033	BnaC05g01170D	GSBRNA2T00085434001	0.216594	0.18612
BnaC03g30940D	GSBRNA2T00002415001	1.69939	3.15179	BnaC05g01180D	GSBRNA2T00085435001	0	0
BnaC03g30950D	GSBRNA2T00002416001	0.93314	0.459271	BnaC05g01190D	GSBRNA2T00085436001	15.3302	10.8486
BnaC03g30960D	GSBRNA2T00002418001	1.98839	2.25805	BnaC05g01200D	GSBRNA2T00085437001	1.93325	1.12494
BnaC03g30970D	GSBRNA2T00002419001	0.717231	1.49611	BnaC05g01210D	GSBRNA2T00085438001	0.0287033	0
BnaC03g30980D	GSBRNA2T00002421001	58.9583	57.9392	BnaC05g01220D	GSBRNA2T00085439001	0.114831	0.0623421
BnaC03g30990D	GSBRNA2T00002424001	0	0	BnaC05g01230D	GSBRNA2T00085440001	0	0
BnaC03g31000D	GSBRNA2T00002426001	0	0	BnaC05g01240D	GSBRNA2T00085441001	8.35806	6.2396
BnaC03g31010D	GSBRNA2T00002429001	1.25721	1.07373	BnaC05g01250D	GSBRNA2T00085443001	0	0.0261814
BnaC03g31020D	GSBRNA2T00002430001	0.417034	0.695089	BnaC05g01260D	GSBRNA2T00085444001	4.32122	3.34508
BnaC03g31030D	GSBRNA2T00002431001	0	0	BnaC05g01270D	GSBRNA2T00085445001	11.8691	13.5656
BnaC03g31040D	GSBRNA2T00002432001	0	0	BnaC05g01280D	GSBRNA2T00085446001	2.20233	1.20092
BnaC03g31050D	GSBRNA2T00002433001	3.3263	1.56129	BnaC05g01290D	GSBRNA2T00085447001	86.7689	99.8499
BnaC07g04360D	GSBRNA2T00002442001	0.102556	0.197767	BnaC05g01300D	GSBRNA2T00085448001	0.0440847	0
BnaC07g04350D	GSBRNA2T00002443001	1.23632	1.43164	BnaC05g01310D	GSBRNA2T00085449001	0	0
BnaC07g04340D	GSBRNA2T00002460001	0	0	BnaC05g01320D	GSBRNA2T00085450001	6.30009	5.80572
BnaC07g04330D	GSBRNA2T00002461001	4.95345	8.08116	BnaC05g01330D	GSBRNA2T00085453001	0.132849	0.0777183
BnaC07g04320D	GSBRNA2T00002464001	0.445993	0.471804	BnaC05g01340D	GSBRNA2T00085455001	0.359157	0.43049
BnaC07g04310D	GSBRNA2T00002477001	0	0	BnaC05g01350D	GSBRNA2T00085456001	5.98317	7.28152
BnaC07g04300D	GSBRNA2T00002478001	0	0	BnaC05g01360D	GSBRNA2T00085457001	9.72868	15.0699
BnaC07g04290D	GSBRNA2T00002479001	0	0	BnaC05g01370D	GSBRNA2T00085458001	0.030151	0
BnaC07g04280D	GSBRNA2T00002480001	13.1823	20.8696	BnaC05g01380D	GSBRNA2T00085459001	0	0
BnaC07g04270D	GSBRNA2T00002481001	0	0	BnaC05g01390D	GSBRNA2T00085460001	1.45382	1.85849
BnaC07g04260D	GSBRNA2T00002482001	0.816962	1.18039	BnaC05g01400D	GSBRNA2T00085461001	0.793502	0.439794
BnaC07g04250D	GSBRNA2T00002484001	41.6689	73.5971	BnaC05g01410D	GSBRNA2T00085462001	9.30834	12.2188
BnaC07g04240D	GSBRNA2T00002485001	0.0658479	0	BnaC05g01420D	GSBRNA2T00085464001	159.809	161.885
BnaC07g04230D	GSBRNA2T00002486001	0	0	BnaC05g01430D	GSBRNA2T00085465001	0.0102225	0.0643393
BnaC07g04220D	GSBRNA2T00002487001	0	0	BnaC05g01440D	GSBRNA2T00085466001	2.02786	2.17132
BnaC07g04210D	GSBRNA2T00002488001	6.07275	6.78522	BnaC05g01450D	GSBRNA2T00085468001	4.42195	1.35098
BnaC07g04200D	GSBRNA2T00002490001	0	0	BnaC05g01460D	GSBRNA2T00085469001	6.45939	6.6613
BnaC07g04190D	GSBRNA2T00002495001	0	0	BnaC05g01470D	GSBRNA2T00085470001	14.3565	9.59336
BnaC07g04180D	GSBRNA2T00002496001	0	0	BnaC05g01480D	GSBRNA2T00085471001	1.09444	1.25544
BnaC07g04170D	GSBRNA2T00002503001	0.178603	0.406425	BnaC05g01490D	GSBRNA2T00085472001	44.9068	54.0709
BnaC07g04160D	GSBRNA2T00002506001	0.00954293	0	BnaC05g01500D	GSBRNA2T00085473001	79.629	95.5676
BnaC07g04150D	GSBRNA2T00002509001	14.9047	17.39	BnaC06g07580D	GSBRNA2T00085474001	0	0
BnaC07g04140D	GSBRNA2T00002510001	1.03162	1.44409	BnaC06g07590D	GSBRNA2T00085475001	0	0
BnaC07g04130D	GSBRNA2T00002520001	0	0	BnaC06g07600D	GSBRNA2T00085476001	0	0
BnaA01g23190D	GSBRNA2T00002524001	0.0983583	0	BnaC06g07610D	GSBRNA2T00085477001	0	0
BnaA01g23200D	GSBRNA2T00002531001	2.06872	2.60319	BnaC06g07620D	GSBRNA2T00085478001	0.0807134	0.101542
BnaA01g23210D	GSBRNA2T00002533001	0.0217894	0	BnaC06g07630D	GSBRNA2T00085479001	1.04527	0.952667
BnaA01g23220D	GSBRNA2T00002534001	11.7318	11.3296	BnaC06g07640D	GSBRNA2T00085480001	47.3255	67.4653
BnaA01g23230D	GSBRNA2T00002537001	0.0142062	0.0941438	BnaC06g07650D	GSBRNA2T00085485001	3.01969	1.47696
BnaA01g23240D	GSBRNA2T00002538001	0	0	BnaC06g07660D	GSBRNA2T00085487001	0	0
BnaA01g23250D	GSBRNA2T00002539001	0	0	BnaC06g07670D	GSBRNA2T00085491001	0	0
BnaA01g23260D	GSBRNA2T00002540001	0	0	BnaC06g07680D	GSBRNA2T00085494001	15.1115	15.918
BnaA01g23270D	GSBRNA2T00002541001	0.757493	2.33739	BnaC06g07690D	GSBRNA2T00085496001	41.0819	45.2088
BnaA01g23280D	GSBRNA2T00002542001	0	0	BnaC06g07700D	GSBRNA2T00085498001	0	0
BnaA01g23290D	GSBRNA2T00002544001	3.06594	0.488336	BnaC06g07710D	GSBRNA2T00085509001	0	0
BnaA01g23300D	GSBRNA2T00002545001	0	0	BnaC06g07720D	GSBRNA2T00085515001	0	0
BnaA01g23310D	GSBRNA2T00002546001	12.3739	16.263	BnaC06g07730D	GSBRNA2T00085520001	1.10809	1.71991
BnaA01g23320D	GSBRNA2T00002547001	0.0593054	0.0776932	BnaC06g07740D	GSBRNA2T00085521001	18.8842	22.12
BnaA01g23330D	GSBRNA2T00002548001	0	0	BnaC06g07750D	GSBRNA2T00085522001	0	0
BnaA01g23340D	GSBRNA2T00002549001	7.55222	13.4125	BnaC06g07760D	GSBRNA2T00085523001	0	0
BnaA01g23350D	GSBRNA2T00002552001	0	0	BnaC06g07770D	GSBRNA2T00085524001	7.16391	4.56254
BnaA01g23360D	GSBRNA2T00002555001	0	0	BnaC06g07780D	GSBRNA2T00085525001	2.30078	19.4595
BnaA01g23370D	GSBRNA2T00002558001	0	0	BnaC06g07790D	GSBRNA2T00085528001	0.145213	0.184551
BnaA01g23380D	GSBRNA2T00002560001	0	0	BnaC06g07800D	GSBRNA2T00085530001	0.199159	0
BnaA01g23390D	GSBRNA2T00002561001	12.0048	12.306	BnaC06g07810D	GSBRNA2T00085532001	0.413582	0.944552
BnaA01g23400D	GSBRNA2T00002562001	0	0	BnaC06g07820D	GSBRNA2T00085534001	36.3112	45.7028
BnaA01g23410D	GSBRNA2T00002563001	0	0	BnaC06g07830D	GSBRNA2T00085535001	16.8596	23.3609
BnaA01g23420D	GSBRNA2T00002566001	1.26016	1.63882	BnaC06g07840D	GSBRNA2T00085536001	0	0
BnaA01g23430D	GSBRNA2T00002571001	0	0	BnaC06g07850D	GSBRNA2T00085537001	0.177578	0
BnaA01g23440D	GSBRNA2T00002574001	0	0	BnaC06g07860D	GSBRNA2T00085543001	0	0
BnaA01g23450D	GSBRNA2T00002575001	0	0	BnaC06g07870D	GSBRNA2T00085545001	11.0409	15.4826
BnaA01g23460D	GSBRNA2T00002576001	0	0	BnaC06g07880D	GSBRNA2T00085547001	8.65599	8.82737
BnaA01g23470D	GSBRNA2T00002578001	0	0	BnaC06g07890D	GSBRNA2T00085549001	12.2852	14.8865
BnaA01g23480D	GSBRNA2T00002579001	21.5029	21.6538	BnaC06g07900D	GSBRNA2T00085550001	54.1992	48.4414
BnaA01g23490D	GSBRNA2T00002580001	0.149717	0.159007	BnaC06g07910D	GSBRNA2T00085551001	0	0
BnaA01g23500D	GSBRNA2T00002581001	2.31324	2.93164	BnaC06g07920D	GSBRNA2T00085557001	5.28731	5.48041
BnaA01g23510D	GSBRNA2T00002582001	13.016	22.2186	BnaC06g07930D	GSBRNA2T00085562001	0	0
BnaA01g23520D	GSBRNA2T00002583001	1.07099	2.66364	BnaC06g07940D	GSBRNA2T00085563001	0	0
BnaA01g23530D	GSBRNA2T00002584001	0	0	BnaC06g07950D	GSBRNA2T00085566001	1.41329	2.20452
BnaA01g23540D	GSBRNA2T00002585001	6.67813	6.2574	BnaC06g07960D	GSBRNA2T00085568001	0	0
BnaA01g23550D	GSBRNA2T00002586001	32.1203	33.852	BnaC06g07970D	GSBRNA2T00085570001	0.82874	0
BnaA01g23560D	GSBRNA2T00002588001	8.9355	9.96299	BnaC06g07980D	GSBRNA2T00085571001	1.43298	1.24733
BnaA01g23570D	GSBRNA2T00002590001	0	0	BnaC06g07990D	GSBRNA2T00085572001	1.1325	1.64197
BnaA01g23580D	GSBRNA2T00002591001	0.277109	0.35264	BnaC06g08000D	GSBRNA2T00085577001	48.0972	46.4467
BnaA01g23590D	GSBRNA2T00002592001	0	0	BnaC06g08010D	GSBRNA2T00085578001	0	0.156049
BnaA01g23600D	GSBRNA2T00002593001	2.5531	3.19985	BnaC06g08020D	GSBRNA2T00085589001	2.76893	3.37086
BnaA01g23610D	GSBRNA2T00002594001	0.128178	0.131241	BnaC06g08030D	GSBRNA2T00085593001	2.54329	3.33246
BnaA01g23620D	GSBRNA2T00002595001	6.91343	6.42035	BnaC06g08040D	GSBRNA2T00085594001	1.63627	2.18737
BnaA01g23630D	GSBRNA2T00002597001	0	0	BnaC04g43040D	GSBRNA2T00085595001	2.47561	4.45364
BnaA01g23640D	GSBRNA2T00002601001	0.27892	0.0962333	BnaC04g43030D	GSBRNA2T00085596001	0.175906	0
BnaA01g23650D	GSBRNA2T00002608001	0.222907	0.10793	BnaC04g43020D	GSBRNA2T00085597001	0	0
BnaA01g23660D	GSBRNA2T00002609001	9.96761	9.72508	BnaC04g43010D	GSBRNA2T00085598001	1.77231	1.74428
BnaA01g23670D	GSBRNA2T00002610001	0	0	BnaC04g43000D	GSBRNA2T00085599001	0.0946442	0
BnaA01g23680D	GSBRNA2T00002611001	0.206948	0.0392044	BnaC04g42990D	GSBRNA2T00085600001	0	0
BnaA01g23690D	GSBRNA2T00002612001	22.4034	23.0635	BnaC04g42980D	GSBRNA2T00085601001	0	0.1217
BnaA01g23700D	GSBRNA2T00002613001	17.5391	20.916	BnaC04g42970D	GSBRNA2T00085605001	0	0
BnaA01g23710D	GSBRNA2T00002614001	1.67487	1.15725	BnaC04g42960D	GSBRNA2T00085606001	0	0
BnaA01g23720D	GSBRNA2T00002617001	0	0	BnaC04g42950D	GSBRNA2T00085607001	0.579371	0.986535
BnaA01g23730D	GSBRNA2T00002620001	0	0	BnaC04g42940D	GSBRNA2T00085609001	0.0173016	0.0135057
BnaA01g23740D	GSBRNA2T00002621001	0	0	BnaC04g42930D	GSBRNA2T00085610001	0	0
BnaA01g23750D	GSBRNA2T00002622001	0	0	BnaC04g42920D	GSBRNA2T00085612001	0	0
BnaA01g23760D	GSBRNA2T00002623001	0	0.252935	BnaC04g42910D	GSBRNA2T00085614001	0	0
BnaA01g23770D	GSBRNA2T00002624001	1.10218	1.08131	BnaC04g42900D	GSBRNA2T00085615001	5.95724	5.98359
BnaA01g23780D	GSBRNA2T00002625001	0.973314	1.5851	BnaC04g42890D	GSBRNA2T00085616001	0.567989	0.286415
BnaA01g23790D	GSBRNA2T00002627001	0.180146	0.234634	BnaC04g42880D	GSBRNA2T00085617001	1.0814	0.502354
BnaA01g23800D	GSBRNA2T00002629001	4.11683	5.25799	BnaC04g42870D	GSBRNA2T00085618001	0	0
BnaA01g23810D	GSBRNA2T00002631001	0.720397	0.201423	BnaC04g42860D	GSBRNA2T00085619001	0.572038	0.231711
BnaA01g23820D	GSBRNA2T00002633001	0	0	BnaC04g42850D	GSBRNA2T00085620001	0	0
BnaA01g23830D	GSBRNA2T00002637001	0.225064	1.16634	BnaC04g42840D	GSBRNA2T00085621001	0.0135717	0
BnaA01g23840D	GSBRNA2T00002639001	2.7218	3.09454	BnaC04g42830D	GSBRNA2T00085622001	0	0
BnaA01g23850D	GSBRNA2T00002640001	56.9934	60.7327	BnaC04g42820D	GSBRNA2T00085623001	0	0
BnaA01g23860D	GSBRNA2T00002641001	0	0	BnaC04g42810D	GSBRNA2T00085624001	0.504877	0.440936
BnaA01g23870D	GSBRNA2T00002643001	1.23885	0.160588	BnaC04g42800D	GSBRNA2T00085626001	0.492692	0
BnaA01g23880D	GSBRNA2T00002644001	6.10362	7.4449	BnaC04g42790D	GSBRNA2T00085627001	0	0
BnaC05g01510D	GSBRNA2T00002649001	4.44449	9.43508	BnaC04g42780D	GSBRNA2T00085628001	0	0
BnaC05g01520D	GSBRNA2T00002650001	9.45092	9.37738	BnaC04g42770D	GSBRNA2T00085632001	0.089869	0.0937999
BnaC05g01530D	GSBRNA2T00002651001	0.217728	0.0596877	BnaC04g42760D	GSBRNA2T00085633001	3.3521	3.42714
BnaC05g01540D	GSBRNA2T00002652001	0.3961	0.431491	BnaC04g42750D	GSBRNA2T00085634001	23.323	30.3805
BnaC05g01550D	GSBRNA2T00002653001	0	0	BnaC04g42740D	GSBRNA2T00085635001	0.442548	0.170575
BnaC05g01560D	GSBRNA2T00002654001	0	0	BnaC04g42730D	GSBRNA2T00085636001	34.7788	57.6257
BnaC05g01570D	GSBRNA2T00002656001	0	0	BnaC04g42720D	GSBRNA2T00085637001	5.31009	3.38387
BnaC05g01580D	GSBRNA2T00002657001	0	0	BnaC04g42710D	GSBRNA2T00085638001	0.016545	0
BnaC05g01590D	GSBRNA2T00002658001	5.1457	5.03527	BnaC04g42700D	GSBRNA2T00085640001	0	0
BnaC05g01600D	GSBRNA2T00002659001	0	0	BnaC04g42690D	GSBRNA2T00085641001	0	0
BnaC05g01610D	GSBRNA2T00002660001	0.540552	0.607689	BnaC04g42680D	GSBRNA2T00085643001	0	0
BnaC05g01620D	GSBRNA2T00002661001	0.308617	0.367688	BnaC04g42670D	GSBRNA2T00085644001	0	0
BnaC05g01630D	GSBRNA2T00002662001	5.67945	6.83659	BnaC04g42660D	GSBRNA2T00085645001	0	0
BnaC05g01640D	GSBRNA2T00002663001	0.910753	0.199587	BnaC04g42650D	GSBRNA2T00085647001	0	0
BnaC05g01650D	GSBRNA2T00002664001	1.10564	1.8101	BnaC04g42640D	GSBRNA2T00085649001	0	0
BnaC05g01660D	GSBRNA2T00002665001	16.2244	22.5715	BnaC04g42630D	GSBRNA2T00085650001	0.233819	0.402948
BnaC05g01670D	GSBRNA2T00002666001	0	0	BnaC04g42620D	GSBRNA2T00085653001	0	0
BnaC05g01680D	GSBRNA2T00002667001	0.011681	0.0554771	BnaC04g42610D	GSBRNA2T00085656001	0.0564551	0.111727
BnaC05g01690D	GSBRNA2T00002668001	1.19352	1.05678	BnaC04g42600D	GSBRNA2T00085657001	0	0
BnaC05g01700D	GSBRNA2T00002670001	6.47977	6.1169	BnaC04g42590D	GSBRNA2T00085658001	0	0
BnaC05g01710D	GSBRNA2T00002671001	0.896319	0.853997	BnaC04g42580D	GSBRNA2T00085659001	0	0
BnaC05g01720D	GSBRNA2T00002672001	0.226193	0.309073	BnaC04g42570D	GSBRNA2T00085660001	0.00852224	0
BnaC05g01730D	GSBRNA2T00002674001	1.37528	1.61775	BnaC04g42560D	GSBRNA2T00085661001	4.10488	5.02755
BnaC05g01740D	GSBRNA2T00002675001	0.0153456	0.0875268	BnaC04g42550D	GSBRNA2T00085662001	4.89249	2.76638
BnaC05g01750D	GSBRNA2T00002676001	0.0324036	0	BnaC04g42540D	GSBRNA2T00085664001	1.3672	0.890338
BnaC05g01760D	GSBRNA2T00002677001	0	0	BnaC04g42530D	GSBRNA2T00085665001	0.679794	0.781491
BnaC05g01770D	GSBRNA2T00002678001	26.0422	34.6873	BnaC04g42520D	GSBRNA2T00085666001	0.147682	0.0438035
BnaC05g01780D	GSBRNA2T00002679001	0.0214043	0	BnaC04g42510D	GSBRNA2T00085668001	0	0
BnaC05g01790D	GSBRNA2T00002680001	13.1547	12.6283	BnaC04g42500D	GSBRNA2T00085669001	0	0
BnaC05g01800D	GSBRNA2T00002681001	13.2041	17.3211	BnaC04g42490D	GSBRNA2T00085673001	0	0
BnaC05g01810D	GSBRNA2T00002682001	0	0	BnaC04g42480D	GSBRNA2T00085675001	0	0
BnaC05g01820D	GSBRNA2T00002683001	0.0587859	0.0606075	BnaC04g42470D	GSBRNA2T00085676001	0	0
BnaC05g01830D	GSBRNA2T00002684001	0.747568	0.749104	BnaC04g42460D	GSBRNA2T00085678001	0	0
BnaC05g01840D	GSBRNA2T00002685001	0.383062	0.497053	BnaC04g42450D	GSBRNA2T00085680001	0	0
BnaC05g01850D	GSBRNA2T00002686001	0.0535898	0.0717278	BnaC04g42440D	GSBRNA2T00085681001	7.44408	6.30975
BnaC05g01860D	GSBRNA2T00002687001	15.8732	17.508	BnaC04g42430D	GSBRNA2T00085683001	0	0
BnaC05g01870D	GSBRNA2T00002688001	14.6577	15.9828	BnaC04g42420D	GSBRNA2T00085684001	6.80969	7.3387
BnaC05g01880D	GSBRNA2T00002689001	1.58311	2.79122	BnaC04g42410D	GSBRNA2T00085685001	0.587364	1.07736
BnaC05g01890D	GSBRNA2T00002690001	0	0	BnaC04g42400D	GSBRNA2T00085686001	3.00706	5.66295
BnaC05g01900D	GSBRNA2T00002691001	5.67196	7.55943	BnaC04g42390D	GSBRNA2T00085688001	50.4633	43.5284
BnaC05g01910D	GSBRNA2T00002692001	3.2896	3.39866	BnaC04g42380D	GSBRNA2T00085690001	4.46583	3.66766
BnaC05g01920D	GSBRNA2T00002693001	6.20999	7.98766	BnaC04g42370D	GSBRNA2T00085691001	0	0
BnaC05g01930D	GSBRNA2T00002694001	0	0.0110724	BnaC04g42360D	GSBRNA2T00085692001	0	0
BnaC05g01940D	GSBRNA2T00002695001	0	0	BnaC04g42350D	GSBRNA2T00085694001	0	0
BnaC05g01950D	GSBRNA2T00002697001	0	0	BnaC04g42340D	GSBRNA2T00085695001	12.1395	31.8322
BnaC05g01960D	GSBRNA2T00002698001	10.4426	7.9551	BnaC04g42330D	GSBRNA2T00085696001	43.5006	43.1101
BnaC05g01970D	GSBRNA2T00002699001	0.116411	0.0212023	BnaC04g42320D	GSBRNA2T00085697001	0	0
BnaC05g01980D	GSBRNA2T00002701001	28.662	29.6969	BnaC04g42310D	GSBRNA2T00085698001	8.46569	10.7305
BnaC05g01990D	GSBRNA2T00002702001	1.66914	0.0547189	BnaC04g42300D	GSBRNA2T00085699001	0	0
BnaC05g02000D	GSBRNA2T00002703001	0	0	BnaC04g42290D	GSBRNA2T00085700001	0	0
BnaC05g02010D	GSBRNA2T00002704001	0	0	BnaC04g42280D	GSBRNA2T00085701001	51.4581	64.9428
BnaC05g02020D	GSBRNA2T00002705001	6.00176	8.85104	BnaC04g42270D	GSBRNA2T00085702001	19.9977	21.9161
BnaC05g02030D	GSBRNA2T00002706001	3.81499	3.81875	BnaC04g42260D	GSBRNA2T00085705001	7.4761	5.97759
BnaC05g02040D	GSBRNA2T00002707001	0.643091	0.635584	BnaC04g42250D	GSBRNA2T00085706001	0.133704	0.0632655
BnaC05g02050D	GSBRNA2T00002708001	0	0	BnaC04g42240D	GSBRNA2T00085707001	3.78811	4.26166
BnaC05g02060D	GSBRNA2T00002709001	0.0913797	0.0937596	BnaC04g42230D	GSBRNA2T00085708001	1.35112	4.47774
BnaC05g02070D	GSBRNA2T00002710001	0	0	BnaC04g42220D	GSBRNA2T00085709001	0	0
BnaC05g02080D	GSBRNA2T00002713001	0.0739099	0	BnaC04g42210D	GSBRNA2T00085710001	0	0.0276074
BnaC05g02090D	GSBRNA2T00002714001	0	0	BnaC04g42200D	GSBRNA2T00085711001	0.0405299	0
BnaC05g02100D	GSBRNA2T00002715001	12.0937	11.8442	BnaC04g42190D	GSBRNA2T00085713001	0	0.0426263
BnaC05g02110D	GSBRNA2T00002716001	0.161074	0.284189	BnaC04g42180D	GSBRNA2T00085714001	4.1391	6.02961
BnaC05g02120D	GSBRNA2T00002717001	0	0.24278	BnaC04g42170D	GSBRNA2T00085715001	7.76805	10.3554
BnaC05g02130D	GSBRNA2T00002718001	14.9384	8.11965	BnaC04g42160D	GSBRNA2T00085716001	15.7034	0
BnaC05g02140D	GSBRNA2T00002719001	23.894	25.9188	BnaC04g42150D	GSBRNA2T00085719001	0	0
BnaC05g02150D	GSBRNA2T00002720001	0.450275	0.0626759	BnaC04g42140D	GSBRNA2T00085720001	0.187978	0.514491
BnaC05g02160D	GSBRNA2T00002721001	0	0	BnaC04g42130D	GSBRNA2T00085721001	5.71268	6.05146
BnaC05g02170D	GSBRNA2T00002722001	17.6496	11.842	BnaC04g42120D	GSBRNA2T00085722001	4.57026	6.0743
BnaC05g02180D	GSBRNA2T00002723001	5.27083	6.81947	BnaC04g42110D	GSBRNA2T00085723001	0	0
BnaC05g02190D	GSBRNA2T00002725001	3.8678	4.8992	BnaC04g42100D	GSBRNA2T00085724001	0	0
BnaC05g02200D	GSBRNA2T00002726001	5.72261	8.11508	BnaC04g42090D	GSBRNA2T00085725001	0	0
BnaC05g02210D	GSBRNA2T00002727001	0	0	BnaC04g42080D	GSBRNA2T00085726001	0	0
BnaC05g02220D	GSBRNA2T00002728001	0.761279	0.574728	BnaC04g42070D	GSBRNA2T00085727001	0	0
BnaC05g02230D	GSBRNA2T00002729001	13.8042	21.4379	BnaC04g42060D	GSBRNA2T00085728001	9.23824	11.9615
BnaC05g02240D	GSBRNA2T00002730001	4.40305	4.76954	BnaC04g42050D	GSBRNA2T00085729001	0.206029	0.0445318
BnaC05g02250D	GSBRNA2T00002731001	3.62402	5.74057	BnaC04g42040D	GSBRNA2T00085730001	0	0
BnaC05g02260D	GSBRNA2T00002732001	3.46818	3.99502	BnaC04g42030D	GSBRNA2T00085731001	0	0
BnaC05g02270D	GSBRNA2T00002733001	0.466009	0.342525	BnaC04g42020D	GSBRNA2T00085735001	65.9874	58.8278
BnaC05g02280D	GSBRNA2T00002734001	6.87325	11.437	BnaC04g42010D	GSBRNA2T00085736001	79.2303	75.8612
BnaC05g02290D	GSBRNA2T00002735001	0	0	BnaC04g42000D	GSBRNA2T00085737001	6.38964	7.24358
BnaC05g02300D	GSBRNA2T00002736001	4.2386	4.99642	BnaC04g41990D	GSBRNA2T00085739001	0	0.23429
BnaC05g02310D	GSBRNA2T00002737001	10.0991	12.9158	BnaC04g41980D	GSBRNA2T00085740001	0.165066	0.0785332
BnaC05g02320D	GSBRNA2T00002738001	0	0	BnaC04g41970D	GSBRNA2T00085742001	2.02745	4.02409
BnaC05g02330D	GSBRNA2T00002739001	5.24633	5.66447	BnaC04g41960D	GSBRNA2T00085743001	0	0
BnaC05g02340D	GSBRNA2T00002740001	2.89535	2.87071	BnaA08g01730D	GSBRNA2T00085746001	0	0
BnaC05g02350D	GSBRNA2T00002741001	1.23712	0.946549	BnaA08g01740D	GSBRNA2T00085747001	0.0594029	0
BnaC05g02360D	GSBRNA2T00002742001	2.31275	1.66911	BnaA08g01750D	GSBRNA2T00085748001	15.9724	13.9026
BnaC05g02370D	GSBRNA2T00002743001	0.727166	0.363003	BnaA08g01760D	GSBRNA2T00085750001	0.0805953	0.0964251
BnaC05g02380D	GSBRNA2T00002744001	110.04	118.646	BnaA08g01770D	GSBRNA2T00085751001	4.23628	5.913
BnaC05g02390D	GSBRNA2T00002745001	3.6723	3.19644	BnaA08g01780D	GSBRNA2T00085753001	2.35227	3.24509
BnaC05g02400D	GSBRNA2T00002746001	150.323	113.463	BnaA08g01790D	GSBRNA2T00085754001	0	0
BnaC05g02410D	GSBRNA2T00002747001	4.02901	4.36989	BnaA08g01800D	GSBRNA2T00085755001	21.1748	23.6176
BnaC05g02420D	GSBRNA2T00002748001	0.0935954	0.716893	BnaA08g01810D	GSBRNA2T00085756001	4.02505	5.04681
BnaC05g02430D	GSBRNA2T00002749001	21.351	22.1753	BnaA08g01820D	GSBRNA2T00085758001	10.1	10.7433
BnaC05g02440D	GSBRNA2T00002750001	20.3996	13.4572	BnaA08g01830D	GSBRNA2T00085759001	36.5133	41.6524
BnaC05g02450D	GSBRNA2T00002751001	2.11079	0.954477	BnaA08g01840D	GSBRNA2T00085760001	1.89953	2.27562
BnaC05g02460D	GSBRNA2T00002753001	0	0	BnaA08g01850D	GSBRNA2T00085761001	0.221196	0.222254
BnaC05g02470D	GSBRNA2T00002754001	0	0	BnaA08g01860D	GSBRNA2T00085763001	22.8266	29.6537
BnaC05g02480D	GSBRNA2T00002755001	0.29761	0.484367	BnaA08g01870D	GSBRNA2T00085765001	0	0
BnaC05g02490D	GSBRNA2T00002756001	0	0	BnaA08g01880D	GSBRNA2T00085766001	0.188809	0
BnaC05g02500D	GSBRNA2T00002757001	1.58596	2.47179	BnaA08g01890D	GSBRNA2T00085767001	10.9277	13.0742
BnaC05g02510D	GSBRNA2T00002758001	1.23409	1.44518	BnaA08g01900D	GSBRNA2T00085768001	0	0
BnaC05g02520D	GSBRNA2T00002759001	28.6084	33.4608	BnaA08g01910D	GSBRNA2T00085770001	6.72119	6.71758
BnaC05g02530D	GSBRNA2T00002760001	159.966	231.446	BnaA08g01920D	GSBRNA2T00085771001	7.69242	5.41409
BnaC05g02540D	GSBRNA2T00002761001	12.6466	13.5566	BnaA08g01930D	GSBRNA2T00085772001	15.427	13.1986
BnaC05g02550D	GSBRNA2T00002762001	18.3413	28.0898	BnaA08g01940D	GSBRNA2T00085773001	7.46486	11.2956
BnaC05g02560D	GSBRNA2T00002763001	8.82676	10.5893	BnaA08g01950D	GSBRNA2T00085774001	0.100757	0
BnaC05g02570D	GSBRNA2T00002764001	0.0716433	0.084821	BnaA08g01960D	GSBRNA2T00085775001	45.5583	58.0134
BnaC05g02580D	GSBRNA2T00002765001	78.3011	94.0332	BnaA08g01970D	GSBRNA2T00085778001	0	0
BnaC05g02590D	GSBRNA2T00002766001	0.997272	1.82722	BnaA08g01980D	GSBRNA2T00085779001	0	0
BnaC05g02600D	GSBRNA2T00002767001	0.302338	0.956617	BnaA08g01990D	GSBRNA2T00085780001	0	0
BnaC05g02610D	GSBRNA2T00002768001	0.196938	0.288197	BnaA08g02000D	GSBRNA2T00085782001	11.913	17.7835
BnaC05g02620D	GSBRNA2T00002769001	12.0936	12.9405	BnaA08g02010D	GSBRNA2T00085783001	0	0
BnaC05g02630D	GSBRNA2T00002770001	0.731179	0.990657	BnaA08g02020D	GSBRNA2T00085786001	2.71217	4.53294
BnaC05g02640D	GSBRNA2T00002771001	15.5208	19.8453	BnaA08g02030D	GSBRNA2T00085787001	0	0
BnaC05g02650D	GSBRNA2T00002772001	0	0	BnaA08g02040D	GSBRNA2T00085788001	0	0
BnaC05g02660D	GSBRNA2T00002773001	16.4689	16.292	BnaA08g02050D	GSBRNA2T00085789001	0	0
BnaC05g02670D	GSBRNA2T00002774001	3.16284	5.46509	BnaA08g02060D	GSBRNA2T00085792001	0	0
BnaC05g02680D	GSBRNA2T00002775001	0	0	BnaA08g02070D	GSBRNA2T00085793001	0	0
BnaC05g02690D	GSBRNA2T00002776001	0.139165	0.122506	BnaA08g02080D	GSBRNA2T00085794001	0	0
BnaC05g02700D	GSBRNA2T00002777001	2.60243	1.66217	BnaA08g02090D	GSBRNA2T00085796001	10.732	16.9451
BnaC05g02710D	GSBRNA2T00002778001	0.0855859	0.138159	BnaCnng13930D	GSBRNA2T00085799001	0.051936	0
BnaC05g02720D	GSBRNA2T00002779001	0	0	BnaCnng13940D	GSBRNA2T00085803001	0	0
BnaC05g02730D	GSBRNA2T00002780001	17.8724	21.4702	BnaCnng13950D	GSBRNA2T00085804001	0	0
BnaC05g02740D	GSBRNA2T00002781001	0.060642	0.0607774	BnaCnng13960D	GSBRNA2T00085806001	0	0
BnaC05g02750D	GSBRNA2T00002782001	16.0614	17.9264	BnaCnng13970D	GSBRNA2T00085812001	0.188277	0.133673
BnaC05g02760D	GSBRNA2T00002783001	0.275994	0.268588	BnaCnng13980D	GSBRNA2T00085818001	0	0
BnaC05g02770D	GSBRNA2T00002784001	72.3696	96.5536	BnaCnng13990D	GSBRNA2T00085819001	23.0217	22.719
BnaC05g02780D	GSBRNA2T00002785001	17.0622	13.6607	BnaCnng14000D	GSBRNA2T00085820001	36.8334	34.7662
BnaC05g02790D	GSBRNA2T00002790001	5.89457	7.45548	BnaCnng14010D	GSBRNA2T00085821001	4.83382	4.59713
BnaC05g02800D	GSBRNA2T00002791001	4.60649	5.65939	BnaCnng14020D	GSBRNA2T00085822001	0.311592	0
BnaC05g02810D	GSBRNA2T00002792001	0	0	BnaCnng14030D	GSBRNA2T00085824001	0	0
BnaC05g02820D	GSBRNA2T00002794001	0.201514	0	BnaCnng14040D	GSBRNA2T00085825001	0	0
BnaC05g02830D	GSBRNA2T00002795001	1.07449	1.83852	BnaCnng14050D	GSBRNA2T00085826001	0	0
BnaC05g02840D	GSBRNA2T00002796001	1.16644	3.45886	BnaCnng14060D	GSBRNA2T00085827001	0	0
BnaC05g02850D	GSBRNA2T00002797001	0	0	BnaCnng14070D	GSBRNA2T00085828001	0	0
BnaC05g02860D	GSBRNA2T00002798001	0.920937	0.757979	BnaCnng14080D	GSBRNA2T00085837001	0.680609	0.175391
BnaC05g02870D	GSBRNA2T00002799001	1.14727	0.834214	BnaCnng14090D	GSBRNA2T00085839001	0	0
BnaC05g02880D	GSBRNA2T00002800001	13.1997	12.9963	BnaCnng14100D	GSBRNA2T00085840001	0	0
BnaC05g02890D	GSBRNA2T00002801001	0	0	BnaCnng14110D	GSBRNA2T00085842001	0	0
BnaC05g02900D	GSBRNA2T00002802001	0	0	BnaCnng14120D	GSBRNA2T00085844001	61.2228	29.4332
BnaC05g02910D	GSBRNA2T00002803001	2.7811	2.43794	BnaCnng14130D	GSBRNA2T00085845001	0	0
BnaC05g02920D	GSBRNA2T00002804001	13.8525	11.0569	BnaCnng14140D	GSBRNA2T00085846001	2.56551	2.2924
BnaC05g02930D	GSBRNA2T00002805001	0.078434	0.0195339	BnaCnng14150D	GSBRNA2T00085848001	0	0
BnaC05g02940D	GSBRNA2T00002806001	8.78924	10.6445	BnaCnng14160D	GSBRNA2T00085851001	0.257172	0.31522
BnaC05g02950D	GSBRNA2T00002807001	25.7777	33.6173	BnaCnng14170D	GSBRNA2T00085852001	0.313593	1.34328
BnaC05g02960D	GSBRNA2T00002808001	5.35416	5.7903	BnaCnng14180D	GSBRNA2T00085854001	0	0
BnaC05g02970D	GSBRNA2T00002809001	8.42154	7.64238	BnaCnng14190D	GSBRNA2T00085855001	0	0
BnaC05g02980D	GSBRNA2T00002810001	15.3485	17.8299	BnaCnng14200D	GSBRNA2T00085857001	3.76531	6.14775
BnaC05g02990D	GSBRNA2T00002811001	10.271	12.5866	BnaCnng14210D	GSBRNA2T00085859001	0	0
BnaC05g03000D	GSBRNA2T00002812001	3.54262	1.49045	BnaCnng14220D	GSBRNA2T00085861001	4.73139	4.93417
BnaC05g03010D	GSBRNA2T00002813001	36.4582	31.204	BnaCnng14230D	GSBRNA2T00085868001	0	0
BnaC05g03020D	GSBRNA2T00002814001	10.2379	6.25386	BnaCnng14240D	GSBRNA2T00085873001	0.60858	0.902289
BnaC05g03030D	GSBRNA2T00002815001	5.64306	4.43499	BnaCnng14250D	GSBRNA2T00085875001	0.150608	0.128513
BnaC05g03040D	GSBRNA2T00002816001	104.65	74.0906	BnaCnng14260D	GSBRNA2T00085876001	0.934036	0.306135
BnaC05g03050D	GSBRNA2T00002817001	1.14932	0.663166	BnaCnng14270D	GSBRNA2T00085878001	1.03471	1.45533
BnaC05g03060D	GSBRNA2T00002818001	1.02223	0.669283	BnaCnng14280D	GSBRNA2T00085879001	0	0
BnaC05g03070D	GSBRNA2T00002819001	3.32648	2.97893	BnaCnng14290D	GSBRNA2T00085882001	0	0
BnaC05g03080D	GSBRNA2T00002820001	0.118324	0.172145	BnaCnng14300D	GSBRNA2T00085884001	15.6946	24.1414
BnaC05g03090D	GSBRNA2T00002823001	0.0607184	0.0703404	BnaCnng14310D	GSBRNA2T00085886001	14.6049	19.1612
BnaC05g03100D	GSBRNA2T00002824001	4.69512	3.41354	BnaCnng14320D	GSBRNA2T00085887001	4.19349	4.85333
BnaC05g03110D	GSBRNA2T00002825001	18.8059	19.4944	BnaA09g27380D	GSBRNA2T00085888001	0	0
BnaC05g03120D	GSBRNA2T00002826001	1.42985	1.62881	BnaA09g27390D	GSBRNA2T00085889001	1.60654	3.99036
BnaC05g03130D	GSBRNA2T00002827001	3.97518	6.6567	BnaA09g27400D	GSBRNA2T00085891001	0	0
BnaC05g03140D	GSBRNA2T00002828001	0.835608	0.80692	BnaA09g27410D	GSBRNA2T00085893001	1.17799	1.28911
BnaC09g30420D	GSBRNA2T00002834001	0	0	BnaA09g27420D	GSBRNA2T00085894001	11.5092	15.604
BnaC09g30430D	GSBRNA2T00002835001	0	0	BnaA09g27430D	GSBRNA2T00085895001	1.13235	1.38437
BnaC09g30440D	GSBRNA2T00002836001	0.421867	0.94428	BnaA09g27440D	GSBRNA2T00085896001	0	0
BnaC09g30450D	GSBRNA2T00002841001	0	0	BnaA09g27450D	GSBRNA2T00085897001	0	0
BnaC09g30460D	GSBRNA2T00002842001	0.0387122	0	BnaA09g27460D	GSBRNA2T00085898001	0	0
BnaC09g30470D	GSBRNA2T00002846001	0	0	BnaA09g27470D	GSBRNA2T00085899001	0	0
BnaC09g30480D	GSBRNA2T00002847001	0	0	BnaA09g27480D	GSBRNA2T00085901001	6.95031	6.63164
BnaC09g30490D	GSBRNA2T00002849001	0.163773	0.13815	BnaA09g27490D	GSBRNA2T00085903001	0	0
BnaC09g30500D	GSBRNA2T00002850001	0	0	BnaA09g27500D	GSBRNA2T00085904001	0	0
BnaC09g30510D	GSBRNA2T00002854001	0	0	BnaA09g27510D	GSBRNA2T00085905001	6.71583	7.25217
BnaC09g30520D	GSBRNA2T00002862001	0	0	BnaA09g27520D	GSBRNA2T00085906001	0	0
BnaC09g30530D	GSBRNA2T00002864001	0	0	BnaA09g27530D	GSBRNA2T00085907001	0	0
BnaC09g30540D	GSBRNA2T00002865001	0	0	BnaA09g27540D	GSBRNA2T00085908001	0.565648	0.370718
BnaC09g30550D	GSBRNA2T00002867001	3.04218	4.42863	BnaA09g27550D	GSBRNA2T00085909001	0	0
BnaC09g30560D	GSBRNA2T00002874001	11.5217	11.4326	BnaA09g27560D	GSBRNA2T00085910001	2.0817	2.47452
BnaC09g30570D	GSBRNA2T00002875001	10.0545	13.7984	BnaA07g10660D	GSBRNA2T00085911001	0	0
BnaC09g30580D	GSBRNA2T00002876001	2.42735	4.30283	BnaA07g10650D	GSBRNA2T00085912001	9.48167	8.87413
BnaC09g30590D	GSBRNA2T00002877001	0	0	BnaA07g10640D	GSBRNA2T00085913001	0	0
BnaC09g30600D	GSBRNA2T00002878001	1.10155	1.45568	BnaA07g10630D	GSBRNA2T00085914001	0	0
BnaC09g30610D	GSBRNA2T00002879001	0	0	BnaA07g10620D	GSBRNA2T00085916001	0.0212214	0
BnaC09g30620D	GSBRNA2T00002882001	0.182599	1.01015	BnaA07g10610D	GSBRNA2T00085917001	0	0.0200009
BnaC09g30630D	GSBRNA2T00002884001	10.179	13.737	BnaA07g10600D	GSBRNA2T00085918001	0.0260969	0.0358277
BnaC09g30640D	GSBRNA2T00002886001	0	0	BnaA07g10590D	GSBRNA2T00085919001	0.550489	1.30434
BnaC09g30650D	GSBRNA2T00002887001	0	0.0492286	BnaA07g10580D	GSBRNA2T00085920001	7.01293	9.15306
BnaC09g30660D	GSBRNA2T00002888001	0	0	BnaA07g10570D	GSBRNA2T00085922001	9.13379	9.77495
BnaC09g30670D	GSBRNA2T00002890001	0	0	BnaA07g10560D	GSBRNA2T00085924001	35.7378	41.2844
BnaC09g30680D	GSBRNA2T00002892001	0.0461726	0.117415	BnaA07g10550D	GSBRNA2T00085926001	0.839909	1.25966
BnaC09g30690D	GSBRNA2T00002894001	3.30328	3.24926	BnaA07g10540D	GSBRNA2T00085928001	0.0166424	0.047022
BnaC09g30700D	GSBRNA2T00002895001	74.2152	50.9558	BnaA07g10530D	GSBRNA2T00085929001	0	0
BnaC09g30710D	GSBRNA2T00002896001	0.314383	0.381554	BnaA07g10520D	GSBRNA2T00085930001	0.0200075	0
BnaC09g30720D	GSBRNA2T00002899001	0.28851	0.48261	BnaA07g10510D	GSBRNA2T00085931001	0	0
BnaC09g30730D	GSBRNA2T00002902001	0	0	BnaA07g10500D	GSBRNA2T00085933001	31.7153	32.8457
BnaC09g30740D	GSBRNA2T00002904001	0.0633739	0	BnaA07g10490D	GSBRNA2T00085934001	0	0
BnaC09g30750D	GSBRNA2T00002906001	0.568627	1.27182	BnaA07g10480D	GSBRNA2T00085936001	0	0
BnaC09g30760D	GSBRNA2T00002910001	5.3393	5.9886	BnaA07g10470D	GSBRNA2T00085937001	27.0632	33.3523
BnaC09g30770D	GSBRNA2T00002911001	2.81477	2.8837	BnaA07g10460D	GSBRNA2T00085938001	0	0
BnaC09g30780D	GSBRNA2T00002912001	0	0	BnaA07g10450D	GSBRNA2T00085939001	0	0
BnaC09g30790D	GSBRNA2T00002914001	0	0	BnaA07g10440D	GSBRNA2T00085942001	0.0542815	0.0355827
BnaC09g30800D	GSBRNA2T00002915001	0.111958	0.118304	BnaA03g48550D	GSBRNA2T00085945001	0.0671496	0.0800899
BnaC09g30810D	GSBRNA2T00002916001	0	0	BnaA03g48540D	GSBRNA2T00085947001	0.0831839	0.0670611
BnaC09g30820D	GSBRNA2T00002918001	0	0	BnaA03g48530D	GSBRNA2T00085949001	0	0
BnaC09g30830D	GSBRNA2T00002920001	0.540759	0.692181	BnaA03g48520D	GSBRNA2T00085950001	0	0
BnaC09g30840D	GSBRNA2T00002921001	0	0	BnaA03g48510D	GSBRNA2T00085951001	0.436383	0.155307
BnaC09g30850D	GSBRNA2T00002923001	0	0	BnaA03g48500D	GSBRNA2T00085952001	0	0.293099
BnaC09g30860D	GSBRNA2T00002924001	0	0	BnaA03g48490D	GSBRNA2T00085954001	0.0443337	0
BnaC09g30870D	GSBRNA2T00002925001	0	0	BnaA03g48480D	GSBRNA2T00085957001	0	0
BnaC09g30880D	GSBRNA2T00002928001	0	0	BnaA03g48470D	GSBRNA2T00085959001	2.43784	0
BnaC09g30890D	GSBRNA2T00002929001	1.69494	1.16734	BnaA03g48460D	GSBRNA2T00085961001	0	0
BnaC09g30900D	GSBRNA2T00002930001	0.40466	0.395771	BnaA03g48450D	GSBRNA2T00085962001	73.8967	0.546695
BnaC09g30910D	GSBRNA2T00002931001	18.1937	22.9739	BnaA03g48440D	GSBRNA2T00085963001	9.19494	3.69691
BnaC09g30920D	GSBRNA2T00002934001	2.11981	2.57607	BnaA03g48430D	GSBRNA2T00085964001	128.383	134.97
BnaC09g30930D	GSBRNA2T00002935001	0.199446	0.0199179	BnaA03g48420D	GSBRNA2T00085965001	4.91526	4.40607
BnaC09g30940D	GSBRNA2T00002937001	0	0	BnaA03g48410D	GSBRNA2T00085966001	0.181786	0.721003
BnaC09g30950D	GSBRNA2T00002940001	6.12873	9.50324	BnaA03g48400D	GSBRNA2T00085967001	23.8451	7.60291
BnaC09g30960D	GSBRNA2T00002941001	2.58757	2.80531	BnaA03g48390D	GSBRNA2T00085968001	4.56219	6.11826
BnaC09g30970D	GSBRNA2T00002943001	0	0	BnaA03g48380D	GSBRNA2T00085969001	3.72889	2.3756
BnaC09g30980D	GSBRNA2T00002944001	0	0	BnaA03g48370D	GSBRNA2T00085970001	105.548	94.9575
BnaC09g30990D	GSBRNA2T00002945001	0	0	BnaA03g48360D	GSBRNA2T00085973001	0.106142	0.126271
BnaC09g31000D	GSBRNA2T00002946001	1.28903	1.22585	BnaA03g48350D	GSBRNA2T00085974001	7.57833	5.52782
BnaA06g39770D	GSBRNA2T00002950001	0	0	BnaA03g48340D	GSBRNA2T00085975001	8.70595	1.83847
BnaA06g39780D	GSBRNA2T00002951001	5.57505	6.46735	BnaA03g48330D	GSBRNA2T00085976001	1.29201	1.27095
BnaA06g39790D	GSBRNA2T00002952001	0	0	BnaA03g48320D	GSBRNA2T00085977001	0	0
BnaA06g39800D	GSBRNA2T00002954001	0	0	BnaA03g48310D	GSBRNA2T00085979001	3.04626	3.99731
BnaA06g39810D	GSBRNA2T00002955001	2.97625	3.36817	BnaA03g48300D	GSBRNA2T00085980001	19.0767	21.8131
BnaA06g39820D	GSBRNA2T00002956001	20.4709	26.4178	BnaA03g48290D	GSBRNA2T00085981001	0	0
BnaA06g39830D	GSBRNA2T00002957001	31.537	42.6	BnaA03g48280D	GSBRNA2T00085982001	2.92632	2.06826
BnaA06g39840D	GSBRNA2T00002958001	0.487791	0.526764	BnaA03g48270D	GSBRNA2T00085984001	0.228382	0.132474
BnaA06g39850D	GSBRNA2T00002959001	3.09468	4.02276	BnaA03g48260D	GSBRNA2T00085985001	43.0666	0
BnaA06g39860D	GSBRNA2T00002960001	3.69372	3.70984	BnaA03g48250D	GSBRNA2T00085986001	9.73719	2.89829
BnaA06g39870D	GSBRNA2T00002961001	0	0	BnaA03g48240D	GSBRNA2T00085987001	1.35886	0.515317
BnaA06g39880D	GSBRNA2T00002963001	0	0	BnaA03g48230D	GSBRNA2T00085988001	0	0
BnaA06g39890D	GSBRNA2T00002964001	0	0	BnaA03g48220D	GSBRNA2T00085989001	0	0
BnaA06g39900D	GSBRNA2T00002965001	0	0	BnaA03g48210D	GSBRNA2T00085990001	0.137065	0.0439583
BnaA06g39910D	GSBRNA2T00002966001	0.93979	0.530461	BnaA03g48200D	GSBRNA2T00085991001	0	0.0524386
BnaA06g39920D	GSBRNA2T00002967001	0	0.200829	BnaA03g48190D	GSBRNA2T00085993001	2.31635	1.1943
BnaA06g39930D	GSBRNA2T00002968001	1.33192	1.04276	BnaA03g48180D	GSBRNA2T00085994001	0.0349301	0
BnaA06g39940D	GSBRNA2T00002969001	1.00027	1.63534	BnaA03g48170D	GSBRNA2T00085996001	0	0
BnaC09g09710D	GSBRNA2T00002971001	0	0.108063	BnaA03g48160D	GSBRNA2T00085997001	0.795482	1.94512
BnaC09g09720D	GSBRNA2T00002973001	0	0	BnaA03g48150D	GSBRNA2T00085998001	0	0
BnaC09g09730D	GSBRNA2T00002974001	3.28079	4.80666	BnaA03g48140D	GSBRNA2T00085999001	0	0
BnaC09g09740D	GSBRNA2T00002975001	0	0.0461533	BnaC07g42000D	GSBRNA2T00086000001	0	0
BnaC09g09750D	GSBRNA2T00002979001	1.17395	0	BnaC07g42010D	GSBRNA2T00086001001	0	0
BnaC09g09760D	GSBRNA2T00002980001	0.383304	1.03801	BnaC07g42020D	GSBRNA2T00086002001	0	0
BnaC09g09770D	GSBRNA2T00002981001	1.08832	0.843844	BnaC07g42030D	GSBRNA2T00086003001	0	0
BnaC09g09780D	GSBRNA2T00002982001	0	0	BnaC07g42040D	GSBRNA2T00086004001	0	0.0655624
BnaC09g09790D	GSBRNA2T00002983001	0.990843	1.50447	BnaC07g42050D	GSBRNA2T00086006001	0	0
BnaC09g09800D	GSBRNA2T00002984001	0	0	BnaC07g42060D	GSBRNA2T00086009001	0.0290704	0.0238613
BnaA03g07120D	GSBRNA2T00002986001	9.1907	7.12346	BnaC07g42070D	GSBRNA2T00086010001	0	0
BnaA03g07110D	GSBRNA2T00002987001	0.0560509	0.0454361	BnaC07g42080D	GSBRNA2T00086012001	0	0
BnaA03g07100D	GSBRNA2T00002988001	1.58418	1.73519	BnaC07g42090D	GSBRNA2T00086013001	2.73138	2.27523
BnaA03g07090D	GSBRNA2T00002989001	24.6742	19.0383	BnaC07g42100D	GSBRNA2T00086014001	0	0
BnaA03g07080D	GSBRNA2T00002990001	3.45111	1.81804	BnaC07g42110D	GSBRNA2T00086015001	0.201749	0.319895
BnaA03g07070D	GSBRNA2T00002991001	3.77636	7.94331	BnaC07g42120D	GSBRNA2T00086017001	1.6554	2.0653
BnaA03g07060D	GSBRNA2T00002992001	173.005	113.171	BnaC07g42130D	GSBRNA2T00086018001	0	0
BnaA03g07050D	GSBRNA2T00002993001	3.17713	2.90319	BnaC07g42140D	GSBRNA2T00086019001	0	0
BnaA03g07040D	GSBRNA2T00002994001	0.824635	1.03983	BnaC07g42150D	GSBRNA2T00086020001	0	0
BnaA03g07030D	GSBRNA2T00002995001	3.37869	3.67583	BnaC07g42160D	GSBRNA2T00086021001	15.1315	18.5687
BnaA03g07020D	GSBRNA2T00002996001	0.106697	0.0275246	BnaC07g42170D	GSBRNA2T00086022001	32.0044	36.3427
BnaA03g07010D	GSBRNA2T00002997001	12.3549	14.9947	BnaC07g42180D	GSBRNA2T00086023001	0.0153522	0
BnaA03g07000D	GSBRNA2T00002998001	13.8532	12.7519	BnaC07g42190D	GSBRNA2T00086024001	4.20329	5.17753
BnaA03g06990D	GSBRNA2T00003000001	1.76954	1.97979	BnaC07g42200D	GSBRNA2T00086025001	0	0
BnaA03g06980D	GSBRNA2T00003001001	1.55958	1.79279	BnaC07g42210D	GSBRNA2T00086026001	15.5614	16.7096
BnaA03g06970D	GSBRNA2T00003002001	1.91318	0.828966	BnaC07g42220D	GSBRNA2T00086028001	31.3861	60.7058
BnaA03g06960D	GSBRNA2T00003003001	6.55981	6.62354	BnaC07g42230D	GSBRNA2T00086029001	0	0
BnaA03g06950D	GSBRNA2T00003004001	9.03812	12.2659	BnaC07g42240D	GSBRNA2T00086031001	0.0814944	0.183043
BnaA03g06940D	GSBRNA2T00003005001	0	0	BnaC07g42250D	GSBRNA2T00086032001	1.65375	1.86437
BnaA03g06930D	GSBRNA2T00003006001	36.0261	34.3635	BnaC07g42260D	GSBRNA2T00086033001	0	0
BnaC03g77700D	GSBRNA2T00003008001	0.260831	0.581102	BnaC07g42270D	GSBRNA2T00086034001	31.6755	27.3838
BnaC03g77710D	GSBRNA2T00003009001	0	0	BnaC07g42280D	GSBRNA2T00086035001	11.3527	12.3325
BnaC03g77720D	GSBRNA2T00003010001	4.82659	5.88581	BnaC07g42290D	GSBRNA2T00086036001	0.025285	0
BnaC03g77730D	GSBRNA2T00003011001	0	0	BnaC07g42300D	GSBRNA2T00086037001	0	0
BnaC03g77740D	GSBRNA2T00003012001	0	0	BnaC07g42310D	GSBRNA2T00086039001	0	0
BnaC03g77750D	GSBRNA2T00003013001	3.31691	1.2934	BnaC07g42320D	GSBRNA2T00086040001	0	0
BnaC03g77760D	GSBRNA2T00003014001	0	0	BnaC07g42330D	GSBRNA2T00086041001	4.17666	6.86362
BnaC03g77770D	GSBRNA2T00003015001	0	0	BnaC07g42340D	GSBRNA2T00086042001	0	0
BnaC03g77780D	GSBRNA2T00003016001	2.3488	2.6939	BnaCnng14330D	GSBRNA2T00086043001	0.267032	0.339053
BnaC03g77790D	GSBRNA2T00003017001	1.38331	0.966653	BnaCnng14340D	GSBRNA2T00086045001	0	0.0968794
BnaC03g77800D	GSBRNA2T00003018001	0	0	BnaCnng14350D	GSBRNA2T00086047001	0	0
BnaC03g77810D	GSBRNA2T00003024001	0.0795638	0.1275	BnaCnng14360D	GSBRNA2T00086049001	0	0.288406
BnaCnng20370D	GSBRNA2T00003025001	7.4247	9.5224	BnaCnng14370D	GSBRNA2T00086051001	0	0.340818
BnaCnng20380D	GSBRNA2T00003026001	116.285	124.85	BnaCnng14380D	GSBRNA2T00086052001	0	0
BnaCnng20390D	GSBRNA2T00003027001	0.0905166	0.0146405	BnaCnng14390D	GSBRNA2T00086053001	0	0
BnaCnng20400D	GSBRNA2T00003032001	0	1.25349	BnaCnng14400D	GSBRNA2T00086055001	0	0
BnaCnng20410D	GSBRNA2T00003033001	0	0	BnaCnng14410D	GSBRNA2T00086059001	1.46318	1.84176
BnaCnng20420D	GSBRNA2T00003034001	1.78234	2.37734	BnaCnng14420D	GSBRNA2T00086060001	0.405359	0
BnaCnng20430D	GSBRNA2T00003035001	5.66544	6.06494	BnaCnng14430D	GSBRNA2T00086061001	1.22529	1.62089
BnaCnng20440D	GSBRNA2T00003036001	0	0	BnaCnng14440D	GSBRNA2T00086062001	0	0
BnaCnng20450D	GSBRNA2T00003037001	0	0	BnaA03g16860D	GSBRNA2T00086063001	130.527	149.938
BnaCnng20460D	GSBRNA2T00003039001	43.699	41.0013	BnaA03g16870D	GSBRNA2T00086064001	0.491554	0.124257
BnaCnng20470D	GSBRNA2T00003040001	37.5482	38.4183	BnaA03g16880D	GSBRNA2T00086065001	7.88919	12.0031
BnaA10g11790D	GSBRNA2T00003061001	0	0	BnaA03g16890D	GSBRNA2T00086066001	34.0585	33.4969
BnaA10g11780D	GSBRNA2T00003063001	0	0	BnaA03g16900D	GSBRNA2T00086067001	1.62629	1.10634
BnaA10g11770D	GSBRNA2T00003065001	13.0603	9.20535	BnaA03g16910D	GSBRNA2T00086069001	0	0
BnaA10g11760D	GSBRNA2T00003066001	25.8408	38.3683	BnaA03g16920D	GSBRNA2T00086070001	8.85527	10.504
BnaA10g11750D	GSBRNA2T00003067001	0	0	BnaA03g16930D	GSBRNA2T00086071001	0.0848327	0.0691331
BnaA10g11740D	GSBRNA2T00003068001	0.413187	0.430047	BnaA03g16940D	GSBRNA2T00086072001	0	0
BnaA10g11730D	GSBRNA2T00003070001	0	0	BnaA03g16950D	GSBRNA2T00086074001	1.26531	1.53066
BnaA10g11720D	GSBRNA2T00003071001	0.535522	0	BnaA03g16960D	GSBRNA2T00086075001	10.9445	9.57814
BnaA10g11710D	GSBRNA2T00003072001	2.61013	2.09868	BnaA03g16970D	GSBRNA2T00086076001	0.528366	0.838815
BnaA10g11700D	GSBRNA2T00003073001	0	0	BnaA03g16980D	GSBRNA2T00086077001	0	0
BnaA10g11690D	GSBRNA2T00003074001	0	0	BnaA03g16990D	GSBRNA2T00086079001	26.3482	33.0127
BnaA10g11680D	GSBRNA2T00003075001	8.07602	20.655	BnaA03g17000D	GSBRNA2T00086080001	5.71432	8.32299
BnaA10g11670D	GSBRNA2T00003076001	0.270784	0.896508	BnaA03g17010D	GSBRNA2T00086081001	5.05427	7.43211
BnaA10g11660D	GSBRNA2T00003077001	12.5291	56.7228	BnaA03g17020D	GSBRNA2T00086082001	11.8207	14.6586
BnaA10g11650D	GSBRNA2T00003078001	0	0	BnaA03g17030D	GSBRNA2T00086084001	5.19781	11.9756
BnaA10g11640D	GSBRNA2T00003079001	0.41155	0.441903	BnaA03g17040D	GSBRNA2T00086085001	0.180589	0.0975469
BnaA10g11630D	GSBRNA2T00003081001	0	0	BnaA03g17050D	GSBRNA2T00086086001	1.35215	2.5426
BnaA10g11620D	GSBRNA2T00003082001	18.8332	19.586	BnaA03g17060D	GSBRNA2T00086088001	3.25185	3.55712
BnaA06g23590D	GSBRNA2T00003083001	0	0	BnaA03g17070D	GSBRNA2T00086089001	0.0271164	0.161085
BnaA06g23580D	GSBRNA2T00003086001	0.834831	0.671957	BnaA03g17080D	GSBRNA2T00086090001	30.8331	37.9594
BnaA06g23570D	GSBRNA2T00003089001	2.97071	2.90504	BnaA03g17090D	GSBRNA2T00086091001	8.7158	8.44656
BnaA06g23560D	GSBRNA2T00003091001	1.35787	3.03213	BnaA03g17100D	GSBRNA2T00086093001	35.8766	31.7994
BnaA06g23550D	GSBRNA2T00003092001	1.27081	0	BnaA03g17110D	GSBRNA2T00086094001	15.7669	16.7809
BnaA06g23540D	GSBRNA2T00003094001	5.06055	6.54268	BnaA03g17120D	GSBRNA2T00086095001	0	0.0334423
BnaA06g23530D	GSBRNA2T00003096001	39.312	56.5969	BnaA03g17130D	GSBRNA2T00086096001	0.0957364	0.188864
BnaA06g23520D	GSBRNA2T00003097001	0.0228917	0.00975432	BnaA03g17140D	GSBRNA2T00086097001	0	0
BnaA06g23510D	GSBRNA2T00003098001	2.34374	2.46386	BnaA03g17150D	GSBRNA2T00086098001	47.6643	56.1051
BnaA06g23500D	GSBRNA2T00003100001	5.64701	5.38855	BnaA03g17160D	GSBRNA2T00086100001	0	0
BnaA06g23490D	GSBRNA2T00003101001	1.22334	0.671664	BnaA03g17170D	GSBRNA2T00086101001	51.7141	50.7978
BnaA06g23480D	GSBRNA2T00003102001	10.9792	13.6091	BnaA03g17180D	GSBRNA2T00086102001	0.670206	0.228253
BnaA06g23470D	GSBRNA2T00003103001	6.91797	7.61793	BnaA03g17190D	GSBRNA2T00086103001	10.2514	11.3164
BnaA06g23460D	GSBRNA2T00003104001	2.70787	3.16009	BnaCnng62670D	GSBRNA2T00086104001	0	0
BnaA06g23450D	GSBRNA2T00003105001	20.965	24.7536	BnaCnng62680D	GSBRNA2T00086105001	0.647285	0.931728
BnaA06g23440D	GSBRNA2T00003106001	0.691529	0.818859	BnaCnng62690D	GSBRNA2T00086107001	2.84236	3.01468
BnaCnng20480D	GSBRNA2T00003111001	2.33952	2.70996	BnaAnng29860D	GSBRNA2T00086109001	10.884	13.7127
BnaCnng20490D	GSBRNA2T00003112001	0.812567	0.778832	BnaCnng62700D	GSBRNA2T00086113001	0.139228	0.0572072
BnaCnng20500D	GSBRNA2T00003114001	0	0	BnaCnng62710D	GSBRNA2T00086115001	2.25523	4.05782
BnaCnng20510D	GSBRNA2T00003115001	6.55506	10.0835	BnaAnng29870D	GSBRNA2T00086119001	1.14295	0.392885
BnaCnng20520D	GSBRNA2T00003118001	0.187018	0.274264	BnaCnng62720D	GSBRNA2T00086122001	12.3857	13.2025
BnaCnng20530D	GSBRNA2T00003125001	0	0	BnaCnng62730D	GSBRNA2T00086123001	0	0
BnaCnng20540D	GSBRNA2T00003126001	0	0	BnaUnng03150D	GSBRNA2T00086125001	0	0
BnaCnng20550D	GSBRNA2T00003127001	0	0	BnaUnng03160D	GSBRNA2T00086126001	0	0.379163
BnaCnng20560D	GSBRNA2T00003128001	0.0470716	0.341221	BnaCnng62740D	GSBRNA2T00086128001	0	0
BnaCnng20570D	GSBRNA2T00003129001	5.03909	6.22262	BnaAnng29880D	GSBRNA2T00086129001	0.0154493	0
BnaCnng20580D	GSBRNA2T00003130001	0	0	BnaCnng62750D	GSBRNA2T00086130001	0.0907918	0.233818
BnaCnng20590D	GSBRNA2T00003131001	0	0	BnaAnng29890D	GSBRNA2T00086132001	0	0
BnaCnng20600D	GSBRNA2T00003132001	0	0	BnaAnng29900D	GSBRNA2T00086133001	0	0
BnaCnng20610D	GSBRNA2T00003133001	5.12228	5.89635	BnaCnng62760D	GSBRNA2T00086135001	0.0430315	0.0366467
BnaCnng20620D	GSBRNA2T00003134001	0.00755791	0	BnaCnng62770D	GSBRNA2T00086143001	0	0
BnaCnng20630D	GSBRNA2T00003136001	0.0818374	0	BnaCnng62780D	GSBRNA2T00086144001	19.4477	22.29
BnaCnng68200D	GSBRNA2T00003138001	24.8141	14.9354	BnaCnng62790D	GSBRNA2T00086145001	9.54959	16.0436
BnaCnng68210D	GSBRNA2T00003142001	0	0	BnaCnng62800D	GSBRNA2T00086154001	20.0846	2.36409
BnaAnng33520D	GSBRNA2T00003143001	0.872936	0.985706	BnaAnng29910D	GSBRNA2T00086156001	0.525541	0.173693
BnaAnng33530D	GSBRNA2T00003146001	1.75753	0	BnaCnng62810D	GSBRNA2T00086160001	0.189699	0.235637
BnaAnng33540D	GSBRNA2T00003156001	0.171877	0.429243	BnaCnng62820D	GSBRNA2T00086162001	0	0.0371379
BnaAnng33550D	GSBRNA2T00003157001	0.0109973	0.347874	BnaCnng62830D	GSBRNA2T00086164001	0	0
BnaAnng33560D	GSBRNA2T00003158001	7.62707	8.51348	BnaCnng62840D	GSBRNA2T00086168001	7.477	12.2966
BnaAnng33570D	GSBRNA2T00003159001	0	0	BnaC06g43600D	GSBRNA2T00086169001	0	0
BnaAnng33580D	GSBRNA2T00003160001	20.462	17.4415	BnaCnng62850D	GSBRNA2T00086170001	5.02231	5.91903
BnaC05g51890D	GSBRNA2T00003163001	0.106013	0.164945	BnaCnng62860D	GSBRNA2T00086171001	0.909542	0.808674
BnaUnng03830D	GSBRNA2T00003166001	0.837935	2.45436	BnaA06g40800D	GSBRNA2T00086172001	5.62217	3.40474
BnaC07g48510D	GSBRNA2T00003169001	5.45848	7.19596	BnaA06g40810D	GSBRNA2T00086173001	0	0
BnaCnng68220D	GSBRNA2T00003171001	2.90738	3.52579	BnaAnng29920D	GSBRNA2T00086174001	0.0580385	0
BnaCnng68230D	GSBRNA2T00003173001	0	0	BnaCnng62870D	GSBRNA2T00086176001	0	0
BnaUnng03840D	GSBRNA2T00003177001	0	0	BnaA01g35290D	GSBRNA2T00086178001	12.471	12.7031
BnaAnng33590D	GSBRNA2T00003179001	0	0.878427	BnaA01g35300D	GSBRNA2T00086179001	3.70462	5.43708
BnaAnng33600D	GSBRNA2T00003181001	1.84458	0.458672	BnaCnng62880D	GSBRNA2T00086180001	0	0
BnaAnng33610D	GSBRNA2T00003185001	0	0	BnaCnng62890D	GSBRNA2T00086182001	0.263271	0
BnaAnng33620D	GSBRNA2T00003186001	0	0	BnaCnng62900D	GSBRNA2T00086183001	0	0
BnaCnng68240D	GSBRNA2T00003187001	1.4665	1.80047	BnaUnng03170D	GSBRNA2T00086184001	0	0
BnaA04g27220D	GSBRNA2T00003189001	9.12551	14.7899	BnaUnng03180D	GSBRNA2T00086185001	0	0
BnaCnng68250D	GSBRNA2T00003190001	0	0	BnaCnng14450D	GSBRNA2T00086187001	0	0.0226687
BnaCnng68260D	GSBRNA2T00003191001	0	0	BnaCnng14460D	GSBRNA2T00086188001	0	0
BnaCnng68270D	GSBRNA2T00003192001	0.606253	0.428711	BnaCnng14470D	GSBRNA2T00086191001	0	0
BnaCnng68280D	GSBRNA2T00003193001	0.670284	0	BnaCnng14480D	GSBRNA2T00086197001	138.657	161.986
BnaAnng33630D	GSBRNA2T00003195001	0.0459988	0	BnaCnng14490D	GSBRNA2T00086198001	0	0
BnaAnng33640D	GSBRNA2T00003197001	0	0	BnaCnng14500D	GSBRNA2T00086200001	0	0
BnaCnng68290D	GSBRNA2T00003198001	0	0	BnaCnng14510D	GSBRNA2T00086208001	0.024773	0
BnaCnng68300D	GSBRNA2T00003199001	2.49254	0.286884	BnaCnng14520D	GSBRNA2T00086209001	0	0
BnaCnng68310D	GSBRNA2T00003200001	0.199159	1.29534	BnaCnng14530D	GSBRNA2T00086213001	0	0
BnaAnng33650D	GSBRNA2T00003201001	0.245344	3.92717	BnaCnng14540D	GSBRNA2T00086214001	2.80948	3.58683
BnaCnng68320D	GSBRNA2T00003203001	5.65249	10.9384	BnaCnng14550D	GSBRNA2T00086215001	0.950069	1.46378
BnaA10g03540D	GSBRNA2T00003204001	13.9205	19.9579	BnaCnng14560D	GSBRNA2T00086216001	4.62631	0.918355
BnaA10g03530D	GSBRNA2T00003208001	0	0	BnaCnng14570D	GSBRNA2T00086217001	1.26045	2.12379
BnaA10g03520D	GSBRNA2T00003210001	0.455803	0.50477	BnaCnng14580D	GSBRNA2T00086218001	0.0330051	0.417299
BnaA10g03510D	GSBRNA2T00003211001	0	0	BnaCnng14590D	GSBRNA2T00086219001	0	0
BnaA10g03500D	GSBRNA2T00003212001	0.363587	0.20513	BnaC02g42990D	GSBRNA2T00086220001	1.47644	0.228674
BnaA10g03490D	GSBRNA2T00003213001	1.36829	5.74479	BnaC02g43000D	GSBRNA2T00086221001	26.3295	0
BnaA10g03480D	GSBRNA2T00003214001	0	0.00809698	BnaC02g43010D	GSBRNA2T00086222001	1.35949	0.219654
BnaA10g03470D	GSBRNA2T00003215001	0.0974512	0.0793138	BnaC02g43020D	GSBRNA2T00086223001	4.4806	0.0866037
BnaCnng20640D	GSBRNA2T00003216001	54.6863	51.339	BnaC02g43030D	GSBRNA2T00086224001	6.64065	0
BnaCnng20650D	GSBRNA2T00003217001	1.88533	2.45457	BnaC02g43040D	GSBRNA2T00086225001	0	0
BnaCnng20660D	GSBRNA2T00003220001	0	0	BnaC02g43050D	GSBRNA2T00086228001	0	0
BnaCnng20670D	GSBRNA2T00003221001	0	0	BnaC02g43060D	GSBRNA2T00086229001	0.205674	0
BnaCnng20680D	GSBRNA2T00003222001	6.08529	4.09772	BnaC02g43070D	GSBRNA2T00086230001	8.71641	0.0505227
BnaCnng20690D	GSBRNA2T00003223001	0	0	BnaC02g43080D	GSBRNA2T00086231001	24.7266	5.72182
BnaCnng20700D	GSBRNA2T00003226001	0	0	BnaC02g43090D	GSBRNA2T00086233001	0	0
BnaCnng20710D	GSBRNA2T00003227001	0.487938	0.245238	BnaC02g43100D	GSBRNA2T00086234001	0	0
[truncated: 48,522 more rows]
