# Supplementary material for: Comparative transcriptomic analysis uncovers the complex genetic network for resistance to Sclerotinia sclerotiorum in Brassica napus
Source: Sci Rep. 2016 Jan 8;6:19007. doi: 10.1038/srep19007 (PMC4705546; doi:10.1038/srep19007)
Supplement: Supplementary Table S3 [file srep19007-s3.xls]

## Sheet: Table S2
Table S4. DEGs were isolated from R- and S-lines at 24, 48 and 96 h after inoculation with S. sclerotiorum.
Gene name	Gene alias	Locus	Log2 (S-24h/S-mock)	FDR	Log2 (S-48h/S-mock)	FDR	Log2 (S-96h/S-mock)	FDR	Log2 (R-24h/R-mock)	FDR	Log2 (R-48h/R-mock)	FDR	Log2 (R-96h/R-mock)	FDR	A. thaliana orthologue	Blast nr	Description
GSBRNA2T00000003001	BnaC09g12810D	chrC09:9310900-9313544	1.18269	0.000380191	1.31202	0.000428691	0.540048	0.0582353	-0.0651292	0.965594	2.20987	0.000209137	0.676642	0.00584211	AT1G63660.1	gi|15222505|ref|NP_176553.1|	putative GMP synthase / glutamine amidotransferase [Arabidopsis thaliana] &gt;gi|12324937|gb|AAG52416.1|AC011622_4 GMP synthase; 61700-64653 [Arabidopsis thaliana] &gt;gi|56381989|gb|AAV85713.1| At1g63660 [Arabidopsis thaliana] &gt;gi|332196006|gb|AEE34127.1| GMP-synthase-C and glutamine amidotransferase domain-containing protein [Arabidopsis thaliana]
GSBRNA2T00000005001	BnaC09g12800D	chrC09:9299577-9303058	-0.310599	0.434119	-0.376516	0.427689	-1.15349	0.015625	0.165997	0.915663	-0.460159	0.218225	-1.05236	0.00464618	AT1G63670.3	gi|15222507|ref|NP_176554.1|	uncharacterized protein [Arabidopsis thaliana] &gt;gi|145326638|ref|NP_001077766.1| uncharacterized protein [Arabidopsis thaliana] &gt;gi|145326640|ref|NP_001077767.1| uncharacterized protein [Arabidopsis thaliana] &gt;gi|12324935|gb|AAG52414.1|AC011622_2 unknown protein; 58777-61253 [Arabidopsis thaliana] &gt;gi|332196008|gb|AEE34129.1| uncharacterized protein AT1G63670 [Arabidopsis thaliana] &g…
GSBRNA2T00000008001	BnaC09g12780D	chrC09:9271293-9275153	-1.01763	0.000380191	-1.09863	0.00140426	-1.29804	0.00024165	-0.0753694	0.961496	-1.23096	0.000389446	-0.706713	0.00518222	AT1G63690.1	gi|18407872|ref|NP_564815.1|	signal peptide peptidase-like 2 [Arabidopsis thaliana] &gt;gi|75248730|sp|Q8W469.1|SIPL2_ARATH RecName: Full=Signal peptide peptidase-like 2; Short=AtSPPL2; Flags: Precursor &gt;gi|17065462|gb|AAL32885.1| Unknown protein [Arabidopsis thaliana] &gt;gi|31711956|gb|AAP68334.1| At1g63690 [Arabidopsis thaliana] &gt;gi|332196013|gb|AEE34134.1| signal peptide peptidase-like 2 [Arabidopsis thaliana]
GSBRNA2T00000009001	BnaC09g12770D	chrC09:9267009-9271168	-0.545826	0.0408501	-0.72876	0.0358179	-0.88311	0.00273832	0.100289	0.943985	-1.23609	0.000389446	-0.493697	0.0622629	AT1G63700.1	gi|15222512|ref|NP_176557.1|	YODA MAPKK kinase [Arabidopsis thaliana] &gt;gi|75333641|sp|Q9CAD5.1|YODA_ARATH RecName: Full=Mitogen-activated protein kinase kinase kinase YODA; AltName: Full=YODA MAPKK kinase &gt;gi|12324947|gb|AAG52426.1|AC011622_14 putative protein kinase; 39749-43572 [Arabidopsis thaliana] &gt;gi|38049264|gb|AAR10434.1| YDA [Arabidopsis thaliana] &gt;gi|38049266|gb|AAR10435.1| YDA [Arabidopsis thaliana] &g…
GSBRNA2T00000012001	BnaC09g12750D	chrC09:9230616-9232838	0.743842	0.00960622	1.26743	0.000428691	0.257021	0.484912	-0.193127	0.878466	1.18532	0.000389446	0.412684	0.200098	AT1G63780.1	gi|15222534|ref|NP_176564.1|	small nucleolar ribonucleoprotein protein [Arabidopsis thaliana] &gt;gi|12324948|gb|AAG52427.1|AC011622_15 putative U3 small nucleolar ribonucleoprotein protein; 1537-3735 [Arabidopsis thaliana] &gt;gi|12325007|gb|AAG52449.1|AC010852_6 putative U3 small nucleolar ribonucleoprotein protein; 73469-75667 [Arabidopsis thaliana] &gt;gi|20260206|gb|AAM13001.1| putative U3 small nucleolar ribonucleoprot…
GSBRNA2T00000049001	BnaC09g12520D	chrC09:8973944-8975770	0.204376	0.499597	0.143577	0.720311	-0.381885	0.231448	-0.0438876	0.978528	1.02149	0.00524133	0.00663925	0.984196	AT1G63970.1	gi|157890946|dbj|BAF81514.1|	2C-methyl-D-erythritol 2,4-cyclodiphosphate [Brassica rapa]
GSBRNA2T00000056001	BnaC09g12490D	chrC09:8860788-8867116	-0.514763	1	0.587049	0.255178	1.1362	0.0113448	-1.73054	1	-1.26923	1	1.08532	0.0078549	AT1G64060.1	gi|312282195|dbj|BAJ33963.1|	unnamed protein product [Thellungiella halophila]
GSBRNA2T00000058001	BnaC09g12480D	chrC09:8854166-8856378	0.79278	0.126246	2.68408	0.000428691	2.52796	0.00024165	-0.582141	0.605074	2.45464	0.000209137	1.17899	0.00477907	AT1G64065.1	gi|6692110|gb|AAF24575.1|AC007764_17	F22C12.17 [Arabidopsis thaliana]
GSBRNA2T00000065001	BnaC09g12430D	chrC09:8817180-8818875	0.646889	0.014256	1.12409	0.00140426	1.15191	0.00024165	-0.299329	0.627523	1.51364	0.000209137	1.15768	0.000220818	AT1G64090.1	gi|297840079|ref|XP_002887921.1|	reticulon family protein [Arabidopsis lyrata subsp. lyrata] &gt;gi|297333762|gb|EFH64180.1| reticulon family protein [Arabidopsis lyrata subsp. lyrata]
GSBRNA2T00000075001	BnaC09g12350D	chrC09:8758634-8760578	-0.326133	0.273294	1.08229	0.000428691	0.90944	0.00158218	-0.0905586	0.951536	1.26165	0.000209137	0.965384	0.000220818	AT1G64140.1	gi|30696974|ref|NP_176596.2|	uncharacterized protein [Arabidopsis thaliana] &gt;gi|6692098|gb|AAF24563.1|AC007764_5 F22C12.10 [Arabidopsis thaliana] &gt;gi|332196079|gb|AEE34200.1| uncharacterized protein AT1G64140 [Arabidopsis thaliana]
GSBRNA2T00000078001	BnaC09g12340D	chrC09:8750275-8754795	-0.634934	0.113662	-1.1137	0.043624	-2.30756	0.000853494	-0.362916	0.706347	-1.30848	0.00354956	-1.31692	0.00396186	AT1G64150.1	gi|15010676|gb|AAK73997.1|	At1g64150/F22C12_10 [Arabidopsis thaliana] &gt;gi|23505909|gb|AAN28814.1| At1g64150/F22C12_10 [Arabidopsis thaliana]
GSBRNA2T00000079001	BnaC09g12330D	chrC09:8747894-8748643	1.44843	0.00227623	0.950525	0.0768565	0.361103	0.559513	0.0633857	0.982939	2.18884	0.000209137	0.456095	0.375699	AT1G64185.1	gi|18407989|ref|NP_564827.1|	lactoylglutathione lyase / glyoxalase I-like protein [Arabidopsis thaliana] &gt;gi|21536552|gb|AAM60884.1| unknown [Arabidopsis thaliana] &gt;gi|90962946|gb|ABE02397.1| At1g64185 [Arabidopsis thaliana] &gt;gi|332196085|gb|AEE34206.1| lactoylglutathione lyase / glyoxalase I-like protein [Arabidopsis thaliana]
GSBRNA2T00000081001	BnaC09g12310D	chrC09:8742169-8743996	0.0297596	0.929354	1.50356	0.000428691	1.92504	0.00024165	-0.300234	0.646103	1.67645	0.000209137	1.99328	0.000220818	AT1G64200.1	gi|15222641|ref|NP_176602.1|	V-type proton ATPase subunit E3 [Arabidopsis thaliana] &gt;gi|229891798|sp|P0CAN7.1|VATE3_ARATH RecName: Full=V-type proton ATPase subunit E3; Short=V-ATPase subunit E3; AltName: Full=Vacuolar H(+)-ATPase subunit E isoform 3; AltName: Full=Vacuolar proton pump subunit E3 &gt;gi|332196088|gb|AEE34209.1| V-type proton ATPase subunit E3 [Arabidopsis thaliana]
GSBRNA2T00000083001	BnaC09g12290D	chrC09:8738725-8738947	2.40999	0.000380191	2.34212	0.000428691	1.08599	0.0483751	-0.211113	0.938677	4.62577	0.000209137	0.893551	0.0629885	AT1G64220.1	gi|587925575|gb|EXC12836.1|	Mitochondrial import receptor subunit TOM7-1 [Morus notabilis]
GSBRNA2T00000095001	BnaC09g12260D	chrC09:8693405-8695115	0.373787	0.189093	0.0339877	0.938934	0.203571	0.532132	-0.0756748	0.961491	1.44005	0.00129505	0.565404	0.0311727	AT1G64350.1	gi|18408028|ref|NP_564830.1|	seh1-like protein [Arabidopsis thaliana] &gt;gi|13877919|gb|AAK44037.1|AF370222_1 unknown protein [Arabidopsis thaliana] &gt;gi|16323456|gb|AAL15222.1| unknown protein [Arabidopsis thaliana] &gt;gi|332196108|gb|AEE34229.1| seh1-like protein [Arabidopsis thaliana]
GSBRNA2T00000097001	BnaC09g12250D	chrC09:8688605-8689468	-0.0542246	0.87823	-1.39095	0.00078521	-3.71947	0.00024165	0.900958	0.00280707	-1.61022	0.000209137	-2.22657	0.000220818	AT1G64370.1	gi|18408034|ref|NP_564833.1|	uncharacterized protein [Arabidopsis thaliana] &gt;gi|12323468|gb|AAG51707.1|AC066689_6 unknown protein; 54707-54171 [Arabidopsis thaliana] &gt;gi|17529136|gb|AAL38794.1| unknown protein [Arabidopsis thaliana] &gt;gi|20465709|gb|AAM20323.1| unknown protein [Arabidopsis thaliana] &gt;gi|21617973|gb|AAM67023.1| unknown [Arabidopsis thaliana] &gt;gi|24417354|gb|AAN60287.1| unknown [Arabidopsis thali…
GSBRNA2T00000107001	BnaC09g12190D	chrC09:8629536-8632856	-1.78776	0.000380191	-1.40073	0.00580473	-2.69663	0.00024165	0.468064	0.457969	-2.21022	0.000209137	-1.85068	0.000220818	AT1G64430.2	gi|22330422|ref|NP_176624.2|	pentatricopeptide repeat-containing protein [Arabidopsis thaliana] &gt;gi|79320695|ref|NP_001031231.1| pentatricopeptide repeat-containing protein [Arabidopsis thaliana] &gt;gi|17529266|gb|AAL38860.1| unknown protein [Arabidopsis thaliana] &gt;gi|23296917|gb|AAN13202.1| unknown protein [Arabidopsis thaliana] &gt;gi|332196118|gb|AEE34239.1| pentatricopeptide repeat-containing protein [Arabidopsis …
GSBRNA2T00000114001	BnaC09g12140D	chrC09:8542357-8542956	-0.367803	0.276914	-1.9623	0.000428691	-5.3801	0.0123266	0.853465	0.0190231	-0.15833	0.688543	-0.760506	0.0405	-	gi|565490877|ref|XP_006303078.1|	hypothetical protein CARUB_v10021239mg [Capsella rubella] &gt;gi|482571788|gb|EOA35976.1| hypothetical protein CARUB_v10021239mg [Capsella rubella]
GSBRNA2T00000119001	BnaC09g12120D	chrC09:8520889-8525730	-1.14377	0.00318659	-0.649376	0.151104	-0.122839	0.79181	0.244803	0.828002	-2.03323	0.000209137	-0.590766	0.119873	AT1G64570.1	gi|297839985|ref|XP_002887874.1|	DNA binding protein [Arabidopsis lyrata subsp. lyrata] &gt;gi|297333715|gb|EFH64133.1| DNA binding protein [Arabidopsis lyrata subsp. lyrata]
GSBRNA2T00000128001	BnaC09g12090D	chrC09:8500159-8505377	1.09382	0.000380191	1.05304	0.00619439	0.483653	0.176907	0.118269	0.940592	0.65188	0.0483427	-0.0264464	0.944614	AT1G64600.1	gi|30697060|ref|NP_176641.2|	copper ion binding / methyltransferase [Arabidopsis thaliana] &gt;gi|26453110|dbj|BAC43631.1| unknown protein [Arabidopsis thaliana] &gt;gi|29028950|gb|AAO64854.1| At1g64600 [Arabidopsis thaliana] &gt;gi|332196138|gb|AEE34259.1| copper ion binding / methyltransferase [Arabidopsis thaliana]
GSBRNA2T00000130001	BnaC09g12080D	chrC09:8496365-8499807	-0.213575	0.474799	-1.29649	0.000428691	-0.569414	0.0412002	0.165205	0.883412	-1.13122	0.00389716	-0.784902	0.000782891	AT1G58030.1	gi|30696198|ref|NP_849822.1|	cationic amino acid transporter 2 [Arabidopsis thaliana] &gt;gi|75308011|sp|Q9ASS7.1|CAAT2_ARATH RecName: Full=Cationic amino acid transporter 2, vacuolar &gt;gi|13605811|gb|AAK32891.1|AF367304_1 AT5g36940/MLF18_60 [Arabidopsis thaliana] &gt;gi|209529757|gb|ACI49773.1| At1g58030 [Arabidopsis thaliana] &gt;gi|332195367|gb|AEE33488.1| cationic amino acid transporter 2 [Arabidopsis thaliana]
GSBRNA2T00000138001	BnaC09g12040D	chrC09:8453041-8454561	1.01175	0.000380191	0.0669443	0.888524	0.0831881	0.831767	-0.471801	0.382301	0.723059	0.0293214	0.839344	0.00237646	AT1G64620.1	gi|21537120|gb|AAM61461.1|	zinc finger protein, putative [Arabidopsis thaliana]
GSBRNA2T00000139001	BnaC09g12030D	chrC09:8377523-8378301	1.24491	0.000380191	0.548073	0.123976	-0.378099	0.249341	-0.111055	0.939741	1.93975	0.000209137	0.0306152	0.926044	AT1G64660.1	gi|297847252|ref|XP_002891507.1|	predicted protein [Arabidopsis lyrata subsp. lyrata] &gt;gi|297337349|gb|EFH67766.1| predicted protein [Arabidopsis lyrata subsp. lyrata]
GSBRNA2T00000154001	BnaA05g26360D	chrA05:19330114-19330878	0.576858	0.0866583	0.342073	0.454405	0.0146225	0.974091	-0.967422	0.103887	2.31473	0.000209137	1.74797	0.000220818	AT3G12830.1	gi|297834094|ref|XP_002884929.1|	auxin-responsive family protein [Arabidopsis lyrata subsp. lyrata] &gt;gi|297330769|gb|EFH61188.1| auxin-responsive family protein [Arabidopsis lyrata subsp. lyrata]
GSBRNA2T00000156001	BnaA05g26380D	chrA05:19343852-19346702	0.437649	0.135822	0.675729	0.0709129	1.01551	0.000457385	0.0514951	0.974011	1.71636	0.00143182	1.24866	0.000220818	AT3G12800.1	gi|297834090|ref|XP_002884927.1|	short-chain dehydrogenase/reductase family protein [Arabidopsis lyrata subsp. lyrata] &gt;gi|297330767|gb|EFH61186.1| short-chain dehydrogenase/reductase family protein [Arabidopsis lyrata subsp. lyrata]
GSBRNA2T00000158001	BnaA05g26400D	chrA05:19362318-19364496	0.666903	0.0539041	1.02176	0.0132988	0.503824	0.217543	-0.120933	0.951536	1.07813	0.00271081	0.427788	0.253576	AT3G12770.1	gi|297834086|ref|XP_002884925.1|	predicted protein [Arabidopsis lyrata subsp. lyrata] &gt;gi|297330765|gb|EFH61184.1| predicted protein [Arabidopsis lyrata subsp. lyrata]
GSBRNA2T00000167001	BnaA05g26490D	chrA05:19394218-19396152	-0.777303	0.0125401	-1.24107	0.00539852	1.07448	0.000659904	-0.060165	0.980758	-1.56935	0.00836146	-1.40954	0.0171968	AT3G12700.1	gi|17979392|gb|AAL49921.1|	unknown protein [Arabidopsis thaliana]
GSBRNA2T00000170001	BnaA05g26520D	chrA05:19408857-19412913	0.574837	0.0549352	0.546057	0.177302	0.253045	0.492735	-0.0172665	0.992153	1.30055	0.000209137	0.359686	0.284228	AT3G12670.1	gi|15230562|ref|NP_187873.1|	CTP synthase family protein [Arabidopsis thaliana] &gt;gi|12321972|gb|AAG51029.1|AC069474_28 CTP-synthetase, putative; 3708-7443 [Arabidopsis thaliana] &gt;gi|11994408|dbj|BAB02410.1| CTP synthase [Arabidopsis thaliana] &gt;gi|20260422|gb|AAM13109.1| CTP-synthetase, putative [Arabidopsis thaliana] &gt;gi|30725394|gb|AAP37719.1| At3g12670 [Arabidopsis thaliana] &gt;gi|332641709|gb|AEE75230.1| CTP …
GSBRNA2T00000182001	BnaA05g26590D	chrA05:19433292-19436747	-0.843636	0.0361272	-0.202075	0.690186	-0.669733	0.129421	0.178771	0.875494	-1.11306	0.00156419	0.0527527	0.883381	AT3G12560.1	gi|37730544|gb|AAO61583.1|	telomeric repeat-binding protein 3 [Arabidopsis thaliana]
GSBRNA2T00000188001	BnaA05g26640D	chrA05:19447510-19449216	1.20822	0.000380191	5.75902	0.000428691	7.37519	0.00024165	-0.899301	0.0392181	8.43047	0.29567	8.82971	0.000220818	AT3G12500.1	gi|584928|sp|Q09023.1|CHI2_BRANA	RecName: Full=Endochitinase CH25; Flags: Precursor &gt;gi|167130|gb|AAA32986.1| endochitinase [Brassica napus]
GSBRNA2T00000191001	BnaA05g26660D	chrA05:19454041-19455202	-0.144921	0.684708	-1.08727	0.0073225	-0.946376	0.00839354	0.318714	0.593987	0.179431	0.615916	-0.246312	0.36057	AT3G12490.2	gi|79596870|ref|NP_850570.2|	cysteine proteinase inhibitor 6 [Arabidopsis thaliana] &gt;gi|125991833|sp|Q8H0X6.2|CYT6_ARATH RecName: Full=Cysteine proteinase inhibitor 6; Short=AtCYS-6; AltName: Full=PIP-M; AltName: Full=PRLI-interacting factor M; Flags: Precursor &gt;gi|12321971|gb|AAG51028.1|AC069474_27 cysteine proteinase inhibitor, putative; 65918-67271 [Arabidopsis thaliana] &gt;gi|15795168|dbj|BAB03156.1| cysteine prot…
GSBRNA2T00000194001	BnaA05g26690D	chrA05:19460532-19461826	1.19065	0.000380191	1.001	0.00599458	0.583662	0.0387901	-0.176225	0.865836	1.645	0.000209137	0.445823	0.0799721	AT3G12390.1	gi|15230476|ref|NP_187845.1|	Nascent polypeptide-associated complex subunit alpha-like protein 1 [Arabidopsis thaliana] &gt;gi|71151984|sp|Q9LHG9.1|NACA1_ARATH RecName: Full=Nascent polypeptide-associated complex subunit alpha-like protein 1; Short=NAC-alpha-like protein 1; AltName: Full=Alpha-NAC-like protein 1 &gt;gi|12321974|gb|AAG51031.1|AC069474_30 nascent polypeptide associated complex alpha chain, putative; 85450-8419…
GSBRNA2T00000196001	BnaA05g26710D	chrA05:19465845-19466582	1.23623	0.000380191	1.21633	0.000428691	0.929303	0.00122482	-0.0891452	0.951731	3.41858	0.000209137	1.43914	0.000220818	AT3G12370.1	gi|297834034|ref|XP_002884899.1|	ribosomal protein L10 family protein [Arabidopsis lyrata subsp. lyrata] &gt;gi|297330739|gb|EFH61158.1| ribosomal protein L10 family protein [Arabidopsis lyrata subsp. lyrata]
GSBRNA2T00000198001	BnaA05g26730D	chrA05:19471209-19471977	0.270212	0.348081	-0.888084	0.025496	-2.80783	0.00024165	-0.0527188	0.973493	-0.160504	0.639713	-1.81632	0.000220818	AT3G12345.1	gi|21554698|gb|AAM63663.1|	FKBP-type peptidyl-prolyl cis-trans isomerase, putative [Arabidopsis thaliana]
GSBRNA2T00000200001	BnaA05g26750D	chrA05:19475437-19477391	-0.510191	0.0799758	0.0967487	0.833539	0.945567	0.00122482	-0.0152893	0.991546	1.02314	0.0121314	1.67172	0.000220818	AT3G12290.1	gi|21553669|gb|AAM62762.1|	5,10-methylenetetrahydrofolate dehydrogenase:5,10-methenyltetrahydrofolate cyclohydrolase, putative [Arabidopsis thaliana]
GSBRNA2T00000202001	BnaA05g26770D	chrA05:19483652-19486324	1.10525	0.000380191	1.18051	0.00110919	0.291846	0.375053	-0.0888126	0.954867	1.50276	0.000209137	0.117159	0.709999	AT3G12270.1	gi|15795148|dbj|BAB03136.1|	protein arginine N-methyltransferase 3-like protein [Arabidopsis thaliana]
GSBRNA2T00000203001	BnaA05g26780D	chrA05:19486690-19488427	0.189208	0.608924	0.720482	0.0736753	1.37471	0.00024165	-0.179751	0.902816	0.776608	0.023862	1.6563	0.000220818	AT3G12260.1	gi|297834026|ref|XP_002884895.1|	complex 1 family protein [Arabidopsis lyrata subsp. lyrata] &gt;gi|297330735|gb|EFH61154.1| complex 1 family protein [Arabidopsis lyrata subsp. lyrata]
GSBRNA2T00000206001	BnaA05g26800D	chrA05:19494821-19496210	1.19633	0.000380191	0.349221	0.455629	0.0961615	0.847293	-0.00716528	0.995093	2.32789	0.000209137	0.554209	0.118247	AT3G12210.2	gi|15795142|dbj|BAB03130.1|	unnamed protein product [Arabidopsis thaliana]
GSBRNA2T00000209001	BnaA05g26820D	chrA05:19499040-19501065	-0.47152	0.19247	-0.405383	0.381704	-0.0802166	0.858377	0.0831106	0.964503	-1.18099	0.00611454	-0.916711	0.0097779	AT3G12170.1	gi|297829772|ref|XP_002882768.1|	DNAJ heat shock N-terminal domain-containing protein [Arabidopsis lyrata subsp. lyrata] &gt;gi|297328608|gb|EFH59027.1| DNAJ heat shock N-terminal domain-containing protein [Arabidopsis lyrata subsp. lyrata]
GSBRNA2T00000217001	BnaA05g26870D	chrA05:19523145-19524409	-1.04336	0.0802706	2.44332	0.000428691	2.38506	0.00024165	-1.59877	1	2.30439	0.0105195	1.81882	0.028465	AT3G12145.1	gi|297834014|ref|XP_002884889.1|	leucine-rich repeat protein FLR1 [Arabidopsis lyrata subsp. lyrata] &gt;gi|297330729|gb|EFH61148.1| leucine-rich repeat protein FLR1 [Arabidopsis lyrata subsp. lyrata]
GSBRNA2T00000223001	BnaA05g26920D	chrA05:19549675-19553124	0.516623	0.267352	0.889471	0.0786653	0.51366	0.321911	0.687154	0.410234	1.58215	0.00101066	1.1564	0.014561	AT3G12100.1	gi|12322010|gb|AAG51048.1|AC069473_10	unknown protein; 24862-27391 [Arabidopsis thaliana]
GSBRNA2T00000224001	BnaA05g26930D	chrA05:19554044-19555469	-0.288401	0.398959	-1.39421	0.00140426	-2.24038	0.00024165	0.38287	0.595311	-0.432845	0.251948	-1.79692	0.000220818	AT3G12090.1	gi|9294106|dbj|BAB01957.1|	senescence-associated protein-like [Arabidopsis thaliana]
GSBRNA2T00000225001	BnaA05g26940D	chrA05:19555584-19559040	-0.596956	0.097587	-0.788315	0.0786653	-0.838389	0.0457839	-0.320306	0.719185	-1.49966	0.000554701	-0.513976	0.13512	AT3G12080.1	gi|30682040|ref|NP_187815.2|	putative double era-like GTPase [Arabidopsis thaliana] &gt;gi|209529777|gb|ACI49783.1| At3g12080 [Arabidopsis thaliana] &gt;gi|332641625|gb|AEE75146.1| GTP-binding protein [Arabidopsis thaliana]
GSBRNA2T00000227001	BnaA05g26960D	chrA05:19566836-19568338	0.0168299	0.962954	0.552589	0.126066	0.632211	0.0312424	-0.195221	0.849104	1.48773	0.000209137	1.08583	0.000220818	AT3G12050.1	gi|297829762|ref|XP_002882763.1|	Aha1 domain-containing protein [Arabidopsis lyrata subsp. lyrata] &gt;gi|297328603|gb|EFH59022.1| Aha1 domain-containing protein [Arabidopsis lyrata subsp. lyrata]
GSBRNA2T00000228001	BnaA05g26970D	chrA05:19568414-19568889	0.0415533	0.923713	0.736166	0.0639572	0.795656	0.0341924	0.103397	0.959553	1.58456	0.000209137	1.24267	0.000220818	AT3G12050.1	gi|297829762|ref|XP_002882763.1|	Aha1 domain-containing protein [Arabidopsis lyrata subsp. lyrata] &gt;gi|297328603|gb|EFH59022.1| Aha1 domain-containing protein [Arabidopsis lyrata subsp. lyrata]
GSBRNA2T00000229001	BnaA05g26980D	chrA05:19569820-19571338	0.810059	0.0589654	1.66328	0.00168675	1.51509	0.00192344	0.0301919	0.989132	2.37562	0.000209137	1.27058	0.0066138	AT3G12040.1	gi|15229928|ref|NP_187811.1|	DNA-3-methyladenine glycosylase [Arabidopsis thaliana] &gt;gi|2833373|sp|Q39147.1|3MG_ARATH RecName: Full=DNA-3-methyladenine glycosylase; AltName: Full=3-methyladenine DNA glycosidase &gt;gi|12322001|gb|AAG51039.1|AC069473_1 DNA-3-methlyadenine glycosylase (MAG); 45351-46783 [Arabidopsis thaliana] &gt;gi|429157|emb|CAA53763.1| 3-methyladenine glycosylase [Arabidopsis thaliana] &gt;gi|10998145|db…
GSBRNA2T00000241001	BnaA05g27090D	chrA05:19602608-19604747	-1.63022	0.000380191	0.149732	0.735996	0.361796	0.285622	0.0795885	0.963853	0.874752	0.0102284	1.18989	0.000220818	AT1G55310.2	gi|568856232|ref|XP_006481690.1|	PREDICTED: serine/arginine-rich splicing factor 33-like isoform X1 [Citrus sinensis]
GSBRNA2T00000245001	BnaA05g27130D	chrA05:19623041-19630152	-0.765535	0.00621786	-0.666958	0.072791	-0.58754	0.0681305	0.0714423	0.963592	-1.89259	0.000209137	-0.719302	0.010491	AT3G11960.1	gi|297829750|ref|XP_002882757.1|	predicted protein [Arabidopsis lyrata subsp. lyrata] &gt;gi|297328597|gb|EFH59016.1| predicted protein [Arabidopsis lyrata subsp. lyrata]
GSBRNA2T00000247001	BnaA05g27150D	chrA05:19633163-19635857	-0.215283	0.571269	-0.415795	0.372069	-1.26931	0.00484443	-0.0771912	0.968584	-0.398244	0.279185	-0.309163	0.392391	AT3G11945.1	gi|297833984|ref|XP_002884874.1|	prenyltransferase [Arabidopsis lyrata subsp. lyrata] &gt;gi|297330714|gb|EFH61133.1| prenyltransferase [Arabidopsis lyrata subsp. lyrata]
GSBRNA2T00000251001	BnaA05g27190D	chrA05:19643022-19644485	1.48929	0.000380191	1.60324	0.000428691	0.882516	0.00175692	-0.101056	0.944849	3.29269	0.000209137	0.87334	0.000605739	AT2G37270.2	gi|15228111|ref|NP_181264.1|	40S ribosomal protein S5-1 [Arabidopsis thaliana] &gt;gi|79324564|ref|NP_001031502.1| 40S ribosomal protein S5-1 [Arabidopsis thaliana] &gt;gi|27734544|sp|Q9ZUT9.1|RS51_ARATH RecName: Full=40S ribosomal protein S5-1 &gt;gi|4056502|gb|AAC98068.1| 40S ribosomal protein S5 [Arabidopsis thaliana] &gt;gi|16648959|gb|AAL24331.1| 40S ribosomal protein S5 [Arabidopsis thaliana] &gt;gi|20148681|gb|AAM1023…
GSBRNA2T00000252001	BnaA05g27200D	chrA05:19644619-19648998	0.0467548	0.888824	-0.882154	0.0182147	-3.83953	0.00024165	0.206917	0.827489	-0.66511	0.0469452	-2.92313	0.000220818	AT3G11930.1	gi|297829748|ref|XP_002882756.1|	universal stress protein family protein [Arabidopsis lyrata subsp. lyrata] &gt;gi|297328596|gb|EFH59015.1| universal stress protein family protein [Arabidopsis lyrata subsp. lyrata]
GSBRNA2T00000253001	BnaA05g27210D	chrA05:19656115-19663266	-1.05142	0.00425977	-0.559703	0.193001	-0.40409	0.304377	-0.107189	0.953448	-1.59482	0.000554701	-0.373674	0.314886	AT3G11910.2	gi|30681938|ref|NP_187797.3|	ubiquitin carboxyl-terminal hydrolase 13 [Arabidopsis thaliana] &gt;gi|75243459|sp|Q84WU2.1|UBP13_ARATH RecName: Full=Ubiquitin carboxyl-terminal hydrolase 13; AltName: Full=Deubiquitinating enzyme 13; Short=AtUBP13; AltName: Full=Ubiquitin thioesterase 13; AltName: Full=Ubiquitin-specific-processing protease 13 &gt;gi|27754270|gb|AAO22588.1| putative ubiquitin carboxyl-terminal hydrolase [Arabid…
GSBRNA2T00000257001	BnaA05g27230D	chrA05:19679598-19681985	0.00148173	0.977998	0.542787	0.429613	2.63316	0.00024165	2.0502	1	4.51605	1	4.74723	0.291702	AT3G11900.1	gi|15229892|ref|NP_187796.1|	aromatic and neutral transporter 1 [Arabidopsis thaliana] &gt;gi|6671946|gb|AAF23206.1|AC016795_19 putative amino acid transporter protein [Arabidopsis thaliana] &gt;gi|30725278|gb|AAP37661.1| At3g11900 [Arabidopsis thaliana] &gt;gi|110743438|dbj|BAE99605.1| putative amino acid transporter protein [Arabidopsis thaliana] &gt;gi|332641594|gb|AEE75115.1| aromatic and neutral transporter 1 [Arabidops…
GSBRNA2T00000262001	BnaA05g27270D	chrA05:19694284-19698008	0.593695	0.0266883	0.879174	0.0105243	0.54423	0.0546052	-0.131139	0.916789	1.20097	0.00182931	0.525968	0.0346647	AT3G11830.1	gi|15229866|ref|NP_187789.1|	TCP-1/cpn60 chaperonin family protein [Arabidopsis thaliana] &gt;gi|6671939|gb|AAF23199.1|AC016795_12 putative T-complex protein 1, ETA subunit [Arabidopsis thaliana] &gt;gi|17979243|gb|AAL49938.1| AT3g11830/F26K24_12 [Arabidopsis thaliana] &gt;gi|20857172|gb|AAM26704.1| AT3g11830/F26K24_12 [Arabidopsis thaliana] &gt;gi|332641584|gb|AEE75105.1| TCP-1/cpn60 chaperonin family protein [Arabidopsis t…
GSBRNA2T00000263001	BnaA05g27280D	chrA05:19700443-19702059	1.30546	0.000380191	1.10463	0.00078521	-0.874482	0.00289696	-0.147935	0.903162	2.45802	0.000209137	-0.63167	0.0225074	AT3G11820.1	gi|297833970|ref|XP_002884867.1|	SYP121 [Arabidopsis lyrata subsp. lyrata] &gt;gi|297330707|gb|EFH61126.1| SYP121 [Arabidopsis lyrata subsp. lyrata]
GSBRNA2T00000267001	BnaA05g27300D	chrA05:19708786-19710305	0.674006	0.01363	0.415517	0.249053	0.269913	0.371835	-0.0260071	0.985795	1.78328	0.000209137	0.26375	0.332785	AT3G11800.1	gi|18399357|ref|NP_566401.1|	uncharacterized protein [Arabidopsis thaliana] &gt;gi|15028125|gb|AAK76686.1| unknown protein [Arabidopsis thaliana] &gt;gi|19310799|gb|AAL85130.1| unknown protein [Arabidopsis thaliana] &gt;gi|332641579|gb|AEE75100.1| uncharacterized protein AT3G11800 [Arabidopsis thaliana]
GSBRNA2T00000269001	BnaA05g27320D	chrA05:19712757-19713920	0.340389	0.263446	0.98641	0.0036666	1.45002	0.00024165	-0.343058	0.589629	2.63679	0.000209137	2.1545	0.000220818	AT3G11770.1	gi|15240056|ref|NP_196263.1|	DnaQ-like exonuclease domain-containing protein [Arabidopsis thaliana] &gt;gi|73921148|sp|Q9FNG3.1|Y5645_ARATH RecName: Full=Uncharacterized protein At5g06450 &gt;gi|9758425|dbj|BAB08967.1| unnamed protein product [Arabidopsis thaliana] &gt;gi|19347954|gb|AAL86312.1| unknown protein [Arabidopsis thaliana] &gt;gi|21436419|gb|AAM51410.1| unknown protein [Arabidopsis thaliana] &gt;gi|332003636|gb|AE…
GSBRNA2T00000270001	BnaA05g27330D	chrA05:19715441-19716764	-1.55835	0.00126716	1.50889	0.000428691	3.2607	0.00024165	-0.175211	0.932402	1.49129	0.000209137	2.88793	0.000220818	AT3G11750.1	gi|15229838|ref|NP_187781.1|	Dihydroneopterin aldolase [Arabidopsis thaliana] &gt;gi|73919431|sp|Q9SF23.1|FOLB1_ARATH RecName: Full=Dihydroneopterin aldolase; Short=DHNA &gt;gi|49259110|pdb|1SQL|A Chain A, Crystal Structure Of 7,8-Dihydroneopterin Aldolase In Complex With Guanine &gt;gi|49259111|pdb|1SQL|B Chain B, Crystal Structure Of 7,8-Dihydroneopterin Aldolase In Complex With Guanine &gt;gi|49259112|pdb|1SQL|C Chain C, …
GSBRNA2T00000272001	BnaA05g27350D	chrA05:19722776-19726011	0.73117	0.125884	1.76009	0.00078521	1.66183	0.00209176	0.189228	0.935216	-0.46043	1	0.528128	0.27438	AT3G11720.2	gi|238479735|ref|NP_001154608.1|	polyketide cyclase/dehydrase and lipid transport superfamily protein [Arabidopsis thaliana] &gt;gi|332641568|gb|AEE75089.1| polyketide cyclase/dehydrase and lipid transport superfamily protein [Arabidopsis thaliana]
GSBRNA2T00000275001	BnaA05g27380D	chrA05:19728665-19731087	0.145879	0.664627	-0.895092	0.0354451	-2.18961	0.00024165	-1.35054	0.00280707	-1.34218	0.000389446	-1.7902	0.000220818	AT3G11700.1	gi|297829724|ref|XP_002882744.1|	beta-Ig-H3 domain-containing protein [Arabidopsis lyrata subsp. lyrata] &gt;gi|297328584|gb|EFH59003.1| beta-Ig-H3 domain-containing protein [Arabidopsis lyrata subsp. lyrata]
GSBRNA2T00000276001	BnaA05g27390D	chrA05:19733641-19734402	-0.744038	0.00768685	-0.863354	0.047427	-1.77542	0.00024165	0.228522	0.78658	-0.461584	0.164388	-1.0686	0.00145348	AT3G11690.1	gi|18399317|ref|NP_566397.1|	uncharacterized protein [Arabidopsis thaliana] &gt;gi|6041821|gb|AAF02136.1|AC009918_8 unknown protein [Arabidopsis thaliana] &gt;gi|194579021|gb|ACF75544.1| At3g11690 [Arabidopsis thaliana] &gt;gi|332641563|gb|AEE75084.1| uncharacterized protein AT3G11690 [Arabidopsis thaliana]
GSBRNA2T00000279001	BnaA05g27410D	chrA05:19753417-19757162	-1.3148	0.000380191	-0.677887	0.0502593	-1.45957	0.00024165	0.170876	0.870445	-1.45443	0.000209137	-1.26771	0.000220818	AT3G11670.1	gi|312282649|dbj|BAJ34190.1|	unnamed protein product [Thellungiella halophila]
GSBRNA2T00000281001	BnaA05g27430D	chrA05:19774785-19775863	0.874177	0.00177922	0.51447	0.197462	0.028932	0.947474	-0.119807	0.94409	1.9961	0.000209137	0.349412	0.295146	AT3G11650.1	gi|18399306|ref|NP_566395.1|	NDR1/HIN1-Like protein 2 [Arabidopsis thaliana] &gt;gi|6041818|gb|AAF02133.1|AC009918_5 unknown protein [Arabidopsis thaliana] &gt;gi|88196753|gb|ABD43019.1| At3g11650 [Arabidopsis thaliana] &gt;gi|332641558|gb|AEE75079.1| NDR1/HIN1-Like protein 2 [Arabidopsis thaliana]
GSBRNA2T00000282001	BnaA05g27440D	chrA05:19775986-19777536	-1.80352	0.000380191	-1.25451	0.00840963	-4.90074	0.00024165	-0.078446	0.962366	-1.8919	0.000209137	-2.36118	0.000220818	AT3G11630.1	gi|15229806|ref|NP_187769.1|	2-Cys peroxiredoxin BAS1 [Arabidopsis thaliana] &gt;gi|14916972|sp|Q96291.2|BAS1A_ARATH RecName: Full=2-Cys peroxiredoxin BAS1, chloroplastic; Short=2-Cys Prx A; Short=2-Cys peroxiredoxin A; AltName: Full=Thiol-specific antioxidant protein A; Flags: Precursor &gt;gi|6041816|gb|AAF02131.1|AC009918_3 putative 2-cys peroxiredoxin [Arabidopsis thaliana] &gt;gi|11762140|gb|AAG40348.1|AF324996_1 AT3g11…
GSBRNA2T00000284001	BnaA05g27460D	chrA05:19781712-19782278	0.0774997	0.86553	-1.71771	0.0169002	-3.74559	0.00454803	-0.775657	0.352831	-0.481999	0.343711	-1.39802	0.0181471	AT3G11600.1	gi|356505406|ref|XP_003521482.1|	PREDICTED: uncharacterized protein LOC100788969 isoform X1 [Glycine max]
GSBRNA2T00000285001	BnaA05g27470D	chrA05:19785367-19788618	0.188326	0.561464	-0.595658	0.142702	-1.13105	0.00209176	-0.313572	0.654809	-0.696891	0.0364818	-0.532415	0.0754991	AT3G11590.1	gi|18399293|ref|NP_566392.1|	uncharacterized protein [Arabidopsis thaliana] &gt;gi|12322915|gb|AAG51453.1|AC008153_26 unknown protein; 103163-106072 [Arabidopsis thaliana] &gt;gi|25090217|gb|AAN72254.1| At3g11590/F24K9_26 [Arabidopsis thaliana] &gt;gi|332641549|gb|AEE75070.1| uncharacterized protein AT3G11590 [Arabidopsis thaliana]
GSBRNA2T00000286001	BnaA05g27480D	chrA05:19800891-19803319	0.054258	0.89363	-1.06684	0.0217103	-3.36459	0.000659904	0.244746	0.847421	0.288258	0.460902	-0.883997	0.0290614	AT3G11580.1	gi|30681787|ref|NP_187765.2|	AP2/B3-like transcriptional factor family protein [Arabidopsis thaliana] &gt;gi|75159007|sp|Q8RYD3.1|Y3158_ARATH RecName: Full=B3 domain-containing protein At3g11580; AltName: Full=Protein AUXIN RESPONSE FACTOR 32 &gt;gi|20152530|emb|CAD29644.1| putative auxin response factor 32 [Arabidopsis thaliana] &gt;gi|51968704|dbj|BAD43044.1| putative DNA binding protein [Arabidopsis thaliana] &gt;gi|33264…
GSBRNA2T00000288001	BnaA05g27490D	chrA05:19807428-19813398	-0.739833	0.0120627	-1.00378	0.00695548	-1.17461	0.000659904	-0.144076	0.912281	-1.75893	0.000209137	-0.811385	0.005579	AT3G11560.4	gi|30681773|ref|NP_851000.1|	LETM1-like protein [Arabidopsis thaliana] &gt;gi|30681776|ref|NP_187763.3| LETM1-like protein [Arabidopsis thaliana] &gt;gi|145332028|ref|NP_001078136.1| LETM1-like protein [Arabidopsis thaliana] &gt;gi|25082863|gb|AAN72009.1| Unknown protein [Arabidopsis thaliana] &gt;gi|222423563|dbj|BAH19751.1| AT3G11560 [Arabidopsis thaliana] &gt;gi|332641542|gb|AEE75063.1| LETM1-like protein [Arabidopsis tha…
GSBRNA2T00000290001	BnaA05g27510D	chrA05:19814961-19820149	-0.630327	0.0203054	-0.589533	0.0996012	-0.391412	0.180948	0.00259073	0.995524	-1.14292	0.000554701	-0.349071	0.18827	AT3G11540.1	gi|15229778|ref|NP_187761.1|	putative UDP-N-acetylglucosamine--peptide N-acetylglucosaminyltransferase SPINDLY [Arabidopsis thaliana] &gt;gi|75332921|sp|Q96301.1|SPY_ARATH RecName: Full=Probable UDP-N-acetylglucosamine--peptide N-acetylglucosaminyltransferase SPINDLY &gt;gi|12322895|gb|AAG51433.1|AC008153_6 spindly (gibberellin signal transduction protein); 75377-80082 [Arabidopsis thaliana] &gt;gi|1589778|gb|AAC49446.1| SPI…
GSBRNA2T00000292001	BnaA05g27530D	chrA05:19825491-19827079	1.44196	0.000380191	1.31352	0.000428691	0.707105	0.0109723	-0.0600378	0.967894	3.07413	0.000209137	1.0451	0.000220818	AT3G11510.1	gi|28436071|gb|AAO41731.1|	cytoplasmic ribosomal protein S14 [Brassica napus]
GSBRNA2T00000293001	BnaA05g27540D	chrA05:19827482-19828601	0.171766	0.615141	0.036893	0.936978	0.0777045	0.842701	0.0264957	0.986735	1.05853	0.00101066	0.310103	0.306673	AT3G11500.1	gi|118483312|gb|ABK93558.1|	unknown [Populus trichocarpa]
GSBRNA2T00000295001	BnaA05g27550D	chrA05:19830410-19831901	0.777834	0.177178	-0.597783	1	-0.892166	1	-1.96052	0.017394	-1.40788	0.0251337	-2.29559	0.00725745	AT3G11490.1	gi|15229771|ref|NP_187756.1|	rac GTPase activating protein [Arabidopsis thaliana] &gt;gi|75169978|sp|Q9CAX8.1|RGAP4_ARATH RecName: Full=Rho GTPase-activating protein 4; AltName: Full=Rho-type GTPase-activating protein 4 &gt;gi|12322911|gb|AAG51449.1|AC008153_22 putative rac GTPase activating protein; 62102-60058 [Arabidopsis thaliana] &gt;gi|332641533|gb|AEE75054.1| rac GTPase activating protein [Arabidopsis thaliana]
GSBRNA2T00000310001	BnaA05g27660D	chrA05:19883971-19885669	0.332724	0.321458	-0.643093	0.106524	-1.22721	0.00024165	0.181248	0.884189	0.299776	0.549377	-1.18224	0.000220818	AT3G11410.1	gi|455659481|gb|AGG35960.1|	ABA hypersensitive PP2C protein AHG3/PP2CA [Brassica napus]
GSBRNA2T00000311001	BnaA05g27670D	chrA05:19888571-19890524	1.45966	0.000380191	0.943495	0.00475682	0.743986	0.00721091	-0.280017	0.666443	3.09931	0.000209137	0.769314	0.00095736	AT3G11400.2	gi|238479733|ref|NP_001154607.1|	eukaryotic translation initiation factor 3G1 [Arabidopsis thaliana] &gt;gi|332641521|gb|AEE75042.1| eukaryotic translation initiation factor 3G1 [Arabidopsis thaliana]
GSBRNA2T00000314001	BnaA05g27700D	chrA05:19898053-19899882	2.24499	0.000380191	0.101866	0.86686	-	0.00024165	-0.801626	0.105133	0.743227	0.0522743	-4.35977	0.00570848	AT3G11340.1	gi|297829682|ref|XP_002882723.1|	predicted protein [Arabidopsis lyrata subsp. lyrata] &gt;gi|297328563|gb|EFH58982.1| predicted protein [Arabidopsis lyrata subsp. lyrata]
GSBRNA2T00000315001	BnaA05g27710D	chrA05:19902060-19905204	-0.0945178	0.822827	-0.649128	0.193325	-1.64306	0.00225593	-0.0588192	0.976501	-0.935232	0.0262046	-1.03861	0.010005	AT3G11330.1	gi|22330985|ref|NP_187741.2|	ras group-related LRR 9 protein [Arabidopsis thaliana] &gt;gi|75331134|sp|Q8VYG9.1|PIRL9_ARATH RecName: Full=Plant intracellular Ras-group-related LRR protein 9 &gt;gi|18175638|gb|AAL59901.1| unknown protein [Arabidopsis thaliana] &gt;gi|21689861|gb|AAM67491.1| unknown protein [Arabidopsis thaliana] &gt;gi|57868160|gb|AAW57418.1| plant intracellular Ras-group-related LRR protein 9 [Arabidopsis th…
GSBRNA2T00000317001	BnaA05g27730D	chrA05:19909854-19912545	0.195091	0.667966	-2.65204	0.00168675	-2.04121	0.00289696	-1.94183	0.00280707	-3.601	0.000209137	-3.24919	0.000220818	AT2G38080.1	gi|590562465|ref|XP_007009094.1|	Laccase/Diphenol oxidase family protein [Theobroma cacao] &gt;gi|508726007|gb|EOY17904.1| Laccase/Diphenol oxidase family protein [Theobroma cacao]
GSBRNA2T00000321001	BnaA05g27760D	chrA05:19929707-19932106	-1.22861	0.000380191	-0.558544	0.122832	-0.651993	0.0338776	0.0649175	0.967526	-1.52458	0.000209137	-0.233839	0.442386	AT3G11240.1	gi|15229703|ref|NP_187733.1|	arginine-tRNA protein transferase 2 [Arabidopsis thaliana] &gt;gi|12321873|gb|AAG50969.1|AC073395_11 arginine-tRNA-protein transferase, putative; 58258-55831 [Arabidopsis thaliana] &gt;gi|13877875|gb|AAK44015.1|AF370200_1 putative arginine-tRNA-protein transferase [Arabidopsis thaliana] &gt;gi|15810659|gb|AAL07254.1| putative arginine-tRNA-protein transferase [Arabidopsis thaliana] &gt;gi|3326414…
GSBRNA2T00000323001	BnaA05g27780D	chrA05:19935469-19937593	0.517742	0.103695	0.694901	0.081441	0.262768	0.509326	-0.195327	0.890709	1.55748	0.000209137	0.45346	0.173197	AT3G11220.2	gi|238479731|ref|NP_001154606.1|	elongator complex protein 4 [Arabidopsis thaliana] &gt;gi|332641495|gb|AEE75016.1| elongator complex protein 4 [Arabidopsis thaliana]
GSBRNA2T00000324001	BnaA05g27790D	chrA05:19938591-19940852	1.40901	0.000701715	1.24956	0.0100067	0.352558	0.467862	-0.0539796	0.98282	2.57468	0.000209137	1.53243	0.000418903	AT3G11210.1	gi|297833908|ref|XP_002884836.1|	CPRD49 [Arabidopsis lyrata subsp. lyrata] &gt;gi|297330676|gb|EFH61095.1| CPRD49 [Arabidopsis lyrata subsp. lyrata]
GSBRNA2T00000330001	BnaA05g27840D	chrA05:19960798-19963295	-0.112058	0.719432	1.04038	0.00195619	0.243654	0.427359	0.166944	0.871561	0.840658	0.0117626	0.0380514	0.899483	AT3G11170.1	gi|46849975|gb|AAT02410.1|	chloroplast omega-3 fatty acid desaturase [Brassica napus]
GSBRNA2T00000332001	BnaA05g27860D	chrA05:19974304-19975107	-0.237366	0.454663	-1.10394	0.0103603	-4.74631	0.00024165	0.300707	0.671501	-0.548436	0.10102	-2.48034	0.000220818	AT3G11110.1	gi|297829668|ref|XP_002882716.1|	zinc finger family protein [Arabidopsis lyrata subsp. lyrata] &gt;gi|297328556|gb|EFH58975.1| zinc finger family protein [Arabidopsis lyrata subsp. lyrata]
GSBRNA2T00000334001	BnaA05g27870D	chrA05:19979633-19980214	0.538602	0.183216	-1.05138	0.0538498	-2.88777	0.00257954	-0.132789	0.939284	-0.810881	0.0365659	-0.648228	0.0782298	AT3G11090.1	gi|297829666|ref|XP_002882715.1|	LOB domain family protein [Arabidopsis lyrata subsp. lyrata] &gt;gi|297328555|gb|EFH58974.1| LOB domain family protein [Arabidopsis lyrata subsp. lyrata]
GSBRNA2T00000342001	BnaA05g27950D	chrA05:20001793-20003374	0.486145	0.087108	-0.636605	0.101575	-1.84882	0.00024165	0.173053	0.872863	0.842688	0.0166732	-1.65294	0.000220818	AT3G10985.1	gi|6016696|gb|AAF01523.1|AC009991_19	unknown protein [Arabidopsis thaliana]
GSBRNA2T00000345001	BnaA05g27970D	chrA05:20014022-20017178	-1.2343	0.000380191	-1.13525	0.00432775	-1.6016	0.00024165	0.0831894	0.955374	-1.85626	0.000209137	-1.65906	0.000220818	AT3G10970.1	gi|18399067|ref|NP_566385.1|	haloacid dehalogenase-like hydrolase [Arabidopsis thaliana] &gt;gi|332641462|gb|AEE74983.1| haloacid dehalogenase-like hydrolase [Arabidopsis thaliana]
GSBRNA2T00000349001	BnaA05g27990D	chrA05:20036348-20036805	1.32762	0.000380191	0.764864	0.0660775	-0.364605	0.380123	0.32257	0.722028	0.428446	0.254753	-1.96025	0.000220818	AT5G05300.1	gi|26451734|dbj|BAC42962.1|	unknown protein [Arabidopsis thaliana]
GSBRNA2T00000350001	BnaA05g28000D	chrA05:20037463-20039013	0.0593331	0.855485	0.366429	0.322993	0.823393	0.00225593	-0.128586	0.924734	1.1204	0.00233905	1.26455	0.000220818	AT3G10920.1	gi|119514376|gb|ABL75952.1|	putative Mn superoxide dismutase [Eutrema halophilum]
GSBRNA2T00000358001	BnaA05g28050D	chrA05:20050287-20051484	-0.368137	0.215232	-0.82191	0.0299054	-1.9286	0.00024165	-0.960324	0.00280707	-0.855314	0.0108998	-1.78637	0.000220818	AT3G10870.1	gi|15228391|ref|NP_187698.1|	methyl esterase 17 [Arabidopsis thaliana] &gt;gi|75337194|sp|Q9SG92.1|MES17_ARATH RecName: Full=Methylesterase 17; Short=AtMES17; AltName: Full=Methyl indole-3-acetic acid esterase &gt;gi|6630543|gb|AAF19562.1|AC011708_5 putative alpha-hydroxynitrile lyase [Arabidopsis thaliana] &gt;gi|17381072|gb|AAL36348.1| putative alpha-hydroxynitrile lyase [Arabidopsis thaliana] &gt;gi|20465715|gb|AAM20326.1…
GSBRNA2T00000360001	BnaA05g28070D	chrA05:20056744-20057416	0.636962	0.0270693	0.480823	0.211217	0.130815	0.732555	-0.190098	0.871911	1.80068	0.000209137	0.287364	0.355769	AT3G10860.1	gi|15228390|ref|NP_187697.1|	Cytochrome b-c1 complex, subunit 8 protein [Arabidopsis thaliana] &gt;gi|6630544|gb|AAF19563.1|AC011708_6 putative ubiquinol-cytochrome C reductase complex ubiquinone-binding protein (QP-C) [Arabidopsis thaliana] &gt;gi|21592487|gb|AAM64437.1| putative ubiquinol-cytochrome C reductase complex ubiquinone-binding protein (QP-C) [Arabidopsis thaliana] &gt;gi|23306448|gb|AAN17451.1| putative ubiquino…
GSBRNA2T00000361001	BnaA05g28080D	chrA05:20057584-20059255	-0.150896	0.622419	0.0820334	0.843759	1.02498	0.00024165	0.0842233	0.955517	0.737572	0.0422676	1.37335	0.000220818	AT3G10850.1	gi|297833868|ref|XP_002884816.1|	glyoxalase 2-2 [Arabidopsis lyrata subsp. lyrata] &gt;gi|297330656|gb|EFH61075.1| glyoxalase 2-2 [Arabidopsis lyrata subsp. lyrata]
GSBRNA2T00000364001	BnaA05g28110D	chrA05:20066242-20067218	1.06933	0.000380191	0.328041	0.388018	1.12793	0.00024165	-0.287305	0.665615	2.95849	0.0174848	1.13708	0.000220818	-	-	-
GSBRNA2T00000366001	BnaA05g28120D	chrA05:20067716-20068743	2.14046	0.000380191	2.58433	0.000428691	1.83077	0.00024165	0.333049	0.76409	3.68448	0.000209137	1.48913	0.000220818	AT3G10815.1	gi|42572357|ref|NP_974274.1|	RING/U-box domain-containing protein [Arabidopsis thaliana] &gt;gi|22655083|gb|AAM98132.1| putative RING zinc finger protein [Arabidopsis thaliana] &gt;gi|27311973|gb|AAO00952.1| putative RING zinc finger protein [Arabidopsis thaliana] &gt;gi|332641437|gb|AEE74958.1| RING/U-box domain-containing protein [Arabidopsis thaliana]
GSBRNA2T00000368001	BnaA05g28140D	chrA05:20074983-20077062	0.0779688	0.809996	0.26578	0.491619	0.23092	0.44672	0.0729987	0.962015	1.09949	0.00501705	0.358845	0.164339	AT3G10770.1	gi|297833862|ref|XP_002884813.1|	nucleic acid binding protein [Arabidopsis lyrata subsp. lyrata] &gt;gi|297330653|gb|EFH61072.1| nucleic acid binding protein [Arabidopsis lyrata subsp. lyrata]
GSBRNA2T00000375001	BnaA05g28210D	chrA05:20106087-20107462	0.394392	0.35625	0.634749	0.19775	1.65431	0.00024165	0.112074	0.960194	1.56714	0.000209137	1.78197	0.000220818	AT5G48330.2	gi|297792001|ref|XP_002863885.1|	regulator of chromosome condensation family protein [Arabidopsis lyrata subsp. lyrata] &gt;gi|297309720|gb|EFH40144.1| regulator of chromosome condensation family protein [Arabidopsis lyrata subsp. lyrata]
GSBRNA2T00000376001	BnaA05g28220D	chrA05:20107852-20110446	1.46392	0.000380191	1.63404	0.000428691	1.32803	0.00024165	0.00983478	0.99387	3.71664	0.000209137	1.42128	0.000220818	AT3G10620.1	gi|15228345|ref|NP_187673.1|	ppGpp pyrophosphohydrolase [Arabidopsis thaliana] &gt;gi|75308944|sp|Q9CAF2.1|NUD26_ARATH RecName: Full=Nudix hydrolase 26, chloroplastic; Short=AtNUDT26; AltName: Full=Bis(5&apos;-nucleosyl)-tetraphosphatase (asymmetrical); Flags: Precursor &gt;gi|12322789|gb|AAG51386.1|AC011560_18 putative diadenosine 5&apos;,5&apos;&apos;&apos;-P1,P4-tetraphosphate hydrolase; 27094-25792 [Arabidopsis thaliana]…
GSBRNA2T00000379001	BnaA05g28250D	chrA05:20118708-20119801	0.665398	0.0117279	0.283965	0.44883	1.29299	0.00024165	-0.32385	0.59517	1.18968	0.00129505	1.74142	0.000220818	AT1G66240.1	gi|18408466|ref|NP_564870.1|	copper transport protein ATX1 [Arabidopsis thaliana] &gt;gi|75249950|sp|Q94BT9.1|ATOX1_ARATH RecName: Full=Copper transport protein ATX1; AltName: Full=Copper chaperone ATX1 &gt;gi|14532548|gb|AAK64002.1| At1g66240/T6J19_6 [Arabidopsis thaliana] &gt;gi|18655401|gb|AAL76156.1| At1g66240/T6J19_6 [Arabidopsis thaliana] &gt;gi|332196360|gb|AEE34481.1| homolog of anti-oxidant 1 [Arabidopsis thaliana]
GSBRNA2T00000386001	BnaA05g28310D	chrA05:20135471-20138304	0.856174	0.0105844	1.08826	0.0073225	1.09013	0.00365969	0.226268	0.864379	1.28582	0.000554701	0.728259	0.0363609	AT3G10530.1	gi|297829594|ref|XP_002882679.1|	transducin family protein [Arabidopsis lyrata subsp. lyrata] &gt;gi|297328519|gb|EFH58938.1| transducin family protein [Arabidopsis lyrata subsp. lyrata]
GSBRNA2T00000388001	BnaA05g28330D	chrA05:20142220-20143202	1.61529	0.000380191	1.4515	0.00078521	1.07506	0.00336052	0.387788	0.628855	1.57866	0.000209137	1.23076	0.000605739	AT3G10525.1	gi|21554247|gb|AAM63322.1|	unknown [Arabidopsis thaliana]
GSBRNA2T00000390001	BnaA05g28340D	chrA05:20144884-20148224	0.282526	0.371369	-0.805413	0.0503533	-1.0897	0.00351284	0.0759868	0.966815	0.282868	0.411675	-0.054141	0.885761	AT3G10520.1	gi|22001642|sp|Q941Q2.1|HBL2_BRANA	RecName: Full=Non-symbiotic hemoglobin 2; AltName: Full=BRAna GLB2; AltName: Full=Hb2 &gt;gi|15809392|gb|AAK07741.1| class 2 non-symbiotic hemoglobin [Brassica napus]
GSBRNA2T00000392001	BnaA05g28360D	chrA05:20153055-20155787	-0.418053	0.310264	-0.711194	0.151104	-0.164582	0.736126	0.0871365	0.967513	-1.32902	0.00683914	0.165246	0.696609	AT5G04430.1	gi|15237716|ref|NP_196063.1|	TOMV RNA binding protein [Arabidopsis thaliana] &gt;gi|14030641|gb|AAK52995.1|AF375411_1 AT5g04430/T32M21_30 [Arabidopsis thaliana] &gt;gi|7406447|emb|CAB85549.1| putative RNA-binding protein [Arabidopsis thaliana] &gt;gi|21554568|gb|AAM63617.1| putative RNA-binding protein [Arabidopsis thaliana] &gt;gi|23507775|gb|AAN38691.1| At5g04430/T32M21_30 [Arabidopsis thaliana] &gt;gi|332003361|gb|AED9074…
GSBRNA2T00000394001	BnaA05g28370D	chrA05:20156368-20158925	0.0757529	0.814791	-0.897164	0.0121497	-1.2075	0.00024165	0.00782993	0.994293	-0.574479	0.0791761	-0.854771	0.000782891	AT3G10480.1	gi|297829586|ref|XP_002882675.1|	ANAC050 [Arabidopsis lyrata subsp. lyrata] &gt;gi|297328515|gb|EFH58934.1| ANAC050 [Arabidopsis lyrata subsp. lyrata]
GSBRNA2T00000396001	BnaA05g28390D	chrA05:20169390-20172100	0.508937	0.0648697	1.02311	0.00877576	1.08767	0.00024165	0.0820397	0.958429	1.1726	0.00578896	1.05342	0.000220818	AT3G10450.1	gi|15228300|ref|NP_187656.1|	serine carboxypeptidase-like 7 [Arabidopsis thaliana] &gt;gi|75207280|sp|Q9SQX6.1|SCP7_ARATH RecName: Full=Serine carboxypeptidase-like 7; Flags: Precursor &gt;gi|12322774|gb|AAG51371.1|AC011560_3 putative glucose acyltransferase; 97813-95037 [Arabidopsis thaliana] &gt;gi|8567775|gb|AAF76347.1| glucose acyltransferase, putative [Arabidopsis thaliana] &gt;gi|21618017|gb|AAM67067.1| putative glucos…
GSBRNA2T00000400001	BnaA05g28420D	chrA05:20191803-20192795	0.703886	0.014704	0.208945	0.62193	0.0655261	0.868249	-0.0370399	0.98282	1.45447	0.000209137	0.351394	0.236746	AT3G10400.1	gi|590565614|ref|XP_007009998.1|	RNA recognition motif and CCHC-type zinc finger domains containing protein [Theobroma cacao] &gt;gi|508726911|gb|EOY18808.1| RNA recognition motif and CCHC-type zinc finger domains containing protein [Theobroma cacao]
GSBRNA2T00000403001	BnaA05g28450D	chrA05:20202314-20205502	0.673483	0.0115596	1.45159	0.000428691	1.44797	0.00024165	-0.107229	0.943145	2.68683	0.000209137	1.40049	0.000220818	AT3G10370.1	gi|15228273|ref|NP_187648.1|	glycerol-3-phosphate dehydrogenase SDP6 [Arabidopsis thaliana] &gt;gi|75266244|sp|Q9SS48.1|SDP6_ARATH RecName: Full=Glycerol-3-phosphate dehydrogenase SDP6, mitochondrial; AltName: Full=Protein SUGAR-DEPENDENT 6; Flags: Precursor &gt;gi|6056190|gb|AAF02807.1|AC009400_3 putative glycerol-3-phosphate dehydrogenase [Arabidopsis thaliana] &gt;gi|17380778|gb|AAL36219.1| putative glycerol-3-phosphate d…
GSBRNA2T00000404001	BnaA05g28460D	chrA05:20206406-20208627	-0.958441	0.0175416	-1.20414	0.0169002	-1.39602	0.00611769	0.265578	0.839304	-0.683706	0.105447	-1.14356	0.0121176	AT3G10350.1	gi|297829562|ref|XP_002882663.1|	anion-transporting ATPase family protein [Arabidopsis lyrata subsp. lyrata] &gt;gi|297328503|gb|EFH58922.1| anion-transporting ATPase family protein [Arabidopsis lyrata subsp. lyrata]
GSBRNA2T00000405001	BnaA05g28470D	chrA05:20209746-20213376	0.544316	0.237612	-1.83551	0.00222446	-3.88749	0.00024165	-0.226808	0.865726	-1.62026	0.0228504	-2.7812	0.000220818	AT3G10340.1	gi|15228269|ref|NP_187645.1|	phenylalanine ammonia-lyase 4 [Arabidopsis thaliana] &gt;gi|14195018|sp|Q9SS45.1|PAL4_ARATH RecName: Full=Phenylalanine ammonia-lyase 4 &gt;gi|6056192|gb|AAF02809.1|AC009400_5 putative phenylalanine ammonia-lyase [Arabidopsis thaliana] &gt;gi|20466382|gb|AAM20508.1| putative phenylalanine ammonia-lyase [Arabidopsis thaliana] &gt;gi|23198088|gb|AAN15571.1| putative phenylalanine ammonia-lyase [Ara…
GSBRNA2T00000406001	BnaA05g28480D	chrA05:20219219-20221147	-1.02197	0.00676711	-0.874299	0.0518658	0.497609	0.180385	-2.61245	1	-2.37187	1	-0.260383	1	AT3G10320.1	gi|356504769|ref|XP_003521167.1|	PREDICTED: protein O-linked-mannose beta-1,4-N-acetylglucosaminyltransferase 2-like [Glycine max]
GSBRNA2T00000410001	BnaA05g28510D	chrA05:20233665-20240020	-0.568979	0.0567026	-0.8106	0.0338914	-0.804492	0.0183921	-0.087512	0.954249	-1.83463	0.000209137	-1.02595	0.000418903	AT3G10270.1	gi|378405244|sp|Q9SS38.3|GYRBP_ARATH	RecName: Full=DNA gyrase subunit B, chloroplastic; Flags: Precursor
GSBRNA2T00000411001	BnaA05g28520D	chrA05:20240795-20242365	0.56236	0.0747923	-0.983433	0.0251216	-0.196869	0.627178	0.342509	0.612184	-1.51722	0.000209137	-0.916859	0.00648227	AT3G10260.3	gi|18398810|ref|NP_566371.1|	reticulon-like protein B8 [Arabidopsis thaliana] &gt;gi|30681222|ref|NP_850551.1| reticulon-like protein B8 [Arabidopsis thaliana] &gt;gi|75207442|sp|Q9SS37.1|RTNLH_ARATH RecName: Full=Reticulon-like protein B8; Short=AtRTNLB8 &gt;gi|6056199|gb|AAF02816.1|AC009400_12 unknown protein [Arabidopsis thaliana] &gt;gi|15027947|gb|AAK76504.1| unknown protein [Arabidopsis thaliana] &gt;gi|20259183|gb|AAM…
GSBRNA2T00000412001	BnaA05g28530D	chrA05:20242684-20245217	-0.522151	0.0652717	-0.710865	0.0511097	-0.507485	0.115103	0.212207	0.816487	-1.07709	0.00182931	-0.705812	0.0147742	AT3G10250.2	gi|18398808|ref|NP_566370.1|	uncharacterized protein [Arabidopsis thaliana] &gt;gi|42572351|ref|NP_974271.1| uncharacterized protein [Arabidopsis thaliana] &gt;gi|15809982|gb|AAL06918.1| AT3g10250/F14P13_15 [Arabidopsis thaliana] &gt;gi|18958054|gb|AAL79600.1| AT3g10250/F14P13_15 [Arabidopsis thaliana] &gt;gi|21536630|gb|AAM60962.1| unknown [Arabidopsis thaliana] &gt;gi|222423631|dbj|BAH19784.1| AT3G10250 [Arabidopsis thalia…
GSBRNA2T00000414001	BnaA05g28550D	chrA05:20248123-20249897	0.191755	0.564511	0.936499	0.0126497	0.791413	0.015625	-0.146226	0.927522	1.44982	0.000209137	1.43031	0.000220818	AT3G10220.1	gi|22330955|ref|NP_187633.2|	tubulin-binding cofactor B [Arabidopsis thaliana] &gt;gi|75116638|sp|Q67Z52.1|TBCB_ARATH RecName: Full=Tubulin-folding cofactor B; Short=AtTFCB; AltName: Full=Protein EMBRYO DEFECTIVE 2804 &gt;gi|51970508|dbj|BAD43946.1| tubulin folding cofactor B [Arabidopsis thaliana] &gt;gi|51970674|dbj|BAD44029.1| tubulin folding cofactor B [Arabidopsis thaliana] &gt;gi|332641352|gb|AEE74873.1| tubulin-bindin…
GSBRNA2T00000424001	BnaC04g19330D	chrC04:19836683-19839346	-0.185655	0.5849	-0.662512	0.097916	-1.17896	0.00273832	0.0802401	0.963323	-0.362725	0.289594	-0.944018	0.00423919	AT1G62250.1	gi|15220740|ref|NP_176415.1|	uncharacterized protein [Arabidopsis thaliana] &gt;gi|2160148|gb|AAB60770.1| EST gb|H37044 comes from this gene [Arabidopsis thaliana] &gt;gi|17529074|gb|AAL38747.1| unknown protein [Arabidopsis thaliana] &gt;gi|20465429|gb|AAM20174.1| unknown protein [Arabidopsis thaliana] &gt;gi|332195820|gb|AEE33941.1| uncharacterized protein AT1G62250 [Arabidopsis thaliana]
GSBRNA2T00000453001	BnaC04g19430D	chrC04:20053851-20056573	1.14171	0.0598946	3.70728	0.000428691	5.19242	0.00024165	-0.569027	1	2.817	1	4.28134	0.0151107	AT1G62300.1	gi|206574987|gb|ACI14403.1|	WRKY6-1 transcription factor [Brassica napus]
GSBRNA2T00000454001	BnaC04g19440D	chrC04:20060125-20062433	1.04211	0.00099383	0.89831	0.0330732	0.919242	0.0144316	0.359829	0.682636	1.04464	0.00377796	0.765614	0.0236295	-	-	-
GSBRNA2T00000466001	BnaC04g19510D	chrC04:20152423-20156353	-0.365709	0.268868	-0.510406	0.226384	0.102046	0.802461	0.0872705	0.961255	-1.75458	0.000209137	-0.515757	0.118177	AT5G51710.1	gi|18423310|ref|NP_568763.1|	K(+) efflux antiporter 5 [Arabidopsis thaliana] &gt;gi|75304451|sp|Q8VYR9.1|KEA5_ARATH RecName: Full=K(+) efflux antiporter 5; Short=AtKEA5 &gt;gi|17979127|gb|AAL49821.1| putative potassium/proton antiporter protein [Arabidopsis thaliana] &gt;gi|21537045|gb|AAM61386.1| potassium/proton antiporter-like protein [Arabidopsis thaliana] &gt;gi|332008734|gb|AED96117.1| K(+) efflux antiporter 5 [Arabido…
GSBRNA2T00000476001	BnaC04g19590D	chrC04:20242740-20243376	-0.587936	0.0644448	0.0138875	0.977088	0.851318	0.0109723	0.688253	0.0805063	0.281528	0.429061	1.33932	0.000220818	AT1G62370.1	gi|15220769|ref|NP_176427.1|	RING/U-box domain-containing protein [Arabidopsis thaliana] &gt;gi|7940278|gb|AAF70837.1|AC003113_4 F2401.10 [Arabidopsis thaliana] &gt;gi|332195838|gb|AEE33959.1| RING/U-box domain-containing protein [Arabidopsis thaliana]
GSBRNA2T00000501001	BnaC04g19700D	chrC04:20449648-20452843	-0.677882	0.0241173	-0.345776	0.391952	-0.000752905	0.995412	0.0623724	0.970308	-1.01951	0.00208676	-0.270505	0.372178	AT1G62430.1	gi|30696710|ref|NP_176433.2|	phosphatidate cytidylyltransferase [Arabidopsis thaliana] &gt;gi|3121836|sp|O04928.1|CDS1_ARATH RecName: Full=Phosphatidate cytidylyltransferase; AltName: Full=CDP-DAG synthase; AltName: Full=CDP-DG synthase; AltName: Full=CDP-diacylglycerol synthase; Short=CDS; AltName: Full=CDP-diglyceride pyrophosphorylase; AltName: Full=CDP-diglyceride synthase; AltName: Full=CTP:phosphatidate cytidylyltransf…
GSBRNA2T00000539001	BnaC04g19890D	chrC04:20728479-20729227	-2.68513	0.00126716	-0.314753	0.645921	-	0.00024165	-0.557322	1	-0.684172	1	-	1	AT1G62510.1	gi|545029|gb|AAC60566.1|	proline-rich SAC51 [Brassica napus]
GSBRNA2T00000552001	BnaC03g54990D	chrC03:43494566-43496038	0.058851	0.940705	-0.0994513	0.907757	-0.148011	1	0.424325	0.798988	0.255119	0.658557	1.39018	0.00822571	AT3G56950.2	gi|297820476|ref|XP_002878121.1|	SIP2_1 [Arabidopsis lyrata subsp. lyrata] &gt;gi|297323959|gb|EFH54380.1| SIP2_1 [Arabidopsis lyrata subsp. lyrata]
GSBRNA2T00000553001	BnaC03g54980D	chrC03:43481751-43484163	-0.277915	0.406765	-0.42693	0.295944	-0.519266	0.162513	-0.20976	0.851234	-1.06718	0.00258754	-0.48416	0.125925	AT3G44680.1	gi|30692236|ref|NP_190054.2|	histone deacetylase 9 [Arabidopsis thaliana] &gt;gi|75244587|sp|Q8H0W2.1|HDA9_ARATH RecName: Full=Histone deacetylase 9 &gt;gi|25082914|gb|AAN72014.1| putative protein [Arabidopsis thaliana] &gt;gi|30387509|gb|AAP31920.1| At3g44680 [Arabidopsis thaliana] &gt;gi|332644409|gb|AEE77930.1| histone deacetylase 9 [Arabidopsis thaliana]
GSBRNA2T00000560001	BnaC03g54960D	chrC03:43375725-43380133	-0.743447	0.0495226	-0.472566	0.313216	0.0284411	0.953526	-0.0922259	0.9629	-1.13062	0.00501705	-0.238474	0.544537	AT3G44200.1	gi|297815528|ref|XP_002875647.1|	kinase [Arabidopsis lyrata subsp. lyrata] &gt;gi|297321485|gb|EFH51906.1| kinase [Arabidopsis lyrata subsp. lyrata]
GSBRNA2T00000566001	BnaC03g54940D	chrC03:43284668-43285508	1.80779	0.000380191	0.56693	0.122673	-0.461062	0.119832	-0.00352666	0.995524	1.02022	0.0752528	-1.90501	0.000220818	AT3G44260.1	gi|15229916|ref|NP_190012.1|	putative CCR4-associated factor 1 [Arabidopsis thaliana] &gt;gi|75335618|sp|Q9LXM2.1|CAF1I_ARATH RecName: Full=Probable CCR4-associated factor 1 homolog 9 &gt;gi|7649377|emb|CAB88994.1| CCR4-associated factor 1-like protein [Arabidopsis thaliana] &gt;gi|15292829|gb|AAK92783.1| putative CCR4-associated factor 1 [Arabidopsis thaliana] &gt;gi|21436313|gb|AAM51295.1| putative CCR4-associated factor 1…
GSBRNA2T00000574001	BnaC03g54910D	chrC03:43219561-43225870	0.388671	0.174312	0.860119	0.0155805	1.32503	0.00024165	-0.140276	0.913575	1.87236	0.000712323	1.9972	0.000220818	AT3G44300.1	gi|14211396|gb|AAK57436.1|	nitrilase-like protein [Brassica napus]
GSBRNA2T00000639001	BnaC03g54660D	chrC03:42580604-42582122	-0.246799	0.420136	-0.649503	0.0845278	-1.16101	0.000853494	-0.06722	0.967513	-0.890654	0.00642639	-0.795471	0.00570848	AT3G44620.1	gi|297815584|ref|XP_002875675.1|	protein tyrosine phosphatase [Arabidopsis lyrata subsp. lyrata] &gt;gi|297321513|gb|EFH51934.1| protein tyrosine phosphatase [Arabidopsis lyrata subsp. lyrata]
GSBRNA2T00000640001	BnaA06g25070D	chrA06:17328727-17338614	-0.93297	0.00273937	-1.14813	0.0034363	-1.13416	0.00209176	0.237517	0.808449	-1.86451	0.000209137	-0.98336	0.0031127	AT2G19110.1	gi|391225635|gb|AFM38016.1|	heavy metal ATPase 4-2 [Noccaea caerulescens]
GSBRNA2T00000642001	BnaA06g25060D	chrA06:17317152-17318213	0.678646	0.0225479	-1.78122	0.000428691	-7.44909	0.315865	-1.39828	0.00280707	-2.3001	0.000209137	-3.87152	0.000220818	AT5G67450.1	gi|2058504|gb|AAB53260.1|	zinc-finger protein-1 [Brassica rapa subsp. oleifera]
GSBRNA2T00000646001	BnaA06g25020D	chrA06:17304450-17305168	0.585887	0.02656	0.431755	0.236339	0.715874	0.00918428	-0.154186	0.888849	1.49336	0.000209137	1.28892	0.000220818	AT5G67490.1	gi|18425195|ref|NP_569049.1|	uncharacterized protein [Arabidopsis thaliana] &gt;gi|21554347|gb|AAM63454.1| unknown [Arabidopsis thaliana] &gt;gi|56236114|gb|AAV84513.1| At5g67490 [Arabidopsis thaliana] &gt;gi|56381905|gb|AAV85671.1| At5g67490 [Arabidopsis thaliana] &gt;gi|114050697|gb|ABI49498.1| At5g67490 [Arabidopsis thaliana] &gt;gi|332010968|gb|AED98351.1| uncharacterized protein AT5G67490 [Arabidopsis thaliana]
GSBRNA2T00000647001	BnaA06g25010D	chrA06:17302363-17304140	0.0375086	0.913439	1.09336	0.00168675	0.942343	0.000853494	-0.212976	0.824863	1.10425	0.00115287	1.22277	0.000220818	AT5G67500.1	gi|56693623|gb|AAW22622.1|	porin-like protein [Brassica napus]
GSBRNA2T00000648001	BnaA06g25000D	chrA06:17300448-17301974	0.0188163	0.96802	-0.0227233	0.967068	1.29531	0.00454803	0.2757	0.865041	-0.359908	0.448727	1.3714	0.000782891	AT5G67520.1	gi|18425199|ref|NP_569050.1|	adenosine-5&apos;-phosphosulfate kinase 4 [Arabidopsis thaliana] &gt;gi|75146645|sp|Q84JF0.1|APK4_ARATH RecName: Full=Adenylyl-sulfate kinase 4, chloroplastic; AltName: Full=ATP adenosine-5&apos;-phosphosulfate 3&apos;-phosphotransferase 4; AltName: Full=Adenosine-5&apos;-phosphosulfate kinase 4; Short=APS kinase 4; Flags: Precursor &gt;gi|28393175|gb|AAO42019.1| putative adenylylsulfate kinase […
GSBRNA2T00000651001	BnaA06g24980D	chrA06:17290240-17292093	-0.0853899	0.83715	-0.954268	0.0407845	-0.655345	0.118834	-0.455126	0.496306	-1.65188	0.000209137	-0.770156	0.0291658	AT5G67540.1	gi|22328162|ref|NP_201555.2|	Arabinanase/levansucrase/invertase [Arabidopsis thaliana] &gt;gi|17933295|gb|AAL48230.1|AF446357_1 AT5g67540/K9I9_10 [Arabidopsis thaliana] &gt;gi|20856124|gb|AAM26649.1| AT5g67540/K9I9_10 [Arabidopsis thaliana] &gt;gi|332010975|gb|AED98358.1| Arabinanase/levansucrase/invertase [Arabidopsis thaliana]
GSBRNA2T00000653001	BnaA06g24960D	chrA06:17283945-17287249	-1.44694	0.00152954	-1.05409	0.0308175	-0.308889	0.495548	0.360906	0.674607	-1.84246	0.000712323	-0.259177	0.533216	AT5G67570.1	gi|334188692|ref|NP_201558.3|	pentatricopeptide repeat-containing protein delayed greening 1 [Arabidopsis thaliana] &gt;gi|223635752|sp|Q9FJW6.2|PP451_ARATH RecName: Full=Pentatricopeptide repeat-containing protein At5g67570, chloroplastic; AltName: Full=Protein DELAYED GREENING 1; AltName: Full=Protein EMBRYO DEFECTIVE 1408; Flags: Precursor &gt;gi|332010978|gb|AED98361.1| pentatricopeptide repeat-containing protein delayed …
GSBRNA2T00000655001	BnaA06g24940D	chrA06:17279787-17281266	1.01477	0.000380191	0.940162	0.00454217	0.957721	0.000457385	-0.138464	0.911856	3.01522	0.000209137	1.54299	0.000220818	AT5G67590.1	gi|118197450|gb|ABK78688.1|	NADH-ubiquinone oxidoreductase related-like protein [Brassica rapa]
GSBRNA2T00000656001	BnaA06g24930D	chrA06:17279054-17279739	0.694512	0.127724	1.29792	0.0124962	3.56854	0.00024165	0.112339	0.961518	1.40786	0.000389446	2.68641	0.000220818	-	gi|18425209|ref|NP_569052.1|	uncharacterized protein [Arabidopsis thaliana] &gt;gi|9757881|dbj|BAB08468.1| unnamed protein product [Arabidopsis thaliana] &gt;gi|14532794|gb|AAK64178.1| unknown protein [Arabidopsis thaliana] &gt;gi|21281249|gb|AAM45062.1| unknown protein [Arabidopsis thaliana] &gt;gi|332010982|gb|AED98365.1| uncharacterized protein AT5G67600 [Arabidopsis thaliana]
GSBRNA2T00000659001	BnaA06g24900D	chrA06:17271572-17273114	0.589139	0.0284612	0.251004	0.51798	-0.110849	0.748383	0.0392464	0.9808	1.21251	0.000209137	0.0836539	0.782458	AT5G67630.1	gi|15240788|ref|NP_201564.1|	RuvB-like protein 2 [Arabidopsis thaliana] &gt;gi|9757884|dbj|BAB08471.1| RuvB DNA helicase-like protein [Arabidopsis thaliana] &gt;gi|16974568|gb|AAL31257.1| AT5g67630/K9I9_20 [Arabidopsis thaliana] &gt;gi|22136550|gb|AAM91061.1| AT5g67630/K9I9_20 [Arabidopsis thaliana] &gt;gi|332010986|gb|AED98369.1| RuvB-like protein 2 [Arabidopsis thaliana]
GSBRNA2T00000667001	BnaA06g24840D	chrA06:17257647-17260539	0.349373	0.354435	1.39388	0.000428691	0.803891	0.0422151	0.00355748	0.994876	0.689669	0.0692944	0.492594	0.222952	AT5G65900.1	gi|15239187|ref|NP_201391.1|	DEAD-box ATP-dependent RNA helicase 27 [Arabidopsis thaliana] &gt;gi|108861887|sp|Q9SB89.2|RH27_ARATH RecName: Full=DEAD-box ATP-dependent RNA helicase 27 &gt;gi|2827700|emb|CAA16673.1| DEAD box ATP dependent helicase protein [Arabidopsis thaliana] &gt;gi|9759574|dbj|BAB11137.1| ATP-dependent RNA helicase-like [Arabidopsis thaliana] &gt;gi|16649121|gb|AAL24412.1| ATP-dependent RNA helicase-like […
GSBRNA2T00000670001	BnaA06g24820D	chrA06:17244308-17245018	-0.252609	0.542597	-0.921327	0.059953	-2.90007	0.00024165	0.505236	0.452943	-1.51354	0.00258754	-1.81387	0.000782891	AT5G65870.1	gi|15239184|ref|NP_201388.1|	putative phytosulfokines 5 precursor [Arabidopsis thaliana] &gt;gi|18202898|sp|Q9FEB4.1|PSK5_ARATH RecName: Full=Phytosulfokines 5; Short=AtPSK5; Contains: RecName: Full=Phytosulfokine-alpha; Short=PSK-alpha; Short=Phytosulfokine-a; Contains: RecName: Full=Phytosulfokine-beta; Short=PSK-beta; Short=Phytosulfokine-b; Flags: Precursor &gt;gi|11762188|gb|AAG40372.1|AF325020_1 AT5g65870 [Arabidopsis …
GSBRNA2T00000672001	BnaA06g24800D	chrA06:17213705-17214686	1.50561	0.000380191	1.18926	0.00078521	0.358048	0.285196	-0.154746	0.910259	2.13628	0.000209137	0.391277	0.18886	AT5G65860.2	gi|79332518|ref|NP_001032154.1|	ankyrin repeat family protein [Arabidopsis thaliana] &gt;gi|2827702|emb|CAA16675.1| predicted protein [Arabidopsis thaliana] &gt;gi|9759570|dbj|BAB11133.1| unnamed protein product [Arabidopsis thaliana] &gt;gi|44917551|gb|AAS49100.1| At5g65860 [Arabidopsis thaliana] &gt;gi|51971941|dbj|BAD44635.1| putative protein [Arabidopsis thaliana] &gt;gi|332010733|gb|AED98116.1| ankyrin repeat family protei…
GSBRNA2T00000673001	BnaA06g24790D	chrA06:17210749-17212639	-0.135897	0.809226	-0.478242	0.438919	-1.22639	0.0476921	-0.154239	0.946824	-2.16501	0.00955338	-1.30024	0.0190011	AT5G65820.1	gi|15239161|ref|NP_201383.1|	pentatricopeptide repeat-containing protein [Arabidopsis thaliana] &gt;gi|75170571|sp|Q9FH87.1|PP447_ARATH RecName: Full=Putative pentatricopeptide repeat-containing protein At5g65820 &gt;gi|9758569|dbj|BAB09050.1| unnamed protein product [Arabidopsis thaliana] &gt;gi|332010728|gb|AED98111.1| pentatricopeptide repeat-containing protein [Arabidopsis thaliana]
GSBRNA2T00000683001	BnaA06g24710D	chrA06:17159078-17161636	-0.917663	0.000701715	-0.209182	0.592491	0.402133	0.17713	0.0666388	0.964503	-0.452403	0.186535	1.24814	0.000220818	AT5G65760.1	gi|22328106|ref|NP_201377.2|	Serine carboxypeptidase S28 family protein [Arabidopsis thaliana] &gt;gi|95147306|gb|ABF57288.1| At5g65760 [Arabidopsis thaliana] &gt;gi|110736177|dbj|BAF00060.1| lysosomal Pro-X carboxypeptidase [Arabidopsis thaliana] &gt;gi|332010719|gb|AED98102.1| Serine carboxypeptidase S28 family protein [Arabidopsis thaliana]
GSBRNA2T00000684001	BnaA06g24700D	chrA06:17155069-17158633	-0.301044	0.332858	0.443827	0.253816	0.88475	0.00289696	-0.0931019	0.951514	0.199661	0.663504	1.33557	0.000220818	AT5G65750.1	gi|297794187|ref|XP_002864978.1|	E1 subunit of 2-oxoglutarate dehydrogenase [Arabidopsis lyrata subsp. lyrata] &gt;gi|297310813|gb|EFH41237.1| E1 subunit of 2-oxoglutarate dehydrogenase [Arabidopsis lyrata subsp. lyrata]
GSBRNA2T00000690001	BnaA06g24650D	chrA06:17138307-17141690	-0.227802	0.493698	-1.33648	0.000428691	-2.41072	0.00024165	0.249348	0.797431	-1.02408	0.0220192	-1.45796	0.000220818	AT5G65700.2	gi|15239123|ref|NP_201371.1|	leucine-rich repeat receptor-like serine/threonine-protein kinase BAM1 [Arabidopsis thaliana] &gt;gi|334188646|ref|NP_001190624.1| leucine-rich repeat receptor-like serine/threonine-protein kinase BAM1 [Arabidopsis thaliana] &gt;gi|75219638|sp|O49545.1|BAME1_ARATH RecName: Full=Leucine-rich repeat receptor-like serine/threonine-protein kinase BAM1; AltName: Full=Protein BARELY ANY MERISTEM 1; Fla…
GSBRNA2T00000691001	BnaA06g24640D	chrA06:17130507-17134127	-0.764731	0.068763	-0.369607	0.472907	-0.566494	0.249322	-0.319354	0.793397	-1.82444	0.00156419	-0.426935	0.306434	AT5G65685.1	gi|18424981|ref|NP_569018.1|	UDP-Glycosyltransferase superfamily protein [Arabidopsis thaliana] &gt;gi|26452881|dbj|BAC43519.1| unknown protein [Arabidopsis thaliana] &gt;gi|115646707|gb|ABJ17089.1| At5g65685 [Arabidopsis thaliana] &gt;gi|332010706|gb|AED98089.1| UDP-Glycosyltransferase superfamily protein [Arabidopsis thaliana] &gt;gi|591401680|gb|AHL38567.1| glycosyltransferase, partial [Arabidopsis thaliana]
GSBRNA2T00000695001	BnaA06g24600D	chrA06:17117706-17120661	-1.13245	0.0173945	4.84861	0.000428691	7.89413	0.00024165	-0.316026	1	7.44655	0.0024645	8.61698	0.00207195	AT5G65690.1	gi|22328084|ref|NP_680468.1|	phosphoenolpyruvate carboxykinase 2 [Arabidopsis thaliana] &gt;gi|209529795|gb|ACI49792.1| At5g65690 [Arabidopsis thaliana] &gt;gi|332010704|gb|AED98087.1| phosphoenolpyruvate carboxykinase 2 [Arabidopsis thaliana]
GSBRNA2T00000702001	BnaA06g24560D	chrA06:17069762-17070857	-0.375549	0.580779	0.353007	0.640607	1.04762	0.0926961	0.50891	0.652682	1.66948	0.000862492	1.40687	0.00296242	AT5G65660.1	gi|568823946|ref|XP_006466368.1|	PREDICTED: uncharacterized protein At5g65660-like [Citrus sinensis]
GSBRNA2T00000704001	BnaA06g24550D	chrA06:17059759-17061971	-0.782739	0.0697585	-0.322588	0.535986	-3.00726	0.00122482	0.48517	0.53407	-0.725423	0.108934	0.0643925	0.892008	AT5G65640.1	gi|21537346|gb|AAM61687.1|	unknown [Arabidopsis thaliana]
GSBRNA2T00000708001	BnaA06g24510D	chrA06:17022418-17023091	0.253235	0.604609	-2.20955	0.00967679	-3.27906	0.0144316	0.536551	0.547306	-1.65896	0.013918	-2.2126	0.00857075	-	gi|297789893|ref|XP_002862869.1|	predicted protein [Arabidopsis lyrata subsp. lyrata] &gt;gi|297308628|gb|EFH39128.1| predicted protein [Arabidopsis lyrata subsp. lyrata]
GSBRNA2T00000709001	BnaA06g24500D	chrA06:17018142-17020146	1.35362	0.000701715	2.05048	0.000428691	1.54271	0.00175692	-0.0210019	0.994088	1.77518	0.000209137	0.361892	0.46477	AT5G65600.1	gi|297797593|ref|XP_002866681.1|	predicted protein [Arabidopsis lyrata subsp. lyrata] &gt;gi|297312516|gb|EFH42940.1| predicted protein [Arabidopsis lyrata subsp. lyrata]
GSBRNA2T00000729001	BnaA06g24350D	chrA06:16910148-16911108	-1.32923	0.000380191	-1.22834	0.003891	-1.02745	0.00192344	-0.119101	0.940865	-1.0198	0.00524133	-0.60176	0.0473387	AT5G65480.1	gi|15238477|ref|NP_201351.1|	uncharacterized protein [Arabidopsis thaliana] &gt;gi|8978277|dbj|BAA98168.1| unnamed protein product [Arabidopsis thaliana] &gt;gi|16604320|gb|AAL24166.1| AT5g65480/K19O4_1 [Arabidopsis thaliana] &gt;gi|19699194|gb|AAL90963.1| AT5g65480/K19O4_1 [Arabidopsis thaliana] &gt;gi|23397176|gb|AAN31871.1| unknown protein [Arabidopsis thaliana] &gt;gi|332010678|gb|AED98061.1| uncharacterized protein AT5G…
GSBRNA2T00000731001	BnaA06g24340D	chrA06:16905438-16908447	-0.889771	0.0145508	-1.98522	0.000428691	-2.60589	0.00024165	-0.58842	0.301026	-2.32154	0.000209137	-2.04458	0.000220818	AT5G65470.1	gi|20260536|gb|AAM13166.1|	unknown protein [Arabidopsis thaliana] &gt;gi|22136282|gb|AAM91219.1| unknown protein [Arabidopsis thaliana]
GSBRNA2T00000736001	BnaA06g24300D	chrA06:16879173-16881192	0.49569	0.0844852	0.333295	0.394258	1.52022	0.00024165	-0.0652621	0.967513	2.10368	0.00366816	1.50519	0.000220818	AT5G65430.1	gi|30698122|ref|NP_851274.1|	14-3-3-like protein GF14 kappa [Arabidopsis thaliana] &gt;gi|12643286|sp|P48348.2|14338_ARATH RecName: Full=14-3-3-like protein GF14 kappa; AltName: Full=General regulatory factor 8 &gt;gi|5802794|gb|AAD51783.1|AF145300_1 14-3-3 protein GF14 kappa [Arabidopsis thaliana] &gt;gi|15293125|gb|AAK93673.1| putative 14-3-3 protein GF14kappa grf8 [Arabidopsis thaliana] &gt;gi|19310701|gb|AAL85081.1| puta…
GSBRNA2T00000737001	BnaA06g24290D	chrA06:16875012-16877323	0.194182	1	2.07582	0.0309304	2.11969	0.0277357	-0.666063	0.691696	0.499178	0.383186	1.87936	0.0017677	AT5G65420.1	gi|21536631|gb|AAM60963.1|	D-type cyclin [Arabidopsis thaliana]
GSBRNA2T00000741001	BnaA06g24280D	chrA06:16847305-16850760	3.58927	0.00404745	4.01534	0.00767857	3.84152	0.00995342	0.575091	1	2.59631	0.00855635	2.47263	0.0101276	AT5G44050.1	gi|72255624|gb|AAZ66942.1|	117M18_23 [Brassica rapa]
GSBRNA2T00000761001	BnaA06g24200D	chrA06:16748265-16749356	0.541372	0.162898	0.657261	0.156797	1.13822	0.00469598	-0.0613034	0.976651	1.05798	0.00377796	0.7217	0.0364476	AT4G01710.1	gi|18411708|ref|NP_567216.1|	actin related protein 2/3 complex, subunit 5A [Arabidopsis thaliana] &gt;gi|510120837|sp|Q9M117.2|ARC5A_ARATH RecName: Full=Actin-related protein 2/3 complex subunit 5A; AltName: Full=Actin-related protein C5A; AltName: Full=Arp2/3 complex 16 kDa subunit; Short=p16-ARC; AltName: Full=Protein CROOKED &gt;gi|15529135|gb|AAK97662.1| AT4g01710/T15B16_22 [Arabidopsis thaliana] &gt;gi|23505771|gb|AAN28…
GSBRNA2T00000762001	BnaA06g24190D	chrA06:16745555-16748123	0.69405	0.0107542	0.858827	0.0111615	0.819065	0.00469598	0.0671734	0.965594	1.46513	0.000209137	0.803284	0.00207195	AT5G65260.1	gi|119720774|gb|ABL97957.1|	poly(A)-binding protein II-like [Brassica rapa]
GSBRNA2T00000765001	BnaA06g24170D	chrA06:16735468-16741201	0.0708742	0.878344	-0.455514	0.3735	0.867241	0.0323577	0.724002	0.138474	-1.79961	0.000389446	-0.316271	0.477928	AT5G65240.1	gi|297797549|ref|XP_002866659.1|	predicted protein [Arabidopsis lyrata subsp. lyrata] &gt;gi|297312494|gb|EFH42918.1| predicted protein [Arabidopsis lyrata subsp. lyrata]
GSBRNA2T00000767001	BnaA06g24150D	chrA06:16728951-16729959	-0.511923	0.0551354	-0.92309	0.0207871	-2.40541	0.00024165	-0.0414474	0.980242	-0.439203	0.208583	-1.00143	0.000418903	AT5G65220.1	gi|15238369|ref|NP_201325.1|	50S ribosomal protein L29 [Arabidopsis thaliana] &gt;gi|46397023|sp|Q9FJP3.1|RK29_ARATH RecName: Full=50S ribosomal protein L29, chloroplastic; AltName: Full=CL29; Flags: Precursor &gt;gi|189096148|pdb|3BBO|Z Chain Z, Homology Model For The Spinach Chloroplast 50s Subunit Fitted To 9.4a Cryo-Em Map Of The 70s Chlororibosome &gt;gi|10178184|dbj|BAB11658.1| 50S ribosomal protein L29 [Arabidopsis th…
GSBRNA2T00000768001	BnaA06g24140D	chrA06:16723921-16727301	-0.530649	0.0580549	-1.4016	0.00078521	-1.29178	0.00024165	0.481454	0.236998	-1.9113	0.000209137	-1.67273	0.000220818	AT5G65210.5	gi|255742418|gb|ACU32463.1|	TGA2 protein [Brassica rapa subsp. pekinensis]
GSBRNA2T00000775001	BnaA06g24090D	chrA06:16641951-16643973	-0.84733	0.0737438	1.46968	0.00140426	0.133151	0.801892	-0.629798	0.420982	1.31204	0.000712323	-0.0411444	0.933075	AT5G65140.1	gi|10178176|dbj|BAB11650.1|	trehalose-6-phosphate phosphatase [Arabidopsis thaliana]
GSBRNA2T00000782001	BnaA06g24040D	chrA06:16613639-16616541	-0.0703935	0.833594	0.201905	0.605337	1.25492	0.00024165	0.190862	0.852704	0.179363	0.596897	0.846059	0.00095736	AT5G65110.1	gi|15238348|ref|NP_201316.1|	acyl-coenzyme A oxidase 2 [Arabidopsis thaliana] &gt;gi|62286588|sp|O65201.2|ACOX2_ARATH RecName: Full=Acyl-coenzyme A oxidase 2, peroxisomal; Short=AOX 2; AltName: Full=Long-chain acyl-CoA oxidase; Short=AtCX2; Flags: Precursor &gt;gi|10178173|dbj|BAB11647.1| acyl-CoA oxidase [Arabidopsis thaliana] &gt;gi|332010620|gb|AED98003.1| acyl-coenzyme A oxidase 2 [Arabidopsis thaliana]
GSBRNA2T00000792001	BnaA06g23960D	chrA06:16570974-16572233	-0.905291	0.00250904	2.41336	0.000428691	2.99238	0.00024165	-1.0374	0.0190231	1.89388	0.000209137	4.51929	0.000220818	AT5G65020.1	gi|390195440|gb|AFL69958.1|	annexin E1 [Brassica oleracea var. capitata]
GSBRNA2T00000793001	BnaA06g23950D	chrA06:16565133-16568206	0.879928	0.0520364	2.23989	0.000428691	2.41159	0.00024165	-0.0929948	0.971702	1.94837	0.000209137	2.19361	0.000220818	AT5G65010.1	gi|30698086|ref|NP_851272.1|	asparagine synthetase 2 [Arabidopsis thaliana] &gt;gi|75180604|sp|Q9LV77.1|ASNS2_ARATH RecName: Full=Asparagine synthetase [glutamine-hydrolyzing] 2; AltName: Full=Glutamine-dependent asparagine synthetase 2 &gt;gi|13605883|gb|AAK32927.1|AF367340_1 AT5g65010/MXK3_25 [Arabidopsis thaliana] &gt;gi|8843765|dbj|BAA97313.1| asparagine synthetase [Arabidopsis thaliana] &gt;gi|21700903|gb|AAM70575.1| AT…
GSBRNA2T00000794001	BnaA06g23940D	chrA06:16561315-16564476	0.621051	0.066171	1.45989	0.000428691	1.59711	0.00024165	0.303444	0.77659	2.01953	0.000209137	1.35927	0.000220818	AT5G65000.1	gi|297797523|ref|XP_002866646.1|	nucleotide-sugar transporter family protein [Arabidopsis lyrata subsp. lyrata] &gt;gi|297312481|gb|EFH42905.1| nucleotide-sugar transporter family protein [Arabidopsis lyrata subsp. lyrata]
GSBRNA2T00000799001	BnaA06g23900D	chrA06:16530962-16532717	-0.027995	0.961361	-0.0412093	0.948467	0.0797424	0.895223	0.47659	0.580661	1.00051	0.0120434	1.18201	0.00296242	AT5G64970.1	gi|297797517|ref|XP_002866643.1|	mitochondrial substrate carrier family protein [Arabidopsis lyrata subsp. lyrata] &gt;gi|297312478|gb|EFH42902.1| mitochondrial substrate carrier family protein [Arabidopsis lyrata subsp. lyrata]
GSBRNA2T00000802001	BnaA06g23870D	chrA06:16513537-16518044	-2.20637	0.000380191	-1.20518	0.00713564	-0.991541	0.0129261	-0.247552	0.853982	-2.13819	0.000554701	-0.158124	0.707502	AT5G64940.2	gi|22328063|ref|NP_201299.2|	oxidative stress-related ABC1-like protein 1 [Arabidopsis thaliana] &gt;gi|30698079|ref|NP_851271.1| oxidative stress-related ABC1-like protein 1 [Arabidopsis thaliana] &gt;gi|16649015|gb|AAL24359.1| ABC transporter-like [Arabidopsis thaliana] &gt;gi|17381176|gb|AAL36400.1| putative ABC transporter protein [Arabidopsis thaliana] &gt;gi|20465837|gb|AAM20023.1| putative ABC transporter protein [Ara…
GSBRNA2T00000806001	BnaA06g23840D	chrA06:16504264-16504689	0.709234	0.458496	6.17699	0.00475682	6.70549	0.00541883	0.306232	0.946466	4.33818	0.00156419	3.70904	0.00112451	-	gi|18424888|ref|NP_569002.1|	elicitor peptide 3 [Arabidopsis thaliana] &gt;gi|114152114|sp|Q8LAX3.2|PEP3_ARATH RecName: Full=Elicitor peptide 3; Flags: Precursor &gt;gi|332010584|gb|AED97967.1| elicitor peptide 3 [Arabidopsis thaliana]
GSBRNA2T00000807001	BnaA06g23830D	chrA06:16500408-16501331	-0.921445	0.0536757	-1.15305	0.0673697	-4.44954	0.116733	0.613892	0.31159	-2.0219	0.00156419	-4.80739	0.156789	AT5G64900.1	gi|18424886|ref|NP_569001.1|	precursor of peptide 1 [Arabidopsis thaliana] &gt;gi|75180610|sp|Q9LV87.1|PEP1_ARATH RecName: Full=Elicitor peptide 1; Flags: Precursor &gt;gi|8843754|dbj|BAA97302.1| unnamed protein product [Arabidopsis thaliana] &gt;gi|17065508|gb|AAL32908.1| Unknown protein [Arabidopsis thaliana] &gt;gi|20148667|gb|AAM10224.1| unknown protein [Arabidopsis thaliana] &gt;gi|332010583|gb|AED97966.1| precursor of …
GSBRNA2T00000811001	BnaA06g23800D	chrA06:16488895-16490707	1.33847	0.00099383	0.172296	0.776064	-1.85983	0.0114654	-0.25409	0.887711	0.83654	0.038932	-0.00614006	0.980835	AT5G64850.1	gi|21592707|gb|AAM64656.1|	unknown [Arabidopsis thaliana]
GSBRNA2T00000814001	BnaA06g23770D	chrA06:16484450-16485166	0.879878	0.0104328	0.576738	0.203491	0.372985	0.393881	-0.166117	0.921392	1.39542	0.000209137	0.353751	0.333318	AT5G64816.2	gi|590707944|ref|XP_007048139.1|	Uncharacterized protein isoform 1 [Theobroma cacao] &gt;gi|508700400|gb|EOX92296.1| Uncharacterized protein isoform 1 [Theobroma cacao]
GSBRNA2T00000815001	BnaA06g23760D	chrA06:16481767-16484249	-0.745843	0.0249485	-0.150458	0.746971	-0.435889	0.250425	-0.10649	0.951731	-1.02459	0.00754782	-0.67531	0.0504849	AT5G64813.1	gi|18424871|ref|NP_568996.1|	protein LIGHT INSENSITIVE PERIOD1 [Arabidopsis thaliana] &gt;gi|29839609|sp|Q9C5J9.1|Y5483_ARATH RecName: Full=Uncharacterized GTP-binding protein At5g64813 &gt;gi|13430582|gb|AAK25913.1|AF360203_1 unknown protein [Arabidopsis thaliana] &gt;gi|14532852|gb|AAK64108.1| unknown protein [Arabidopsis thaliana] &gt;gi|332010571|gb|AED97954.1| Ras-related small GTP-binding family protein [Arabidopsis th…
GSBRNA2T00000817001	BnaA06g23750D	chrA06:16477352-16478646	0.58354	0.0325471	-1.63597	0.000428691	-3.20616	0.00024165	-1.96976	0.00280707	-2.20107	0.000209137	-3.51484	0.000220818	AT5G64810.1	gi|297794077|ref|XP_002864923.1|	WRKY DNA-binding protein 51 [Arabidopsis lyrata subsp. lyrata] &gt;gi|297310758|gb|EFH41182.1| WRKY DNA-binding protein 51 [Arabidopsis lyrata subsp. lyrata]
GSBRNA2T00000820001	BnaA06g23720D	chrA06:16468930-16469618	-0.987271	0.000701715	-3.90796	0.000428691	-	0.00024165	-1.21241	0.00280707	-2.88647	0.000209137	-8.49287	0.00222542	AT5G64770.1	gi|15238254|ref|NP_201282.1|	root meristem growth factor 9 [Arabidopsis thaliana] &gt;gi|75170417|sp|Q9FGF6.1|RGF9_ARATH RecName: Full=Root meristem growth factor 9; Short=AtRGF9; Flags: Precursor &gt;gi|10177208|dbj|BAB10310.1| unnamed protein product [Arabidopsis thaliana] &gt;gi|27311821|gb|AAO00876.1| unknown protein [Arabidopsis thaliana] &gt;gi|30102780|gb|AAP21308.1| At5g64770 [Arabidopsis thaliana] &gt;gi|332010566|g…
GSBRNA2T00000822001	BnaA06g23710D	chrA06:16462715-16465107	1.6182	1	6.23806	0.00272363	6.0653	0.00498989	-0.520864	1	4.57405	0.000209137	3.41007	0.00145348	AT5G64750.1	gi|385277266|gb|AFI57747.1|	ethylene-responsive transcription factor ABR1 [Brassica juncea] &gt;gi|528880680|gb|AGS47186.1| AP2/EREBP protein [Brassica juncea]
GSBRNA2T00000824001	BnaA06g23700D	chrA06:16448086-16454322	-0.720544	0.00695569	-0.62696	0.085314	-1.05314	0.00024165	-0.682617	0.0245432	-1.07683	0.00271081	-0.855432	0.000220818	AT5G64740.1	gi|241740141|gb|ACS68196.1|	cellulose synthase 6.1 catalytic subunit [Brassica napus]
GSBRNA2T00000832001	BnaA06g23640D	chrA06:16405969-16408633	1.15394	0.000380191	1.68818	0.000428691	1.03645	0.00225593	-0.273144	0.758715	2.30801	0.000209137	1.01967	0.000605739	AT5G64670.1	gi|297797487|ref|XP_002866628.1|	ribosomal protein L15 family protein [Arabidopsis lyrata subsp. lyrata] &gt;gi|297312463|gb|EFH42887.1| ribosomal protein L15 family protein [Arabidopsis lyrata subsp. lyrata]
GSBRNA2T00000837001	BnaA06g23600D	chrA06:16382925-16384334	1.35659	0.000380191	2.29268	0.000428691	2.169	0.00024165	0.421413	0.490469	2.03286	0.000209137	0.505428	0.0711187	AT5G64660.1	gi|297797485|ref|XP_002866627.1|	U-box domain-containing protein [Arabidopsis lyrata subsp. lyrata] &gt;gi|297312462|gb|EFH42886.1| U-box domain-containing protein [Arabidopsis lyrata subsp. lyrata]
GSBRNA2T00000856001	BnaC08g11060D	chrC08:16434112-16441307	-0.968084	0.000380191	-0.417197	0.259016	-0.526527	0.070858	-0.0849704	0.953776	-1.26601	0.000209137	-0.153169	0.617039	AT4G35800.1	gi|4883421|emb|CAA21466.2|	DNA-directed RNA polymerase (EC 2.7.7.6) II largest chain [Arabidopsis thaliana] &gt;gi|7270532|emb|CAB81489.1| DNA-directed RNA polymerase (EC 2.7.7.6) II largest chain [Arabidopsis thaliana]
GSBRNA2T00000858001	BnaC08g11070D	chrC08:16446007-16446877	4.37684	0.00296013	4.04579	0.0111615	3.28442	0.0190645	1.33641	0.464973	6.39197	0.0165949	1.88097	0.0979474	AT4G17870.1	gi|89274227|gb|ABD65631.1|	Streptomyces cyclase/dehydrase family protein [Brassica oleracea]
GSBRNA2T00000873001	BnaC08g11110D	chrC08:16539865-16541094	-0.827754	0.00250904	-0.611041	0.0995011	0.112497	0.741915	0.526419	0.141702	-1.14215	0.000554701	0.277194	0.317093	AT4G17940.1	gi|21592868|gb|AAM64818.1|	unknown [Arabidopsis thaliana]
GSBRNA2T00000874001	BnaC08g11120D	chrC08:16541190-16543280	0.563844	0.0450462	0.272712	0.487771	0.526471	0.0907343	-0.101234	0.947866	1.01237	0.00221472	0.872263	0.000605739	AT4G17950.1	gi|18414996|ref|NP_567546.1|	AT hook motif DNA-binding family protein [Arabidopsis thaliana] &gt;gi|15451060|gb|AAK96801.1| putative protein [Arabidopsis thaliana] &gt;gi|20148333|gb|AAM10057.1| putative protein [Arabidopsis thaliana] &gt;gi|119657370|tpd|FAA00284.1| TPA: AT-hook motif nuclear localized protein 13 [Arabidopsis thaliana] &gt;gi|332658571|gb|AEE83971.1| AT hook motif DNA-binding family protein [Arabidopsis tha…
GSBRNA2T00000875001	BnaC08g11130D	chrC08:16554957-16556710	0.812835	0.00152954	1.09709	0.00110919	0.91001	0.0010414	-0.244534	0.758534	1.86023	0.000209137	1.12803	0.000220818	AT4G18040.1	gi|472279475|gb|AGI37652.1|	translation initiation factor eIF4E.c5 [Brassica rapa subsp. pekinensis]
GSBRNA2T00000878001	BnaC08g11160D	chrC08:16586616-16587679	1.81588	0.000380191	1.76912	0.000428691	0.797139	0.00320832	-0.0784589	0.958772	3.11641	0.000209137	1.06655	0.000220818	AT4G18100.1	gi|15236757|ref|NP_193544.1|	60S ribosomal protein L32-1 [Arabidopsis thaliana] &gt;gi|27735239|sp|P49211.2|RL321_ARATH RecName: Full=60S ribosomal protein L32-1 &gt;gi|5816996|emb|CAB53651.1| ribosomal protein L32-like protein [Arabidopsis thaliana] &gt;gi|7268562|emb|CAB78812.1| ribosomal protein L32-like protein [Arabidopsis thaliana] &gt;gi|15982917|gb|AAL09805.1| AT4g18100/F15J5_70 [Arabidopsis thaliana] &gt;gi|18252929…
GSBRNA2T00000900001	BnaC08g11250D	chrC08:16693542-16694859	0.721199	0.109998	1.52561	0.00475682	0.919614	0.0722193	-0.287121	0.924223	0.189344	1	-2.10771	1	AT4G18195.1	gi|297804358|ref|XP_002870063.1|	predicted protein [Arabidopsis lyrata subsp. lyrata] &gt;gi|297315899|gb|EFH46322.1| predicted protein [Arabidopsis lyrata subsp. lyrata]
GSBRNA2T00000903001	BnaC08g11270D	chrC08:16707520-16709203	-0.667611	0.0137891	0.0127978	0.975453	1.11545	0.00024165	-0.14294	0.907792	-0.898846	0.00423583	0.897473	0.000220818	AT4G18210.1	gi|297804354|ref|XP_002870061.1|	ATPUP10 [Arabidopsis lyrata subsp. lyrata] &gt;gi|297315897|gb|EFH46320.1| ATPUP10 [Arabidopsis lyrata subsp. lyrata]
GSBRNA2T00000905001	BnaC08g11290D	chrC08:16716650-16718953	-1.35263	0.000380191	-1.55973	0.000428691	-3.89465	0.00024165	0.0525863	0.972199	-2.7545	0.000209137	-2.91129	0.000220818	AT4G18210.1	gi|378405193|sp|O49726.2|PUP9_ARATH	RecName: Full=Probable purine permease 9; Short=AtPUP9
GSBRNA2T00000906001	BnaC08g11300D	chrC08:16724510-16725872	-2.27467	0.000380191	-1.08172	0.0247162	-2.05145	0.000457385	0.28709	0.78924	-2.1859	0.000554701	-2.07733	0.000220818	AT4G18220.1	gi|297804352|ref|XP_002870060.1|	purine permease family protein [Arabidopsis lyrata subsp. lyrata] &gt;gi|297315896|gb|EFH46319.1| purine permease family protein [Arabidopsis lyrata subsp. lyrata]
GSBRNA2T00000908001	BnaC08g11320D	chrC08:16726940-16731892	-1.47074	0.000380191	-1.01316	0.0101823	-0.722181	0.0405879	-0.00802123	0.994792	-2.24094	0.000209137	-0.952215	0.00609771	AT4G18240.1	gi|42566924|ref|NP_193558.3|	starch synthase 4 [Arabidopsis thaliana] &gt;gi|122230204|sp|Q0WVX5.1|SSY4_ARATH RecName: Full=Probable starch synthase 4, chloroplastic/amyloplastic; Short=AtSS4; AltName: Full=Soluble starch synthase IV; Flags: Precursor &gt;gi|110741548|dbj|BAE98723.1| starch synthase-like protein [Arabidopsis thaliana] &gt;gi|332658615|gb|AEE84015.1| starch synthase 4 [Arabidopsis thaliana]
GSBRNA2T00000931001	BnaC08g11410D	chrC08:16833869-16835406	0.452334	0.118384	0.34591	0.371359	0.6672	0.0176928	-0.0112585	0.992794	1.40653	0.00343215	0.620397	0.0116633	AT4G24220.1	gi|505492002|gb|AGL96526.1|	putative progesterone 5-beta-reductase, partial [Brassica rapa subsp. pekinensis]
GSBRNA2T00000964001	BnaC08g11630D	chrC08:16936077-16936743	1.82607	0.00177922	0.879508	0.205676	0.696346	0.334908	-1.32191	1	3.40697	0.31521	1.25642	1	AT4G24310.1	gi|590682026|ref|XP_007041237.1|	Uncharacterized protein TCM_006175 [Theobroma cacao] &gt;gi|508705172|gb|EOX97068.1| Uncharacterized protein TCM_006175 [Theobroma cacao]
GSBRNA2T00000970001	BnaC08g11660D	chrC08:16970318-16971795	0.950773	0.000380191	0.719867	0.044987	0.709832	0.0252081	0.11667	0.941792	2.09796	0.000209137	0.823694	0.0031127	AT4G24440.2	gi|255572854|ref|XP_002527359.1|	transcription initiation factor iia (tfiia), gamma chain, putative [Ricinus communis] &gt;gi|223533278|gb|EEF35031.1| transcription initiation factor iia (tfiia), gamma chain, putative [Ricinus communis]
GSBRNA2T00000979001	BnaC08g11750D	chrC08:17013996-17014784	0.53108	0.336338	0.381257	0.572605	-0.508312	0.475362	0.557479	0.510811	1.31893	0.00156419	-0.567487	0.251213	AT4G24660.1	gi|15233925|ref|NP_194197.1|	ZF-HD homeobox protein [Arabidopsis thaliana] &gt;gi|73921131|sp|Q9SB61.1|ZHD2_ARATH RecName: Full=Zinc-finger homeodomain protein 2; Short=AtZHD2; AltName: Full=Homeobox protein 22; Short=AtHB-22; AltName: Full=Protein MATERNAL EFFECT EMBRYO ARREST 68 &gt;gi|16612295|gb|AAL27510.1|AF439841_1 AT4g24660/F22K18_140 [Arabidopsis thaliana] &gt;gi|4220524|emb|CAA22997.1| putative protein [Arabidopsis …
GSBRNA2T00000982001	BnaC08g11770D	chrC08:17028597-17030178	-0.31157	0.274781	-0.543786	0.152171	-1.03567	0.00024165	-0.0289057	0.984325	0.929446	0.0622478	-0.275323	0.29847	AT4G24770.1	gi|297799522|ref|XP_002867645.1|	RNA-binding protein cp31 [Arabidopsis lyrata subsp. lyrata] &gt;gi|297313481|gb|EFH43904.1| RNA-binding protein cp31 [Arabidopsis lyrata subsp. lyrata]
GSBRNA2T00000983001	BnaC08g11780D	chrC08:17031218-17032987	-0.649418	0.033544	1.56236	0.000428691	0.518061	0.0859113	-2.11451	0.00280707	3.06183	0.000209137	2.09434	0.000220818	AT4G24780.2	gi|18416424|ref|NP_567707.1|	putative pectate lyase 18 [Arabidopsis thaliana] &gt;gi|334186896|ref|NP_001190827.1| putative pectate lyase 18 [Arabidopsis thaliana] &gt;gi|32129908|sp|Q9C5M8.2|PEL18_ARATH RecName: Full=Probable pectate lyase 18; AltName: Full=Pectate lyase A10; Flags: Precursor &gt;gi|57222166|gb|AAW38990.1| At4g24780 [Arabidopsis thaliana] &gt;gi|332659555|gb|AEE84955.1| putative pectate lyase 18 [Arabidopsi…
GSBRNA2T00000985001	BnaC08g11800D	chrC08:17048211-17050849	0.343748	0.279935	0.214429	0.623063	0.753615	0.021068	0.146087	0.90822	1.1262	0.000554701	0.935428	0.000220818	AT4G24820.2	gi|18416433|ref|NP_567709.1|	26S proteasome regulatory subunit Rpn7 [Arabidopsis thaliana] &gt;gi|42573029|ref|NP_974611.1| 26S proteasome regulatory subunit Rpn7 [Arabidopsis thaliana] &gt;gi|20978551|sp|Q93Y35.1|PSMD6_ARATH RecName: Full=26S proteasome non-ATPase regulatory subunit 6 homolog; AltName: Full=26S proteasome regulatory subunit RPN7; Short=AtRPN7; AltName: Full=26S proteasome regulatory subunit S10 homolog &gt;…
GSBRNA2T00000999001	BnaC08g11840D	chrC08:17160644-17161834	-1.2162	0.0411782	-0.374698	0.568798	-0.711689	0.270262	0.495737	0.49696	-1.59924	0.00271081	-0.194348	0.673525	AT4G24940.1	gi|297803630|ref|XP_002869699.1|	sumo-activating enzyme 1A [Arabidopsis lyrata subsp. lyrata] &gt;gi|297315535|gb|EFH45958.1| sumo-activating enzyme 1A [Arabidopsis lyrata subsp. lyrata]
GSBRNA2T00001000001	BnaC08g11850D	chrC08:17161919-17162905	-1.51126	0.0211557	-1.4338	0.0330732	-0.650337	0.303415	0.523985	0.407161	-1.89449	0.00101066	-0.383145	0.367409	AT4G24940.1	gi|297803630|ref|XP_002869699.1|	sumo-activating enzyme 1A [Arabidopsis lyrata subsp. lyrata] &gt;gi|297315535|gb|EFH45958.1| sumo-activating enzyme 1A [Arabidopsis lyrata subsp. lyrata]
GSBRNA2T00001001001	BnaC08g11860D	chrC08:17162976-17166191	-2.49907	0.000380191	-1.55959	0.00951181	-2.25458	0.00257954	0.755037	0.0334981	-2.12948	0.000209137	-0.506542	0.143523	AT4G24820.2	gi|18416433|ref|NP_567709.1|	26S proteasome regulatory subunit Rpn7 [Arabidopsis thaliana] &gt;gi|42573029|ref|NP_974611.1| 26S proteasome regulatory subunit Rpn7 [Arabidopsis thaliana] &gt;gi|20978551|sp|Q93Y35.1|PSMD6_ARATH RecName: Full=26S proteasome non-ATPase regulatory subunit 6 homolog; AltName: Full=26S proteasome regulatory subunit RPN7; Short=AtRPN7; AltName: Full=26S proteasome regulatory subunit S10 homolog &gt;…
GSBRNA2T00001020001	BnaC08g11970D	chrC08:17257793-17259450	-0.499542	0.277185	-1.64202	0.00859152	-1.36145	0.0170067	0.343545	0.657052	-1.55643	0.000389446	-0.915396	0.0108459	AT4G25140.1	gi|196122078|gb|ACG69514.1|	oleosin S3-2 [Brassica napus]
GSBRNA2T00001022001	BnaC08g11980D	chrC08:17260539-17262363	-1.12534	0.00383608	-0.779827	0.0888911	-1.71038	0.000659904	0.501434	0.355993	-1.06705	0.00705023	-0.396437	0.280334	AT4G25170.1	gi|4454005|emb|CAA23058.1|	putative protein [Arabidopsis thaliana] &gt;gi|7269367|emb|CAB79426.1| putative protein [Arabidopsis thaliana]
GSBRNA2T00001024001	BnaC08g12000D	chrC08:17271399-17272917	2.2266	0.000380191	1.98793	0.000428691	2.62417	0.00024165	0.0448197	0.980242	2.69069	0.000209137	2.28751	0.000220818	AT4G25300.1	gi|297803592|ref|XP_002869680.1|	oxidoreductase [Arabidopsis lyrata subsp. lyrata] &gt;gi|297315516|gb|EFH45939.1| oxidoreductase [Arabidopsis lyrata subsp. lyrata]
GSBRNA2T00001084001	BnaC01g31020D	chrC01:29546730-29548023	-0.543735	0.364242	2.01739	0.00110919	2.78194	0.00024165	0.308263	0.924758	2.30233	0.000862492	1.11699	0.0731865	AT3G23250.1	gi|15229407|ref|NP_188966.1|	myb domain protein 15 [Arabidopsis thaliana] &gt;gi|7939535|dbj|BAA95738.1| myb-related transcription factor [Arabidopsis thaliana] &gt;gi|45357096|gb|AAS58507.1| MYB transcription factor [Arabidopsis thaliana] &gt;gi|51971431|dbj|BAD44380.1| putative myb-related transcription factor [Arabidopsis thaliana] &gt;gi|51971583|dbj|BAD44456.1| putative myb-related transcription factor [Arabidopsis thal…
GSBRNA2T00001095001	BnaC01g30990D	chrC01:29517112-29519527	-0.750549	0.127641	-1.5095	0.0271992	-3.57555	0.0274194	0.253744	0.861989	-1.92165	0.00377796	-2.41187	0.0017677	AT3G23280.1	gi|18403707|ref|NP_566724.1|	putative E3 ubiquitin-protein ligase XBAT35 [Arabidopsis thaliana] &gt;gi|122233562|sp|Q4FE47.1|XB35_ARATH RecName: Full=Putative E3 ubiquitin-protein ligase XBAT35; AltName: Full=Ankyrin repeat domain and RING finger-containing protein XBAT35; AltName: Full=Protein XB3 homolog 5 &gt;gi|70905085|gb|AAZ14068.1| At3g23280 [Arabidopsis thaliana] &gt;gi|332643225|gb|AEE76746.1| putative E3 ubiquitin-…
GSBRNA2T00001125001	BnaC01g30810D	chrC01:29318024-29319726	1.71932	0.000380191	1.41774	0.000428691	0.776476	0.00570039	-0.0799973	0.958259	2.32978	0.000209137	0.927781	0.000220818	AT4G14320.1	gi|15281775|gb|AAK94425.1|AF398144_1	60S ribosomal protein L144 [Brassica rapa subsp. pekinensis]
GSBRNA2T00001126001	BnaC01g30800D	chrC01:29314506-29317956	-1.78493	0.000380191	-0.863157	0.0479741	-0.755065	0.0488677	0.315739	0.714806	-1.20996	0.00115287	-0.29922	0.378342	AT3G23430.1	gi|22331284|ref|NP_188985.2|	phosphate transporter PHO1 [Arabidopsis thaliana] &gt;gi|26398036|sp|Q8S403.1|PHO1_ARATH RecName: Full=Phosphate transporter PHO1; AltName: Full=Protein PHO1; Short=AtPHO1 &gt;gi|20069032|gb|AAM09652.1|AF474076_1 PHO1 protein [Arabidopsis thaliana] &gt;gi|332643243|gb|AEE76764.1| phosphate transporter PHO1 [Arabidopsis thaliana]
GSBRNA2T00001128001	BnaC01g30780D	chrC01:29310075-29312963	-1.31986	0.00361923	-0.967027	0.0671576	-2.33091	0.00140391	0.631118	0.301335	-0.686938	0.109901	-0.625181	0.149508	AT3G23430.1	gi|22331284|ref|NP_188985.2|	phosphate transporter PHO1 [Arabidopsis thaliana] &gt;gi|26398036|sp|Q8S403.1|PHO1_ARATH RecName: Full=Phosphate transporter PHO1; AltName: Full=Protein PHO1; Short=AtPHO1 &gt;gi|20069032|gb|AAM09652.1|AF474076_1 PHO1 protein [Arabidopsis thaliana] &gt;gi|332643243|gb|AEE76764.1| phosphate transporter PHO1 [Arabidopsis thaliana]
GSBRNA2T00001132001	BnaC01g30760D	chrC01:29226685-29229212	1.27398	1	-1.7161	1	-1.89442	1	1.65344	0.00280707	-1.87499	1	-2.63117	1	AT3G23450.1	-	-
GSBRNA2T00001161001	BnaC01g30640D	chrC01:29103261-29107283	-0.6615	0.0274434	-0.0693214	0.877681	-0.0500034	0.89869	0.151967	0.903162	-1.23839	0.000389446	-0.82614	0.00674204	AT3G23540.1	gi|79415968|ref|NP_188996.2|	alpha/beta-Hydrolases superfamily protein [Arabidopsis thaliana] &gt;gi|46931354|gb|AAT06481.1| At3g23540 [Arabidopsis thaliana] &gt;gi|332643253|gb|AEE76774.1| alpha/beta-Hydrolases superfamily protein [Arabidopsis thaliana]
GSBRNA2T00001165001	BnaC01g30600D	chrC01:29080074-29082474	2.20337	0.000380191	3.4114	0.000428691	3.83857	0.00024165	0.758699	0.337437	3.13121	0.000209137	3.43001	0.000220818	AT3G23560.1	gi|18403810|ref|NP_566730.1|	MATE efflux family protein ALF5 [Arabidopsis thaliana] &gt;gi|75274226|sp|Q9LUH2.1|ALF5_ARATH RecName: Full=MATE efflux family protein ALF5; AltName: Full=Protein ABERRANT LATERAL ROOT FORMATION 5; AltName: Full=Protein DTX19 &gt;gi|13384114|gb|AAK21273.1|AF337954_1 aberrant lateral root formation 5 [Arabidopsis thaliana] &gt;gi|9294512|dbj|BAB02774.1| unnamed protein product [Arabidopsis thalian…
GSBRNA2T00001176001	BnaC01g30560D	chrC01:29005721-29012015	-0.598039	0.0491816	-0.556986	0.173565	-0.785438	0.0282504	0.0260623	0.986626	-1.48196	0.000209137	-1.03394	0.00161132	AT3G24180.2	gi|11994237|dbj|BAB01359.1|	unnamed protein product [Arabidopsis thaliana]
GSBRNA2T00001179001	BnaC01g30540D	chrC01:28987990-28989741	0.320875	0.26222	3.8812	0.000428691	4.38864	0.00024165	0.112578	0.939253	4.14428	0.000209137	3.53856	0.000220818	AT3G23600.1	gi|18403820|ref|NP_566732.1|	alpha/beta-Hydrolases superfamily protein [Arabidopsis thaliana] &gt;gi|9294516|dbj|BAB02778.1| unnamed protein product [Arabidopsis thaliana] &gt;gi|17381244|gb|AAL36041.1| AT3g23600/MDB19_9 [Arabidopsis thaliana] &gt;gi|20453365|gb|AAM19921.1| AT3g23600/MDB19_9 [Arabidopsis thaliana] &gt;gi|21536848|gb|AAM61180.1| contains similarity to endo-1,3-1,4-beta-D-glucanase [Arabidopsis thaliana] &gt;g…
GSBRNA2T00001182001	BnaC08g09930D	chrC08:14793626-14795970	0.210622	0.465895	0.944365	0.0036666	1.93506	0.00024165	0.0485691	0.973745	1.23468	0.000389446	2.05022	0.000220818	AT4G14880.4	gi|11131561|sp|O23733.1|CYSK1_BRAJU	RecName: Full=Cysteine synthase; Short=CSase; AltName: Full=O-acetylserine (thiol)-lyase; Short=OAS-TL; AltName: Full=O-acetylserine sulfhydrylase; AltName: Full=OAS-TL4 &gt;gi|2243120|emb|CAA71798.1| O-acetylserine(thiol) lyase [Brassica juncea]
GSBRNA2T00001201001	BnaC08g09980D	chrC08:14876704-14877222	1.66043	0.000380191	1.66141	0.000428691	0.920188	0.00799518	-0.221209	0.873487	3.58081	0.000209137	1.00783	0.00207195	AT4G15000.1	gi|15233637|ref|NP_193236.1|	60S ribosomal protein L27-3 [Arabidopsis thaliana] &gt;gi|3123264|sp|P51419.2|RL273_ARATH RecName: Full=60S ribosomal protein L27-3 &gt;gi|2244857|emb|CAB10279.1| ribosomal protein [Arabidopsis thaliana] &gt;gi|7268246|emb|CAB78542.1| ribosomal protein [Arabidopsis thaliana] &gt;gi|17381062|gb|AAL36343.1| putative ribosomal protein [Arabidopsis thaliana] &gt;gi|20466061|gb|AAM20365.1| putative ri…
GSBRNA2T00001240001	BnaC08g10210D	chrC08:15189664-15190769	-1.34598	0.00821274	-0.870311	0.136985	-2.69946	0.00597613	-0.593506	0.557746	-1.17085	0.0412692	-1.4004	0.0221937	AT4G15510.1	gi|21537231|gb|AAM61572.1|	unknown [Arabidopsis thaliana]
GSBRNA2T00001243001	BnaC08g10220D	chrC08:15212342-15213773	2.7067	0.000380191	2.13487	0.00248113	3.24105	0.00024165	0.958863	0.246008	2.43577	0.000389446	2.00582	0.00161132	AT4G15550.1	gi|295854835|gb|ADG45874.1|	UDP-glucosyltransferase [Isatis tinctoria]
GSBRNA2T00001296001	BnaA02g05110D	chrA02:2297894-2301336	-0.663422	0.0317129	-0.706808	0.0782294	-1.2972	0.000659904	-0.180238	0.860022	0.637435	0.120359	0.111009	0.700948	AT5G20890.1	gi|15242093|ref|NP_197589.1|	TCP-1/cpn60 chaperonin family protein [Arabidopsis thaliana] &gt;gi|15809886|gb|AAL06871.1| AT5g20890/F22D1_60 [Arabidopsis thaliana] &gt;gi|17065150|gb|AAL32729.1| Unknown protein [Arabidopsis thaliana] &gt;gi|21537317|gb|AAM61658.1| T-complex protein 1, beta subunit [Arabidopsis thaliana] &gt;gi|25083652|gb|AAN72101.1| Unknown protein [Arabidopsis thaliana] &gt;gi|332005518|gb|AED92901.1| TCP-1…
GSBRNA2T00001297001	BnaA02g05120D	chrA02:2301588-2303392	-0.158549	0.602739	0.927911	0.00750831	1.45632	0.00024165	0.0689124	0.963592	1.28508	0.000554701	1.31046	0.000220818	AT5G20900.1	gi|312282473|dbj|BAJ34102.1|	unnamed protein product [Thellungiella halophila]
GSBRNA2T00001298001	BnaA02g05130D	chrA02:2303551-2306071	0.87792	0.000380191	1.43721	0.000428691	1.05549	0.00024165	-0.118267	0.930048	2.2368	0.000209137	1.19904	0.000220818	AT5G20920.2	gi|42573441|ref|NP_974817.1|	translation initiation factor eIF-2 beta subunit [Arabidopsis thaliana] &gt;gi|332005522|gb|AED92905.1| translation initiation factor eIF-2 beta subunit [Arabidopsis thaliana]
GSBRNA2T00001299001	BnaA02g05140D	chrA02:2306714-2311755	-0.64767	0.0573936	-0.629694	0.129196	-0.732504	0.0568574	-0.0110966	0.993628	-1.59218	0.000209137	-0.701569	0.0484976	AT5G20930.1	gi|18420352|ref|NP_568405.1|	serine/threonine-protein kinase TOUSLED [Arabidopsis thaliana] &gt;gi|75319457|sp|Q39238.1|TSL_ARATH RecName: Full=Serine/threonine-protein kinase TOUSLED &gt;gi|433052|gb|AAA32874.1| protein kinase [Arabidopsis thaliana] &gt;gi|332005524|gb|AED92907.1| serine/threonine-protein kinase TOUSLED [Arabidopsis thaliana]
GSBRNA2T00001300001	BnaA02g05150D	chrA02:2312037-2312571	-0.851078	0.0861938	-0.680256	0.321863	-	0.00024165	0.343521	0.793397	-2.0952	0.00855635	-3.72381	0.0389935	AT5G20935.1	gi|18420354|ref|NP_568406.1|	uncharacterized protein [Arabidopsis thaliana] &gt;gi|332005525|gb|AED92908.1| uncharacterized protein AT5G20935 [Arabidopsis thaliana]
GSBRNA2T00001301001	BnaA02g05160D	chrA02:2312620-2316585	-0.179889	0.634694	-0.538509	0.178119	-0.546897	0.0915638	-0.374936	0.575171	0.673469	0.227139	1.03505	0.000220818	AT5G20950.2	gi|297812283|ref|XP_002874025.1|	glycosyl hydrolase family 3 protein [Arabidopsis lyrata subsp. lyrata] &gt;gi|297319862|gb|EFH50284.1| glycosyl hydrolase family 3 protein [Arabidopsis lyrata subsp. lyrata]
GSBRNA2T00001302001	BnaA02g05170D	chrA02:2321980-2329305	-0.419707	0.168551	1.39137	0.000428691	2.0874	0.00024165	-1.13405	0.00280707	0.36021	0.463759	2.20525	0.000220818	AT5G20960.2	gi|94467212|dbj|BAE93767.1|	aldehyde oxidase [Brassica rapa subsp. pekinensis]
GSBRNA2T00001305001	BnaA02g05200D	chrA02:2338391-2340161	0.432278	0.144983	0.229577	0.573388	0.592979	0.0602748	-0.245432	0.774702	1.58036	0.000209137	1.03546	0.000220818	AT5G21070.1	gi|15242149|ref|NP_197606.1|	uncharacterized protein [Arabidopsis thaliana] &gt;gi|15809944|gb|AAL06899.1| AT5g21070/T10F18_100 [Arabidopsis thaliana] &gt;gi|18958048|gb|AAL79597.1| AT5g21070/T10F18_100 [Arabidopsis thaliana] &gt;gi|332005545|gb|AED92928.1| uncharacterized protein AT5G21070 [Arabidopsis thaliana]
GSBRNA2T00001314001	BnaA02g05230D	chrA02:2376800-2379378	0.616372	0.0885021	2.96216	0.000428691	0.512701	0.222703	-0.476666	0.693688	0.131288	1	0.380514	0.419362	AT5G21100.1	gi|6644161|gb|AAF20931.1|AF206721_1	ascorbate oxidase [Brassica juncea]
GSBRNA2T00001315001	BnaA02g05240D	chrA02:2381321-2385250	0.366414	0.228436	0.473639	0.228849	-0.696659	0.0460681	-0.164573	0.920667	1.06783	0.00423583	0.739615	0.0213806	AT5G21105.1	gi|193788025|dbj|BAG50513.1|	ascorbic acid oxidase [Brassica rapa subsp. chinensis]
GSBRNA2T00001323001	BnaA02g05310D	chrA02:2417156-2419486	-0.417744	0.146035	-1.52726	0.000428691	-0.0901941	0.793772	0.935514	0.00713368	-2.02302	0.000209137	-0.837353	0.0151107	AT5G21170.1	gi|6686782|emb|CAB64718.1|	AKIN gamma [Arabidopsis thaliana] &gt;gi|21593717|gb|AAM65684.1| AKIN beta1 [Arabidopsis thaliana]
GSBRNA2T00001327001	BnaA02g05340D	chrA02:2433262-2436786	-0.433285	0.13062	-1.14192	0.00619439	-2.9644	0.00024165	0.250319	0.768991	-0.849797	0.0269567	-1.73688	0.000220818	AT5G21482.1	gi|30688201|ref|NP_850863.1|	cytokinin dehydrogenase 7 [Arabidopsis thaliana] &gt;gi|66773939|sp|Q9FUJ1.1|CKX7_ARATH RecName: Full=Cytokinin dehydrogenase 7; AltName: Full=Cytokinin oxidase 7; Short=AtCKX5; Short=AtCKX7; Short=CKO7 &gt;gi|11120514|gb|AAG30908.1|AF303981_1 cytokinin oxidase [Arabidopsis thaliana] &gt;gi|29294045|gb|AAO73882.1| FAD-linked oxidoreductase family [Arabidopsis thaliana] &gt;gi|332005568|gb|AED9295…
GSBRNA2T00001337001	BnaA02g05410D	chrA02:2480806-2483472	0.47311	0.0917843	1.26246	0.000428691	1.13295	0.00024165	0.229691	0.810195	0.823718	0.0134496	0.858935	0.00161132	AT5G22000.3	gi|18420424|ref|NP_568410.1|	E3 ubiquitin-protein ligase RHF2A [Arabidopsis thaliana] &gt;gi|30688246|ref|NP_851050.1| E3 ubiquitin-protein ligase RHF2A [Arabidopsis thaliana] &gt;gi|75315838|sp|Q9ZT42.1|RHF2A_ARATH RecName: Full=E3 ubiquitin-protein ligase RHF2A; AltName: Full=RING-H2 zinc finger protein RHF2a &gt;gi|11762136|gb|AAG40346.1|AF324994_1 CIC7E11 [Arabidopsis thaliana] &gt;gi|3790587|gb|AAC69856.1| RING-H2 finge…
GSBRNA2T00001343001	BnaA02g05450D	chrA02:2501659-2503264	-0.205437	0.525757	-2.19248	0.000428691	-4.55485	0.00024165	0.0149242	0.991502	-0.918614	0.0106184	-2.17563	0.000220818	AT5G22090.2	gi|30688311|ref|NP_680195.2|	uncharacterized protein [Arabidopsis thaliana] &gt;gi|334187828|ref|NP_001190360.1| uncharacterized protein [Arabidopsis thaliana] &gt;gi|122175037|sp|Q0V865.1|FAFL_ARATH RecName: Full=Protein FAF-like, chloroplastic; Flags: Precursor &gt;gi|111074178|gb|ABH04462.1| At5g22090 [Arabidopsis thaliana] &gt;gi|332005598|gb|AED92981.1| uncharacterized protein AT5G22090 [Arabidopsis thaliana] &gt;gi|332…
GSBRNA2T00001344001	BnaA02g05460D	chrA02:2518108-2521700	0.738522	0.00621786	0.601078	0.0899273	0.524755	0.0848184	0.339481	0.730276	1.55818	0.000209137	0.640874	0.077819	AT4G33990.1	gi|297798510|ref|XP_002867139.1|	EMB2758 [Arabidopsis lyrata subsp. lyrata] &gt;gi|297312975|gb|EFH43398.1| EMB2758 [Arabidopsis lyrata subsp. lyrata]
GSBRNA2T00001353001	BnaA02g05510D	chrA02:2543593-2544830	1.97507	0.000380191	0.931909	0.0113188	0.363719	0.22223	0.101713	0.95176	3.14375	0.000209137	-0.22653	0.480845	AT5G22250.1	gi|15242180|ref|NP_197617.1|	CCR4-associated factor 1B [Arabidopsis thaliana] &gt;gi|75334084|sp|Q9FMS6.1|CAF1K_ARATH RecName: Full=Probable CCR4-associated factor 1 homolog 11 &gt;gi|9757805|dbj|BAB08323.1| CCR4-associated factor-like protein [Arabidopsis thaliana] &gt;gi|17381058|gb|AAL36341.1| putative CCR4-associated factor [Arabidopsis thaliana] &gt;gi|25054979|gb|AAN71961.1| putative CCR4-associated factor [Arabidopsis…
GSBRNA2T00001354001	BnaA02g05520D	chrA02:2548590-2548857	2.86964	0.000380191	3.70304	0.000428691	2.90934	0.00024165	0.605857	0.822319	4.27168	0.00129505	2.93012	0.00491108	AT5G22270.1	gi|15242196|ref|NP_197619.1|	uncharacterized protein [Arabidopsis thaliana] &gt;gi|9757807|dbj|BAB08325.1| unnamed protein product [Arabidopsis thaliana] &gt;gi|15450476|gb|AAK96531.1| AT5g22270/MWD9_5 [Arabidopsis thaliana] &gt;gi|20466099|gb|AAM19971.1| AT5g22270/MWD9_5 [Arabidopsis thaliana] &gt;gi|227206166|dbj|BAH57138.1| AT5G22270 [Arabidopsis thaliana] &gt;gi|332005620|gb|AED93003.1| uncharacterized protein AT5G22270 …
GSBRNA2T00001356001	BnaA02g05540D	chrA02:2554637-2556318	-1.33393	0.000380191	-0.870077	0.0219793	-2.0201	0.00024165	-0.0860549	0.970004	-0.147232	0.748333	-0.363833	0.393452	AT5G22290.1	gi|18420448|ref|NP_568414.1|	membrane-tethered transcription factor ANAC089 [Arabidopsis thaliana] &gt;gi|75165521|sp|Q94F58.1|NAC89_ARATH RecName: Full=NAC domain-containing protein 89; Short=ANAC089; AltName: Full=Protein FRUCTOSE-SENSING QUANTITATIVE TRAIT LOCUS 6 &gt;gi|14326465|gb|AAK60278.1|AF385685_1 AT5g22290/MWD9_7 [Arabidopsis thaliana] &gt;gi|18700194|gb|AAL77707.1| AT5g22290/MWD9_7 [Arabidopsis thaliana] &gt;gi|3…
GSBRNA2T00001358001	BnaA02g05560D	chrA02:2560524-2562521	1.29025	0.000380191	2.10161	0.000428691	2.41986	0.00024165	0.184099	0.874423	3.18873	0.000209137	2.37122	0.000220818	AT5G22300.1	gi|121550803|gb|ABM55735.1|	nitrilase 4 [Brassica rapa]
GSBRNA2T00001362001	BnaA02g05600D	chrA02:2574574-2576006	0.384178	0.258976	-2.37131	0.000428691	-5.80202	0.0947959	-0.980472	0.0454677	-2.36523	0.000389446	-3.75004	0.00145348	AT5G22380.1	gi|297812367|ref|XP_002874067.1|	ANAC090 [Arabidopsis lyrata subsp. lyrata] &gt;gi|297319904|gb|EFH50326.1| ANAC090 [Arabidopsis lyrata subsp. lyrata]
GSBRNA2T00001364001	BnaA02g05620D	chrA02:2588446-2590429	0.72598	0.00803383	0.529175	0.160314	0.475518	0.130806	0.270525	0.798223	1.01849	0.00423583	0.286408	0.422468	AT5G22400.1	gi|15242231|ref|NP_197632.1|	Rho GTPase activating protein with PAK-box/P21-Rho-binding domain [Arabidopsis thaliana] &gt;gi|75171716|sp|Q9FMR1.1|RGAP1_ARATH RecName: Full=Rho GTPase-activating protein 1; AltName: Full=Rho-type GTPase-activating protein 1 &gt;gi|9757821|dbj|BAB08339.1| rac GTPase activating protein [Arabidopsis thaliana] &gt;gi|110738325|dbj|BAF01090.1| rac GTPase activating protein [Arabidopsis thaliana] &g…
GSBRNA2T00001367001	BnaA02g05650D	chrA02:2597429-2598523	0	1	0	1	0	1	0.0561773	0.975583	-2.81203	0.000209137	-5.15783	0.0314534	AT5G22430.1	gi|18420486|ref|NP_568418.1|	pollen Ole e 1 allergen and extensin family protein [Arabidopsis thaliana] &gt;gi|13877905|gb|AAK44030.1|AF370215_1 unknown protein [Arabidopsis thaliana] &gt;gi|9757824|dbj|BAB08342.1| unnamed protein product [Arabidopsis thaliana] &gt;gi|16323438|gb|AAL15213.1| unknown protein [Arabidopsis thaliana] &gt;gi|332005642|gb|AED93025.1| pollen Ole e 1 allergen and extensin family protein [Arabidopsis…
GSBRNA2T00001368001	BnaA02g05660D	chrA02:2598771-2601215	1.33946	0.000380191	1.16219	0.00078521	0.675176	0.0201866	-0.234616	0.767969	2.71594	0.000209137	1.29456	0.000220818	AT5G22440.2	gi|15242248|ref|NP_197636.1|	60S ribosomal protein L10a-3 [Arabidopsis thaliana] &gt;gi|145334533|ref|NP_001078612.1| 60S ribosomal protein L10a-3 [Arabidopsis thaliana] &gt;gi|297812373|ref|XP_002874070.1| predicted protein [Arabidopsis lyrata subsp. lyrata] &gt;gi|27923990|sp|P59231.1|R10A3_ARATH RecName: Full=60S ribosomal protein L10a-3 &gt;gi|9757825|dbj|BAB08343.1| 60S ribosomal protein L10A [Arabidopsis thaliana] &gt;…
GSBRNA2T00001381001	BnaA02g05760D	chrA02:2649168-2651710	-0.860565	0.0234551	-1.58816	0.00248113	-2.10769	0.000457385	-0.666448	1	-2.49094	1	-	1	AT5G44490.1	gi|257051052|sp|Q9FI16.3|FBD18_ARATH	RecName: Full=FBD-associated F-box protein At5g44490
GSBRNA2T00001382001	BnaA02g05770D	chrA02:2651763-2654275	-0.421561	0.356959	0.489033	0.329203	0.814688	0.0586947	-0.230037	0.851893	-1.67729	0.000209137	-1.30144	0.0017677	AT5G22620.2	gi|15242927|ref|NP_197654.1|	putative 2-carboxy-D-arabinitol 1-phosphate phosphatase [Arabidopsis thaliana] &gt;gi|238481344|ref|NP_001154730.1| putative 2-carboxy-D-arabinitol 1-phosphate phosphatase [Arabidopsis thaliana] &gt;gi|10178236|dbj|BAB11668.1| unnamed protein product [Arabidopsis thaliana] &gt;gi|17064808|gb|AAL32558.1| Unknown protein [Arabidopsis thaliana] &gt;gi|20259820|gb|AAM13257.1| unknown protein [Arabido…
GSBRNA2T00001383001	BnaA02g05780D	chrA02:2659723-2661379	1.03291	0.00099383	0.461437	0.302315	1.23845	0.00024165	-0.267585	0.769903	0.710512	0.173232	0.381539	0.148076	AT5G22630.1	gi|15242928|ref|NP_197655.1|	arogenate dehydratase 5 [Arabidopsis thaliana] &gt;gi|75171870|sp|Q9FNJ8.1|AROD5_ARATH RecName: Full=Arogenate dehydratase 5, chloroplastic; Short=AtADT5; Flags: Precursor &gt;gi|10178237|dbj|BAB11669.1| chorismate mutase/prephenate dehydratase-like protein [Arabidopsis thaliana] &gt;gi|16604398|gb|AAL24205.1| AT5g22630/MDJ22_5 [Arabidopsis thaliana] &gt;gi|19699063|gb|AAL90899.1| AT5g22630/MDJ22…
GSBRNA2T00001389001	BnaA02g05840D	chrA02:2690163-2692981	1.83855	0.000380191	1.45002	0.000428691	0.526504	0.0738019	-0.0493617	0.974831	3.21685	0.000209137	0.50594	0.044085	AT5G22650.2	gi|297808263|ref|XP_002872015.1|	predicted protein [Arabidopsis lyrata subsp. lyrata] &gt;gi|297317852|gb|EFH48274.1| predicted protein [Arabidopsis lyrata subsp. lyrata]
GSBRNA2T00001396001	BnaA02g05900D	chrA02:2710894-2715699	-0.377438	0.200913	0.912365	0.0151136	0.0979394	0.776284	-1.4028	0.00280707	0.77284	0.0295603	1.4787	0.000220818	AT5G22740.1	gi|15242959|ref|NP_197666.1|	glucomannan 4-beta-mannosyltransferase 2 [Arabidopsis thaliana] &gt;gi|75171864|sp|Q9FNI7.1|CSLA2_ARATH RecName: Full=Glucomannan 4-beta-mannosyltransferase 2; AltName: Full=Cellulose synthase-like protein A2; Short=AtCslA2; AltName: Full=Glucomannan synthase; AltName: Full=Mannan synthase 2 &gt;gi|10178248|dbj|BAB11680.1| glucosyltransferase-like protein [Arabidopsis thaliana] &gt;gi|16648764|gb…
GSBRNA2T00001397001	BnaA02g05910D	chrA02:2720054-2726082	-1.50756	0.000380191	-0.964899	0.0152653	-1.14899	0.00305253	0.340039	0.705472	-2.43377	1	-0.449334	1	AT5G22760.1	gi|297808265|ref|XP_002872016.1|	PHD finger family protein [Arabidopsis lyrata subsp. lyrata] &gt;gi|297317853|gb|EFH48275.1| PHD finger family protein [Arabidopsis lyrata subsp. lyrata]
GSBRNA2T00001400001	BnaA02g05940D	chrA02:2732208-2736409	-1.20185	0.000380191	-1.23871	0.00110919	-1.96215	0.00024165	0.093639	0.949663	-2.187	0.000209137	-1.80126	0.000220818	AT5G22800.1	gi|30688660|ref|NP_680210.2|	probable alanine--tRNA ligase [Arabidopsis thaliana] &gt;gi|322510075|sp|Q9FFC7.2|SYAP_ARATH RecName: Full=Probable alanine--tRNA ligase, chloroplastic; AltName: Full=Alanyl-tRNA synthetase; Short=AlaRS; AltName: Full=Protein EMBRYO DEFECTIVE 1030; AltName: Full=Protein EMBRYO DEFECTIVE 263; AltName: Full=Protein EMBRYO DEFECTIVE 86; Flags: Precursor &gt;gi|332005698|gb|AED93081.1| probable alani…
GSBRNA2T00001404001	BnaA02g05970D	chrA02:2752972-2754892	0.475123	0.112948	0.321005	0.426707	-0.819453	0.0292889	-0.168371	0.922269	-0.640685	0.110322	-1.12133	0.00622643	AT5G22840.1	gi|15237143|ref|NP_197675.1|	protein kinase family protein [Arabidopsis thaliana] &gt;gi|9843647|emb|CAC03677.1| SRPK3 [Arabidopsis thaliana] &gt;gi|10177231|dbj|BAB10605.1| serine protein kinase-like protein [Arabidopsis thaliana] &gt;gi|332005703|gb|AED93086.1| protein kinase family protein [Arabidopsis thaliana]
GSBRNA2T00001405001	BnaA02g05980D	chrA02:2755838-2757808	0.687628	0.015905	1.07254	0.00272363	0.127554	0.733782	0.0550259	0.974104	1.31154	0.000209137	0.43821	0.133035	AT5G22850.1	gi|297812425|ref|XP_002874096.1|	aspartyl protease family protein [Arabidopsis lyrata subsp. lyrata] &gt;gi|297319933|gb|EFH50355.1| aspartyl protease family protein [Arabidopsis lyrata subsp. lyrata]
GSBRNA2T00001406001	BnaA02g05990D	chrA02:2765844-2768984	-0.364792	0.228978	-0.547553	0.192882	-3.36644	0.00024165	-0.741599	0.0464868	-0.0194971	0.957266	1.48375	0.000220818	AT5G22860.1	gi|297812427|ref|XP_002874097.1|	serine carboxypeptidase S28 family protein [Arabidopsis lyrata subsp. lyrata] &gt;gi|297319934|gb|EFH50356.1| serine carboxypeptidase S28 family protein [Arabidopsis lyrata subsp. lyrata]
GSBRNA2T00001407001	BnaA02g06000D	chrA02:2773273-2776314	0.116705	0.858762	-0.263063	1	0.169723	1	0.0674779	0.977304	-1.01908	0.0265309	-2.23824	0.00423919	AT5G22860.1	gi|21537161|gb|AAM61502.1|	prolylcarboxypeptidase-like protein [Arabidopsis thaliana]
GSBRNA2T00001417001	BnaA02g06090D	chrA02:2812882-2815478	-	1	-	1	-	1	-	1	1.44206	1	3.5327	0.000782891	AT5G22980.1	gi|15237178|ref|NP_197689.1|	serine carboxypeptidase-like 47 [Arabidopsis thaliana] &gt;gi|75333743|sp|Q9FFB0.1|SCP47_ARATH RecName: Full=Serine carboxypeptidase-like 47; Flags: Precursor &gt;gi|10177245|dbj|BAB10619.1| serine carboxypeptidase [Arabidopsis thaliana] &gt;gi|332005721|gb|AED93104.1| serine carboxypeptidase-like 47 [Arabidopsis thaliana]
GSBRNA2T00001422001	BnaA02g06120D	chrA02:2852061-2854016	0.833715	0.00525309	0.574925	0.144511	0.12486	0.760811	0.205556	0.879671	1.82373	0.000209137	0.174633	0.645114	AT5G60750.1	gi|297793631|ref|XP_002864700.1|	CAAX amino terminal protease family protein [Arabidopsis lyrata subsp. lyrata] &gt;gi|297310535|gb|EFH40959.1| CAAX amino terminal protease family protein [Arabidopsis lyrata subsp. lyrata]
GSBRNA2T00001423001	BnaA02g06130D	chrA02:2855083-2857387	1.4519	0.00177922	2.18888	0.000428691	1.27299	0.0181616	-0.661062	0.598681	2.20521	0.000209137	0.131292	1	AT5G60730.1	gi|297793629|ref|XP_002864699.1|	anion-transporting ATPase family protein [Arabidopsis lyrata subsp. lyrata] &gt;gi|297310534|gb|EFH40958.1| anion-transporting ATPase family protein [Arabidopsis lyrata subsp. lyrata]
GSBRNA2T00001430001	BnaA02g06170D	chrA02:2881591-2885396	-0.527446	0.154558	-1.97382	0.000428691	-1.04151	0.0153879	0.359482	0.772445	-1.30728	1	-0.958768	1	AT5G60690.1	gi|15239411|ref|NP_200877.1|	homeobox-leucine zipper protein REVOLUTA [Arabidopsis thaliana] &gt;gi|75203823|sp|Q9SE43.2|REV_ARATH RecName: Full=Homeobox-leucine zipper protein REVOLUTA; AltName: Full=HD-ZIP protein REV; AltName: Full=Homeodomain transcription factor REV; AltName: Full=Protein AMPHIVASAL VASCULAR BUNDLE 1; AltName: Full=Protein INTERFASCICULAR FIBERLESS 1 &gt;gi|7229679|gb|AAF42938.1|AF233592_1 REVOLUTA [Ara…
GSBRNA2T00001435001	BnaA02g06190D	chrA02:2966418-2969708	0.473589	0.0894928	1.6666	0.000428691	2.28103	0.00024165	-0.127415	0.931511	2.00416	0.000209137	2.53867	0.000220818	AT5G60640.1	gi|30697404|ref|NP_851234.1|	protein disulfide isomerase-like 1-4 [Arabidopsis thaliana] &gt;gi|75333735|sp|Q9FF55.1|PDI14_ARATH RecName: Full=Protein disulfide isomerase-like 1-4; Short=AtPDIL1-4; AltName: Full=Protein disulfide isomerase 2; Short=AtPDI2; AltName: Full=Protein disulfide isomerase-like 2-2; Short=AtPDIL2-2; Flags: Precursor &gt;gi|9759328|dbj|BAB09837.1| protein disulphide isomerase-like protein [Arabidopsis…
GSBRNA2T00001437001	BnaA02g06200D	chrA02:2969988-2973382	-0.527461	0.0620697	-1.25772	0.0034363	-2.76173	0.00024165	0.467895	0.3033	-1.73172	0.000209137	-1.35088	0.000220818	AT5G60580.3	gi|18424371|ref|NP_568923.1|	RING/U-box domain-containing protein [Arabidopsis thaliana] &gt;gi|30697386|ref|NP_851231.1| RING/U-box domain-containing protein [Arabidopsis thaliana] &gt;gi|9757760|dbj|BAB08241.1| unnamed protein product [Arabidopsis thaliana] &gt;gi|332009964|gb|AED97347.1| RING/U-box domain-containing protein [Arabidopsis thaliana] &gt;gi|332009966|gb|AED97349.1| RING/U-box domain-containing protein [Arabid…
GSBRNA2T00001439001	BnaA02g06210D	chrA02:2982506-2985390	0.414327	0.158624	0.605321	0.096164	0.397487	0.227392	-0.119163	0.943985	1.57723	0.000209137	0.905951	0.00207195	AT5G60550.1	gi|22327987|ref|NP_200863.2|	geminivirus rep interacting kinase 2 [Arabidopsis thaliana] &gt;gi|75320654|sp|Q5HZ38.1|GRIK2_ARATH RecName: Full=Serine/threonine-protein kinase GRIK2; AltName: Full=Protein GEMINIVIRUS REP INTERACTING KINASE 2; Short=Protein GRIK2; AltName: Full=SnRK1-activating protein kinase 1; Short=AtSnAK1 &gt;gi|57222160|gb|AAW38987.1| At5g60550 [Arabidopsis thaliana] &gt;gi|109134133|gb|ABG25065.1| At5g60…
GSBRNA2T00001440001	BnaA02g06220D	chrA02:2988840-2990163	0.329417	0.26409	0.526238	0.142318	0.610057	0.0425967	0.0998146	0.966294	2.82093	0.000209137	1.43402	0.000220818	AT5G60540.1	gi|18424366|ref|NP_568922.1|	Pyridoxal biosynthesis protein PDX2 [Arabidopsis thaliana] &gt;gi|75154761|sp|Q8LAD0.1|PDX2_ARATH RecName: Full=Pyridoxal biosynthesis protein PDX2; AltName: Full=Probable glutamine amidotransferase; Short=AtPDX2; AltName: Full=Protein EMBRYO DEFECTIVE 2407 &gt;gi|21593486|gb|AAM65453.1| imidazoleglycerol-phosphate synthase subunit H-like [Arabidopsis thaliana] &gt;gi|26449721|dbj|BAC41984.1| put…
GSBRNA2T00001459001	BnaA02g06370D	chrA02:3047066-3049349	1.04876	0.0128521	0.814429	0.0856116	0.622006	0.0942644	-0.262004	0.772657	3.02287	0.00115287	1.1511	0.000220818	AT5G60390.3	gi|241740172|gb|ACS68201.1|	elongation factor 1 alpha [Brassica napus] &gt;gi|482513961|gb|AGK07381.1| elongation factor 1-alpha protein [Brassica oleracea var. botrytis]
GSBRNA2T00001462001	BnaA02g06390D	chrA02:3056587-3058985	-1.80417	0.000380191	-0.741986	0.100482	-0.336903	0.415477	-0.235486	0.776132	-0.563996	0.0932289	1.81814	0.000220818	AT5G60360.1	gi|18141289|gb|AAL60582.1|AF454960_1	senescence-associated cysteine protease [Brassica oleracea]
GSBRNA2T00001463001	BnaA02g06400D	chrA02:3059139-3060391	1.12247	0.000701715	0.921659	0.0265332	0.7818	0.0115891	-0.273878	0.722553	3.01082	0.00663491	1.18868	0.000220818	AT5G60390.3	gi|397789254|gb|AFO67216.1|	putative elongation factor 1-alpha, partial [Aralia elata]
GSBRNA2T00001465001	BnaA02g06420D	chrA02:3063434-3065857	-1.88084	0.000380191	-0.549024	0.127451	0.0309652	0.934304	-0.330003	0.563065	-0.604355	0.0725586	1.11457	0.000220818	AT5G60360.1	gi|18141289|gb|AAL60582.1|AF454960_1	senescence-associated cysteine protease [Brassica oleracea]
GSBRNA2T00001471001	BnaA02g06460D	chrA02:3087994-3091920	-1.3026	0.00361923	-0.596305	0.211635	-2.11122	0.00024165	-0.149774	0.931511	-1.54109	0.000554701	-0.438367	0.244518	AT5G60210.2	gi|240256462|ref|NP_200829.5|	ROP interactive partner 5 [Arabidopsis thaliana] &gt;gi|334188518|ref|NP_001190579.1| ROP interactive partner 5 [Arabidopsis thaliana] &gt;gi|75180396|sp|Q9LSS5.1|ICR3_ARATH RecName: Full=Interactor of constitutive active ROPs 3; AltName: Full=ROP-interactive partner 5 &gt;gi|8885572|dbj|BAA97502.1| myosin heavy chain-like [Arabidopsis thaliana] &gt;gi|332009910|gb|AED97293.1| ROP interactive par…
GSBRNA2T00001472001	BnaA02g06470D	chrA02:3093246-3094545	0.222034	0.462239	1.0253	0.00454217	2.69418	0.00024165	-0.0617156	0.970086	0.725574	0.0318876	0.715785	0.00597017	AT5G60200.1	gi|297793577|ref|XP_002864673.1|	Dof-type zinc finger domain-containing protein [Arabidopsis lyrata subsp. lyrata] &gt;gi|297310508|gb|EFH40932.1| Dof-type zinc finger domain-containing protein [Arabidopsis lyrata subsp. lyrata]
GSBRNA2T00001482001	BnaA02g06550D	chrA02:3129296-3131056	-0.674518	0.0985695	-1.23285	0.0287408	-1.72926	0.00305253	-0.51441	0.404582	0.364014	0.301601	0.00123	0.988559	AT5G60050.1	gi|15238599|ref|NP_200813.1|	BTB/POZ domain-containing protein [Arabidopsis thaliana] &gt;gi|75180651|sp|Q9LVG9.1|Y5600_ARATH RecName: Full=BTB/POZ domain-containing protein At5g60050 &gt;gi|8777344|dbj|BAA96934.1| unnamed protein product [Arabidopsis thaliana] &gt;gi|26450097|dbj|BAC42168.1| unknown protein [Arabidopsis thaliana] &gt;gi|29824127|gb|AAP04024.1| unknown protein [Arabidopsis thaliana] &gt;gi|332009888|gb|AED97…
GSBRNA2T00001484001	BnaA02g06570D	chrA02:3139822-3140368	2.03327	0.000380191	1.60897	0.000428691	0.756743	0.0512183	-0.312725	0.820313	1.71645	0.000209137	0.0105846	0.985386	AT5G60030.1	gi|15238595|ref|NP_200811.1|	uncharacterized protein [Arabidopsis thaliana] &gt;gi|8777342|dbj|BAA96932.1| unnamed protein product [Arabidopsis thaliana] &gt;gi|332009885|gb|AED97268.1| uncharacterized protein AT5G60030 [Arabidopsis thaliana]
GSBRNA2T00001495001	BnaA02g06670D	chrA02:3206580-3207064	0.591614	0.0431823	1.00865	0.00560043	1.48817	0.00024165	-0.00256845	0.995862	1.03804	0.00221472	2.0954	0.000220818	AT5G59910.1	gi|15238563|ref|NP_200799.1|	histone H2B [Arabidopsis thaliana] &gt;gi|27735192|sp|P40283.5|H2B11_ARATH RecName: Full=Histone H2B.11; AltName: Full=HTB4 &gt;gi|9757912|dbj|BAB08359.1| unnamed protein product [Arabidopsis thaliana] &gt;gi|16323079|gb|AAL15274.1| AT5g59910/mmn10_130 [Arabidopsis thaliana] &gt;gi|56236124|gb|AAV84518.1| At5g59910 [Arabidopsis thaliana] &gt;gi|98960893|gb|ABF58930.1| At5g59910 [Arabidopsis thali…
GSBRNA2T00001497001	BnaA02g06690D	chrA02:3215485-3216295	-0.569359	0.0452953	0.70083	0.0604402	1.7752	0.00024165	-0.457067	0.377344	1.0217	0.00271081	2.97208	0.000220818	AT5G59870.1	gi|15238549|ref|NP_200795.1|	histone H2A 6 [Arabidopsis thaliana] &gt;gi|75309136|sp|Q9FJE8.1|H2A7_ARATH RecName: Full=Probable histone H2A.7; AltName: Full=HTA6 &gt;gi|9757908|dbj|BAB08355.1| histone H2A-like protein [Arabidopsis thaliana] &gt;gi|21554077|gb|AAM63158.1| histone H2A-like protein [Arabidopsis thaliana] &gt;gi|26450843|dbj|BAC42529.1| putative histone H2A [Arabidopsis thaliana] &gt;gi|28372830|gb|AAO39897.1| A…
GSBRNA2T00001498001	BnaA02g06700D	chrA02:3216635-3217714	0.302275	0.369112	0.141875	0.765771	0.187424	0.629049	-0.38406	0.709723	1.10014	0.00343215	0.0890551	0.841018	AT3G46020.1	gi|297793541|ref|XP_002864655.1|	predicted protein [Arabidopsis lyrata subsp. lyrata] &gt;gi|297310490|gb|EFH40914.1| predicted protein [Arabidopsis lyrata subsp. lyrata]
GSBRNA2T00001501001	BnaA02g06730D	chrA02:3219091-3220295	1.43393	0.000380191	1.56086	0.000428691	1.00136	0.000457385	-0.0579939	0.971044	3.1324	0.000209137	1.2392	0.000220818	AT5G59850.1	gi|133793|sp|Q00332.3|RS15A_BRANA	RecName: Full=40S ribosomal protein S15a; AltName: Full=PPCB8 &gt;gi|17863|emb|CAA42599.1| r-protein BnS15a [Brassica napus] &gt;gi|119720818|gb|ABL97979.1| 40S ribosomal protein S15a [Brassica rapa]
GSBRNA2T00001504001	BnaA02g06760D	chrA02:3224699-3225578	-0.523382	0.133027	-0.197634	0.688817	-0.55228	0.173985	-0.037923	0.984169	-1.24974	0.00195767	-1.00061	0.00833613	AT5G59830.2	gi|55819802|gb|AAV66096.1|	At5g59830 [Arabidopsis thaliana]
GSBRNA2T00001506001	BnaA02g06780D	chrA02:3227931-3228405	1.39579	0.000380191	3.11104	0.000428691	4.14373	0.00024165	0.504832	0.520692	2.8693	0.000209137	1.84118	0.000220818	AT5G59820.1	gi|301133568|gb|ADK63406.1|	C2H2 type zinc finger protein [Brassica rapa]
GSBRNA2T00001515001	BnaC03g62890D	chrC03:52189056-52190616	-0.284103	0.485364	0.295436	0.543644	1.18343	0.00257954	-0.766517	0.173439	0.272893	0.491956	0.40473	0.283652	AT4G18880.1	gi|297800170|ref|XP_002867969.1|	AT-HSFA4A [Arabidopsis lyrata subsp. lyrata] &gt;gi|297313805|gb|EFH44228.1| AT-HSFA4A [Arabidopsis lyrata subsp. lyrata]
GSBRNA2T00001547001	BnaC03g63010D	chrC03:52353472-52354526	-0.833601	0.00383608	-1.07311	0.016462	-3.09907	0.00024165	-0.222069	0.822738	-1.44743	0.000209137	-1.6331	0.000220818	AT4G19100.1	gi|42572949|ref|NP_974571.1|	uncharacterized protein [Arabidopsis thaliana] &gt;gi|75098840|sp|O49668.1|PAM68_ARATH RecName: Full=Protein PAM68, chloroplastic; AltName: Full=PHOTOSYNTHESIS AFFECTED MUTANT 68; Flags: Precursor &gt;gi|2828285|emb|CAA16699.1| putative protein [Arabidopsis thaliana] &gt;gi|7268705|emb|CAB78912.1| putative protein [Arabidopsis thaliana] &gt;gi|119360097|gb|ABL66777.1| At4g19100 [Arabidopsis thali…
GSBRNA2T00001548001	BnaC03g63020D	chrC03:52354587-52357554	-0.437665	0.115899	-0.398285	0.274127	-0.122431	0.713388	-0.074526	0.962608	-1.11505	0.00129505	-0.092239	0.758402	AT4G19110.2	gi|30684655|ref|NP_849407.1|	conserved peptide upstream open reading frame 25 [Arabidopsis thaliana] &gt;gi|332658742|gb|AEE84142.1| putative serine/threonine protein kinase [Arabidopsis thaliana]
GSBRNA2T00001559001	BnaC03g63070D	chrC03:52418686-52420682	-0.594872	0.0688566	-0.961499	0.0218376	0.160047	0.692386	0.704595	0.0524053	-1.52179	0.000389446	0.486022	0.118901	AT4G19160.3	gi|79609198|ref|NP_974573.2|	uncharacterized protein [Arabidopsis thaliana] &gt;gi|332658753|gb|AEE84153.1| uncharacterized protein AT4G19160 [Arabidopsis thaliana]
GSBRNA2T00001564001	BnaC03g63090D	chrC03:52452227-52454415	0.048946	0.891124	-0.0105646	0.979719	0.467158	0.146875	-0.515787	0.313882	0.843113	0.0143508	1.12341	0.000220818	AT4G19185.1	gi|297800130|ref|XP_002867949.1|	integral membrane family protein [Arabidopsis lyrata subsp. lyrata] &gt;gi|297313785|gb|EFH44208.1| integral membrane family protein [Arabidopsis lyrata subsp. lyrata]
GSBRNA2T00001566001	BnaC03g63110D	chrC03:52461325-52463236	0.408924	0.24889	-0.299568	0.487379	0.887148	0.00611769	-0.0265917	0.987022	1.1465	0.129498	1.39292	0.000220818	-	gi|297804222|ref|XP_002869995.1|	expressed protein [Arabidopsis lyrata subsp. lyrata] &gt;gi|297315831|gb|EFH46254.1| expressed protein [Arabidopsis lyrata subsp. lyrata]
GSBRNA2T00001571001	BnaC03g63120D	chrC03:52470738-52474296	-0.262267	0.638781	-0.623458	0.314941	-0.581418	1	-0.190987	0.92805	-1.52545	0.00805847	-1.3871	0.011315	AT4G19210.1	gi|442756361|gb|AGC70150.1|	ABC transporter E family member 2 protein [Cardamine hirsuta]
GSBRNA2T00001577001	BnaC03g63170D	chrC03:52506443-52510183	-0.0533425	0.904678	2.22567	0.000428691	2.46318	0.00024165	-0.572487	0.563962	2.42843	0.000209137	2.95148	0.000220818	AT4G19410.1	gi|18415308|ref|NP_567585.1|	pectinacetylesterase family protein [Arabidopsis thaliana] &gt;gi|15450902|gb|AAK96722.1| putative pectinacetylesterase protein [Arabidopsis thaliana] &gt;gi|17978691|gb|AAL47339.1| putative pectinacetylesterase protein [Arabidopsis thaliana] &gt;gi|21592972|gb|AAM64921.1| putative pectinacetylesterase protein [Arabidopsis thaliana] &gt;gi|110737773|dbj|BAF00825.1| putative pectinacetylesterase p…
GSBRNA2T00001591001	BnaC03g63230D	chrC03:52610286-52614470	-1.46856	0.00383608	-0.776337	0.133331	-1.34184	1	0.0996481	1	-1.92335	1	-0.929151	1	AT4G19510.1	gi|227438275|gb|ACP30627.1|	disease resistance protein [Brassica rapa subsp. pekinensis]
GSBRNA2T00001594001	BnaC03g63240D	chrC03:52630863-52635129	-1.35194	0.000380191	-0.847148	0.0347355	-0.392272	0.302562	0.053203	0.979241	-1.0184	0.00745026	-0.173264	0.651506	AT4G19500.2	gi|227438197|gb|ACP30588.1|	disease resistance protein [Brassica rapa subsp. pekinensis]
GSBRNA2T00001598001	BnaC03g63280D	chrC03:52661757-52665326	-0.944009	0.0170998	-0.750827	0.101932	-0.450541	0.306098	-0.0985464	0.962583	-1.60353	0.00182931	-0.759725	0.0649319	AT4G19500.2	gi|297804202|ref|XP_002869985.1|	predicted protein [Arabidopsis lyrata subsp. lyrata] &gt;gi|297315821|gb|EFH46244.1| predicted protein [Arabidopsis lyrata subsp. lyrata]
GSBRNA2T00001617001	BnaC03g63410D	chrC03:52842967-52844235	-0.594045	0.0386086	-1.38535	0.000428691	-3.42782	0.00024165	0.14372	0.92405	-1.57575	0.000389446	-2.46733	0.000220818	AT4G19840.1	gi|15235205|ref|NP_193719.1|	protein PHLOEM protein 2-LIKE A1 [Arabidopsis thaliana] &gt;gi|75100453|sp|O81865.1|P2A01_ARATH RecName: Full=Protein PHLOEM PROTEIN 2-LIKE A1; Short=AtPP2-A1 &gt;gi|3250693|emb|CAA19701.1| lectin like protein [Arabidopsis thaliana] &gt;gi|7268780|emb|CAB78986.1| lectin like protein [Arabidopsis thaliana] &gt;gi|19699298|gb|AAL91260.1| AT4g19840/T16H5_200 [Arabidopsis thaliana] &gt;gi|21689635|gb…
GSBRNA2T00001620001	BnaC03g63440D	chrC03:52860027-52861720	0.150761	0.764823	-2.36122	0.00580473	-5.19977	0.34975	0.559474	0.516711	-1.06129	0.062108	-5.30156	0.272959	AT4G19810.1	gi|297800072|ref|XP_002867920.1|	glycosyl hydrolase family 18 protein [Arabidopsis lyrata subsp. lyrata] &gt;gi|297313756|gb|EFH44179.1| glycosyl hydrolase family 18 protein [Arabidopsis lyrata subsp. lyrata]
GSBRNA2T00001657001	BnaC03g63590D	chrC03:53051836-53055465	-0.4443	0.225768	0.180454	0.706342	0.149913	0.734031	0.290754	0.776132	-1.35307	0.00258754	-0.660721	0.0883055	AT4G19600.1	gi|297804180|ref|XP_002869974.1|	cyclin family protein [Arabidopsis lyrata subsp. lyrata] &gt;gi|297315810|gb|EFH46233.1| cyclin family protein [Arabidopsis lyrata subsp. lyrata]
GSBRNA2T00001732001	BnaC01g26800D	chrC01:24249530-24250945	-1.67456	0.000380191	-1.3909	0.00078521	-3.65262	0.00024165	0.0249352	0.986564	-2.28196	0.000209137	-2.16566	0.000220818	AT1G54780.1	gi|297848060|ref|XP_002891911.1|	thylakoid lumen 18.3 kDa protein [Arabidopsis lyrata subsp. lyrata] &gt;gi|297337753|gb|EFH68170.1| thylakoid lumen 18.3 kDa protein [Arabidopsis lyrata subsp. lyrata]
GSBRNA2T00001740001	BnaC01g26840D	chrC01:24338156-24340182	-0.439976	0.126246	-0.852699	0.0143641	-1.07088	0.000659904	-0.137453	0.920667	-0.754534	0.0259554	-0.152202	0.627629	AT1G54990.1	gi|15983468|gb|AAL11602.1|AF424608_1	At1g54990/F14C21_5 [Arabidopsis thaliana]
GSBRNA2T00001794001	BnaA06g34110D	chrA06:22565741-22570428	-1.2334	0.00177922	-1.16109	0.00967679	-1.62157	0.00024165	0.417042	0.580661	-1.952	0.000389446	-0.621612	0.117441	AT2G02480.1	gi|18395372|ref|NP_565285.1|	protein STICHEL [Arabidopsis thaliana] &gt;gi|75318489|sp|O64728.2|STI_ARATH RecName: Full=Protein STICHEL &gt;gi|8980710|gb|AAF82285.1|AF264023_1 STICHEL [Arabidopsis thaliana] &gt;gi|20197093|gb|AAC18938.2| similar to prokaryotic DNA polymerase III gamma subunit [Arabidopsis thaliana] &gt;gi|330250491|gb|AEC05585.1| protein STICHEL [Arabidopsis thaliana]
GSBRNA2T00001801001	BnaA06g34160D	chrA06:22605039-22607537	0.176196	0.563336	0.743771	0.0380021	1.43286	0.00024165	0.238269	0.76409	0.182011	0.644471	1.51733	0.000220818	AT2G02390.1	gi|28932694|gb|AAO60040.1|	glutathione S-transferase zeta [Brassica napus] &gt;gi|28932696|gb|AAO60041.1| glutathione S-transferase zeta [Brassica napus]
GSBRNA2T00001802001	BnaA06g34170D	chrA06:22607953-22609678	0.830514	0.0203054	2.57614	0.000428691	2.68004	0.00024165	0.0056755	0.995524	1.77826	0.000209137	1.06019	0.000605739	AT2G02370.2	gi|18395356|ref|NP_565283.1|	SNARE associated Golgi protein [Arabidopsis thaliana] &gt;gi|145328248|ref|NP_001077870.1| SNARE associated Golgi protein [Arabidopsis thaliana] &gt;gi|13605571|gb|AAK32779.1|AF361611_1 At2g02370/T16F16.16 [Arabidopsis thaliana] &gt;gi|16323326|gb|AAL15376.1| At2g02370/T16F16.16 [Arabidopsis thaliana] &gt;gi|20197339|gb|AAC78519.2| expressed protein [Arabidopsis thaliana] &gt;gi|23505925|gb|AAN28…
GSBRNA2T00001824001	BnaA06g34340D	chrA06:22689686-22694291	-0.733691	0.0226689	-0.562671	0.172521	-0.819601	0.027093	0.288938	0.712534	-1.01765	0.00331301	-0.737721	0.0187919	AT2G02070.1	gi|19698935|gb|AAL91203.1|	putative C2H2-type zinc finger protein [Arabidopsis thaliana]
GSBRNA2T00001828001	BnaA06g34370D	chrA06:22711358-22711726	1.2872	0.000380191	1.61352	0.000428691	1.73737	0.00024165	-0.0886338	0.952617	2.38536	0.000209137	1.95491	0.000220818	AT2G02050.1	gi|312190391|gb|ADQ43191.1|	NADH-ubiquinone oxidoreductase B18 [Eutrema parvulum]
GSBRNA2T00001829001	BnaA06g34380D	chrA06:22712294-22715168	-5.36835	0.00446004	-	0.000428691	-	0.00024165	1.97619	1	1.11036	1	2.34528	1	AT2G02040.1	gi|15226861|ref|NP_178313.1|	peptide transporter PTR2 [Arabidopsis thaliana] &gt;gi|1172704|sp|P46032.1|PTR2_ARATH RecName: Full=Protein NRT1/ PTR FAMILY 8.3; Short=AtNPF8.3; AltName: Full=Histidine-transporting protein; AltName: Full=Peptide transporter PTR2 &gt;gi|13937185|gb|AAK50086.1|AF372946_1 At2g02040/F14H20.11 [Arabidopsis thaliana] &gt;gi|633940|gb|AAB00858.1| transport protein [Arabidopsis thaliana] &gt;gi|4406786…
GSBRNA2T00001832001	BnaA06g34400D	chrA06:22729020-22732425	0.341484	0.428166	-1.97771	1	-6.19223	1	-0.0402775	0.982939	-1.19215	0.00401151	-2.2844	0.000220818	AT2G01950.1	gi|312190384|gb|ADQ43184.1|	leucine-rich receptor kinase [Eutrema parvulum]
GSBRNA2T00001837001	BnaA06g34430D	chrA06:22756761-22760060	-0.216348	0.495081	-2.18191	0.000428691	-4.69305	0.00024165	0.319819	0.606797	-3.27037	0.000209137	-3.07957	0.000220818	AT2G01910.1	gi|312190379|gb|ADQ43179.1|	unknown [Eutrema parvulum]
GSBRNA2T00001839001	BnaA06g34450D	chrA06:22768630-22773949	-1.06678	0.000380191	-0.48231	0.180811	-2.37927	0.00024165	0.147949	0.913695	-1.08706	0.00468189	-2.47331	0.000220818	AT2G01890.1	gi|22325419|ref|NP_178298.2|	purple acid phosphatase 8 [Arabidopsis thaliana] &gt;gi|75248508|sp|Q8VYZ2.1|PPA8_ARATH RecName: Full=Purple acid phosphatase 8; Flags: Precursor &gt;gi|20257479|gb|AAM15909.1|AF492660_1 purple acid phosphatase [Arabidopsis thaliana] &gt;gi|17529296|gb|AAL38875.1| putative purple acid phosphatase [Arabidopsis thaliana] &gt;gi|21436121|gb|AAM51307.1| putative purple acid phosphatase [Arabidopsis t…
GSBRNA2T00001841001	BnaA06g34470D	chrA06:22778660-22779170	-0.839161	0.0326825	-0.610205	0.220456	-1.35699	0.0085273	0.334119	0.793958	-0.802169	0.101548	-1.30096	0.0163338	AT2G01870.1	gi|18379315|ref|NP_565278.1|	uncharacterized protein [Arabidopsis thaliana] &gt;gi|20198054|gb|AAD21779.2| expressed protein [Arabidopsis thaliana] &gt;gi|51968650|dbj|BAD43017.1| unknown protein [Arabidopsis thaliana] &gt;gi|107738048|gb|ABF83621.1| At2g01870 [Arabidopsis thaliana] &gt;gi|330250416|gb|AEC05510.1| uncharacterized protein AT2G01870 [Arabidopsis thaliana]
GSBRNA2T00001845001	BnaA06g34500D	chrA06:22793912-22799217	-1.4064	0.000380191	-0.500196	0.200285	0.641091	0.0398003	0.358523	0.580661	-1.45735	0.000389446	0.333444	0.29666	AT2G01830.2	gi|215878091|gb|ACJ63457.1|	putative histidine kinase [Brassica rapa subsp. pekinensis]
GSBRNA2T00001849001	BnaA06g34540D	chrA06:22830355-22833361	-0.98388	0.000380191	-0.55247	0.138299	-1.07259	0.00158218	0	1	0	1	0	1	AT2G01820.1	gi|15226361|ref|NP_178291.1|	receptor-like kinase TMK3 [Arabidopsis thaliana] &gt;gi|4522003|gb|AAD21776.1| putative receptor-like protein kinase [Arabidopsis thaliana] &gt;gi|224589495|gb|ACN59281.1| leucine-rich repeat receptor-like protein kinase [Arabidopsis thaliana] &gt;gi|330250410|gb|AEC05504.1| receptor-like kinase TMK3 [Arabidopsis thaliana]
GSBRNA2T00001862001	BnaA06g34670D	chrA06:22889961-22892728	-0.70567	0.00839309	-0.412561	0.281373	-1.15416	0.00024165	-0.551262	0.153841	-0.155252	0.661082	-0.339136	0.23206	AT2G01820.1	gi|15226361|ref|NP_178291.1|	receptor-like kinase TMK3 [Arabidopsis thaliana] &gt;gi|4522003|gb|AAD21776.1| putative receptor-like protein kinase [Arabidopsis thaliana] &gt;gi|224589495|gb|ACN59281.1| leucine-rich repeat receptor-like protein kinase [Arabidopsis thaliana] &gt;gi|330250410|gb|AEC05504.1| receptor-like kinase TMK3 [Arabidopsis thaliana]
GSBRNA2T00001865001	BnaA06g34690D	chrA06:22908035-22910776	0.318094	0.265596	0.484506	0.183935	0.31924	0.297968	-0.445512	0.284505	1.19092	0.00182931	0.932067	0.000220818	AT2G01720.1	gi|297817778|ref|XP_002876772.1|	ribophorin I family protein [Arabidopsis lyrata subsp. lyrata] &gt;gi|297322610|gb|EFH53031.1| ribophorin I family protein [Arabidopsis lyrata subsp. lyrata]
GSBRNA2T00001868001	BnaA06g34720D	chrA06:22938619-22940213	-0.806978	0.00908299	-0.93927	0.0142131	-0.22439	0.531475	0.555824	0.14198	-1.51038	0.000209137	-0.950232	0.00222542	AT2G01670.1	gi|18379275|ref|NP_565273.1|	nudix hydrolase 17 [Arabidopsis thaliana] &gt;gi|68565953|sp|Q9ZU95.1|NUD17_ARATH RecName: Full=Nudix hydrolase 17, mitochondrial; Short=AtNUDT17; Flags: Precursor &gt;gi|13272383|gb|AAK17130.1|AF325062_1 unknown protein [Arabidopsis thaliana] &gt;gi|13430438|gb|AAK25841.1|AF360131_1 unknown protein [Arabidopsis thaliana] &gt;gi|15724326|gb|AAL06556.1|AF412103_1 At2g01670/T8O11.16 [Arabidopsis th…
GSBRNA2T00001874001	BnaA06g34780D	chrA06:22975841-22976919	0.168298	0.612656	-1.32808	0.00222446	-0.531632	0.13927	0.0856254	0.958429	-0.584698	0.0920959	0.557157	0.050918	AT1G14900.1	gi|6651027|gb|AAF22135.1|AF127919_1	high mobility group protein I/Y [Brassica napus]
GSBRNA2T00001878001	BnaA06g34810D	chrA06:23008796-23010993	0.0316784	0.926103	-1.1173	0.00272363	-1.90999	0.00024165	0.194863	0.852031	-0.364813	0.373443	-1.21931	0.000220818	AT2G01570.1	gi|75104298|sp|Q5BN23.1|RGA1_BRACM	RecName: Full=DELLA protein RGA1; AltName: Full=BrRGA1; AltName: Full=RGA-like protein 1 &gt;gi|60656559|gb|AAX33297.1| DELLA protein [Brassica rapa]
GSBRNA2T00001893001	BnaA06g34930D	chrA06:23101654-23104455	-0.1384	0.660406	0.532839	0.143764	0.509722	0.0780828	0.1704	0.871308	1.1621	0.000554701	0.0840565	0.792973	AT2G01450.4	gi|430217221|gb|AGA37182.1|	mitogen-activated protein kinase 17.1 [Brassica napus]
GSBRNA2T00001894001	BnaA06g34940D	chrA06:23105569-23110239	-1.04636	0.00126716	-1.37414	0.00110919	-1.42812	0.00024165	0.0206842	0.989267	-2.26401	0.000209137	-0.899557	0.0116633	AT2G01440.1	gi|186498546|ref|NP_178253.3|	DEAD/DEAH box RNA helicase family protein [Arabidopsis thaliana] &gt;gi|330250357|gb|AEC05451.1| DEAD/DEAH box RNA helicase family protein [Arabidopsis thaliana]
GSBRNA2T00001906001	BnaA06g35050D	chrA06:23146635-23148062	1.95161	0.000380191	2.02691	0.000428691	1.41107	0.00024165	-0.284543	0.672402	3.10604	0.000209137	1.41939	0.000220818	AT2G01250.1	gi|297817710|ref|XP_002876738.1|	60S ribosomal protein L7 [Arabidopsis lyrata subsp. lyrata] &gt;gi|297322576|gb|EFH52997.1| 60S ribosomal protein L7 [Arabidopsis lyrata subsp. lyrata]
GSBRNA2T00001910001	BnaA06g35090D	chrA06:23158687-23163383	0.622287	0.037443	0.821176	0.0265332	1.10052	0.00024165	-0.243499	0.763311	2.2308	0.000712323	1.00945	0.000220818	AT2G01190.1	gi|21553908|gb|AAM62991.1|	unknown [Arabidopsis thaliana]
GSBRNA2T00001911001	BnaA06g35100D	chrA06:23178692-23179882	-0.247944	0.561713	-1.42129	0.00984266	-2.16686	0.00257954	-0.529489	0.672834	0.332065	0.514385	-3.11839	0.0229085	AT2G01180.1	gi|18379166|ref|NP_565255.1|	lipid phosphate phosphatase 1 [Arabidopsis thaliana] &gt;gi|41017426|sp|Q9ZU49.2|LPP1_ARATH RecName: Full=Lipid phosphate phosphatase 1; Short=AtLPP1; AltName: Full=Phosphatidic acid phosphatase 1; Short=AtPAP1; AltName: Full=Prenyl diphosphate phosphatase &gt;gi|14020927|dbj|BAB47575.1| phosphatidic acid phosphatase [Arabidopsis thaliana] &gt;gi|20197584|gb|AAD14518.2| putative phosphatidic acid…
GSBRNA2T00001912001	BnaA06g35110D	chrA06:23180279-23182469	1.18747	0.000380191	-0.427512	0.278802	-0.0209108	0.958909	0.0913732	0.951731	0.373542	0.281938	-0.512802	0.0688471	AT2G01170.1	gi|18379164|ref|NP_565254.1|	bidirectional amino acid transporter 1 [Arabidopsis thaliana] &gt;gi|75315908|sp|Q9ZU50.2|BAT1_ARATH RecName: Full=Amino-acid permease BAT1; AltName: Full=Bidirectional amino acid transporter 1; AltName: Full=GABA permease; Short=AtGABP &gt;gi|2444271|gb|AAB71542.1| putative amino acid or GABA permease [Arabidopsis thaliana] &gt;gi|20197592|gb|AAD14517.2| putative amino acid or GABA permease [Ara…
GSBRNA2T00001914001	BnaA06g35120D	chrA06:23184972-23185657	0.0845164	0.826496	-1.66308	0.000428691	-3.03578	0.00024165	-0.512687	0.263621	-1.61239	0.000209137	-3.42635	0.000220818	AT2G01150.1	gi|18379162|ref|NP_565253.1|	putative E3 ubiquitin-protein ligase RHA2B [Arabidopsis thaliana] &gt;gi|51316550|sp|Q9ZU51.2|RHA2B_ARATH RecName: Full=Probable E3 ubiquitin-protein ligase RHA2B; AltName: Full=RING-H2 zinc finger protein RHA2b &gt;gi|3790571|gb|AAC68672.1| RING-H2 finger protein RHA2b [Arabidopsis thaliana] &gt;gi|20197589|gb|AAD14516.2| RING-H2 finger protein RHA2b [Arabidopsis thaliana] &gt;gi|98960889|gb|ABF…
GSBRNA2T00001915001	BnaA06g35130D	chrA06:23193332-23199484	-0.829325	0.0064127	-0.723003	0.0591181	-0.635118	0.0536811	-0.101232	0.946466	-1.60364	0.000209137	-0.203745	0.522458	AT2G01130.1	gi|297817698|ref|XP_002876732.1|	ATP binding protein [Arabidopsis lyrata subsp. lyrata] &gt;gi|297322570|gb|EFH52991.1| ATP binding protein [Arabidopsis lyrata subsp. lyrata]
GSBRNA2T00001916001	BnaA06g35140D	chrA06:23199558-23202440	-3.54541	1	1.20525	1	2.70215	0.0283523	-1.16436	1	0.109502	1	2.74977	0.00930258	AT2G01120.1	gi|49659270|emb|CAE01428.1|	origin recognition complex 4 subunit [Arabidopsis thaliana]
GSBRNA2T00001917001	BnaA06g35150D	chrA06:23202724-23204330	-0.271036	0.388047	-1.02634	0.0132988	-1.71274	0.00024165	0.384652	0.454649	-0.0593838	0.870517	-1.14668	0.000220818	AT2G01110.1	gi|18379153|ref|NP_565252.1|	Sec-independent protein translocase protein TATC [Arabidopsis thaliana] &gt;gi|75206327|sp|Q9SJV5.2|TATC_ARATH RecName: Full=Sec-independent protein translocase protein TATC, chloroplastic; AltName: Full=Protein ALBINO AND PALE GREEN 2; AltName: Full=Protein TWIN-ARGININE TRANSLOCATION C; AltName: Full=Protein UNFERTILIZED EMBRYO SAC 3; Flags: Precursor &gt;gi|4929312|gb|AAD33946.1|AF145045_1 TAT…
GSBRNA2T00001924001	BnaA06g35200D	chrA06:23218620-23222530	-0.892618	0.00099383	-1.01598	0.00539852	-0.981824	0.00158218	-0.215963	0.805997	-1.41534	0.000209137	-0.891117	0.000782891	AT1G03370.1	gi|297843150|ref|XP_002889456.1|	C2 domain-containing protein [Arabidopsis lyrata subsp. lyrata] &gt;gi|297335298|gb|EFH65715.1| C2 domain-containing protein [Arabidopsis lyrata subsp. lyrata]
GSBRNA2T00001925001	BnaA06g35210D	chrA06:23224257-23226802	1.39787	0.00152954	-0.166248	0.795423	-0.657859	0.251758	-0.0704937	0.978573	0.0479405	0.928799	-1.19456	0.0302133	AT2G38970.1	gi|590627388|ref|XP_007026435.1|	Zinc finger family protein isoform 2 [Theobroma cacao] &gt;gi|508781801|gb|EOY29057.1| Zinc finger family protein isoform 2 [Theobroma cacao]
GSBRNA2T00001927001	BnaA06g35230D	chrA06:23228882-23231075	0.515802	0.0622477	-0.903335	0.0123228	-2.90748	0.00024165	0.339714	0.533598	-0.892765	0.00611454	-1.61383	0.000220818	AT5G47800.1	gi|312283187|dbj|BAJ34459.1|	unnamed protein product [Thellungiella halophila]
GSBRNA2T00001934001	BnaA06g35280D	chrA06:23248381-23249373	0.900837	0.0321912	1.4964	0.00222446	0.972156	0.0366245	-1.31303	0.017394	0.386002	0.347485	0.864807	0.0201358	AT5G47740.1	gi|79531507|ref|NP_199585.2|	Adenine nucleotide alpha hydrolases-like superfamily protein [Arabidopsis thaliana] &gt;gi|27754475|gb|AAO22685.1| unknown protein [Arabidopsis thaliana] &gt;gi|28394029|gb|AAO42422.1| unknown protein [Arabidopsis thaliana] &gt;gi|332008183|gb|AED95566.1| Adenine nucleotide alpha hydrolases-like superfamily protein [Arabidopsis thaliana]
GSBRNA2T00001938001	BnaA06g35320D	chrA06:23259984-23269557	-0.812306	0.0107542	-0.648157	0.111896	-0.789238	0.0381967	-0.00944656	0.99387	-1.51124	0.000209137	-0.568553	0.0651726	AT5G47690.1	gi|297794445|ref|XP_002865107.1|	binding protein [Arabidopsis lyrata subsp. lyrata] &gt;gi|297310942|gb|EFH41366.1| binding protein [Arabidopsis lyrata subsp. lyrata]
GSBRNA2T00001942001	BnaA06g35360D	chrA06:23276976-23279454	-0.550496	0.125067	-1.29406	0.00497692	-3.18387	0.000457385	-0.437264	0.621358	-1.13272	0.0138169	-1.39446	0.00281746	AT5G47650.1	gi|18422823|ref|NP_568687.1|	nudix hydrolase 2 [Arabidopsis thaliana] &gt;gi|68565924|sp|Q94B74.1|NUDT2_ARATH RecName: Full=Nudix hydrolase 2; Short=AtNUDT2; AltName: Full=ADP-ribose pyrophosphatase; AltName: Full=NADH pyrophosphatase &gt;gi|14596037|gb|AAK68746.1| MutT domain protein-like [Arabidopsis thaliana] &gt;gi|17978727|gb|AAL47357.1| MutT domain protein-like [Arabidopsis thaliana] &gt;gi|332008163|gb|AED95546.1| nud…
GSBRNA2T00001950001	BnaA06g35440D	chrA06:23295432-23296673	0.229419	0.462238	0.640509	0.0808016	1.29706	0.00024165	0.16215	0.896401	1.93595	0.000209137	2.24321	0.000220818	AT5G47570.1	gi|590676947|ref|XP_007039883.1|	NADH dehydrogenase 1 beta subcomplex subunit 8 [Theobroma cacao] &gt;gi|508777128|gb|EOY24384.1| NADH dehydrogenase 1 beta subcomplex subunit 8 [Theobroma cacao]
GSBRNA2T00001951001	BnaA06g35450D	chrA06:23298820-23301586	-0.973665	0.00273937	-1.31655	0.0113188	-2.53419	0.00024165	0.335996	0.680518	-0.958485	0.0635884	-1.50538	0.000220818	AT5G47560.1	gi|297790903|ref|XP_002863336.1|	ATSDAT [Arabidopsis lyrata subsp. lyrata] &gt;gi|297309171|gb|EFH39595.1| ATSDAT [Arabidopsis lyrata subsp. lyrata]
GSBRNA2T00001952001	BnaA06g35460D	chrA06:23302822-23303267	-1.24983	0.00099383	0.0892555	0.849013	-0.761266	0.0577745	-0.891203	0.0757554	0.686838	0.0604861	0.990281	0.00450954	AT5G47550.1	gi|289583687|gb|ADD10748.1|	phytocystatin 5 [Brassica rapa subsp. pekinensis]
GSBRNA2T00001953001	BnaA06g35470D	chrA06:23305119-23307528	-0.202918	0.502405	-0.061835	0.885007	0.531023	0.0613355	0.190001	0.839924	1.02871	0.00412275	0.936667	0.000220818	AT5G47540.1	gi|89257483|gb|ABD64974.1|	MO25 protein -related [Brassica oleracea]
GSBRNA2T00001954001	BnaA06g35480D	chrA06:23308338-23310409	-0.308264	0.424498	-0.173451	0.741214	-0.433703	0.314839	0.231692	0.853679	-1.49853	0.00156419	-0.703209	0.0656645	AT5G47520.1	gi|89257484|gb|ABD64975.1|	Ras family GTP-binding protein [Brassica oleracea]
GSBRNA2T00001957001	BnaC08g21400D	chrC08:24065976-24066584	1.68492	0.000701715	3.31073	0.000428691	3.86563	0.00024165	-0.216797	0.963592	6.39251	0.000389446	4.87588	0.000220818	-	gi|6723429|emb|CAB66922.1|	putative protein [Arabidopsis thaliana]
GSBRNA2T00001968001	BnaC08g21480D	chrC08:24126810-24127566	1.62611	0.000380191	1.52841	0.000428691	0.844854	0.00336052	-0.131911	0.925247	3.25972	0.00846026	1.16884	0.000220818	AT3G49910.1	gi|15229631|ref|NP_190560.1|	60S ribosomal protein L26-1 [Arabidopsis thaliana] &gt;gi|297816242|ref|XP_002876004.1| 60S ribosomal protein L26 [Arabidopsis lyrata subsp. lyrata] &gt;gi|27735242|sp|P51414.2|RL261_ARATH RecName: Full=60S ribosomal protein L26-1 &gt;gi|13877791|gb|AAK43973.1|AF370158_1 putative 60S ribosomal protein [Arabidopsis thaliana] &gt;gi|6723436|emb|CAB66929.1| 60S RIBOSOMAL PROTEIN-like [Arabidopsis th…
GSBRNA2T00001979001	BnaC08g21500D	chrC08:24295406-24296893	0.0391188	0.917108	0.781586	0.0276037	0.894367	0.0042536	-0.348834	0.642363	0.776027	0.0189662	1.02881	0.000605739	AT3G50070.1	gi|15229665|ref|NP_190576.1|	cyclin-D3-3 [Arabidopsis thaliana] &gt;gi|75313638|sp|Q9SN11.1|CCD33_ARATH RecName: Full=Cyclin-D3-3; AltName: Full=G1/S-specific cyclin-D3-3; Short=CycD3;3 &gt;gi|6522928|emb|CAB62115.1| cyclin D3-like protein [Arabidopsis thaliana] &gt;gi|15450595|gb|AAK96569.1| AT3g50070/F3A4_150 [Arabidopsis thaliana] &gt;gi|17380632|gb|AAL36079.1| AT3g50070/F3A4_150 [Arabidopsis thaliana] &gt;gi|21593092|gb|…
GSBRNA2T00001994001	BnaC08g21600D	chrC08:24391507-24393756	-0.459471	0.142734	-1.09639	0.0073225	-1.38212	0.000457385	0.240114	0.776848	-1.6217	0.000209137	-0.998731	0.000605739	AT3G50210.3	gi|18409039|ref|NP_566930.1|	2-oxoglutarate-Fe(II)-dependent oxygenase domain-containing protein [Arabidopsis thaliana] &gt;gi|79314687|ref|NP_001030834.1| 2-oxoglutarate-Fe(II)-dependent oxygenase domain-containing protein [Arabidopsis thaliana] &gt;gi|75297895|sp|Q84MB6.1|DIOX2_ARATH RecName: Full=Probable 2-oxoglutarate-dependent dioxygenase At3g49630 &gt;gi|30102622|gb|AAP21229.1| At3g50210 [Arabidopsis thaliana] &gt;gi|…
GSBRNA2T00001997001	BnaC08g21610D	chrC08:24402704-24403739	0.306353	0.585333	-1.37334	0.0840746	1.41773	0.0157431	-3.15005	0.00280707	-2.22877	0.000209137	-2.51242	0.000220818	AT3G50220.1	gi|15229700|ref|NP_190591.1|	protein IRREGULAR XYLEM 15 [Arabidopsis thaliana] &gt;gi|75206920|sp|Q9SNE5.1|IRX15_ARATH RecName: Full=Protein IRREGULAR XYLEM 15; Short=AtIRX15 &gt;gi|6523033|emb|CAB62301.1| putative protein [Arabidopsis thaliana] &gt;gi|91806556|gb|ABE66005.1| unknown [Arabidopsis thaliana] &gt;gi|332645121|gb|AEE78642.1| uncharacterized protein AT3G50220 [Arabidopsis thaliana]
GSBRNA2T00002000001	BnaC08g21640D	chrC08:24426967-24427633	0.527832	0.0644448	0.585483	0.108565	1.22062	0.00024165	0.558978	0.117596	1.36271	0.00115287	0.972324	0.000220818	AT3G50260.1	gi|297816272|ref|XP_002876019.1|	ATERF#011/CEJ1 [Arabidopsis lyrata subsp. lyrata] &gt;gi|297321857|gb|EFH52278.1| ATERF#011/CEJ1 [Arabidopsis lyrata subsp. lyrata]
GSBRNA2T00002014001	BnaC08g21750D	chrC08:24505351-24506563	-0.274193	0.492937	-0.154294	0.773568	-1.35247	0.00721091	0.793594	0.120243	1.08267	0.00567963	0.182641	0.692825	AT3G50340.1	gi|15240167|ref|NP_201503.1|	uncharacterized protein [Arabidopsis thaliana] &gt;gi|9758547|dbj|BAB08941.1| unnamed protein product [Arabidopsis thaliana] &gt;gi|115646816|gb|ABJ17128.1| At5g67020 [Arabidopsis thaliana] &gt;gi|332010908|gb|AED98291.1| uncharacterized protein AT5G67020 [Arabidopsis thaliana]
GSBRNA2T00002041001	BnaC08g21910D	chrC08:24608655-24609345	1.53911	0.000701715	2.80186	0.000428691	2.81309	0.00024165	0.149663	0.95176	5.58359	0.000209137	2.20085	0.000220818	AT3G50410.1	gi|15229744|ref|NP_190610.1|	Dof zinc finger protein DOF3.4 [Arabidopsis thaliana] &gt;gi|55584036|sp|Q39088.2|DOF34_ARATH RecName: Full=Dof zinc finger protein DOF3.4; Short=AtDOF3.4; AltName: Full=OBF-binding protein 1 &gt;gi|7630027|emb|CAB88324.1| DNA binding protein [Arabidopsis thaliana] &gt;gi|332645143|gb|AEE78664.1| Dof zinc finger protein DOF3.4 [Arabidopsis thaliana]
GSBRNA2T00002072001	BnaC08g04130D	chrC08:4519817-4529438	0.281344	0.46143	-1.32752	0.0143641	-4.55954	0.0143102	-0.176152	0.937534	-1.3497	0.0199248	-2.69445	0.00648227	AT1G75710.1	gi|297852390|ref|XP_002894076.1|	predicted protein [Arabidopsis lyrata subsp. lyrata] &gt;gi|297339918|gb|EFH70335.1| predicted protein [Arabidopsis lyrata subsp. lyrata]
GSBRNA2T00002075001	BnaC08g04140D	chrC08:4540024-4540987	1.18885	0.00273937	1.35076	0.00296445	1.13858	0.00748015	0.538546	0.749599	1.32301	0.0321408	-0.144626	0.852097	AT5G22100.1	gi|568884435|ref|XP_006494891.1|	PREDICTED: probable RNA 3&apos;-terminal phosphate cyclase-like protein-like [Citrus sinensis]
GSBRNA2T00002108001	BnaC08g04340D	chrC08:4731897-4734133	0.117143	0.730623	-1.41005	0.000428691	-2.10013	0.00024165	-0.131248	0.924478	-0.552594	0.0968732	-1.27479	0.000220818	AT1G47670.1	gi|297852368|ref|XP_002894065.1|	amino acid transporter family protein [Arabidopsis lyrata subsp. lyrata] &gt;gi|297339907|gb|EFH70324.1| amino acid transporter family protein [Arabidopsis lyrata subsp. lyrata]
GSBRNA2T00002151001	BnaC08g04470D	chrC08:5038470-5040407	0.408596	0.133191	1.10026	0.00195619	1.64457	0.00024165	-0.201741	0.826657	1.70106	0.000209137	2.20361	0.000220818	AT1G47420.1	gi|18401719|ref|NP_564506.1|	succinate dehydrogenase 5 [Arabidopsis thaliana] &gt;gi|25091506|sp|Q9SX77.1|UMP6_ARATH RecName: Full=Uncharacterized protein At1g47420, mitochondrial; Flags: Precursor &gt;gi|5668814|gb|AAD46040.1|AC007519_25 ESTs gb|H36253 and gb|AA04251 come from this gene [Arabidopsis thaliana] &gt;gi|12744995|gb|AAK06877.1|AF344326_1 unknown protein [Arabidopsis thaliana] &gt;gi|14334512|gb|AAK59453.1| unkno…
GSBRNA2T00002155001	BnaC08g04510D	chrC08:5149078-5149717	-0.582089	0.426291	2.35515	0.00168675	1.81013	0.00653187	-0.0329249	1	5.17264	0.291437	4.15581	0.322647	AT3G02040.1	gi|28058728|gb|AAO29946.1|	expressed protein [Arabidopsis thaliana]
GSBRNA2T00002163001	BnaC08g04540D	chrC08:5174725-5177744	-0.170153	0.65644	0.928391	0.0203679	0.200242	0.629259	-0.924304	0.0711897	0.700683	0.0616034	1.14012	0.00145348	AT1G47380.1	gi|18401703|ref|NP_564504.1|	putative protein phosphatase 2C 12 [Arabidopsis thaliana] &gt;gi|75172944|sp|Q9FX08.1|P2C12_ARATH RecName: Full=Probable protein phosphatase 2C 12; Short=AtPP2C12 &gt;gi|9993354|gb|AAG11427.1|AC015449_9 Unknown protein [Arabidopsis thaliana] &gt;gi|23297634|gb|AAN12997.1| unknown protein [Arabidopsis thaliana] &gt;gi|332194040|gb|AEE32161.1| putative protein phosphatase 2C 12 [Arabidopsis thalian…
GSBRNA2T00002168001	BnaC08g04580D	chrC08:5200512-5201679	1.1303	0.000380191	1.05053	0.00320085	0.53687	0.0751518	-0.152708	0.905623	2.09458	0.000209137	1.20586	0.000220818	AT1G47278.2	gi|145324875|ref|NP_001077684.1|	uncharacterized protein [Arabidopsis thaliana] &gt;gi|98961697|gb|ABF59178.1| unknown protein [Arabidopsis thaliana] &gt;gi|332194028|gb|AEE32149.1| uncharacterized protein AT1G47278 [Arabidopsis thaliana]
GSBRNA2T00002169001	BnaC04g03740D	chrC04:2679535-2684199	-0.577646	0.030832	-0.927077	0.0108565	-2.63852	0.00024165	-0.728316	0.0190231	-1.80611	0.000209137	-1.15784	0.000220818	AT2G44450.1	gi|297824463|ref|XP_002880114.1|	glycosyl hydrolase family 1 protein [Arabidopsis lyrata subsp. lyrata] &gt;gi|297325953|gb|EFH56373.1| glycosyl hydrolase family 1 protein [Arabidopsis lyrata subsp. lyrata]
GSBRNA2T00002171001	BnaC04g03720D	chrC04:2658207-2661160	-0.26904	0.642305	3.2321	0.000428691	5.39837	0.00024165	-0.461018	1	2.91157	0.00945159	5.76349	0.00237646	AT3G60120.1	gi|297824461|ref|XP_002880113.1|	predicted protein [Arabidopsis lyrata subsp. lyrata] &gt;gi|297325952|gb|EFH56372.1| predicted protein [Arabidopsis lyrata subsp. lyrata]
GSBRNA2T00002182001	BnaC04g03690D	chrC04:2629029-2631376	-0.188825	0.621558	-0.350158	0.457322	-1.43838	0.00336052	0.381691	0.541975	-1.03247	0.00434785	-1.32492	0.000220818	AT2G44430.1	gi|15224877|ref|NP_181971.1|	DNA-binding bromodomain-containing protein [Arabidopsis thaliana] &gt;gi|3128185|gb|AAC16089.1| unknown protein [Arabidopsis thaliana] &gt;gi|21539425|gb|AAM53265.1| unknown protein [Arabidopsis thaliana] &gt;gi|32306497|gb|AAP78932.1| At2g44430 [Arabidopsis thaliana] &gt;gi|330255325|gb|AEC10419.1| DNA-binding bromodomain-containing protein [Arabidopsis thaliana]
GSBRNA2T00002184001	BnaC04g03670D	chrC04:2623666-2625246	0.169263	0.60639	-0.202569	0.637127	0.0709311	0.862112	0.0087931	0.99387	1.27122	0.000712323	0.496119	0.0731114	AT2G44410.1	gi|297824453|ref|XP_002880109.1|	protein binding protein [Arabidopsis lyrata subsp. lyrata] &gt;gi|297325948|gb|EFH56368.1| protein binding protein [Arabidopsis lyrata subsp. lyrata]
GSBRNA2T00002196001	BnaC04g03590D	chrC04:2554826-2557966	-0.915677	0.000380191	-0.768713	0.0346157	-0.853289	0.00583862	0.287907	0.660845	-1.93256	0.000209137	-1.34444	0.000220818	AT2G44280.2	gi|145331127|ref|NP_001078055.1|	major facilitator protein [Arabidopsis thaliana] &gt;gi|145360981|ref|NP_181957.2| major facilitator protein [Arabidopsis thaliana] &gt;gi|22135824|gb|AAM91098.1| AT3g60070/T2O9_50 [Arabidopsis thaliana] &gt;gi|27363300|gb|AAO11569.1| At3g60070/T2O9_50 [Arabidopsis thaliana] &gt;gi|330255307|gb|AEC10401.1| major facilitator protein [Arabidopsis thaliana] &gt;gi|330255308|gb|AEC10402.1| major faci…
GSBRNA2T00002197001	BnaC04g03580D	chrC04:2552023-2554393	-0.103282	0.801998	0.611822	0.140383	0.388313	0.330758	0.148003	0.931511	-1.11618	0.00825956	-0.0120815	0.973199	AT2G44270.1	gi|145360979|ref|NP_181956.2|	ROL5, repressor of LRX1 [Arabidopsis thaliana] &gt;gi|226711456|sp|O64862.2|CTU1_ARATH RecName: Full=Cytoplasmic tRNA 2-thiolation protein 1; AltName: Full=Cytoplasmic tRNA adenylyltransferase 1 &gt;gi|26449617|dbj|BAC41934.1| unknown protein [Arabidopsis thaliana] &gt;gi|30725380|gb|AAP37712.1| At2g44270 [Arabidopsis thaliana] &gt;gi|330255305|gb|AEC10399.1| ROL5, repressor of LRX1 [Arabidopsis …
GSBRNA2T00002202001	BnaC04g03540D	chrC04:2532989-2535228	-0.541077	0.107974	-0.416169	0.342727	-2.81827	0.00024165	-2.76873	0.00280707	-2.80455	0.00156419	-3.73447	0.0101276	AT2G44220.1	gi|186507975|ref|NP_181951.3|	uncharacterized protein [Arabidopsis thaliana] &gt;gi|330255299|gb|AEC10393.1| uncharacterized protein AT2G44220 [Arabidopsis thaliana]
GSBRNA2T00002203001	BnaC04g03530D	chrC04:2531649-2532926	-0.391837	0.422248	-0.0130424	0.987141	-2.78663	0.00734593	-2.59939	0.449856	-1.55546	0.111319	-3.06356	0.333318	AT2G44220.1	gi|297825681|ref|XP_002880723.1|	predicted protein [Arabidopsis lyrata subsp. lyrata] &gt;gi|297326562|gb|EFH56982.1| predicted protein [Arabidopsis lyrata subsp. lyrata]
GSBRNA2T00002211001	BnaC04g03470D	chrC04:2464302-2464952	-1.45624	0.00404745	-1.17637	0.0533943	-6.41411	0.23975	-0.213469	0.921003	-2.2121	0.00622138	-3.5268	0.026809	AT2G44230.1	gi|590613151|ref|XP_007022584.1|	Uncharacterized protein TCM_033363 [Theobroma cacao] &gt;gi|508722212|gb|EOY14109.1| Uncharacterized protein TCM_033363 [Theobroma cacao]
GSBRNA2T00002212001	BnaC04g03460D	chrC04:2462953-2464234	-1.83299	0.000380191	-1.39317	0.00454217	-7.17069	0.315865	0.0014433	0.995524	-1.61394	0.000389446	-3.95894	0.00095736	AT2G44230.1	gi|18406495|ref|NP_030964.1|	uncharacterized protein [Arabidopsis thaliana] &gt;gi|15293039|gb|AAK93630.1| unknown protein [Arabidopsis thaliana] &gt;gi|20197184|gb|AAC16076.2| expressed protein [Arabidopsis thaliana] &gt;gi|22136978|gb|AAM91718.1| unknown protein [Arabidopsis thaliana] &gt;gi|330255303|gb|AEC10397.1| uncharacterized protein AT2G44260 [Arabidopsis thaliana]
GSBRNA2T00002216001	BnaC04g03430D	chrC04:2428954-2431211	-0.572936	0.0497149	-1.04408	0.00767857	-1.16842	0.00024165	0.0523807	0.973563	-1.3967	0.000209137	-1.362	0.000220818	AT2G44210.1	gi|18406483|ref|NP_030959.1|	uncharacterized protein [Arabidopsis thaliana] &gt;gi|3128168|gb|AAC16072.1| expressed protein [Arabidopsis thaliana] &gt;gi|15081719|gb|AAK82514.1| At2g44210/F4I1.2 [Arabidopsis thaliana] &gt;gi|21593455|gb|AAM65422.1| unknown [Arabidopsis thaliana] &gt;gi|22137094|gb|AAM91392.1| At2g44210/F4I1.2 [Arabidopsis thaliana] &gt;gi|330255297|gb|AEC10391.1| uncharacterized protein AT2G44210 [Arabidopsi…
GSBRNA2T00002219001	BnaC04g03400D	chrC04:2411694-2414466	0.439938	0.137196	1.46997	0.000428691	3.32068	0.00024165	-0.727424	0.0554969	0.678354	0.0504211	3.16378	0.000220818	AT2G44160.1	gi|18406468|ref|NP_566011.1|	methylenetetrahydrofolate reductase 2 [Arabidopsis thaliana] &gt;gi|22096355|sp|O80585.2|MTHR2_ARATH RecName: Full=Methylenetetrahydrofolate reductase 2; Short=AtMTHFR2 &gt;gi|5911427|gb|AAD55788.1|AF181967_1 methylenetetrahydrofolate reductase MTHFR2 [Arabidopsis thaliana] &gt;gi|15215810|gb|AAK91450.1| At2g44160/F6E13.29 [Arabidopsis thaliana] &gt;gi|20197075|gb|AAC23420.2| putative methylenete…
GSBRNA2T00002220001	BnaC04g03390D	chrC04:2408831-2411322	-0.729577	0.0431823	-0.550291	0.218534	-0.497358	0.230758	0.330963	0.708986	-1.3631	0.0024645	-0.330032	0.381072	AT2G44150.1	gi|18406465|ref|NP_566010.1|	histone-lysine N-methyltransferase ASHH3 [Arabidopsis thaliana] &gt;gi|94707125|sp|Q945S8.2|ASHH3_ARATH RecName: Full=Histone-lysine N-methyltransferase ASHH3; AltName: Full=ASH1 homolog 3; AltName: Full=Protein SET DOMAIN GROUP 7 &gt;gi|15028059|gb|AAK76560.1| unknown protein [Arabidopsis thaliana] &gt;gi|20197070|gb|AAC23419.2| expressed protein [Arabidopsis thaliana] &gt;gi|20259301|gb|AAM1438…
GSBRNA2T00002227001	BnaC04g03350D	chrC04:2372773-2374402	1.17425	0.000380191	1.0951	0.003891	0.816695	0.00380601	-0.161707	0.882378	2.54796	0.000209137	1.16621	0.000220818	AT2G44120.2	gi|30689617|ref|NP_850410.1|	60S ribosomal protein L7-3 [Arabidopsis thaliana] &gt;gi|38503416|sp|P60039.1|RL73_ARATH RecName: Full=60S ribosomal protein L7-3 &gt;gi|17386142|gb|AAL38617.1|AF446884_1 At2g44120/F6E13.25 [Arabidopsis thaliana] &gt;gi|15450713|gb|AAK96628.1| At2g44120/F6E13.25 [Arabidopsis thaliana] &gt;gi|17473920|gb|AAL38372.1| 60S ribosomal protein L7 [Arabidopsis thaliana] &gt;gi|20148291|gb|AAM10036.1| 60S…
GSBRNA2T00002231001	BnaC04g03310D	chrC04:2350487-2350817	3.7304	0.000380191	4.78047	0.000428691	4.75164	0.00024165	0.921097	0.244913	5.51338	0.000209137	3.46884	0.000220818	AT2G44080.1	gi|30689607|ref|NP_850409.1|	ARGOS-like protein [Arabidopsis thaliana] &gt;gi|75158872|sp|Q8RXL7.1|ARL_ARATH RecName: Full=ARGOS-like protein &gt;gi|19423990|gb|AAL87296.1| unknown protein [Arabidopsis thaliana] &gt;gi|24030325|gb|AAN41330.1| unknown protein [Arabidopsis thaliana] &gt;gi|86451129|gb|ABC96792.1| ARGOS-like [Arabidopsis thaliana] &gt;gi|330255277|gb|AEC10371.1| ARGOS-like protein [Arabidopsis thaliana]
GSBRNA2T00002232001	BnaC04g03300D	chrC04:2337954-2339940	1.73578	0.000380191	2.25669	0.000428691	2.17151	0.00024165	0.0414127	0.983301	2.82483	0.000209137	1.67076	0.000220818	AT2G44065.2	gi|297824397|ref|XP_002880081.1|	ribosomal protein L2 family protein [Arabidopsis lyrata subsp. lyrata] &gt;gi|297325920|gb|EFH56340.1| ribosomal protein L2 family protein [Arabidopsis lyrata subsp. lyrata]
GSBRNA2T00002233001	BnaC04g03290D	chrC04:2329176-2330912	0.225702	0.524812	0.129138	0.778095	0.0803801	0.850978	-0.19214	0.861831	1.03559	0.00221472	-0.0408697	0.906186	AT2G44020.1	gi|18406426|ref|NP_566005.1|	mitochondrial transcription termination factor family protein [Arabidopsis thaliana] &gt;gi|3212859|gb|AAC23410.1| expressed protein [Arabidopsis thaliana] &gt;gi|14532592|gb|AAK64024.1| unknown protein [Arabidopsis thaliana] &gt;gi|19310761|gb|AAL85111.1| unknown protein [Arabidopsis thaliana] &gt;gi|330255268|gb|AEC10362.1| mitochondrial transcription termination factor family protein [Arabidop…
GSBRNA2T00002245001	BnaC04g03180D	chrC04:2295211-2297200	0.0333857	0.954632	0.614059	0.258699	1.27855	0.00931452	-0.214798	0.92398	0.0420197	0.931255	0.297698	0.534489	AT2G43910.1	gi|75331625|sp|Q93V78.1|TMT1_BRAOL	RecName: Full=Thiocyanate methyltransferase 1 &gt;gi|14583119|gb|AAK69760.1|AF387791_1 thiol methyltransferase 1 [Brassica oleracea] &gt;gi|14583123|gb|AAK69762.1|AF387793_1 thiol methyltransferase 1 [Brassica oleracea]
GSBRNA2T00002253001	BnaC04g03120D	chrC04:2266127-2267620	1.02145	0.000380191	2.49166	0.000428691	1.92486	0.00024165	-0.422259	0.528292	2.85399	0.000209137	2.76244	0.000220818	AT2G43840.1	gi|15224372|ref|NP_181912.1|	UDP-glycosyltransferase 74 F1 [Arabidopsis thaliana] &gt;gi|75277343|sp|O22820.1|U74F1_ARATH RecName: Full=UDP-glycosyltransferase 74F1; AltName: Full=Flavonol 7-O-glucosyltransferase &gt;gi|2281086|gb|AAB64022.1| putative glucosyltransferase [Arabidopsis thaliana] &gt;gi|330255239|gb|AEC10333.1| UDP-glycosyltransferase 74 F1 [Arabidopsis thaliana] &gt;gi|591402134|gb|AHL38794.1| glycosyltransfer…
GSBRNA2T00002254001	BnaC04g03110D	chrC04:2262849-2264462	1.76241	0.00621786	1.08824	0.126661	3.02898	0.00122482	2.30714	0.00506447	1.64813	0.0260477	3.64251	0.000220818	AT2G43820.1	gi|297824375|ref|XP_002880070.1|	UDP-glucosyltransferase 74F2 [Arabidopsis lyrata subsp. lyrata] &gt;gi|297325909|gb|EFH56329.1| UDP-glucosyltransferase 74F2 [Arabidopsis lyrata subsp. lyrata]
GSBRNA2T00002259001	BnaC04g03070D	chrC04:2244209-2247349	0.293029	0.317118	-0.0776887	0.856516	-0.00769086	0.981848	0.184865	0.851893	1.45698	0.00836146	0.480286	0.0613821	AT2G43770.1	gi|297828095|ref|XP_002881930.1|	transducin family protein [Arabidopsis lyrata subsp. lyrata] &gt;gi|297327769|gb|EFH58189.1| transducin family protein [Arabidopsis lyrata subsp. lyrata]
GSBRNA2T00002260001	BnaC04g03060D	chrC04:2242967-2244089	1.03874	0.000380191	1.74024	0.000428691	1.75775	0.00024165	0.436173	0.563962	1.7419	0.000209137	1.87097	0.000220818	AT2G43760.3	gi|15224353|ref|NP_181904.1|	Molybdopterin synthase catalytic subunit [Arabidopsis thaliana] &gt;gi|145331119|ref|NP_001078051.1| Molybdopterin synthase catalytic subunit [Arabidopsis thaliana] &gt;gi|186507823|ref|NP_001118518.1| Molybdopterin synthase catalytic subunit [Arabidopsis thaliana] &gt;gi|75219157|sp|O22827.1|MOC2B_ARATH RecName: Full=Molybdopterin synthase catalytic subunit; AltName: Full=Molybdenum cofactor syn…
GSBRNA2T00002261001	BnaC04g03050D	chrC04:2240294-2242728	0.26956	0.36694	0.96668	0.00822743	1.05969	0.00024165	0.20512	0.818613	0.55018	0.144043	0.148883	0.595649	AT2G43750.2	gi|15224351|ref|NP_181903.1|	O-acetylserine (thiol) lyase (OAS-TL) isoform oasB [Arabidopsis thaliana] &gt;gi|334184908|ref|NP_001189745.1| O-acetylserine (thiol) lyase (OAS-TL) isoform oasB [Arabidopsis thaliana] &gt;gi|12643285|sp|P47999.2|CYSKP_ARATH RecName: Full=Cysteine synthase, chloroplastic/chromoplastic; AltName: Full=At.OAS.7-4; AltName: Full=Beta-substituted Ala synthase 2;1; Short=ARAth-Bsas2;1; AltName: Full=CS…
GSBRNA2T00002269001	BnaC04g02990D	chrC04:2119106-2119732	1.77676	0.000380191	-0.0243948	0.980098	4.18448	0.00024165	1.95693	0.00280707	1.53851	0.000209137	2.53572	0.000220818	AT2G43510.1	gi|85539361|emb|CAJ44305.1|	rapeseed putative trypsin inhibitor 1 [Brassica napus]
GSBRNA2T00002270001	BnaC04g02980D	chrC04:2115456-2118921	-0.694516	0.0210088	-0.351749	0.378009	-0.644798	0.0519761	0.135611	0.924614	-1.71349	0.000209137	-0.682789	0.0248697	AT2G43500.2	gi|297824333|ref|XP_002880049.1|	RWP-RK domain-containing protein [Arabidopsis lyrata subsp. lyrata] &gt;gi|297325888|gb|EFH56308.1| RWP-RK domain-containing protein [Arabidopsis lyrata subsp. lyrata]
GSBRNA2T00002272001	BnaC04g02960D	chrC04:2094320-2096133	0.378323	0.182124	-1.00984	0.00695548	-4.23225	0.00024165	0.102392	0.946539	-0.291372	0.388463	-2.1202	0.000220818	AT4G37470.1	gi|453056147|pdb|4HRX|A	Chain A, Crystal Structure Of Kai2 &gt;gi|453056148|pdb|4HRY|A Chain A, The Structure Of Arabidopsis Thaliana Kai2 &gt;gi|453056153|pdb|4HTA|A Chain A, The Structure Of The Karrikin Insensitive (kai2) Protein In Arabidopsis Thaliana
GSBRNA2T00002275001	BnaC04g02930D	chrC04:2087148-2088147	1.34295	0.000380191	1.15654	0.00272363	0.746093	0.0353017	-0.272031	0.801755	2.61788	0.000209137	1.42356	0.000220818	AT3G59540.1	gi|502078539|ref|XP_004485978.1|	PREDICTED: 60S ribosomal protein L38-like [Cicer arietinum]
GSBRNA2T00002279001	BnaC04g02910D	chrC04:2058111-2061734	-0.667057	0.0497149	-0.621335	0.145269	1.11288	0.00122482	0.174528	0.901375	-0.628672	0.0771119	0.468629	0.145542	AT2G43400.1	gi|297824323|ref|XP_002880044.1|	electron-transfer flavoprotein:ubiquinone oxidoreductase [Arabidopsis lyrata subsp. lyrata] &gt;gi|297325883|gb|EFH56303.1| electron-transfer flavoprotein:ubiquinone oxidoreductase [Arabidopsis lyrata subsp. lyrata]
GSBRNA2T00002281001	BnaC04g02890D	chrC04:2047238-2051103	0.571342	0.0353992	1.06491	0.00432775	0.942006	0.0010414	-0.057623	0.971674	1.4038	0.000209137	1.11145	0.000220818	AT2G43360.1	gi|114324485|gb|ABI63585.1|	biotin synthase [Brassica rapa subsp. pekinensis]
GSBRNA2T00002298001	BnaC04g02760D	chrC04:1988214-1992126	0.71275	0.0155969	4.0845	0.000428691	3.60231	0.00024165	-0.158391	1	5.88714	0.000209137	6.10254	0.000220818	AT2G43150.1	-	-
GSBRNA2T00002303001	BnaC04g02750D	chrC04:1962366-1966518	1.36534	0.0628386	1.54586	0.0657707	1.61355	1	0.128087	1	3.25331	0.00233905	1.28597	1	AT2G43140.2	gi|334184893|ref|NP_001189738.1|	transcription factor bHLH129 [Arabidopsis thaliana] &gt;gi|330255120|gb|AEC10214.1| transcription factor bHLH129 [Arabidopsis thaliana]
GSBRNA2T00002305001	BnaC04g02730D	chrC04:1957437-1959240	-0.432232	0.146446	1.50755	0.000428691	1.67528	0.00024165	0.0833103	0.957493	-0.43536	0.199422	-0.86634	0.00207195	AT2G43120.1	gi|30689259|ref|NP_850385.1|	pirin-like protein [Arabidopsis thaliana] &gt;gi|150421627|sp|Q9ZW82.3|PIRL2_ARATH RecName: Full=Pirin-like protein At2g43120 &gt;gi|110737526|dbj|BAF00705.1| putative pirin protein [Arabidopsis thaliana] &gt;gi|119360079|gb|ABL66768.1| At2g43120 [Arabidopsis thaliana] &gt;gi|330255117|gb|AEC10211.1| pirin-like protein [Arabidopsis thaliana]
GSBRNA2T00002306001	BnaC04g02720D	chrC04:1951330-1953686	1.00323	0.00874126	0.934557	0.03511	-0.733055	0.14827	-0.420057	0.672541	0.271096	0.507141	-0.47488	0.261362	AT2G43110.1	gi|30689255|ref|NP_850384.1|	uncharacterized protein [Arabidopsis thaliana] &gt;gi|26452917|dbj|BAC43536.1| unknown protein [Arabidopsis thaliana] &gt;gi|114050605|gb|ABI49452.1| At2g43110 [Arabidopsis thaliana] &gt;gi|330255116|gb|AEC10210.1| uncharacterized protein AT2G43110 [Arabidopsis thaliana]
GSBRNA2T00002315001	BnaC03g30230D	chrC03:18313304-18315692	-0.592317	0.034641	-1.32649	0.00272363	-2.15172	0.00024165	0.0834437	0.958429	-1.46931	0.000209137	-0.95804	0.000220818	AT4G03280.1	gi|297813975|ref|XP_002874871.1|	Rieske fes protein [Arabidopsis lyrata subsp. lyrata] &gt;gi|297320708|gb|EFH51130.1| Rieske fes protein [Arabidopsis lyrata subsp. lyrata]
GSBRNA2T00002318001	BnaC03g30250D	chrC03:18322271-18323466	0.753409	0.0123785	1.60281	0.000428691	1.6899	0.00024165	-0.115083	0.944808	2.34489	0.000209137	1.74051	0.000220818	AT4G03240.1	gi|42566266|ref|NP_192233.2|	frataxin [Arabidopsis thaliana] &gt;gi|83302740|sp|Q9ZR07.2|FRDA_ARATH RecName: Full=Frataxin, mitochondrial; Short=Fxn; Flags: Precursor &gt;gi|48958525|gb|AAT47815.1| At4g03240 [Arabidopsis thaliana] &gt;gi|51860727|gb|AAU11485.1| mitochondrial frataxin-like [Arabidopsis thaliana] &gt;gi|51971038|dbj|BAD44211.1| putative frataxin-like protein [Arabidopsis thaliana] &gt;gi|51971859|dbj|BAD44594.…
GSBRNA2T00002349001	BnaC03g30470D	chrC03:18549407-18550939	-1.11538	0.00977132	0.395418	0.389087	-0.0668625	0.896781	0.19639	0.886757	0.481668	0.176692	0.0428037	0.916518	AT4G02980.1	gi|22122224|gb|AAG24501.1|	susceptible endoplasmic reticulum auxin-binding protein 2 [Sinapis arvensis]
GSBRNA2T00002353001	BnaC03g30500D	chrC03:18570006-18572768	1.47304	0.000380191	1.75309	0.000428691	1.02379	0.00024165	-0.181943	0.855751	2.61927	0.000209137	1.18573	0.000220818	AT4G02930.1	gi|390195442|gb|AFL69959.1|	elongation factor E1 [Brassica oleracea var. capitata]
GSBRNA2T00002354001	BnaC03g30510D	chrC03:18573615-18576384	-1.34608	0.000380191	-0.293433	0.439035	-0.441486	0.127465	-0.127315	0.922321	-0.385499	0.253231	-0.452368	0.0795677	AT4G02920.1	gi|18412085|ref|NP_567248.1|	uncharacterized protein [Arabidopsis thaliana] &gt;gi|332656850|gb|AEE82250.1| uncharacterized protein AT4G02920 [Arabidopsis thaliana]
GSBRNA2T00002368001	BnaC03g30610D	chrC03:18639352-18641804	-0.591513	0.0483209	-0.805328	0.0311936	-1.39353	0.00024165	0.284365	0.703997	-1.08487	0.00195767	-1.27361	0.000220818	AT4G02790.1	gi|297814025|ref|XP_002874896.1|	GTP-binding family protein [Arabidopsis lyrata subsp. lyrata] &gt;gi|297320733|gb|EFH51155.1| GTP-binding family protein [Arabidopsis lyrata subsp. lyrata]
GSBRNA2T00002376001	BnaC03g30670D	chrC03:18692668-18695919	0.0350256	0.930419	-1.12113	0.00804321	-0.407773	0.271627	0.0373491	0.983623	-1.35224	0.000389446	-0.148597	0.677718	AT4G02740.1	gi|51968556|dbj|BAD42970.1|	unnamed protein product [Arabidopsis thaliana]
GSBRNA2T00002378001	BnaC03g30680D	chrC03:18702552-18710004	-0.224526	0.549395	-0.781677	0.0718098	-1.00664	0.017471	-0.190011	0.891345	-1.29042	0.00258754	-0.541441	0.127255	AT4G02740.1	gi|51968556|dbj|BAD42970.1|	unnamed protein product [Arabidopsis thaliana]
GSBRNA2T00002383001	BnaC03g30720D	chrC03:18726085-18727375	-0.328164	0.305945	-1.06023	0.0134362	-2.28326	0.00024165	0.419746	0.492802	-1.13427	0.00965538	-1.7962	0.000220818	AT1G56220.3	gi|30696086|ref|NP_849820.1|	dormancy/auxin associated protein [Arabidopsis thaliana] &gt;gi|12321756|gb|AAG50916.1|AC069159_17 unknown protein [Arabidopsis thaliana] &gt;gi|332195242|gb|AEE33363.1| dormancy/auxin associated protein [Arabidopsis thaliana]
GSBRNA2T00002386001	BnaC03g30750D	chrC03:18738226-18742216	-0.644284	0.014256	-1.23619	0.000428691	-1.4468	0.00024165	0.115709	0.931511	-1.93832	0.000209137	-0.824415	0.00129112	AT4G02680.1	gi|359495432|ref|XP_002280519.2|	PREDICTED: ETO1-like protein 1-like [Vitis vinifera] &gt;gi|296084480|emb|CBI25039.3| unnamed protein product [Vitis vinifera]
GSBRNA2T00002397001	BnaC03g30820D	chrC03:18778275-18779985	1.21201	0.000380191	1.30446	0.000428691	1.79896	0.00024165	-0.0168698	0.990111	2.51769	0.000209137	1.68917	0.000220818	AT4G02620.1	gi|15235431|ref|NP_192171.1|	V-type proton ATPase subunit F [Arabidopsis thaliana] &gt;gi|12585530|sp|Q9ZQX4.1|VATF_ARATH RecName: Full=V-type proton ATPase subunit F; Short=V-ATPase subunit F; AltName: Full=V-ATPase 14 kDa subunit; AltName: Full=Vacuolar H(+)-ATPase subunit F; AltName: Full=Vacuolar proton pump subunit F &gt;gi|3892056|gb|AAC78269.1| putative vacuolar ATPase [Arabidopsis thaliana] &gt;gi|7269022|emb|CAB8075…
GSBRNA2T00002399001	BnaC03g30840D	chrC03:18782905-18785199	0.525151	0.052596	0.932123	0.00677157	1.30134	0.00024165	-0.093996	0.947488	1.73221	0.000209137	1.82164	0.000220818	AT4G02580.1	gi|18411985|ref|NP_567244.1|	NADH dehydrogenase (ubiquinone) flavoprotein 2 [Arabidopsis thaliana] &gt;gi|55584146|sp|O22769.3|NDUV2_ARATH RecName: Full=NADH dehydrogenase [ubiquinone] flavoprotein 2, mitochondrial; Flags: Precursor &gt;gi|15450451|gb|AAK96519.1| AT4g02580/T10P11_14 [Arabidopsis thaliana] &gt;gi|24797038|gb|AAN64531.1| At4g02580/T10P11_14 [Arabidopsis thaliana] &gt;gi|332656798|gb|AEE82198.1| NADH dehydrogen…
GSBRNA2T00002403001	BnaC03g30870D	chrC03:18807291-18808654	1.02119	0.0166501	0.432169	0.346204	2.0866	0.00024165	-0.879742	0.017394	1.62959	0.0336779	2.36384	0.000220818	AT2G02930.1	gi|557749550|gb|AHA33630.1|	glutathione S-transferase 6 protein [Brassica oleracea var. italica]
GSBRNA2T00002404001	BnaC03g30880D	chrC03:18811332-18819735	1.17183	0.000380191	1.45885	0.00140426	1.53024	0.00024165	-0.968361	0.00280707	2.75304	0.00156419	2.23431	0.000220818	AT4G02520.1	gi|31790099|gb|AAP58394.1|	glutathione S-transferase 4 [Brassica juncea]
GSBRNA2T00002408001	BnaC03g30900D	chrC03:18836455-18844279	-0.962233	0.000380191	-0.426885	0.244885	-0.115869	0.715439	0.0881359	0.951788	-1.25446	0.000389446	-0.282212	0.287716	AT4G02480.1	gi|20259341|gb|AAM13995.1|	unknown protein [Arabidopsis thaliana]
GSBRNA2T00002411001	BnaC03g30910D	chrC03:18855312-18858253	0.963929	0.000380191	0.781979	0.027335	0.431896	0.131982	-0.157148	0.881496	1.16417	0.00535088	0.188334	0.490815	AT4G02450.2	gi|11229591|emb|CAC16575.1|	p23 co-chaperone [Arabidopsis thaliana]
GSBRNA2T00002413001	BnaC03g30930D	chrC03:18859589-18861509	-1.04506	0.010107	-2.6469	0.000428691	-2.01075	0.0010414	-0.368442	0.684971	-3.07438	0.000209137	-1.56402	0.000605739	AT4G08500.1	gi|15236515|ref|NP_192590.1|	mitogen-activated protein kinase kinase kinase 1 [Arabidopsis thaliana] &gt;gi|110350836|sp|Q39008.2|M3K1_ARATH RecName: Full=Mitogen-activated protein kinase kinase kinase 1; Short=ARAKIN; Short=AtMEKK1; Short=MAP kinase kinase kinase 1 &gt;gi|3377823|gb|AAC28196.1| Arabidopsis thaliana mitogen-activated protein kinase (GB:D50468) [Arabidopsis thaliana] &gt;gi|7267491|emb|CAB77975.1| MEKK1/MAP k…
GSBRNA2T00002415001	BnaC03g30940D	chrC03:18864479-18867134	-0.56731	0.161786	-1.87886	0.00432775	-4.45104	0.0282504	-0.850344	0.0634893	-3.05793	0.000209137	-3.57965	0.000220818	AT2G37710.1	gi|15224347|ref|NP_181307.1|	receptor lectin kinase [Arabidopsis thaliana] &gt;gi|75318718|sp|O80939.1|LRK41_ARATH RecName: Full=L-type lectin-domain containing receptor kinase IV.1; Short=Arabidopsis thaliana lectin-receptor kinase e; Short=AthlecRK-e; Short=LecRK-IV.1; AltName: Full=Lectin Receptor Kinase 1; Flags: Precursor &gt;gi|3236253|gb|AAC23641.1| putative receptor-like protein kinase [Arabidopsis thaliana] &gt;gi|2…
GSBRNA2T00002421001	BnaC03g30980D	chrC03:18943100-18944148	0.601934	0.0337872	0.5148	0.156877	0.673365	0.0197418	-0.0724641	0.963592	2.45575	0.000712323	1.23316	0.000220818	AT4G02370.1	gi|21554037|gb|AAM63118.1|	unknown [Arabidopsis thaliana]
GSBRNA2T00002433001	BnaC03g31050D	chrC03:18993735-18995295	-1.09233	0.00768685	-2.1292	0.00078521	-4.92194	0.0419174	-1.86518	0.0309076	-3.71213	0.0591584	-3.8905	0.0999135	AT2G46450.1	gi|189182806|gb|ACD81988.1|	cyclic nucleotide gated ion channel 12 [Arabidopsis thaliana]
GSBRNA2T00002461001	BnaC07g04330D	chrC07:6390146-6392884	1.27971	0.000380191	2.14592	0.000428691	1.35562	0.00024165	-0.504619	0.314439	2.47028	0.000209137	2.09839	0.000220818	AT2G05990.2	gi|14422255|emb|CAC41366.1|	enoyl-[acyl-carrier protein] reductase [Brassica napus]
GSBRNA2T00002480001	BnaC07g04280D	chrC07:6265031-6267741	0.18496	0.539767	-1.97225	0.000428691	-2.9123	0.00024165	-0.417846	0.351864	-0.902346	0.00724624	-1.18935	0.000220818	AT2G05920.1	gi|297835848|ref|XP_002885806.1|	predicted protein [Arabidopsis lyrata subsp. lyrata] &gt;gi|297331646|gb|EFH62065.1| predicted protein [Arabidopsis lyrata subsp. lyrata]
GSBRNA2T00002484001	BnaC07g04250D	chrC07:6252545-6254454	0.816851	0.00250904	0.777816	0.0221238	0.516474	0.0661245	-0.0244024	0.986564	1.10027	0.00765184	0.789028	0.000605739	AT2G05840.1	gi|15238554|ref|NP_198409.1|	proteasome alpha subunit A1 [Arabidopsis thaliana] &gt;gi|12643647|sp|O81146.2|PSA6A_ARATH RecName: Full=Proteasome subunit alpha type-6-A; AltName: Full=20S proteasome subunit alpha A-1; AltName: Full=Proteasome component 1; AltName: Full=Proteasome subunit alpha type-1 &gt;gi|10176805|dbj|BAB09993.1| multicatalytic endopeptidase complex alpha subunit-like [Arabidopsis thaliana] &gt;gi|110736871…
GSBRNA2T00002488001	BnaC07g04210D	chrC07:6201769-6204019	-0.41869	0.183517	-1.63795	0.000428691	-2.14064	0.00024165	-1.3911	0.00280707	-0.00700305	0.982836	-0.635748	0.0408674	AT2G05790.1	gi|30678225|ref|NP_178637.2|	O-glycosyl hydrolases family 17 protein [Arabidopsis thaliana] &gt;gi|330250877|gb|AEC05971.1| O-glycosyl hydrolases family 17 protein [Arabidopsis thaliana]
GSBRNA2T00002509001	BnaC07g04150D	chrC07:6013691-6014453	-1.03802	0.000701715	-0.528142	0.208909	-1.36754	0.000457385	0.0820716	0.962215	-0.932789	0.00865471	-0.556168	0.0880868	AT2G05620.1	gi|21553741|gb|AAM62834.1|	unknown [Arabidopsis thaliana]
GSBRNA2T00002531001	BnaA01g23200D	chrA01:15603636-15608043	0.804279	0.00425977	0.886893	0.0132988	0.792127	0.0197418	-0.151486	0.917625	1.3585	0.000209137	0.721804	0.0152238	AT3G23940.1	gi|297835490|ref|XP_002885627.1|	dehydratase family [Arabidopsis lyrata subsp. lyrata] &gt;gi|297331467|gb|EFH61886.1| dehydratase family [Arabidopsis lyrata subsp. lyrata]
GSBRNA2T00002534001	BnaA01g23220D	chrA01:15617293-15619886	0.22969	0.439433	0.0817519	0.848385	-0.228404	0.476384	-0.113696	0.93716	1.36304	0.000712323	0.452089	0.101522	AT3G24040.1	gi|297831228|ref|XP_002883496.1|	glycosyltransferase family 14 protein [Arabidopsis lyrata subsp. lyrata] &gt;gi|297329336|gb|EFH59755.1| glycosyltransferase family 14 protein [Arabidopsis lyrata subsp. lyrata]
GSBRNA2T00002544001	BnaA01g23290D	chrA01:15664780-15665809	-1.00557	0.0266883	-1.84014	0.00248113	-1.9579	0.00140391	0.357849	1	1.76257	0.0217576	-0.888019	1	AT3G24070.1	gi|297791947|ref|XP_002863858.1|	predicted protein [Arabidopsis lyrata subsp. lyrata] &gt;gi|297309693|gb|EFH40117.1| predicted protein [Arabidopsis lyrata subsp. lyrata]
GSBRNA2T00002546001	BnaA01g23310D	chrA01:15676532-15677428	0.860489	0.00250904	1.4622	0.000428691	2.14388	0.00024165	0.0601275	0.971702	3.23582	0.000209137	1.6466	0.000220818	-	gi|449442381|ref|XP_004138960.1|	PREDICTED: uncharacterized protein LOC101214231 [Cucumis sativus] &gt;gi|449526243|ref|XP_004170123.1| PREDICTED: uncharacterized protein LOC101231850 [Cucumis sativus]
GSBRNA2T00002561001	BnaA01g23390D	chrA01:15771442-15774266	-0.151263	0.627933	0.647786	0.0670625	0.877886	0.00289696	-0.145934	0.914713	0.352656	0.306279	1.05543	0.000220818	AT3G24160.1	gi|15230073|ref|NP_189058.1|	putative type 1 membrane protein [Arabidopsis thaliana] &gt;gi|4206765|gb|AAD11797.1| putative type 1 membrane protein [Arabidopsis thaliana] &gt;gi|11994235|dbj|BAB01357.1| unnamed protein product [Arabidopsis thaliana] &gt;gi|15450743|gb|AAK96643.1| AT3g24160/MUJ8_16 [Arabidopsis thaliana] &gt;gi|21537239|gb|AAM61580.1| type 1 membrane protein, putative [Arabidopsis thaliana] &gt;gi|22137144|gb…
GSBRNA2T00002566001	BnaA01g23420D	chrA01:15782041-15786164	-0.664345	0.104922	-0.384208	0.439333	-0.402735	0.37802	-0.0509005	0.98099	-1.45506	0.00271081	-0.166018	0.691432	AT3G24190.1	gi|297835458|ref|XP_002885611.1|	ABC1 family protein [Arabidopsis lyrata subsp. lyrata] &gt;gi|297331451|gb|EFH61870.1| ABC1 family protein [Arabidopsis lyrata subsp. lyrata]
GSBRNA2T00002579001	BnaA01g23480D	chrA01:15848337-15850113	1.37951	0.000380191	1.00053	0.00786163	-1.53173	0.00024165	-0.114481	0.938801	2.24481	0.000209137	0.0346878	0.91192	AT3G23820.1	gi|15229524|ref|NP_189024.1|	UDP-D-glucuronate 4-epimerase 6 [Arabidopsis thaliana] &gt;gi|75311206|sp|Q9LIS3.1|GAE6_ARATH RecName: Full=UDP-glucuronate 4-epimerase 6; AltName: Full=UDP-glucuronic acid epimerase 6; Short=AtUGlcAE2 &gt;gi|13877895|gb|AAK44025.1|AF370210_1 putative NAD dependent epimerase [Arabidopsis thaliana] &gt;gi|9294651|dbj|BAB03000.1| nucleotide sugar epimerase-like protein [Arabidopsis thaliana] &gt;gi…
GSBRNA2T00002581001	BnaA01g23500D	chrA01:15875925-15877973	0.777389	0.0507891	0.657298	0.186058	0.655237	0.151766	0.00509403	0.99481	0.761422	0.0608274	1.0263	0.00761134	AT5G47320.1	gi|18422781|ref|NP_568681.1|	40S ribosomal protein S19 [Arabidopsis thaliana] &gt;gi|21542438|sp|P39697.2|RT19_ARATH RecName: Full=40S ribosomal protein S19, mitochondrial; Flags: Precursor &gt;gi|15028321|gb|AAK76637.1| putative 40S ribosomal protein S19 [Arabidopsis thaliana] &gt;gi|20259155|gb|AAM14293.1| putative 40S ribosomal protein S19 [Arabidopsis thaliana] &gt;gi|332008115|gb|AED95498.1| 40S ribosomal protein S19 [A…
GSBRNA2T00002582001	BnaA01g23510D	chrA01:15883460-15885750	1.65481	0.000380191	2.39403	0.000428691	1.99221	0.00024165	-0.716004	0.0218525	4.018	0.00143182	1.63486	0.000220818	AT3G23810.1	gi|15229522|ref|NP_189023.1|	adenosylhomocysteinase 2 [Arabidopsis thaliana] &gt;gi|61216850|sp|Q9LK36.1|SAHH2_ARATH RecName: Full=Adenosylhomocysteinase 2; Short=AdoHcyase 2; AltName: Full=S-adenosyl-L-homocysteine hydrolase 1; AltName: Full=SAH hydrolase 2 &gt;gi|9293955|dbj|BAB01858.1| S-adenosyl L-homocystein hydrolase [Arabidopsis thaliana] &gt;gi|16649037|gb|AAL24370.1| S-adenosyl L-homocystein hydrolase [Arabidopsis t…
GSBRNA2T00002585001	BnaA01g23540D	chrA01:15904312-15907476	0.00824503	0.98128	-0.776761	0.0437389	-1.38578	0.00024165	-0.909794	0.00280707	-0.845451	0.00895432	-0.6044	0.0316507	AT3G23750.1	gi|297831152|ref|XP_002883458.1|	leucine-rich repeat family protein [Arabidopsis lyrata subsp. lyrata] &gt;gi|297329298|gb|EFH59717.1| leucine-rich repeat family protein [Arabidopsis lyrata subsp. lyrata]
GSBRNA2T00002586001	BnaA01g23550D	chrA01:15912392-15913469	0.851322	0.00126716	1.1625	0.000428691	1.03297	0.00024165	-0.22137	0.798429	3.08715	0.000209137	1.70572	0.000220818	AT2G31670.1	gi|15225120|ref|NP_180725.1|	Stress responsive alpha-beta barrel domain protein [Arabidopsis thaliana] &gt;gi|4582460|gb|AAD24844.1| unknown protein [Arabidopsis thaliana] &gt;gi|38603876|gb|AAR24683.1| At2g31670 [Arabidopsis thaliana] &gt;gi|38638692|gb|AAR25640.1| At2g31670 [Arabidopsis thaliana] &gt;gi|330253477|gb|AEC08571.1| Stress responsive alpha-beta barrel domain protein [Arabidopsis thaliana]
GSBRNA2T00002593001	BnaA01g23600D	chrA01:15935459-15936632	-0.10777	0.834232	-0.770574	0.16258	-1.39788	0.0199555	0.0177958	0.991333	-1.56278	0.00578896	-0.763	0.0865995	AT3G23690.1	gi|297835410|ref|XP_002885587.1|	predicted protein [Arabidopsis lyrata subsp. lyrata] &gt;gi|297331427|gb|EFH61846.1| predicted protein [Arabidopsis lyrata subsp. lyrata]
GSBRNA2T00002612001	BnaA01g23690D	chrA01:16102133-16102565	-0.23844	0.497181	-0.406121	0.3514	-0.903803	0.0198517	0.275099	0.775773	1.29781	0.00182931	-0.162774	0.653492	AT3G23605.1	gi|21594539|gb|AAM66019.1|	unknown [Arabidopsis thaliana]
GSBRNA2T00002613001	BnaA01g23700D	chrA01:16112596-16114443	-0.120029	0.709605	3.29685	0.000428691	3.41738	0.00024165	0.000920698	0.996647	3.35313	0.000209137	2.38533	0.000220818	AT3G23600.1	gi|18403820|ref|NP_566732.1|	alpha/beta-Hydrolases superfamily protein [Arabidopsis thaliana] &gt;gi|9294516|dbj|BAB02778.1| unnamed protein product [Arabidopsis thaliana] &gt;gi|17381244|gb|AAL36041.1| AT3g23600/MDB19_9 [Arabidopsis thaliana] &gt;gi|20453365|gb|AAM19921.1| AT3g23600/MDB19_9 [Arabidopsis thaliana] &gt;gi|21536848|gb|AAM61180.1| contains similarity to endo-1,3-1,4-beta-D-glucanase [Arabidopsis thaliana] &gt;g…
GSBRNA2T00002614001	BnaA01g23710D	chrA01:16116351-16122524	-0.803667	0.0246651	-1.27801	0.00695548	-1.10114	0.0113448	0.288851	0.811022	-1.53448	0.00401151	-0.273962	0.528875	AT3G24180.2	gi|11994237|dbj|BAB01359.1|	unnamed protein product [Arabidopsis thaliana]
GSBRNA2T00002624001	BnaA01g23770D	chrA01:16151870-16154229	1.32655	0.00250904	2.75702	0.000428691	3.22586	0.00024165	0.278979	0.88514	2.64977	0.000209137	3.21344	0.000220818	AT3G23560.1	gi|18403810|ref|NP_566730.1|	MATE efflux family protein ALF5 [Arabidopsis thaliana] &gt;gi|75274226|sp|Q9LUH2.1|ALF5_ARATH RecName: Full=MATE efflux family protein ALF5; AltName: Full=Protein ABERRANT LATERAL ROOT FORMATION 5; AltName: Full=Protein DTX19 &gt;gi|13384114|gb|AAK21273.1|AF337954_1 aberrant lateral root formation 5 [Arabidopsis thaliana] &gt;gi|9294512|dbj|BAB02774.1| unnamed protein product [Arabidopsis thalian…
GSBRNA2T00002629001	BnaA01g23800D	chrA01:16166226-16169774	-0.712191	0.0273095	-0.195876	0.6621	-0.539554	0.138992	-0.0597733	0.971779	-1.58075	0.000389446	-0.911343	0.00597017	AT3G23540.1	gi|79415968|ref|NP_188996.2|	alpha/beta-Hydrolases superfamily protein [Arabidopsis thaliana] &gt;gi|46931354|gb|AAT06481.1| At3g23540 [Arabidopsis thaliana] &gt;gi|332643253|gb|AEE76774.1| alpha/beta-Hydrolases superfamily protein [Arabidopsis thaliana]
GSBRNA2T00002639001	BnaA01g23840D	chrA01:16267183-16274103	-1.37871	0.000380191	-0.515909	0.224142	0.162133	0.687589	0.613319	0.165961	-0.338593	0.349935	0.638797	0.0418712	AT3G23430.1	gi|22331284|ref|NP_188985.2|	phosphate transporter PHO1 [Arabidopsis thaliana] &gt;gi|26398036|sp|Q8S403.1|PHO1_ARATH RecName: Full=Phosphate transporter PHO1; AltName: Full=Protein PHO1; Short=AtPHO1 &gt;gi|20069032|gb|AAM09652.1|AF474076_1 PHO1 protein [Arabidopsis thaliana] &gt;gi|332643243|gb|AEE76764.1| phosphate transporter PHO1 [Arabidopsis thaliana]
GSBRNA2T00002640001	BnaA01g23850D	chrA01:16274626-16279656	1.4324	0.000380191	1.33372	0.000428691	0.737336	0.00839354	-0.244489	0.749171	2.53172	0.000209137	0.881027	0.000418903	AT4G14320.1	gi|15281775|gb|AAK94425.1|AF398144_1	60S ribosomal protein L144 [Brassica rapa subsp. pekinensis]
GSBRNA2T00002643001	BnaA01g23870D	chrA01:16296596-16298084	-2.82885	0.00486923	-3.39375	0.0160222	-3.03358	0.0108532	-0.10281	1	-0.354403	1	0.0989936	1	AT2G12190.1	gi|15217800|ref|NP_176674.1|	cytochrome P450, family 87, subfamily A, polypeptide 6 [Arabidopsis thaliana] &gt;gi|5042429|gb|AAD38268.1|AC006193_24 Putative cytochrome P450 [Arabidopsis thaliana] &gt;gi|332196186|gb|AEE34307.1| cytochrome P450, family 87, subfamily A, polypeptide 6 [Arabidopsis thaliana]
GSBRNA2T00002644001	BnaA01g23880D	chrA01:16300158-16303322	-0.619235	0.046348	-0.526314	0.173007	-0.340928	0.335887	0.0386152	0.982756	-1.41909	0.000209137	-0.631941	0.0445225	AT3G23340.1	gi|15229427|ref|NP_188976.1|	casein kinase I-like 10 [Arabidopsis thaliana] &gt;gi|11994319|dbj|BAB02278.1| casein kinase [Arabidopsis thaliana] &gt;gi|15809824|gb|AAL06840.1| AT3g23340/MLM24_21 [Arabidopsis thaliana] &gt;gi|18377819|gb|AAL67096.1| AT3g23340/MLM24_21 [Arabidopsis thaliana] &gt;gi|62996990|gb|AAY24539.1| casein kinase 1-like protein 10 [Arabidopsis thaliana] &gt;gi|332643233|gb|AEE76754.1| casein kinase I-lik…
GSBRNA2T00002650001	BnaC05g01520D	chrC05:801242-807696	-0.986295	0.000380191	-0.664517	0.0628274	-0.689808	0.0150283	0.0970654	0.946598	-1.42434	0.000209137	-0.402906	0.130747	AT1G02890.1	gi|334182249|ref|NP_171788.3|	AAA-type ATPase family protein [Arabidopsis thaliana] &gt;gi|332189371|gb|AEE27492.1| AAA-type ATPase family protein [Arabidopsis thaliana]
GSBRNA2T00002658001	BnaC05g01590D	chrC05:820968-823389	0.259261	0.48324	-0.425224	0.359653	-2.99893	0.00024165	0.39661	0.610259	-0.309221	0.429061	-2.44374	0.000418903	AT1G02950.3	gi|18379034|ref|NP_563670.1|	glutathione S-transferase F4 [Arabidopsis thaliana] &gt;gi|79316325|ref|NP_001030937.1| glutathione S-transferase F4 [Arabidopsis thaliana] &gt;gi|11878271|gb|AAG40875.1|AF320055_1 glutathione S-transferase [Arabidopsis thaliana] &gt;gi|56550673|gb|AAV97790.1| At1g02950 [Arabidopsis thaliana] &gt;gi|332189379|gb|AEE27500.1| glutathione S-transferase F4 [Arabidopsis thaliana] &gt;gi|332189381|gb|A…
GSBRNA2T00002662001	BnaC05g01630D	chrC05:841241-844176	-1.89389	0.000380191	-2.39267	0.000428691	-4.18169	0.00024165	0.528346	0.236768	-4.11698	0.000209137	-4.22171	0.000220818	AT1G03010.1	gi|297843100|ref|XP_002889431.1|	phototropic-responsive NPH3 family protein [Arabidopsis lyrata subsp. lyrata] &gt;gi|297335273|gb|EFH65690.1| phototropic-responsive NPH3 family protein [Arabidopsis lyrata subsp. lyrata]
GSBRNA2T00002668001	BnaC05g01690D	chrC05:856927-871317	-1.05784	0.000380191	-0.315713	0.429581	-0.623689	0.0693108	0.00580142	0.99491	-1.25848	1	-0.213837	1	AT1G03060.1	gi|15218699|ref|NP_171805.1|	WD/BEACH domain protein SPIRRIG [Arabidopsis thaliana] &gt;gi|332189402|gb|AEE27523.1| WD/BEACH domain protein SPIRRIG [Arabidopsis thaliana]
GSBRNA2T00002670001	BnaC05g01700D	chrC05:873189-874569	-0.509764	0.146703	-1.64667	0.00272363	-3.07444	0.00024165	-0.0285991	0.98891	-0.726907	0.0658053	-2.44876	0.000220818	AT1G03070.2	gi|297843106|ref|XP_002889434.1|	glutamate binding protein [Arabidopsis lyrata subsp. lyrata] &gt;gi|297335276|gb|EFH65693.1| glutamate binding protein [Arabidopsis lyrata subsp. lyrata]
GSBRNA2T00002678001	BnaC05g01770D	chrC05:892117-894007	0.655392	0.0145508	0.606307	0.0863692	0.577973	0.0525894	0.0196802	0.989132	1.44339	0.000209137	0.659209	0.0109608	AT1G03150.1	gi|14423552|gb|AAK62458.1|AF387013_1	Unknown protein [Arabidopsis thaliana] &gt;gi|20148275|gb|AAM10028.1| unknown protein [Arabidopsis thaliana]
GSBRNA2T00002680001	BnaC05g01790D	chrC05:902942-904516	-0.1322	0.688783	-0.738979	0.0425116	-0.0509576	0.895729	-0.000249295	0.996162	-0.00475648	0.989029	1.21741	0.000220818	AT1G03210.1	gi|15218739|ref|NP_171820.1|	Phenazine biosynthesis PhzC/PhzF protein [Arabidopsis thaliana] &gt;gi|12083232|gb|AAG48775.1|AF332412_1 unknown protein [Arabidopsis thaliana] &gt;gi|3850584|gb|AAC72124.1| ESTs gb|H37641 and gb|AA651422 come from this gene [Arabidopsis thaliana] &gt;gi|332189424|gb|AEE27545.1| Phenazine biosynthesis PhzC/PhzF protein [Arabidopsis thaliana]
GSBRNA2T00002687001	BnaC05g01860D	chrC05:916484-919976	-0.975861	0.000380191	-0.683691	0.0499495	-0.457417	0.114604	0.193947	0.839992	-1.7376	0.000209137	-0.694031	0.00833613	AT1G03280.1	gi|297843136|ref|XP_002889449.1|	transcription initiation factor IIE alpha subunit family protein [Arabidopsis lyrata subsp. lyrata] &gt;gi|297335291|gb|EFH65708.1| transcription initiation factor IIE alpha subunit family protein [Arabidopsis lyrata subsp. lyrata]
GSBRNA2T00002688001	BnaC05g01870D	chrC05:920212-922633	-0.69822	0.00925985	-0.279785	0.462268	0.0896423	0.789246	0.0567158	0.970879	-1.30655	0.000209137	-0.241453	0.389106	AT1G03290.2	gi|15218768|ref|NP_171828.1|	uncharacterized protein [Arabidopsis thaliana] &gt;gi|334182264|ref|NP_001184898.1| uncharacterized protein [Arabidopsis thaliana] &gt;gi|3850585|gb|AAC72125.1| ESTs gb|H36966, gb|R65511, gb|T42324 and gb|T20569 come from this gene [Arabidopsis thaliana] &gt;gi|332189433|gb|AEE27554.1| uncharacterized protein AT1G03290 [Arabidopsis thaliana] &gt;gi|332189434|gb|AEE27555.1| uncharacterized protein…
GSBRNA2T00002689001	BnaC05g01880D	chrC05:924977-928277	-0.933166	0.012219	-0.668518	0.151781	-0.560929	0.187507	-0.0543112	0.974525	-1.2335	0.00457123	0.0676343	0.852356	AT1G03310.1	gi|297843142|ref|XP_002889452.1|	ATISA2/BE2/DBE1/ISA2 [Arabidopsis lyrata subsp. lyrata] &gt;gi|297335294|gb|EFH65711.1| ATISA2/BE2/DBE1/ISA2 [Arabidopsis lyrata subsp. lyrata]
GSBRNA2T00002691001	BnaC05g01900D	chrC05:929803-931018	0.536185	0.114092	1.08329	0.00713564	0.671318	0.0781707	-0.0982986	0.960704	0.885315	0.00915169	0.0311992	0.937728	AT1G03360.1	gi|297843148|ref|XP_002889455.1|	ATRRP4 [Arabidopsis lyrata subsp. lyrata] &gt;gi|297335297|gb|EFH65714.1| ATRRP4 [Arabidopsis lyrata subsp. lyrata]
GSBRNA2T00002692001	BnaC05g01910D	chrC05:931560-933231	-1.10563	0.00273937	-0.358904	0.450266	-0.604913	0.130109	0.0183928	0.991146	-1.01602	0.0110021	0.186446	0.621055	AT1G03365.1	gi|334182266|ref|NP_001184899.1|	putative E3 ubiquitin-protein ligase RF4 [Arabidopsis thaliana] &gt;gi|75217041|sp|Q9ZVT8.1|RF4_ARATH RecName: Full=Putative E3 ubiquitin-protein ligase RF4; AltName: Full=RING finger protein 4 &gt;gi|3850566|gb|AAC72106.1| F15K9.3 [Arabidopsis thaliana] &gt;gi|332189443|gb|AEE27564.1| putative E3 ubiquitin-protein ligase RF4 [Arabidopsis thaliana]
GSBRNA2T00002693001	BnaC05g01920D	chrC05:933341-938207	-1.19969	0.000380191	-1.02339	0.00454217	-0.213653	0.500082	0.312303	0.61031	-2.09527	0.000209137	-0.417927	0.122561	AT1G03380.1	gi|240253994|ref|NP_171837.7|	autophagy 18G-like protein [Arabidopsis thaliana] &gt;gi|75328844|sp|Q8GUL1.1|AT18G_ARATH RecName: Full=Autophagy-related protein 18g; Short=AtATG18g &gt;gi|27311609|gb|AAO00770.1| Unknown protein [Arabidopsis thaliana] &gt;gi|332189445|gb|AEE27566.1| autophagy 18G-like protein [Arabidopsis thaliana]
GSBRNA2T00002701001	BnaC05g01980D	chrC05:961098-963050	-1.7862	0.000380191	-1.20153	0.00320085	-3.46735	0.00024165	0.0151694	0.990975	-1.82102	0.000209137	-1.9452	0.000220818	AT1G03630.1	gi|297843168|ref|XP_002889465.1|	por C [Arabidopsis lyrata subsp. lyrata] &gt;gi|297335307|gb|EFH65724.1| por C [Arabidopsis lyrata subsp. lyrata]
GSBRNA2T00002715001	BnaC05g02100D	chrC05:1011453-1012116	-0.956433	0.0064127	-0.570936	0.198038	-1.48574	0.000659904	-1.63323	0.00280707	-0.781448	0.047817	0.777431	0.0173957	AT1G03820.1	gi|590691090|ref|XP_007043687.1|	Uncharacterized protein TCM_008192 [Theobroma cacao] &gt;gi|508707622|gb|EOX99518.1| Uncharacterized protein TCM_008192 [Theobroma cacao]
GSBRNA2T00002718001	BnaC05g02130D	chrC05:1026602-1027248	-0.192207	0.587591	0.570735	0.163706	1.93616	0.00024165	-0.44423	0.605965	0.844216	0.0220192	0.754518	0.027691	AT1G03850.2	gi|502143974|ref|XP_004505534.1|	PREDICTED: glutaredoxin-C9-like [Cicer arietinum]
GSBRNA2T00002719001	BnaC05g02140D	chrC05:1029043-1030956	0.99313	0.000380191	1.19814	0.00078521	0.635928	0.0248961	-0.0285242	0.984325	1.44232	0.000209137	0.927242	0.000220818	AT1G03860.3	gi|15219569|ref|NP_171882.1|	prohibitin 2 [Arabidopsis thaliana] &gt;gi|42571331|ref|NP_973756.1| prohibitin 2 [Arabidopsis thaliana] &gt;gi|75215971|sp|Q9ZNT7.1|PHB2_ARATH RecName: Full=Prohibitin-2, mitochondrial; Short=Atphb2 &gt;gi|13878109|gb|AAK44132.1|AF370317_1 putative prohibitin 2 protein [Arabidopsis thaliana] &gt;gi|4097690|gb|AAD00156.1| prohibitin 2 [Arabidopsis thaliana] &gt;gi|4099801|gb|AAD09244.1| prohibiti…
GSBRNA2T00002723001	BnaC05g02180D	chrC05:1041650-1048572	-0.0525241	0.873108	-0.018289	0.966457	0.285373	0.355491	-0.185504	0.853951	1.76052	0.000209137	0.881464	0.000418903	AT1G03910.1	gi|334182281|ref|NP_001184904.1|	uncharacterized protein [Arabidopsis thaliana] &gt;gi|332189512|gb|AEE27633.1| uncharacterized protein AT1G03910 [Arabidopsis thaliana]
GSBRNA2T00002725001	BnaC05g02190D	chrC05:1053515-1055543	-0.639235	0.106059	-0.990674	0.0492692	-0.493702	0.282794	-0.0972455	0.961507	-1.60275	0.00156419	-0.837797	0.0352344	AT1G03950.1	gi|297848616|ref|XP_002892189.1|	SNF7 family protein [Arabidopsis lyrata subsp. lyrata] &gt;gi|297338031|gb|EFH68448.1| SNF7 family protein [Arabidopsis lyrata subsp. lyrata]
GSBRNA2T00002726001	BnaC05g02200D	chrC05:1056731-1057680	-0.207451	0.593497	-1.13105	0.0163126	0.156484	0.715733	-0.520881	0.341503	-1.24584	0.00208676	-0.160799	0.658854	AT1G03970.1	gi|15219608|ref|NP_171893.1|	G-box binding factor 4 [Arabidopsis thaliana] &gt;gi|1169863|sp|P42777.1|GBF4_ARATH RecName: Full=G-box-binding factor 4; AltName: Full=bZIP transcription factor 40; Short=AtbZIP40 &gt;gi|403418|gb|AAA18414.1| GBF4 [Arabidopsis thaliana] &gt;gi|4204292|gb|AAD10673.1| GBF4 [Arabidopsis thaliana] &gt;gi|21593196|gb|AAM65145.1| G-box binding factor, GBF4 [Arabidopsis thaliana] &gt;gi|87116624|gb|ABD…
GSBRNA2T00002729001	BnaC05g02230D	chrC05:1064383-1065100	-0.0785157	0.832065	0.485704	0.213261	0.629655	0.0563298	-0.111302	0.943145	1.49811	0.000209137	0.434567	0.12041	AT1G04000.1	gi|18379205|ref|NP_563697.1|	uncharacterized protein [Arabidopsis thaliana] &gt;gi|4204289|gb|AAD10670.1| Unknown protein [Arabidopsis thaliana] &gt;gi|28393054|gb|AAO41961.1| unknown protein [Arabidopsis thaliana] &gt;gi|28827338|gb|AAO50513.1| unknown protein [Arabidopsis thaliana] &gt;gi|332189523|gb|AEE27644.1| uncharacterized protein AT1G04000 [Arabidopsis thaliana]
GSBRNA2T00002731001	BnaC05g02250D	chrC05:1072414-1072705	1.68964	0.00466226	0.869308	0.188015	-0.0305021	0.966423	-0.33486	0.888863	2.77379	0.000209137	0.401534	0.495649	AT1G04070.1	gi|18379228|ref|NP_563699.1|	translocase of outer membrane 22-I [Arabidopsis thaliana] &gt;gi|75099064|sp|O64497.1|TOM91_ARATH RecName: Full=Mitochondrial import receptor subunit TOM9-1; AltName: Full=Mitochondrial import receptor subunit TOM22 homolog 1; AltName: Full=Translocase of outer membrane 22 kDa subunit homolog 1; AltName: Full=Translocase of outer membrane 9 kDa subunit TOM9-1 &gt;gi|3142296|gb|AAC16747.1| Contain…
GSBRNA2T00002736001	BnaC05g02300D	chrC05:1087758-1093817	-0.484997	0.076266	0.513559	0.167447	1.00876	0.00024165	0.0211679	0.98891	-0.32997	0.332715	1.12041	0.000220818	AT1G04120.1	gi|297848634|ref|XP_002892198.1|	ATMRP5 [Arabidopsis lyrata subsp. lyrata] &gt;gi|297338040|gb|EFH68457.1| ATMRP5 [Arabidopsis lyrata subsp. lyrata]
GSBRNA2T00002737001	BnaC05g02310D	chrC05:1098753-1101385	0.482391	0.0760752	0.769423	0.0243094	0.782529	0.00653187	-0.117106	0.931786	1.33524	0.000554701	0.825563	0.00129112	AT1G04170.1	gi|297843226|ref|XP_002889494.1|	EIF2 gamma [Arabidopsis lyrata subsp. lyrata] &gt;gi|297335336|gb|EFH65753.1| EIF2 gamma [Arabidopsis lyrata subsp. lyrata]
GSBRNA2T00002741001	BnaC05g02350D	chrC05:1122978-1126527	-2.67273	0.00250904	-2.01559	0.0131394	-4.6784	0.301426	0.248475	0.911593	-2.9004	1	-1.53571	1	AT1G04220.1	gi|15219676|ref|NP_171918.1|	3-ketoacyl-CoA synthase 2 [Arabidopsis thaliana] &gt;gi|114149942|sp|Q5XEP9.2|KCS17_ARATH RecName: Full=3-ketoacyl-CoA synthase 17; Short=KCS-17; AltName: Full=Very long-chain fatty acid condensing enzyme 17; Short=VLCFA condensing enzyme 17 &gt;gi|3142289|gb|AAC16740.1| Strong similarity to beta-keto-Coa synthase gb|U37088 from Simmondsia chinensis [Arabidopsis thaliana] &gt;gi|332189550|gb|AEE2…
GSBRNA2T00002744001	BnaC05g02380D	chrC05:1167016-1168322	1.58711	0.000380191	1.19098	0.00140426	0.734719	0.00891439	-0.257753	0.734335	3.18289	0.000209137	1.16239	0.000220818	AT1G04270.1	gi|15219697|ref|NP_171923.1|	40S ribosomal protein S15-1 [Arabidopsis thaliana] &gt;gi|730645|sp|Q08112.1|RS151_ARATH RecName: Full=40S ribosomal protein S15-1 &gt;gi|313152|emb|CAA80679.1| ribosomal protein S15 [Arabidopsis thaliana] &gt;gi|313188|emb|CAA80681.1| ribosomal protein S15 [Arabidopsis thaliana] &gt;gi|1903366|gb|AAB70449.1| Strong similarity to Oryza 40S ribosomal protein S15. ESTs gb|R29788,gb|ATTS0365 come fr…
GSBRNA2T00002747001	BnaC05g02410D	chrC05:1175485-1180459	-1.16459	0.000380191	-0.421399	0.267441	-0.523988	0.108459	0.228492	0.800494	-1.44398	0.000209137	-0.424716	0.174104	AT1G04300.1	gi|145335077|ref|NP_171926.3|	MATH domain-containing protein [Arabidopsis thaliana] &gt;gi|332189559|gb|AEE27680.1| MATH domain-containing protein [Arabidopsis thaliana]
GSBRNA2T00002748001	BnaC05g02420D	chrC05:1185705-1186008	4.80981	0.212528	6.62164	0.193262	5.2661	0.167579	1.02571	0.793397	7.38209	0.00642639	2.4703	0.0315521	AT1G04330.1	gi|15219703|ref|NP_171928.1|	uncharacterized protein [Arabidopsis thaliana] &gt;gi|2341040|gb|AAB70444.1| EST gb|H76414 comes from this gene [Arabidopsis thaliana] &gt;gi|38454052|gb|AAR20720.1| At1g04330 [Arabidopsis thaliana] &gt;gi|38603978|gb|AAR24732.1| At1g04330 [Arabidopsis thaliana] &gt;gi|332189564|gb|AEE27685.1| uncharacterized protein AT1G04330 [Arabidopsis thaliana]
GSBRNA2T00002749001	BnaC05g02430D	chrC05:1187212-1188707	1.17594	0.000380191	1.16899	0.00140426	0.325228	0.309687	-0.317741	0.639635	2.88412	0.000209137	0.440676	0.116021	AT1G04340.1	gi|15219714|ref|NP_171929.1|	HR-like lesion-inducing protein-like protein [Arabidopsis thaliana] &gt;gi|2341039|gb|AAB70443.1| Similar to Nicotiana lesion-inducing ORF (gb|U66269) [Arabidopsis thaliana] &gt;gi|17979509|gb|AAL50090.1| At1g04340/F19P19_23 [Arabidopsis thaliana] &gt;gi|20147297|gb|AAM10362.1| At1g04340/F19P19_23 [Arabidopsis thaliana] &gt;gi|332189565|gb|AEE27686.1| HR-like lesion-inducing protein-like protein …
GSBRNA2T00002750001	BnaC05g02440D	chrC05:1191585-1193903	0.072168	0.832207	-0.433217	0.274869	-1.89937	0.00024165	-1.81652	0.00280707	2.00869	0.000209137	-1.47757	0.000220818	AT1G04350.1	gi|15219715|ref|NP_171930.1|	1-aminocyclopropane-1-carboxylate oxidase-like 6 [Arabidopsis thaliana] &gt;gi|75220513|sp|P93824.1|ACCH6_ARATH RecName: Full=1-aminocyclopropane-1-carboxylate oxidase homolog 6 &gt;gi|1903360|gb|AAB70442.1| Similar to Arabidopsis 2A6 (gb|X83096). EST gb|T76913 comes from this gene [Arabidopsis thaliana] &gt;gi|15292975|gb|AAK93598.1| putative 1-aminocyclopropane-1-carboxylate oxidase [Arabidopsi…
GSBRNA2T00002755001	BnaC05g02480D	chrC05:1222046-1222448	1.90398	0.1453	5.96004	0.016749	4.45199	0.024992	-0.772783	1	6.39912	0.0714352	3.97095	0.00833613	AT1G04370.1	gi|165874950|gb|ABY68376.1|	At1g04370 [Arabidopsis thaliana] &gt;gi|165874958|gb|ABY68380.1| At1g04370 [Arabidopsis thaliana] &gt;gi|165874960|gb|ABY68381.1| At1g04370 [Arabidopsis thaliana] &gt;gi|165874962|gb|ABY68382.1| At1g04370 [Arabidopsis thaliana] &gt;gi|165874964|gb|ABY68383.1| At1g04370 [Arabidopsis thaliana] &gt;gi|165874966|gb|ABY68384.1| At1g04370 [Arabidopsis thaliana] &gt;gi|165874968|gb|ABY68385.1| At1g04370…
GSBRNA2T00002757001	BnaC05g02500D	chrC05:1226947-1229093	-0.588355	0.184304	-0.401461	0.454133	-0.229783	0.658649	0.161334	0.928915	-1.49502	0.00208676	-0.546458	0.179432	AT1G04390.1	gi|15219719|ref|NP_171934.1|	BTB/POZ domain-containing protein [Arabidopsis thaliana] &gt;gi|332189570|gb|AEE27691.1| BTB/POZ domain-containing protein [Arabidopsis thaliana]
GSBRNA2T00002759001	BnaC05g02520D	chrC05:1230795-1234120	-1.6142	0.000380191	-1.74716	0.000428691	-3.9672	0.00024165	0.171843	0.873817	-2.00382	0.000209137	-3.06277	0.000220818	AT1G04400.1	gi|315439454|gb|ADU19845.1|	cryptochrome 2b [Brassica napus] &gt;gi|327082233|gb|AEA29691.1| cryptochrome 2b [Brassica napus]
GSBRNA2T00002760001	BnaC05g02530D	chrC05:1234363-1236811	0.650266	0.063363	1.18999	0.00786163	1.79362	0.00024165	-0.321971	0.677012	2.7678	0.00343215	2.40794	0.000220818	AT1G04410.1	gi|433335660|gb|AGB34187.1|	malate dehydrogenase [Brassica oleracea]
GSBRNA2T00002761001	BnaC05g02540D	chrC05:1236925-1240055	-0.984241	0.000380191	-0.113993	0.788624	-1.35205	0.00024165	-0.256543	0.748158	0.35757	0.283092	-0.527484	0.0624883	AT1G04420.1	gi|297843242|ref|XP_002889502.1|	aldo/keto reductase family protein [Arabidopsis lyrata subsp. lyrata] &gt;gi|297335344|gb|EFH65761.1| aldo/keto reductase family protein [Arabidopsis lyrata subsp. lyrata]
GSBRNA2T00002762001	BnaC05g02550D	chrC05:1240504-1244445	-0.718118	0.0128521	-1.66367	0.000428691	-1.96933	0.00024165	-0.867707	0.00280707	-1.65373	0.000209137	-1.49725	0.000220818	AT1G04430.2	gi|21536697|gb|AAM61029.1|	ankyrin-like protein [Arabidopsis thaliana]
GSBRNA2T00002763001	BnaC05g02560D	chrC05:1245831-1249141	-0.847489	0.00177922	-0.239487	0.541865	0.0261522	0.945739	0.0876152	0.95176	-1.29097	0.000209137	-0.124694	0.691177	AT1G04440.1	gi|15219733|ref|NP_171939.1|	casein kinase like 13 [Arabidopsis thaliana] &gt;gi|53749194|gb|AAU90082.1| At1g04440 [Arabidopsis thaliana] &gt;gi|62996994|gb|AAY24541.1| casein kinase 1-like protein 13 [Arabidopsis thaliana] &gt;gi|63003760|gb|AAY25409.1| At1g04440 [Arabidopsis thaliana] &gt;gi|332189577|gb|AEE27698.1| casein kinase like 13 [Arabidopsis thaliana]
GSBRNA2T00002765001	BnaC05g02580D	chrC05:1256075-1257331	1.6893	0.000380191	1.61709	0.000428691	1.0226	0.00024165	-0.197265	0.830153	3.4748	0.000209137	1.13815	0.000220818	AT3G04400.1	gi|21618149|gb|AAM67199.1|	putative 60S ribosomal protein L17 [Arabidopsis thaliana]
GSBRNA2T00002770001	BnaC05g02630D	chrC05:1273875-1276150	1.51679	0.00099383	0.46924	0.437159	-0.0219516	1	0.154689	0.952266	0.903458	0.0538258	0.84286	0.0640784	AT1G04520.1	gi|42561693|ref|NP_171946.2|	plasmodesmata-located protein 2 [Arabidopsis thaliana] &gt;gi|75127023|sp|Q6NM73.1|CRR3_ARATH RecName: Full=Cysteine-rich repeat secretory protein 3; Flags: Precursor &gt;gi|38566686|gb|AAR24233.1| At1g04520 [Arabidopsis thaliana] &gt;gi|45592918|gb|AAS68113.1| At1g04520 [Arabidopsis thaliana] &gt;gi|332189588|gb|AEE27709.1| plasmodesmata-located protein 2 [Arabidopsis thaliana]
GSBRNA2T00002771001	BnaC05g02640D	chrC05:1276223-1277862	-0.377055	0.184728	-0.757484	0.035575	-0.424796	0.174165	-0.174262	0.860937	-1.41641	0.000209137	-0.216676	0.436228	AT1G04530.1	gi|21555875|gb|AAM63952.1|	unknown [Arabidopsis thaliana]
GSBRNA2T00002773001	BnaC05g02660D	chrC05:1282526-1284256	0.0662991	0.835274	-2.02315	0.000428691	-4.86224	0.00024165	-0.102257	0.946697	-1.60138	0.000209137	-2.54877	0.000220818	AT1G04550.2	gi|21593621|gb|AAM65588.1|	putative auxin-induced protein, IAA12 [Arabidopsis thaliana]
GSBRNA2T00002774001	BnaC05g02670D	chrC05:1284385-1286938	-0.276037	0.554761	-0.781743	0.156057	0.0679833	0.901523	0.0156432	0.992756	-1.86017	0.000712323	-0.383721	0.355899	AT1G04555.1	gi|145323736|ref|NP_001077457.1|	uncharacterized protein [Arabidopsis thaliana] &gt;gi|98961851|gb|ABF59255.1| unknown protein [Arabidopsis thaliana] &gt;gi|332189593|gb|AEE27714.1| uncharacterized protein AT1G04555 [Arabidopsis thaliana]
GSBRNA2T00002777001	BnaC05g02700D	chrC05:1296839-1302078	-1.58534	0.000380191	-1.07283	0.00560043	0.355004	0.282499	0.260178	0.797386	-1.64681	0.000209137	1.31877	0.000220818	AT1G04580.1	gi|18390411|ref|NP_563711.1|	aldehyde oxidase 4 [Arabidopsis thaliana] &gt;gi|62899864|sp|Q7G191.2|ALDO4_ARATH RecName: Full=Benzaldehyde dehydrogenase (NAD(+)); AltName: Full=Aldehyde oxidase 4; Short=AO-4; Short=AtAO-4; Short=AtAO2; AltName: Full=Indole-3-acetaldehyde oxidase; Short=IAA oxidase &gt;gi|6759368|dbj|BAA90299.1| aldehyde oxidase [Arabidopsis thaliana] &gt;gi|332189596|gb|AEE27717.1| aldehyde oxidase 4 [Arabido…
GSBRNA2T00002782001	BnaC05g02750D	chrC05:1343935-1346597	0.901598	0.00126716	1.06968	0.0034363	0.383219	0.18368	-0.00883819	0.99387	1.45053	0.000389446	0.0937949	0.745679	AT1G50920.1	gi|15223676|ref|NP_175505.1|	nucleolar GTP-binding protein 1 [Arabidopsis thaliana] &gt;gi|17368724|sp|Q9C6I8.1|NOG1_ARATH RecName: Full=Nucleolar GTP-binding protein 1 &gt;gi|12321793|gb|AAG50935.1|AC079284_10 GTP-binding protein, putative [Arabidopsis thaliana] &gt;gi|332194480|gb|AEE32601.1| nucleolar GTP-binding protein 1 [Arabidopsis thaliana]
GSBRNA2T00002783001	BnaC05g02760D	chrC05:1346829-1352811	-3.44798	1	0.652462	1	1.92885	0.00305253	-1.627	1	-0.529526	1	2.15699	0.000605739	AT1G04730.1	gi|334182292|ref|NP_171966.2|	chromosome transmission fidelity protein 18 [Arabidopsis thaliana] &gt;gi|332189616|gb|AEE27737.1| chromosome transmission fidelity protein 18 [Arabidopsis thaliana]
GSBRNA2T00002790001	BnaC05g02790D	chrC05:1370930-1373270	-0.697458	0.0194375	-0.175603	0.668887	-0.590703	0.067598	-0.28528	0.692828	-1.06021	0.0024645	-0.660903	0.021064	AT1G04780.1	gi|30678998|ref|NP_563716.3|	ankyrin repeat-containing protein [Arabidopsis thaliana] &gt;gi|26451052|dbj|BAC42631.1| unknown protein [Arabidopsis thaliana] &gt;gi|332189622|gb|AEE27743.1| ankyrin repeat-containing protein [Arabidopsis thaliana]
GSBRNA2T00002791001	BnaC05g02800D	chrC05:1374774-1377980	-0.591844	0.0507891	-0.547609	0.170222	-0.564669	0.0986352	0.115545	0.939238	-1.16563	0.000554701	-0.839399	0.00491108	AT1G04790.1	gi|18390437|ref|NP_563717.1|	RING/U-box domain-containing protein [Arabidopsis thaliana] &gt;gi|15450836|gb|AAK96689.1| Unknown protein [Arabidopsis thaliana] &gt;gi|30725482|gb|AAP37763.1| At1g04790 [Arabidopsis thaliana] &gt;gi|332189623|gb|AEE27744.1| RING/U-box domain-containing protein [Arabidopsis thaliana]
GSBRNA2T00002803001	BnaC05g02910D	chrC05:1399750-1403122	0.51144	0.141662	1.17604	0.00432775	0.490317	0.205978	0.06846	0.973591	0.845773	0.0225244	0.710487	0.0535088	AT1G04900.1	gi|18390452|ref|NP_563721.1|	uncharacterized protein [Arabidopsis thaliana] &gt;gi|14334776|gb|AAK59566.1| unknown protein [Arabidopsis thaliana] &gt;gi|21280933|gb|AAM44929.1| unknown protein [Arabidopsis thaliana] &gt;gi|21618146|gb|AAM67196.1| unknown [Arabidopsis thaliana] &gt;gi|332189636|gb|AEE27757.1| uncharacterized protein AT1G04900 [Arabidopsis thaliana]
GSBRNA2T00002806001	BnaC05g02940D	chrC05:1412227-1414547	0.821708	0.00383608	0.624954	0.0872066	0.29591	0.395508	-0.121515	0.939672	1.44802	0.000209137	-0.0518316	0.883423	AT2G32840.1	gi|30685461|ref|NP_180843.2|	proline-rich uncharacterized protein [Arabidopsis thaliana] &gt;gi|26450185|dbj|BAC42211.1| unknown protein [Arabidopsis thaliana] &gt;gi|28827576|gb|AAO50632.1| unknown protein [Arabidopsis thaliana] &gt;gi|330253655|gb|AEC08749.1| proline-rich uncharacterized protein [Arabidopsis thaliana]
GSBRNA2T00002807001	BnaC05g02950D	chrC05:1414782-1416258	0.545239	0.0466825	0.0469436	0.913362	-0.820834	0.00395737	-0.122939	0.928915	1.61445	0.00233905	-0.24829	0.352276	AT1G04940.1	gi|145335109|ref|NP_171986.3|	protein TIC 20 [Arabidopsis thaliana] &gt;gi|75151589|sp|Q8GZ79.1|TI201_ARATH RecName: Full=Protein TIC 20-I, chloroplastic; AltName: Full=Translocon at the inner envelope membrane of chloroplasts 20-I; Short=AtTIC20-I; Flags: Precursor &gt;gi|26449432|dbj|BAC41843.1| unknown protein [Arabidopsis thaliana] &gt;gi|332189644|gb|AEE27765.1| protein TIC 20 [Arabidopsis thaliana]
GSBRNA2T00002810001	BnaC05g02980D	chrC05:1424461-1426002	0.543685	0.0419457	0.0861994	0.838924	-0.30389	0.330634	-0.237209	0.766887	1.59693	0.00101066	0.0275532	0.931487	AT5G42130.1	gi|297791867|ref|XP_002863818.1|	mitochondrial substrate carrier family protein [Arabidopsis lyrata subsp. lyrata] &gt;gi|297309653|gb|EFH40077.1| mitochondrial substrate carrier family protein [Arabidopsis lyrata subsp. lyrata]
GSBRNA2T00002813001	BnaC05g03010D	chrC05:1437857-1440857	-0.0302141	0.927028	0.985301	0.0073225	0.596185	0.0347962	-0.386977	0.41962	0.826674	0.0240338	1.36694	0.000220818	AT1G04980.1	gi|79336174|ref|NP_171990.3|	protein disulfide-isomerase like 2-2 [Arabidopsis thaliana] &gt;gi|310947346|sp|Q9MAU6.2|PDI22_ARATH RecName: Full=Protein disulfide-isomerase like 2-2; Short=AtPDIL2-2; AltName: Full=Protein disulfide-isomerase 10; Short=PDI10; AltName: Full=Protein disulfide-isomerase like 5-1; Short=AtPDIL5-1; Flags: Precursor &gt;gi|332189652|gb|AEE27773.1| protein disulfide-isomerase like 2-2 [Arabidopsis th…
GSBRNA2T00002816001	BnaC05g03040D	chrC05:1461183-1462720	0.0507691	0.886507	1.12174	0.00497692	-0.102742	0.761353	-0.0813076	0.959746	1.67684	0.000862492	0.138936	0.61845	AT1G05010.1	gi|27447954|gb|AAO13735.1|AF252853_1	putative 1-aminocyclopropane-1-carboxylate oxidase [Brassica oleracea]
GSBRNA2T00002819001	BnaC05g03070D	chrC05:1470783-1475934	-0.0321057	0.937955	-0.618809	0.169854	-1.70771	0.00024165	-1.21459	0.0110029	-1.83385	0.00115287	-3.24032	0.000220818	AT2G33060.1	gi|357438989|ref|XP_003589771.1|	LRR-kinase protein [Medicago truncatula] &gt;gi|355478819|gb|AES60022.1| LRR-kinase protein [Medicago truncatula]
GSBRNA2T00002827001	BnaC05g03130D	chrC05:1498281-1499295	0.87291	0.010107	1.60947	0.000428691	1.38207	0.000659904	-0.756254	0.103142	1.30726	0.000389446	0.0158057	0.969669	AT1G05100.1	gi|430219370|gb|AGA37258.1|	mitogen activated kinase kinase kinase 18.2 [Brassica napus]
GSBRNA2T00002874001	BnaC09g30560D	chrC09:33549819-33554104	-0.186257	0.556962	1.27124	0.000428691	2.2733	0.00024165	-0.421245	0.405978	1.99798	0.000209137	2.89678	0.000220818	AT5G54160.1	gi|312283309|dbj|BAJ34520.1|	unnamed protein product [Thellungiella halophila]
GSBRNA2T00002875001	BnaC09g30570D	chrC09:33560201-33561233	0.0196276	0.95982	1.54092	0.000428691	1.55763	0.00024165	-0.158173	0.912159	0.954146	0.00468189	0.43172	0.157863	AT5G54170.1	gi|10178166|dbj|BAB11579.1|	membrane related protein-like [Arabidopsis thaliana]
GSBRNA2T00002878001	BnaC09g30600D	chrC09:33581742-33585134	-1.0873	0.0154469	-0.638126	0.213552	-0.824162	0.0930174	0.0194745	0.992189	-1.86204	0.00115287	-0.325087	0.438461	AT5G54200.1	gi|15239575|ref|NP_200231.1|	transducin/WD40 domain-containing protein [Arabidopsis thaliana] &gt;gi|10178169|dbj|BAB11582.1| unnamed protein product [Arabidopsis thaliana] &gt;gi|332009083|gb|AED96466.1| transducin/WD40 domain-containing protein [Arabidopsis thaliana]
GSBRNA2T00002884001	BnaC09g30630D	chrC09:33625800-33632938	-0.855534	0.00177922	-1.03791	0.00560043	-4.83627	0.00024165	0.274391	0.688304	-2.09027	0.000209137	-2.66404	0.000220818	AT5G54250.2	gi|15239581|ref|NP_200236.1|	cyclic nucleotide-gated ion channel 4 [Arabidopsis thaliana] &gt;gi|30696428|ref|NP_851188.1| cyclic nucleotide-gated ion channel 4 [Arabidopsis thaliana] &gt;gi|38503128|sp|Q94AS9.2|CNGC4_ARATH RecName: Full=Cyclic nucleotide-gated ion channel 4; Short=AtCNGC4; AltName: Full=Cyclic nucleotide- and calmodulin-regulated ion channel 4; Short=AtHLM1 &gt;gi|4581203|emb|CAB40129.1| cyclic nucleotide a…
GSBRNA2T00002895001	BnaC09g30700D	chrC09:33682167-33683324	-2.20505	0.000380191	-0.862059	0.0429312	-1.64942	0.00024165	-0.377342	0.466344	-0.751126	0.0242042	0.232376	0.407373	AT5G54270.1	gi|15239602|ref|NP_200238.1|	light-harvesting chlorophyll B-binding protein 3 [Arabidopsis thaliana] &gt;gi|4741952|gb|AAD28773.1|AF134126_1 Lhcb3 protein [Arabidopsis thaliana] &gt;gi|5002210|gb|AAD37362.1|AF143691_1 type III chlorophyll a/b binding protein [Arabidopsis thaliana] &gt;gi|13605754|gb|AAK32870.1|AF361858_1 AT5g54270/MDK4_9 [Arabidopsis thaliana] &gt;gi|13926339|gb|AAK49633.1|AF372917_1 AT5g54270/MDK4_9 [Arabid…
GSBRNA2T00002911001	BnaC09g30770D	chrC09:33778826-33786415	-1.24765	0.000380191	-0.369204	0.344647	-0.634006	0.0495338	0.00500334	0.995024	-1.44732	0.000209137	0.0472173	0.894044	AT5G54440.1	gi|240256444|ref|NP_200255.5|	putative TRAPPII tethering factor [Arabidopsis thaliana] &gt;gi|332009113|gb|AED96496.1| putative TRAPPII tethering factor [Arabidopsis thaliana]
GSBRNA2T00002920001	BnaC09g30830D	chrC09:33833491-33834034	1.09597	0.181984	2.48508	0.0140695	4.2472	0.00336052	0.791196	0.766887	2.83383	0.00974545	3.38477	0.00609771	AT5G54470.1	gi|8885590|dbj|BAA97520.1|	unnamed protein product [Arabidopsis thaliana]
GSBRNA2T00002930001	BnaC09g30900D	chrC09:33928911-33931855	-0.804329	1	0.455282	1	0.0807209	1	0.829549	1	0.0474071	1	1.74543	0.00954091	AT5G54590.2	gi|297792925|ref|XP_002864347.1|	kinase family protein [Arabidopsis lyrata subsp. lyrata] &gt;gi|297310182|gb|EFH40606.1| kinase family protein [Arabidopsis lyrata subsp. lyrata]
GSBRNA2T00002931001	BnaC09g30910D	chrC09:33932023-33933269	-0.790887	0.00603644	-0.835619	0.0334307	-3.01854	0.00024165	-0.111779	0.94172	-2.07105	0.000209137	-1.48422	0.000220818	AT5G54600.1	gi|297792927|ref|XP_002864348.1|	50S ribosomal protein L24, chloroplast [Arabidopsis lyrata subsp. lyrata] &gt;gi|297310183|gb|EFH40607.1| 50S ribosomal protein L24, chloroplast [Arabidopsis lyrata subsp. lyrata]
GSBRNA2T00002934001	BnaC09g30920D	chrC09:33960772-33962721	-0.622885	0.186842	-0.168012	0.785967	-0.483432	0.366583	0.21668	0.908145	-1.51317	0.00683914	-1.52929	0.00810614	AT5G15260.1	gi|297811667|ref|XP_002873717.1|	structural constituent of ribosome [Arabidopsis lyrata subsp. lyrata] &gt;gi|297319554|gb|EFH49976.1| structural constituent of ribosome [Arabidopsis lyrata subsp. lyrata]
GSBRNA2T00002955001	BnaA06g39810D	chrA06_random:1751984-1754419	-0.812655	0.0608295	-2.40799	0.00110919	-4.42974	0.0301202	-0.792343	0.22768	-2.17131	0.00156419	-4.47278	0.0740712	AT2G03710.2	gi|23304686|emb|CAD48302.1|	MADS-box protein AGL3-a [Brassica oleracea var. botrytis]
GSBRNA2T00002956001	BnaA06g39820D	chrA06_random:1765813-1766681	0.889283	0.00126716	0.797482	0.0225433	1.17718	0.00024165	-0.0372166	0.982801	3.13852	0.000209137	1.40709	0.000220818	AT2G03690.1	gi|297818016|ref|XP_002876891.1|	predicted protein [Arabidopsis lyrata subsp. lyrata] &gt;gi|297322729|gb|EFH53150.1| predicted protein [Arabidopsis lyrata subsp. lyrata]
GSBRNA2T00002959001	BnaA06g39850D	chrA06_random:1778997-1781468	1.29605	0.000380191	1.73899	0.000428691	0.979521	0.00556098	-0.337049	0.711573	2.26742	0.000209137	0.664534	0.0339166	AT2G03640.3	gi|79316663|ref|NP_001030964.1|	nuclear transport factor 2 and RNA recognition motif domain-containing protein [Arabidopsis thaliana] &gt;gi|4406775|gb|AAD20086.1| unknown protein [Arabidopsis thaliana] &gt;gi|330250636|gb|AEC05730.1| nuclear transport factor 2 and RNA recognition motif domain-containing protein [Arabidopsis thaliana]
GSBRNA2T00002974001	BnaC09g09730D	chrC09:6367203-6371588	0.661802	0.0233285	1.48425	0.000428691	0.975397	0.00192344	-0.368253	0.577736	1.43412	0.000209137	0.967896	0.000782891	AT2G18330.1	gi|18398708|ref|NP_565435.1|	AAA-type ATPase-like protein [Arabidopsis thaliana] &gt;gi|15450828|gb|AAK96685.1| putative AAA-type ATPase [Arabidopsis thaliana] &gt;gi|20197813|gb|AAD15504.2| putative AAA-type ATPase [Arabidopsis thaliana] &gt;gi|20259834|gb|AAM13264.1| putative AAA-type ATPase [Arabidopsis thaliana] &gt;gi|330251663|gb|AEC06757.1| AAA-type ATPase-like protein [Arabidopsis thaliana]
GSBRNA2T00002983001	BnaC09g09790D	chrC09:6426110-6432686	0.481641	0.201211	1.05219	0.015726	0.707386	0.0794329	0.124413	0.946598	1.29633	0.000554701	0.538407	0.11945	AT2G18470.1	gi|297836582|ref|XP_002886173.1|	predicted protein [Arabidopsis lyrata subsp. lyrata] &gt;gi|297332013|gb|EFH62432.1| predicted protein [Arabidopsis lyrata subsp. lyrata]
GSBRNA2T00002988001	BnaA03g07100D	chrA03:3132768-3140259	-1.02474	0.00318659	-0.648043	0.125601	-0.183865	0.648919	-0.241036	0.832486	-1.47655	0.000712323	0.0871485	0.816287	AT5G18410.2	gi|186523916|ref|NP_974801.2|	transcription activator PIROGI 121 [Arabidopsis thaliana] &gt;gi|341941255|sp|Q5S2C3.2|PIR_ARATH RecName: Full=Protein PIR; AltName: Full=PIR of plants; AltName: Full=Protein KLUNKER; Short=AtSRA1; AltName: Full=Protein PIROGI &gt;gi|45861654|gb|AAS78644.1| ARP2/3 regulatory protein subunit PIRP [Arabidopsis thaliana] &gt;gi|50236403|gb|AAT71307.1| PIROGI [Arabidopsis thaliana] &gt;gi|51922059|tp…
GSBRNA2T00002989001	BnaA03g07090D	chrA03:3130477-3132621	1.09547	0.000380191	1.98619	0.000428691	1.54072	0.00024165	-0.024055	0.987239	2.20861	0.000209137	1.25876	0.000220818	AT5G18400.1	gi|30686798|ref|NP_850844.1|	anamorsin homolog [Arabidopsis thaliana] &gt;gi|21593933|gb|AAM65895.1| unknown [Arabidopsis thaliana] &gt;gi|332005167|gb|AED92550.1| cytokine-induced anti-apoptosis inhibitor 1, Fe-S biogenesis [Arabidopsis thaliana]
GSBRNA2T00002991001	BnaA03g07070D	chrA03:3128672-3129430	0.142333	0.77756	-0.182263	0.772078	-0.0197248	0.978314	0.345394	0.708187	1.00858	0.00754782	0.419782	0.259506	AT5G18390.1	gi|297807861|ref|XP_002871814.1|	pentatricopeptide repeat-containing protein [Arabidopsis lyrata subsp. lyrata] &gt;gi|297317651|gb|EFH48073.1| pentatricopeptide repeat-containing protein [Arabidopsis lyrata subsp. lyrata]
GSBRNA2T00002992001	BnaA03g07060D	chrA03:3127695-3128404	1.91056	0.000380191	1.89308	0.000428691	1.17529	0.00024165	-0.183622	0.852284	4.34883	0.000209137	1.3378	0.000220818	AT5G18380.1	gi|297812013|ref|XP_002873890.1|	40S ribosomal protein S16 [Arabidopsis lyrata subsp. lyrata] &gt;gi|297319727|gb|EFH50149.1| 40S ribosomal protein S16 [Arabidopsis lyrata subsp. lyrata]
GSBRNA2T00002994001	BnaA03g07040D	chrA03:3114945-3123134	-1.31952	0.00152954	-1.8076	0.00195619	-2.91243	0.00024165	0.00525553	0.995516	-2.45777	1	-1.16639	1	AT5G18350.1	gi|227438171|gb|ACP30575.1|	disease resistance protein [Brassica rapa subsp. pekinensis]
GSBRNA2T00002995001	BnaA03g07030D	chrA03:3112443-3114893	-1.05682	0.00803383	-1.84053	0.000428691	-2.53931	0.00024165	0.0643322	0.973396	-3.32994	0.000554701	-1.84319	0.000605739	AT5G18320.1	gi|227438171|gb|ACP30575.1|	disease resistance protein [Brassica rapa subsp. pekinensis]
GSBRNA2T00002998001	BnaA03g07000D	chrA03:3095269-3096796	-0.41412	0.164459	-1.80403	0.000428691	-5.70439	0.00380601	-0.180904	0.886584	-1.54218	0.000209137	-3.48712	0.000220818	AT5G18270.2	gi|42573407|ref|NP_974800.1|	NAC domain containing protein 87 [Arabidopsis thaliana] &gt;gi|332005148|gb|AED92531.1| NAC domain containing protein 87 [Arabidopsis thaliana]
GSBRNA2T00003004001	BnaA03g06950D	chrA03:3073695-3078133	-0.421743	0.128287	0.0203809	0.961992	-0.0632284	0.852789	0.0352579	0.982272	-1.09532	0.00169905	-0.248286	0.362479	AT5G18190.1	gi|15238765|ref|NP_197320.1|	protein kinase [Arabidopsis thaliana] &gt;gi|9758901|dbj|BAB09477.1| casein kinase-like protein [Arabidopsis thaliana] &gt;gi|332005134|gb|AED92517.1| protein kinase [Arabidopsis thaliana]
GSBRNA2T00003006001	BnaA03g06930D	chrA03:3070478-3071782	1.68375	0.000380191	1.35209	0.000428691	0.38641	0.183243	-0.0708183	0.962916	2.93931	0.000209137	0.527194	0.0434317	AT3G03920.1	gi|573962800|ref|XP_006663547.1|	PREDICTED: putative H/ACA ribonucleoprotein complex subunit 1-like protein 1-like, partial [Oryza brachyantha]
GSBRNA2T00003010001	BnaC03g77720D	chrC03_random:6115952-6117021	-0.326879	0.414113	0.449882	0.337656	-0.0961897	0.846788	0.0406337	0.983797	1.64249	0.000209137	0.644575	0.063833	AT1G51090.1	gi|15223738|ref|NP_175520.1|	uncharacterized protein [Arabidopsis thaliana] &gt;gi|12320782|gb|AAG50537.1|AC079828_8 proline-rich protein, putative [Arabidopsis thaliana] &gt;gi|14334848|gb|AAK59602.1| putative proline-rich protein [Arabidopsis thaliana] &gt;gi|17065592|gb|AAL33774.1| putative proline-rich protein [Arabidopsis thaliana] &gt;gi|332194500|gb|AEE32621.1| uncharacterized protein AT1G51090 [Arabidopsis thaliana]
GSBRNA2T00003026001	BnaCnng20380D	chrCnn_random:19122995-19124418	0.860583	0.00227623	1.00301	0.00859152	1.32322	0.00024165	-0.0760718	0.961859	2.44187	0.000554701	0.888737	0.000220818	AT2G27030.3	gi|30683369|ref|NP_850097.1|	calmodulin 5 [Arabidopsis thaliana] &gt;gi|330252831|gb|AEC07925.1| calmodulin 5 [Arabidopsis thaliana]
GSBRNA2T00003035001	BnaCnng20430D	chrCnn_random:19173552-19176031	-0.948538	0.00250904	-0.983869	0.0113188	-0.807838	0.0198517	0.164174	0.894906	-1.58385	0.000209137	-0.930054	0.00409899	AT3G56930.1	gi|15230173|ref|NP_191252.1|	putative S-acyltransferase [Arabidopsis thaliana] &gt;gi|75264563|sp|Q9M1K5.1|ZDH13_ARATH RecName: Full=Probable protein S-acyltransferase 4; AltName: Full=Probable palmitoyltransferase At3g56930; AltName: Full=Zinc finger DHHC domain-containing protein At3g56930 &gt;gi|6911863|emb|CAB72163.1| putative protein [Arabidopsis thaliana] &gt;gi|26450403|dbj|BAC42316.1| unknown protein [Arabidopsis tha…
GSBRNA2T00003039001	BnaCnng20460D	chrCnn_random:19188559-19195445	-1.31492	0.000380191	-1.02924	0.00713564	-1.71934	0.00024165	-0.266522	0.713196	-0.874993	0.0119479	-0.47238	0.068398	AT3G56940.1	gi|15230174|ref|NP_191253.1|	magnesium-protoporphyrin IX monomethyl ester [oxidative] cyclase [Arabidopsis thaliana] &gt;gi|73620639|sp|Q9M591.2|CRD1_ARATH RecName: Full=Magnesium-protoporphyrin IX monomethyl ester [oxidative] cyclase, chloroplastic; Short=Mg-protoporphyrin IX monomethyl ester oxidative cyclase; AltName: Full=Copper response defect 1 protein; AltName: Full=Dicarboxylate diiron protein; Short=AtZIP; AltName: …
GSBRNA2T00003075001	BnaA10g11680D	chrA10:9819216-9823026	-1.25698	0.000380191	-1.25679	0.00078521	-2.49959	0.00024165	0.264572	0.71025	-2.30987	0.000209137	-1.61509	0.000220818	AT5G57800.1	gi|30696940|ref|NP_200588.2|	protein ECERIFERUM 3 [Arabidopsis thaliana] &gt;gi|75151993|sp|Q8H1Z0.1|CER3_ARATH RecName: Full=Protein ECERIFERUM 3; AltName: Full=Protein FACELESS POLLEN 1; AltName: Full=Protein WAX2; AltName: Full=Protein YORE-YORE &gt;gi|22900949|gb|AAN06975.1| cuticle protein [Arabidopsis thaliana] &gt;gi|37051339|dbj|BAC81644.1| YORE-YORE protein [Arabidopsis thaliana] &gt;gi|40714041|dbj|BAD06945.1| face…
GSBRNA2T00003077001	BnaA10g11660D	chrA10:9804038-9804585	-2.25823	0.000380191	-1.19886	0.0148014	-3.01742	0.00175692	0.670721	0.0296581	-0.937878	0.00434785	-2.27927	0.000220818	AT5G57785.1	gi|21554937|gb|AAM63734.1|	unknown [Arabidopsis thaliana]
GSBRNA2T00003082001	BnaA10g11620D	chrA10:9770445-9774016	-0.256025	0.382952	-0.940819	0.00599458	-1.14079	0.00024165	-0.0462493	0.975394	-1.13793	0.00208676	-1.56841	0.000220818	AT5G57710.1	gi|15242850|ref|NP_200579.1|	protein SUPPRESSOR OF MAX2 1 [Arabidopsis thaliana] &gt;gi|9759268|dbj|BAB09589.1| 101 kDa heat shock protein; HSP101-like protein [Arabidopsis thaliana] &gt;gi|332009558|gb|AED96941.1| Double Clp-N motif-containing P-loop nucleoside triphosphate hydrolases superfamily protein [Arabidopsis thaliana]
GSBRNA2T00003086001	BnaA06g23580D	chrA06:16375142-16378057	-1.90323	0.0145508	0.565357	0.338393	1.88492	0.00024165	-0.332693	1	0.204867	1	2.06223	0.00095736	AT5G64630.2	gi|42573790|ref|NP_974991.1|	chromatin assembly factor 1 subunit FAS2 [Arabidopsis thaliana] &gt;gi|75337830|sp|Q9SXY1.1|FAS2_ARATH RecName: Full=Chromatin assembly factor 1 subunit FAS2; Short=CAF-1 subunit FAS2; AltName: Full=CAF-1 p60 homolog; AltName: Full=Protein FASCIATA 2 &gt;gi|4884488|dbj|BAA77766.1| FAS2 [Arabidopsis thaliana] &gt;gi|10178066|dbj|BAB11430.1| FAS2 [Arabidopsis thaliana] &gt;gi|332010547|gb|AED97930.…
GSBRNA2T00003089001	BnaA06g23570D	chrA06:16356125-16360224	-1.11032	0.000380191	-0.498202	0.223124	-0.653903	0.0740575	0.200666	0.870673	-1.38983	0.000389446	-0.729387	0.0330653	AT5G64580.1	gi|30698050|ref|NP_201263.2|	AAA-type ATPase family protein [Arabidopsis thaliana] &gt;gi|332010540|gb|AED97923.1| AAA-type ATPase family protein [Arabidopsis thaliana]
GSBRNA2T00003091001	BnaA06g23560D	chrA06:16349141-16352427	-0.63088	0.112948	-1.09105	0.0442973	-3.80582	0.00320832	-0.10986	0.949906	-1.78489	0.000209137	-2.15783	0.000220818	AT5G64570.1	gi|74355968|dbj|BAE44362.1|	alpha-L-arabinofuranosidase [Raphanus sativus]
GSBRNA2T00003096001	BnaA06g23530D	chrA06:16329439-16331799	-0.0212454	0.953262	-1.20158	0.00320085	-1.83107	0.00024165	0.167893	0.880854	-0.748063	0.0650201	-1.01455	0.000220818	AT5G64550.1	gi|15237733|ref|NP_201260.1|	loricrin-related protein [Arabidopsis thaliana] &gt;gi|10178058|dbj|BAB11422.1| unnamed protein product [Arabidopsis thaliana] &gt;gi|20259338|gb|AAM13994.1| unknown protein [Arabidopsis thaliana] &gt;gi|23296960|gb|AAN13211.1| unknown protein [Arabidopsis thaliana] &gt;gi|332010535|gb|AED97918.1| loricrin-related protein [Arabidopsis thaliana]
GSBRNA2T00003098001	BnaA06g23510D	chrA06:16323215-16324847	-0.545799	0.278762	-0.0163533	0.985086	1.79249	0.00024165	0.979172	0.101822	-0.839702	0.128391	0.648747	0.163849	AT5G64530.1	gi|297794047|ref|XP_002864908.1|	ANAC104/XND1 [Arabidopsis lyrata subsp. lyrata] &gt;gi|297310743|gb|EFH41167.1| ANAC104/XND1 [Arabidopsis lyrata subsp. lyrata]
GSBRNA2T00003100001	BnaA06g23500D	chrA06:16304596-16306749	-2.35517	0.000380191	0.777402	0.0400764	0.768909	0.0150283	-0.266022	0.797127	1.40645	0.000209137	0.845156	0.00622643	AT5G64510.1	gi|297794043|ref|XP_002864906.1|	predicted protein [Arabidopsis lyrata subsp. lyrata] &gt;gi|297310741|gb|EFH41165.1| predicted protein [Arabidopsis lyrata subsp. lyrata]
GSBRNA2T00003115001	BnaCnng20510D	chrCnn_random:19279758-19281689	-0.620482	0.0594871	-0.863733	0.0414706	-0.9612	0.0122055	0.431335	0.399829	-0.549155	0.107033	-1.37773	0.000220818	AT1G02560.1	gi|18378982|ref|NP_563657.1|	ATP-dependent Clp protease proteolytic subunit 5 [Arabidopsis thaliana] &gt;gi|75313059|sp|Q9S834.1|CLPP5_ARATH RecName: Full=ATP-dependent Clp protease proteolytic subunit 5, chloroplastic; AltName: Full=Endopeptidase ClpP5; Short=nClpP5; AltName: Full=nClpP1; Flags: Precursor &gt;gi|9972387|gb|AAG10637.1|AC022521_15 ATP-dependent Clp protease subunit ClpP [Arabidopsis thaliana] &gt;gi|4887543|e…
GSBRNA2T00003129001	BnaCnng20570D	chrCnn_random:19361570-19362281	3.4463	0.000380191	3.82048	0.000428691	4.82127	0.00024165	0.529777	0.407357	5.27884	0.000209137	3.07769	0.000220818	AT5G04340.1	gi|114437173|gb|ABI74691.1|	C2H2 zinc finger protein [Brassica carinata]
GSBRNA2T00003133001	BnaCnng20610D	chrCnn_random:19373769-19380383	-0.928451	0.00152954	-1.13953	0.00195619	-1.20484	0.00024165	0.170638	0.876835	-1.95996	0.000209137	-0.735182	0.0125651	AT5G04360.1	gi|27311611|gb|AAO00771.1|	pullulanase-like protein (starch debranching enzyme) [Arabidopsis thaliana]
GSBRNA2T00003138001	BnaCnng68200D	chrCnn_random:67763619-67764943	-1.05327	0.000380191	-2.30662	0.000428691	-3.86191	0.00024165	0.450662	0.312154	-2.55071	0.000209137	-3.73305	0.000220818	AT3G45780.2	gi|62320280|dbj|BAD94575.1|	nonphototropic hypocotyl 1 [Arabidopsis thaliana]
GSBRNA2T00003160001	BnaAnng33580D	chrAnn_random:38275434-38276526	-3.49309	0.000380191	0.164578	0.705042	0.168825	0.622662	-4.67283	0.00280707	-0.00302968	0.99379	2.70292	0.000220818	AT1G65680.1	gi|506484988|gb|AGM16367.1|	beta-expansin protein 2 [Brassica rapa]
GSBRNA2T00003169001	BnaC07g48510D	chrC07_random:1189113-1189727	0.902055	0.0118942	-0.916837	0.0881959	-1.98034	0.00351284	-0.109787	0.958429	-0.396722	0.327036	-2.00375	0.000782891	AT2G19460.1	gi|18399044|ref|NP_565454.1|	uncharacterized protein [Arabidopsis thaliana] &gt;gi|4191776|gb|AAD10145.1| expressed protein [Arabidopsis thaliana] &gt;gi|14334634|gb|AAK59495.1| unknown protein [Arabidopsis thaliana] &gt;gi|20197011|gb|AAM14873.1| expressed protein [Arabidopsis thaliana] &gt;gi|50253564|gb|AAT71984.1| At2g19460 [Arabidopsis thaliana] &gt;gi|330251789|gb|AEC06883.1| uncharacterized protein AT2G19460 [Arabidop…
GSBRNA2T00003189001	BnaA04g27220D	chrA04_random:653-2036	0.516036	0.0733428	-0.247752	0.574105	-0.143326	0.697509	-1.52213	0.00280707	-0.365063	0.32273	-1.30055	0.000220818	AT3G62720.2	gi|15228843|ref|NP_191831.1|	xyloglucan 6-xylosyltransferase [Arabidopsis thaliana] &gt;gi|79316129|ref|NP_001030917.1| xyloglucan 6-xylosyltransferase [Arabidopsis thaliana] &gt;gi|46577293|sp|Q9LZJ3.1|XT1_ARATH RecName: Full=Xyloglucan 6-xylosyltransferase; Short=AtXT1 &gt;gi|15983426|gb|AAL11581.1|AF424587_1 AT3g62720/F26K9_150 [Arabidopsis thaliana] &gt;gi|7362752|emb|CAB83122.1| alpha galactosyltransferase-like protein …
GSBRNA2T00003213001	BnaA10g03490D	chrA10:1802006-1804189	0.741294	0.141958	0.464581	0.455942	0.477346	0.419739	-1.21236	0.00280707	-1.07644	0.0107073	0.959531	0.00325755	AT1G05710.5	gi|30679403|ref|NP_849597.1|	basic helix-loop-helix domain-containing protein [Arabidopsis thaliana] &gt;gi|18252857|gb|AAL62355.1| unknown protein [Arabidopsis thaliana] &gt;gi|30102896|gb|AAP21366.1| At1g05710 [Arabidopsis thaliana] &gt;gi|332189760|gb|AEE27881.1| basic helix-loop-helix domain-containing protein [Arabidopsis thaliana]
GSBRNA2T00003217001	BnaCnng20650D	chrCnn_random:19405585-19407728	0.55953	0.14998	2.05014	0.000428691	2.47689	0.00024165	-0.234829	0.883996	2.42111	0.000209137	2.57099	0.000220818	AT1G20270.1	gi|18394842|ref|NP_564109.1|	2-oxoglutarate (2OG) and Fe(II)-dependent oxygenase superfamily protein [Arabidopsis thaliana] &gt;gi|9558598|gb|AAF88161.1|AC026234_12 Contains similarity to a prolyl 4-hydroxylase alpha subunit protein from Gallus gallus gi|212530 [Arabidopsis thaliana] &gt;gi|90962978|gb|ABE02413.1| At1g20270 [Arabidopsis thaliana] &gt;gi|332191835|gb|AEE29956.1| 2-oxoglutarate (2OG) and Fe(II)-dependent oxyge…
GSBRNA2T00003222001	BnaCnng20680D	chrCnn_random:19431604-19433200	1.28378	0.000380191	1.15608	0.00168675	0.683274	0.0349023	-0.406017	0.577942	2.46513	0.000209137	0.976773	0.00112451	AT1G20300.1	gi|297844992|ref|XP_002890377.1|	pentatricopeptide repeat-containing protein [Arabidopsis lyrata subsp. lyrata] &gt;gi|297336219|gb|EFH66636.1| pentatricopeptide repeat-containing protein [Arabidopsis lyrata subsp. lyrata]
GSBRNA2T00003231001	BnaCnng20750D	chrCnn_random:19449134-19449899	1.70465	0.00126716	0.541613	0.414712	0.365345	0.571963	-0.703737	0.624399	0.949451	0.10102	-0.467709	0.504072	AT1G20310.1	gi|18394848|ref|NP_564111.1|	uncharacterized protein [Arabidopsis thaliana] &gt;gi|21617898|gb|AAM66948.1| unknown [Arabidopsis thaliana] &gt;gi|332191839|gb|AEE29960.1| uncharacterized protein AT1G20310 [Arabidopsis thaliana]
GSBRNA2T00003237001	BnaCnng20770D	chrCnn_random:19476289-19477442	0.713597	0.012219	-0.234195	0.542053	-0.712445	0.018277	-0.0873925	0.952563	1.48713	0.00478908	-0.228695	0.392589	AT1G20330.1	gi|15217917|ref|NP_173458.1|	24-methylenesterol C-methyltransferase 2 [Arabidopsis thaliana] &gt;gi|62900893|sp|Q39227.2|SMT2_ARATH RecName: Full=24-methylenesterol C-methyltransferase 2; Short=24-sterol C-methyltransferase 2; Short=Sterol-C-methyltransferase 2; AltName: Full=Protein COTYLEDON VASCULAR PATTERN 1 &gt;gi|9558593|gb|AAF88156.1|AC026234_7 Identical to 24-sterol C-methyltransferase from Arabidopsis thaliana gi|21…
GSBRNA2T00003242001	BnaC02g45710D	chrC02_random:1508667-1510645	-1.37016	0.000380191	-2.19377	0.000428691	-3.69501	0.00024165	0.4257	0.341503	-1.84567	0.000209137	-2.93264	0.000220818	AT1G67340.1	gi|297838467|ref|XP_002887115.1|	zinc finger family protein [Arabidopsis lyrata subsp. lyrata] &gt;gi|297332956|gb|EFH63374.1| zinc finger family protein [Arabidopsis lyrata subsp. lyrata]
GSBRNA2T00003249001	BnaC02g45730D	chrC02_random:1539203-1540517	1.2244	0.000380191	1.29068	0.000428691	1.57881	0.00024165	-0.21732	0.802368	2.96525	0.00143182	1.73614	0.000220818	AT1G67350.2	gi|297838469|ref|XP_002887116.1|	F1N21.17 [Arabidopsis lyrata subsp. lyrata] &gt;gi|297332957|gb|EFH63375.1| F1N21.17 [Arabidopsis lyrata subsp. lyrata]
GSBRNA2T00003250001	BnaC02g45740D	chrC02_random:1540584-1541611	0.21117	0.526853	-1.25965	0.00195619	-1.52828	0.00024165	0.0956315	0.952266	-1.35584	0.00182931	-1.06133	0.000220818	AT1G67360.1	gi|297841421|ref|XP_002888592.1|	rubber elongation factor family protein [Arabidopsis lyrata subsp. lyrata] &gt;gi|297334433|gb|EFH64851.1| rubber elongation factor family protein [Arabidopsis lyrata subsp. lyrata]
GSBRNA2T00003251001	BnaC02g45750D	chrC02_random:1543285-1544637	1.66524	0.0134825	1.62637	0.0249784	1.18663	0.109869	-0.522595	0.700763	1.52364	0.00182931	1.53738	0.00222542	AT1G67400.1	gi|297841427|ref|XP_002888595.1|	predicted protein [Arabidopsis lyrata subsp. lyrata] &gt;gi|297334436|gb|EFH64854.1| predicted protein [Arabidopsis lyrata subsp. lyrata]
GSBRNA2T00003256001	BnaC02g45790D	chrC02_random:1559043-1560771	1.50045	0.000380191	1.73068	0.000428691	1.08649	0.00024165	-0.233856	0.771767	2.79309	0.000209137	1.01631	0.000220818	AT1G67430.1	gi|15223501|ref|NP_174060.1|	60S ribosomal protein L17-1 [Arabidopsis thaliana] &gt;gi|27734446|sp|Q93VI3.1|RL171_ARATH RecName: Full=60S ribosomal protein L17-1 &gt;gi|16226209|gb|AAL16103.1|AF428271_1 At1g27400/F17L21_20 [Arabidopsis thaliana] &gt;gi|16226630|gb|AAL16218.1|AF428449_1 At1g27400/F17L21_20 [Arabidopsis thaliana] &gt;gi|14335140|gb|AAK59850.1| At1g27400/F17L21_20 [Arabidopsis thaliana] &gt;gi|18655347|gb|AAL76…
GSBRNA2T00003260001	BnaA04g28480D	chrA04_random:842836-846405	0.376112	0.222284	0.318642	0.448874	-1.80891	0.00024165	-0.144605	0.932221	0.699086	0.0462503	-0.443306	0.197878	AT2G29670.1	gi|18402115|ref|NP_565685.1|	tetratricopeptide repeat-containing protein [Arabidopsis thaliana] &gt;gi|14030739|gb|AAK53044.1|AF375460_1 At2g29670/T27A16.23 [Arabidopsis thaliana] &gt;gi|18377765|gb|AAL67032.1| unknown protein [Arabidopsis thaliana] &gt;gi|20197389|gb|AAC35237.2| expressed protein [Arabidopsis thaliana] &gt;gi|20465643|gb|AAM20290.1| unknown protein [Arabidopsis thaliana] &gt;gi|23308477|gb|AAN18208.1| At2g2…
GSBRNA2T00003261001	BnaA04g28490D	chrA04_random:847293-848545	-0.51976	0.103622	-1.89133	0.000428691	-4.05859	0.00024165	-0.876084	0.00506447	-1.23347	0.000389446	-1.04562	0.000220818	AT2G29660.1	gi|297822685|ref|XP_002879225.1|	zinc finger family protein [Arabidopsis lyrata subsp. lyrata] &gt;gi|297325064|gb|EFH55484.1| zinc finger family protein [Arabidopsis lyrata subsp. lyrata]
GSBRNA2T00003267001	BnaA04g28540D	chrA04_random:864949-867028	0.393111	0.187685	0.49895	0.189546	1.00282	0.000457385	-0.775643	0.0284586	1.77614	0.000209137	0.765944	0.0066138	AT2G29550.1	gi|297826349|ref|XP_002881057.1|	tubulin beta-7 chain [Arabidopsis lyrata subsp. lyrata] &gt;gi|297326896|gb|EFH57316.1| tubulin beta-7 chain [Arabidopsis lyrata subsp. lyrata]
GSBRNA2T00003269001	BnaA04g28560D	chrA04_random:867879-869564	1.52326	0.000380191	2.12608	0.000428691	1.54147	0.00024165	-0.346678	0.744175	2.47269	0.000209137	1.17582	0.000605739	AT2G29530.2	gi|590588611|ref|XP_007016244.1|	Tim10/DDP family zinc finger protein isoform 1 [Theobroma cacao] &gt;gi|590588619|ref|XP_007016246.1| Tim10/DDP family zinc finger protein isoform 1 [Theobroma cacao] &gt;gi|508786607|gb|EOY33863.1| Tim10/DDP family zinc finger protein isoform 1 [Theobroma cacao] &gt;gi|508786609|gb|EOY33865.1| Tim10/DDP family zinc finger protein isoform 1 [Theobroma cacao]
GSBRNA2T00003270001	BnaA04g28570D	chrA04_random:870386-870845	0.911829	0.433607	4.27818	0.0412392	4.38784	0.0568574	-0.198246	0.879671	2.15956	0.000209137	3.27105	0.000220818	AT2G29500.1	gi|15227552|ref|NP_180511.1|	HSP20 family protein [Arabidopsis thaliana] &gt;gi|75315964|sp|Q9ZW31.1|HS17B_ARATH RecName: Full=17.6 kDa class I heat shock protein 2; AltName: Full=17.6 kDa heat shock protein 2; Short=AtHsp17.6B &gt;gi|3980385|gb|AAC95188.1| putative small heat shock protein [Arabidopsis thaliana] &gt;gi|21554599|gb|AAM63628.1| putative small heat shock protein [Arabidopsis thaliana] &gt;gi|51968472|dbj|BAD42…
GSBRNA2T00003272001	BnaA04g28590D	chrA04_random:874714-875946	3.44445	0.000380191	4.82942	0.000428691	4.68259	0.00024165	1.00248	0.0590205	3.88375	0.000209137	2.71535	0.000220818	AT2G29470.1	gi|297826337|ref|XP_002881051.1|	glutathione-s-transferase 2 [Arabidopsis lyrata subsp. lyrata] &gt;gi|158828146|gb|ABW81025.1| glutathione-S-transferase 2 [Arabidopsis lyrata subsp. lyrata] &gt;gi|297326890|gb|EFH57310.1| glutathione-s-transferase 2 [Arabidopsis lyrata subsp. lyrata]
GSBRNA2T00003273001	BnaA04g28600D	chrA04_random:882483-885358	3.19589	0.000380191	4.84464	0.000428691	5.62669	0.00024165	0.955837	0.00506447	3.98681	0.000209137	3.89577	0.000220818	AT2G29460.1	gi|297826335|ref|XP_002881050.1|	glutathione-s-transferase 3 [Arabidopsis lyrata subsp. lyrata] &gt;gi|158828148|gb|ABW81027.1| glutathione-S-transferase 3 [Arabidopsis lyrata subsp. lyrata] &gt;gi|297326889|gb|EFH57309.1| glutathione-s-transferase 3 [Arabidopsis lyrata subsp. lyrata]
GSBRNA2T00003276001	BnaA04g28630D	chrA04_random:890116-891053	1.97929	0.000380191	0.601828	0.140918	0.792873	0.0290939	-0.162685	0.883412	-0.028248	0.941904	-0.0462595	0.882441	AT2G29420.1	gi|158578615|gb|ABW74586.1|	glutathione-S-transferase [Boechera divaricarpa]
GSBRNA2T00003277001	BnaA04g28640D	chrA04_random:891177-892415	1.63995	0.0285826	2.0264	0.0206489	0.643971	1	0.44322	1	2.93839	0.00343215	0.924603	1	AT2G29410.1	gi|158828159|gb|ABW81038.1|	MTP-like [Arabidopsis lyrata subsp. lyrata]
GSBRNA2T00003296001	BnaCnng20870D	chrCnn_random:19573336-19574986	-0.976884	0.0131701	-0.304569	0.531042	-0.629646	0.139429	-0.0646842	0.972356	-0.812639	0.0251337	-1.25989	0.000782891	AT4G13830.2	gi|6691127|gb|AAF24498.1|AF214107_1	DnaJ-like protein [Arabidopsis thaliana]
GSBRNA2T00003310001	BnaC08g46210D	chrC08_random:215607-217518	-1.81767	0.000380191	-1.27809	0.00432775	-3.6154	0.00024165	-0.00988469	0.993633	-2.00509	0.000209137	-1.79406	0.000220818	AT1G03630.1	gi|297843168|ref|XP_002889465.1|	por C [Arabidopsis lyrata subsp. lyrata] &gt;gi|297335307|gb|EFH65724.1| por C [Arabidopsis lyrata subsp. lyrata]
GSBRNA2T00003315001	BnaC08g46250D	chrC08_random:268463-269238	-1.4322	0.000380191	-0.965563	0.0217103	-3.64925	0.00024165	0.139855	0.91296	-1.12422	0.00208676	-2.12414	0.000220818	AT1G03600.1	gi|297843164|ref|XP_002889463.1|	photosystem II family protein [Arabidopsis lyrata subsp. lyrata] &gt;gi|297335305|gb|EFH65722.1| photosystem II family protein [Arabidopsis lyrata subsp. lyrata]
GSBRNA2T00003328001	BnaA06g01280D	chrA06:817023-818933	-0.16626	0.765441	-1.22381	0.0642327	-3.1094	0.016666	-0.13768	0.9332	-2.6908	0.000209137	-4.3652	0.000605739	AT1G54160.1	gi|584431971|gb|AHI94935.1|	transcription factor subunit NF-YA5A [Brassica napus]
GSBRNA2T00003330001	BnaA06g01300D	chrA06:821933-825340	-0.677351	0.0131701	-0.286282	0.452462	-0.436002	0.155492	0.14532	0.903177	-1.00894	0.00457123	-0.537715	0.0350355	AT1G54130.1	gi|145336732|ref|NP_564652.2|	RELA/SPOT homolog 3 [Arabidopsis thaliana] &gt;gi|4587556|gb|AAD25787.1|AC006577_23 Similar to gi|1653162 (p)ppGpp 3-pyrophosphohydrolase from Synechocystis sp genome gb|D90911. EST gb|W43807 comes from this gene [Arabidopsis thaliana] &gt;gi|110742595|dbj|BAE99211.1| RSH3 [Arabidopsis thaliana] &gt;gi|332194932|gb|AEE33053.1| RELA/SPOT homolog 3 [Arabidopsis thaliana]
GSBRNA2T00003333001	BnaA06g01330D	chrA06:836241-837231	0.508519	0.141505	-0.5655	0.266194	-3.43348	0.0010414	-0.193598	0.869746	-0.24957	0.477865	-2.0454	0.000220818	AT1G54095.1	gi|30695655|ref|NP_683430.2|	uncharacterized protein [Arabidopsis thaliana] &gt;gi|38566654|gb|AAR24217.1| At1g54095 [Arabidopsis thaliana] &gt;gi|40824141|gb|AAR92354.1| At1g54095 [Arabidopsis thaliana] &gt;gi|332194926|gb|AEE33047.1| uncharacterized protein AT1G54095 [Arabidopsis thaliana]
GSBRNA2T00003340001	BnaA06g01390D	chrA06:858234-859784	-0.713966	0.046348	0.445228	0.443981	-4.71147	0.00024165	1.36062	0.00280707	-0.745563	0.087043	-2.44463	0.000220818	AT1G54040.2	gi|66734182|gb|AAY53488.1|	epithiospecifier protein [Brassica oleracea var. italica] &gt;gi|335999235|gb|AEH76907.1| epithiospecifier protein [Brassica napus]
GSBRNA2T00003345001	BnaA06g01420D	chrA06:885280-887534	-1.07237	0.104742	4.50736	0.000428691	3.86643	0.00024165	0.162264	0.942695	0.984063	0.0141793	1.87298	0.000220818	AT1G54030.1	gi|4587544|gb|AAD25775.1|AC006577_11	Belongs to the PF|00657 Lipase/Acylhydrolase with GDSL-motif family. ESTs gb|T75865, gb|R30449, gb|AI239373, gb|F19931 and gb|F19930 come from this gene [Arabidopsis thaliana]
GSBRNA2T00003346001	BnaA06g01430D	chrA06:890298-892911	-2.99069	0.000380191	2.63223	0.000428691	-0.589662	0.0790272	0.287587	0.863004	0.810156	0.0823945	1.61685	0.000220818	AT1G54020.2	gi|1769968|emb|CAA71238.1|	myrosinase-associated protein [Brassica napus]
GSBRNA2T00003348001	BnaA04g26910D	chrA04:19019603-19022987	-0.149644	0.665613	-1.7951	0.000428691	-2.68133	0.00024165	0.399953	0.464681	-1.98423	0.000209137	-1.95713	0.000220818	AT2G47160.1	gi|294713684|gb|ADF30179.1|	boron transporter [Brassica napus] &gt;gi|294713700|gb|ADF30187.1| boron transporter [Brassica napus]
GSBRNA2T00003349001	BnaA04g26920D	chrA04:19027703-19029387	0.798746	0.00250904	0.613425	0.0829604	0.623546	0.0226289	-0.0188309	0.989524	1.31136	0.00319435	0.732011	0.00354202	AT3G62290.3	gi|15228723|ref|NP_191788.1|	ADP-ribosylation factor A1E [Arabidopsis thaliana] &gt;gi|334186204|ref|NP_001190161.1| ADP-ribosylation factor A1E [Arabidopsis thaliana] &gt;gi|334186206|ref|NP_001190162.1| ADP-ribosylation factor A1E [Arabidopsis thaliana] &gt;gi|297824803|ref|XP_002880284.1| ADP-ribosylation factor A1E [Arabidopsis lyrata subsp. lyrata] &gt;gi|13926302|gb|AAK49618.1|AF372902_1 AT3g62290/T17J13_250 [Arabidops…
GSBRNA2T00003354001	BnaA04g26960D	chrA04:19042744-19049906	-1.39499	0.000380191	-1.86092	0.000428691	-3.36652	0.00024165	0.179691	0.864688	-3.16307	0.000209137	-2.62142	0.000220818	AT2G47240.2	gi|15226536|ref|NP_182246.1|	long chain acyl-CoA synthetase 1 [Arabidopsis thaliana] &gt;gi|79324939|ref|NP_001031554.1| long chain acyl-CoA synthetase 1 [Arabidopsis thaliana] &gt;gi|75097627|sp|O22898.1|LACS1_ARATH RecName: Full=Long chain acyl-CoA synthetase 1; AltName: Full=Protein ECERIFERUM 8 &gt;gi|20805863|gb|AAM28868.1|AF503751_1 long chain acyl-CoA synthetase 1 [Arabidopsis thaliana] &gt;gi|2275202|gb|AAB63824.1| p…
GSBRNA2T00003358001	BnaA04g26990D	chrA04:19060730-19061503	-0.00333804	0.991292	-0.916324	0.0193826	-1.95372	0.00024165	0.354358	0.538589	-0.791991	0.0257889	-1.02437	0.000220818	AT2G47400.1	gi|297824833|ref|XP_002880299.1|	cp12 domain-containing protein 1 [Arabidopsis lyrata subsp. lyrata] &gt;gi|297326138|gb|EFH56558.1| cp12 domain-containing protein 1 [Arabidopsis lyrata subsp. lyrata]
GSBRNA2T00003360001	BnaA04g27000D	chrA04:19063153-19071068	-0.87479	0.00383608	0.172956	0.687762	0.0403298	0.917574	0.12833	0.930197	-1.04015	0.00233905	0.101732	0.770174	AT2G47410.2	gi|297824835|ref|XP_002880300.1|	predicted protein [Arabidopsis lyrata subsp. lyrata] &gt;gi|297326139|gb|EFH56559.1| predicted protein [Arabidopsis lyrata subsp. lyrata]
GSBRNA2T00003370001	BnaA04g27070D	chrA04:19095006-19097403	0.251873	0.649434	-0.435437	0.504714	2.13	0.00024165	-0.0924024	1	-0.826903	1	0.432573	1	AT2G47550.1	gi|31321894|gb|AAK84428.1|	papillar cell-specific pectin methylesterase-like protein [Brassica napus]
GSBRNA2T00003428001	BnaAnng33680D	chrAnn_random:38434085-38434810	0.638322	0.0561873	-0.457919	0.346437	-1.37991	0.00667111	-0.246581	0.787748	0.143088	0.68255	-1.02788	0.000782891	AT1G68760.1	gi|15221521|ref|NP_177044.1|	nudix hydrolase 1 [Arabidopsis thaliana] &gt;gi|68565931|sp|Q9CA40.1|NUDT1_ARATH RecName: Full=Nudix hydrolase 1; Short=AtNUDT1; AltName: Full=7,8-dihydro-8-oxoguanine-triphosphatase; AltName: Full=8-oxo-dGTP diphosphatase; Short=8-oxo-dGTPase; AltName: Full=Dihydroneopterin triphosphate pyrophosphohydrolase; Short=DHNTP pyrophosphohydrolase; AltName: Full=NADH pyrophosphatase &gt;gi|12324137|gb|…
GSBRNA2T00003432001	BnaAnng33690D	chrAnn_random:38438707-38439640	-0.200002	0.748998	0.96726	0.0931259	0.475377	0.4364	0.204368	0.926227	1.2021	0.00754782	0.721769	0.0992926	AT3G55880.2	gi|30694336|ref|NP_851019.1|	protein SULPHATE UTILIZATION EFFICIENCY 4 [Arabidopsis thaliana] &gt;gi|332645932|gb|AEE79453.1| Alpha/beta hydrolase related protein [Arabidopsis thaliana]
GSBRNA2T00003436001	BnaCnng68360D	chrCnn_random:67998054-68000474	1.70123	0.000380191	1.71021	0.000428691	1.94005	0.00024165	0.575939	0.109137	2.14757	0.000209137	1.19928	0.000220818	AT3G23150.1	gi|29824097|dbj|BAB84007.2|	ethylene receptor [Brassica oleracea]
GSBRNA2T00003440001	BnaAnng33700D	chrAnn_random:38448836-38451385	1.64804	0.000380191	2.37809	0.000428691	1.77263	0.00024165	-0.680973	1	5.17834	0.000209137	3.8913	0.000220818	AT1G12600.1	gi|449452374|ref|XP_004143934.1|	PREDICTED: UDP-galactose/UDP-glucose transporter 2-like [Cucumis sativus] &gt;gi|449526419|ref|XP_004170211.1| PREDICTED: UDP-galactose/UDP-glucose transporter 2-like [Cucumis sativus]
GSBRNA2T00003442001	BnaAnng33720D	chrAnn_random:38457382-38458638	-0.762456	0.00925985	-0.598911	0.117108	0.824432	0.00556098	0.148842	0.914276	-0.842053	0.0592159	1.27927	0.000220818	AT1G20160.2	gi|79318240|ref|NP_001031070.1|	serine-type endopeptidase SBT5.2 [Arabidopsis thaliana] &gt;gi|332191825|gb|AEE29946.1| Subtilisin-like serine endopeptidase family protein [Arabidopsis thaliana]
GSBRNA2T00003453001	BnaCnng68390D	chrCnn_random:68031676-68034795	0.158518	0.635384	0.546674	0.146726	0.420838	0.202971	-0.3372	0.645109	1.10276	0.00143182	0.869306	0.00296242	AT3G57220.1	gi|15230258|ref|NP_191281.1|	Glycosyl transferase family 4 protein [Arabidopsis thaliana] &gt;gi|6735301|emb|CAB68128.1| UDP-GlcNAc:dolichol phosphate N-acetylglucosamine-1-phosphate transferase-like protein [Arabidopsis thaliana] &gt;gi|21618187|gb|AAM67237.1| UDP-GlcNAc:dolichol phosphate N-acetylglucosamine-1-phosphate transferase-like protein [Arabidopsis thaliana] &gt;gi|51968478|dbj|BAD42931.1| UDP-GlcNAc:dolichol phos…
GSBRNA2T00003455001	BnaAnng33740D	chrAnn_random:38483977-38485597	2.28862	0.000380191	2.16962	0.000428691	2.27159	0.00024165	0.95681	0.0190231	3.29458	0.000209137	0.733505	0.0494979	AT5G03700.1	gi|15242845|ref|NP_195990.1|	D-mannose binding lectin protein with Apple-like carbohydrate-binding domain [Arabidopsis thaliana] &gt;gi|75181333|sp|Q9LZR8.1|Y5370_ARATH RecName: Full=PAN domain-containing protein At5g03700; Flags: Precursor &gt;gi|7340655|emb|CAB82935.1| S-receptor kinase-like protein [Arabidopsis thaliana] &gt;gi|332003261|gb|AED90644.1| D-mannose binding lectin protein with Apple-like carbohydrate-binding …
GSBRNA2T00003468001	BnaA09g54810D	chrA09_random:2816464-2818902	1.33663	0.000380191	1.16246	0.000428691	0.654349	0.0227447	-0.109553	0.938801	2.54383	0.000209137	0.764559	0.00340073	AT3G55010.2	gi|15233161|ref|NP_191061.1|	phosphoribosylformylglycinamidine cyclo-ligase [Arabidopsis thaliana] &gt;gi|42572683|ref|NP_974437.1| phosphoribosylformylglycinamidine cyclo-ligase [Arabidopsis thaliana] &gt;gi|21264504|sp|Q05728.2|PUR5_ARATH RecName: Full=Phosphoribosylformylglycinamidine cyclo-ligase, chloroplastic; AltName: Full=AIR synthase; Short=AIRS; AltName: Full=Phosphoribosyl-aminoimidazole synthetase; Flags: Precurs…
GSBRNA2T00003471001	BnaA09g54840D	chrA09_random:2828709-2830225	-0.289589	0.523279	-1.08699	0.0558043	-3.4325	0.00969615	-0.280177	0.806272	-1.33677	0.00343215	-1.85267	0.000782891	AT3G55030.1	gi|15233163|ref|NP_191063.1|	phosphatidylglycerolphosphate synthase 2 [Arabidopsis thaliana] &gt;gi|13877847|gb|AAK44001.1|AF370186_1 putative phosphatidylglycerophosphate synthase [Arabidopsis thaliana] &gt;gi|7329633|emb|CAB82698.1| phosphatidylglycerophosphate synthase-like protein [Arabidopsis thaliana] &gt;gi|16323512|gb|AAL15250.1| putative phosphatidylglycerophosphate synthase [Arabidopsis thaliana] &gt;gi|332645809|g…
GSBRNA2T00003472001	BnaA09g54850D	chrA09_random:2830325-2832001	-0.68526	0.0243963	-0.970114	0.0155805	-1.923	0.00024165	-0.234351	0.812699	-1.32294	0.000554701	-0.746209	0.0165427	AT3G55040.1	gi|15233164|ref|NP_191064.1|	glutathione transferase lambda 2 [Arabidopsis thaliana] &gt;gi|75335852|sp|Q9M2W2.1|GSTL2_ARATH RecName: Full=Glutathione S-transferase L2, chloroplastic; Short=AtGSTL2; AltName: Full=GST class-lambda member 2; Flags: Precursor &gt;gi|7329634|emb|CAB82699.1| putative protein [Arabidopsis thaliana] &gt;gi|124300984|gb|ABN04744.1| At3g55040 [Arabidopsis thaliana] &gt;gi|332645810|gb|AEE79331.1| glu…
GSBRNA2T00003473001	BnaA09g54860D	chrA09_random:2832417-2834244	0.628564	0.0736506	1.19851	0.00518622	1.30723	0.0010414	-0.0596065	0.979127	0.94941	0.0104218	0.656188	0.0665224	AT3G55050.2	gi|30694180|ref|NP_191065.2|	putative protein phosphatase 2C 48 [Arabidopsis thaliana] &gt;gi|42572685|ref|NP_974438.1| putative protein phosphatase 2C 48 [Arabidopsis thaliana] &gt;gi|75249980|sp|Q94CL8.1|P2C48_ARATH RecName: Full=Probable protein phosphatase 2C 48; Short=AtPP2C48; AltName: Full=Protein phosphatase 2C 6 &gt;gi|15020818|emb|CAC44619.1| Ser/Thr protein phosphatase 2C [Arabidopsis thaliana] &gt;gi|48525333|gb|…
GSBRNA2T00003474001	BnaA09g54870D	chrA09_random:2841359-2843640	1.16012	0.0673073	-0.958847	0.114397	-5.03753	0.00024165	-0.556908	0.542669	-0.251143	0.783857	-2.87016	0.000220818	AT2G05520.5	gi|227202828|dbj|BAH56887.1|	AT2G05520 [Arabidopsis thaliana]
GSBRNA2T00003483001	BnaA05g36620D	chrA05_random:2560659-2561891	-1.19488	0.000380191	-1.35618	0.0036666	-1.84697	0.00024165	0.252911	0.83456	0.00155898	0.986903	-0.588368	0.135463	AT3G21360.1	gi|15232542|ref|NP_188773.1|	clavaminate synthase-like protein [Arabidopsis thaliana] &gt;gi|73921104|sp|Q9LIG0.1|Y3136_ARATH RecName: Full=Clavaminate synthase-like protein At3g21360 &gt;gi|56967335|pdb|1Y0Z|A Chain A, X-Ray Structure Of Gene Product From Arabidopsis Thaliana At3g21360 &gt;gi|56967336|pdb|1Y0Z|B Chain B, X-Ray Structure Of Gene Product From Arabidopsis Thaliana At3g21360 &gt;gi|150261485|pdb|2Q4A|A Chain A,…
GSBRNA2T00003493001	BnaA05g36690D	chrA05_random:2620333-2623111	-0.260408	0.481345	-0.860106	0.0573776	-1.48441	0.00192344	0.0844621	0.963592	-0.548978	0.149858	-0.707112	0.0431648	AT3G21300.1	gi|297835104|ref|XP_002885434.1|	RNA methyltransferase family protein [Arabidopsis lyrata subsp. lyrata] &gt;gi|297331274|gb|EFH61693.1| RNA methyltransferase family protein [Arabidopsis lyrata subsp. lyrata]
GSBRNA2T00003494001	BnaA05g36700D	chrA05_random:2623267-2623492	1.03349	0.00296013	1.1465	0.00750831	1.58874	0.00024165	-0.0873474	0.967513	2.19533	0.000209137	0.945647	0.00918555	-	gi|9280233|dbj|BAB01723.1|	unnamed protein product [Arabidopsis thaliana]
GSBRNA2T00003496001	BnaA05g36720D	chrA05_random:2629714-2635986	-0.774241	0.0309622	0.0347775	0.943646	-0.55282	0.16931	0.457967	0.494268	-1.26447	0.00478908	-0.344994	0.377422	AT3G21290.1	gi|18402946|ref|NP_566681.1|	dentin sialophosphoprotein-like protein [Arabidopsis thaliana] &gt;gi|332642967|gb|AEE76488.1| dentin sialophosphoprotein-like protein [Arabidopsis thaliana]
GSBRNA2T00003508001	BnaC09g35920D	chrC09:39266312-39268404	0.763043	0.00732414	-0.88346	0.0211711	-2.91321	0.00024165	-0.848947	0.0483862	-0.38768	0.301996	-1.15356	0.00237646	AT5G60280.1	gi|297793585|ref|XP_002864677.1|	lectin protein kinase family protein [Arabidopsis lyrata subsp. lyrata] &gt;gi|297310512|gb|EFH40936.1| lectin protein kinase family protein [Arabidopsis lyrata subsp. lyrata]
GSBRNA2T00003528001	BnaC03g59110D	chrC03:48399763-48400419	-1.19355	0.210469	3.54197	0.00248113	3.00909	0.00257954	-1.43049	0.22768	1.25501	0.0205434	0.121094	0.856139	AT1G30135.1	gi|297845944|ref|XP_002890853.1|	predicted protein [Arabidopsis lyrata subsp. lyrata] &gt;gi|297336695|gb|EFH67112.1| predicted protein [Arabidopsis lyrata subsp. lyrata]
GSBRNA2T00003530001	BnaC03g59120D	chrC03:48417177-48419130	-1.35642	0.000380191	-0.0178288	0.968537	0.442234	0.158531	0.222097	0.800952	0.15633	0.657822	0.60423	0.0196291	AT1G30130.2	gi|21618038|gb|AAM67088.1|	unknown [Arabidopsis thaliana]
GSBRNA2T00003531001	BnaC03g59130D	chrC03:48420719-48423223	0.831032	0.00227623	1.16337	0.00168675	1.08557	0.00024165	0.0229404	0.987432	2.50673	0.000209137	1.25021	0.000220818	AT1G30120.1	gi|297851440|ref|XP_002893601.1|	pyruvate dehydrogenase E1 beta subunit [Arabidopsis lyrata subsp. lyrata] &gt;gi|297339443|gb|EFH69860.1| pyruvate dehydrogenase E1 beta subunit [Arabidopsis lyrata subsp. lyrata]
GSBRNA2T00003541001	BnaC02g47680D	chrC02_random:3761436-3762361	1.01741	0.000380191	-1.06654	0.0034363	-2.13572	0.00024165	0.14111	0.914315	-0.852011	0.0208047	-2.01282	0.000220818	AT2G02100.1	gi|530801539|gb|AGT51229.1|	defensin [Brassica napus]
GSBRNA2T00003556001	BnaC03g77400D	chrC03_random:5909877-5911455	0.481296	1	-0.373197	1	0.376114	1	-0.603964	1	2.27486	0.00545905	-0.0319736	1	AT4G31040.1	gi|51970586|dbj|BAD43985.1|	unknown protein [Arabidopsis thaliana]
GSBRNA2T00003557001	BnaC03g77410D	chrC03_random:5913348-5915149	2.45048	0.000380191	4.0294	0.000428691	4.08617	0.00024165	-0.21539	1	5.1688	0.000209137	4.0271	0.000220818	AT4G31020.1	gi|42567289|ref|NP_194831.3|	alpha/beta-Hydrolases superfamily protein [Arabidopsis thaliana] &gt;gi|42573099|ref|NP_974646.1| alpha/beta-Hydrolases superfamily protein [Arabidopsis thaliana] &gt;gi|28393521|gb|AAO42181.1| unknown protein [Arabidopsis thaliana] &gt;gi|28973543|gb|AAO64096.1| unknown protein [Arabidopsis thaliana] &gt;gi|332660447|gb|AEE85847.1| alpha/beta-Hydrolases superfamily protein [Arabidopsis thaliana]…
GSBRNA2T00003558001	BnaC03g77420D	chrC03_random:5915205-5916924	0.829683	0.00152954	0.395861	0.280423	0.347758	0.259415	0.0200428	0.98891	1.05271	0.00478908	0.123987	0.663873	AT4G30996.1	gi|18400504|ref|NP_565567.1|	uncharacterized protein [Arabidopsis thaliana] &gt;gi|13877801|gb|AAK43978.1|AF370163_1 unknown protein [Arabidopsis thaliana] &gt;gi|20197762|gb|AAD18102.2| expressed protein [Arabidopsis thaliana] &gt;gi|23297717|gb|AAN12909.1| unknown protein [Arabidopsis thaliana] &gt;gi|330252464|gb|AEC07558.1| uncharacterized protein AT2G24290 [Arabidopsis thaliana]
GSBRNA2T00003562001	BnaC09g51050D	chrC09_random:155108-157967	0.00710432	0.982189	1.27636	0.0148014	2.40893	0.00024165	-0.135525	0.950783	1.24758	0.00182931	1.33673	0.000605739	AT2G18730.1	gi|30680460|ref|NP_849980.1|	diacylglycerol kinase 3 [Arabidopsis thaliana] &gt;gi|75161638|sp|Q8VZG1.1|DGK3_ARATH RecName: Full=Diacylglycerol kinase 3; Short=AtDGK3; Short=DAG kinase 3; AltName: Full=Diglyceride kinase 3; Short=DGK 3 &gt;gi|18086345|gb|AAL57635.1| At2g18730/MSF3.11 [Arabidopsis thaliana] &gt;gi|22655324|gb|AAM98254.1| At2g18730/MSF3.11 [Arabidopsis thaliana] &gt;gi|330251705|gb|AEC06799.1| diacylglycerol k…
GSBRNA2T00003564001	BnaC09g51060D	chrC09_random:161809-164788	-0.235312	0.420136	0.0796713	0.845336	2.49362	0.00024165	0.353981	0.525084	0.894106	0.0107073	0.759624	0.00281746	AT2G18700.1	gi|297832542|ref|XP_002884153.1|	predicted protein [Arabidopsis lyrata subsp. lyrata] &gt;gi|297329993|gb|EFH60412.1| predicted protein [Arabidopsis lyrata subsp. lyrata]
GSBRNA2T00003568001	BnaC09g51080D	chrC09_random:188256-189216	0.313881	0.273195	-1.45187	0.000428691	-3.52474	0.00024165	-0.797544	0.00280707	-0.35251	0.295615	-1.62273	0.000220818	AT2G18690.1	gi|186501365|ref|NP_028489.2|	uncharacterized protein [Arabidopsis thaliana] &gt;gi|330251698|gb|AEC06792.1| uncharacterized protein AT2G18680 [Arabidopsis thaliana]
GSBRNA2T00003593001	BnaC06g43410D	chrC06_random:2854150-2855368	0.485107	0.379587	-0.836297	0.22352	2.30779	0.00024165	1.05706	0.242733	2.46494	0.000554701	2.03181	0.00296242	AT1G69490.1	gi|21554255|gb|AAM63330.1|	NAC domain protein NAC2 [Arabidopsis thaliana]
GSBRNA2T00003595001	BnaC06g43420D	chrC06_random:2865212-2868659	-	1	-	1	-	1	-0.0341512	0.985346	-2.08071	0.000389446	-1.79723	0.000782891	AT1G69440.1	gi|15222321|ref|NP_177103.1|	protein argonaute 7 (protein ZIPPY) [Arabidopsis thaliana] &gt;gi|75169275|sp|Q9C793.1|AGO7_ARATH RecName: Full=Protein argonaute 7; AltName: Full=Protein ZIPPY &gt;gi|12597784|gb|AAG60096.1|AC073178_7 pinhead-like protein [Arabidopsis thaliana] &gt;gi|37528855|gb|AAQ92355.1| ZIPPY [Arabidopsis thaliana] &gt;gi|332196804|gb|AEE34925.1| protein argonaute 7 (protein ZIPPY) [Arabidopsis thaliana]
GSBRNA2T00003597001	BnaC06g43440D	chrC06_random:2879996-2883235	-	1	-	1	0	1	0.0100255	0.99481	-1.86506	0.00115287	-0.143398	0.750679	AT1G69420.1	gi|42563074|ref|NP_177101.2|	putative S-acyltransferase [Arabidopsis thaliana] &gt;gi|42572047|ref|NP_974114.1| putative S-acyltransferase [Arabidopsis thaliana] &gt;gi|223635846|sp|Q9C533.2|ZDHC1_ARATH RecName: Full=Probable protein S-acyltransferase 22; AltName: Full=Probable palmitoyltransferase At1g69420; AltName: Full=Zinc finger DHHC domain-containing protein At1g69420 &gt;gi|332196801|gb|AEE34922.1| putative S-acyltra…
GSBRNA2T00003606001	BnaC04g02430D	chrC04:1835657-1840418	-1.63293	0.000380191	-1.08251	0.00272363	-1.92567	0.00024165	0.0689467	0.964514	-0.969555	0.00331301	-1.26593	0.000220818	AT2G42600.1	gi|297827961|ref|XP_002881863.1|	phosphoenolpyruvate carboxylase [Arabidopsis lyrata subsp. lyrata] &gt;gi|297327702|gb|EFH58122.1| phosphoenolpyruvate carboxylase [Arabidopsis lyrata subsp. lyrata]
GSBRNA2T00003612001	BnaC04g02370D	chrC04:1828556-1831604	1.067	0.0064127	1.16015	0.0129768	0.972499	0.0315587	-0.761429	1	1.83344	1	2.01993	1	AT2G42580.1	gi|18406005|ref|NP_565976.1|	tetratricopetide-repeat thioredoxin-like 3 [Arabidopsis thaliana] &gt;gi|75337274|sp|Q9SIN1.2|TTL3_ARATH RecName: Full=Inactive TPR repeat-containing thioredoxin TTL3; AltName: Full=Tetratricopeptide repeat thioredoxin-like 3; AltName: Full=VH1-interacting TPR-containing protein &gt;gi|13605845|gb|AAK32908.1|AF367321_1 At2g42580/F14N22.15 [Arabidopsis thaliana] &gt;gi|20198077|gb|AAD22995.2| expr…
GSBRNA2T00003614001	BnaC04g02360D	chrC04:1794016-1798234	-1.26346	0.000380191	-0.129744	0.761817	-1.83956	0.00024165	-2.75019	0.00280707	-0.241315	0.518268	1.27706	0.000220818	AT2G42570.1	gi|18406003|ref|NP_565975.1|	protein trichome birefringence-like 39 [Arabidopsis thaliana] &gt;gi|75265896|sp|Q9SIN2.1|TBL39_ARATH RecName: Full=Protein trichome birefringence-like 39 &gt;gi|4559334|gb|AAD22996.1| expressed protein [Arabidopsis thaliana] &gt;gi|14334590|gb|AAK59473.1| unknown protein [Arabidopsis thaliana] &gt;gi|17104519|gb|AAL34148.1| unknown protein [Arabidopsis thaliana] &gt;gi|330255046|gb|AEC10140.1| p…
GSBRNA2T00003621001	BnaA05g33210D	chrA05:22574041-22577290	-1.36085	0.000380191	-1.99217	0.000428691	-4.66206	0.00024165	0.0178592	0.99068	-3.08409	0.000209137	-2.73871	0.000220818	AT3G02930.1	gi|15233020|ref|NP_186943.1|	uncharacterized protein [Arabidopsis thaliana] &gt;gi|75186537|sp|Q9M8T5.1|Y3293_ARATH RecName: Full=WEB family protein At3g02930, chloroplastic; Flags: Precursor &gt;gi|6728968|gb|AAF26966.1|AC018363_11 unknown protein [Arabidopsis thaliana] &gt;gi|332640360|gb|AEE73881.1| uncharacterized protein AT3G02930 [Arabidopsis thaliana]
GSBRNA2T00003624001	BnaA05g33230D	chrA05:22580227-22581240	1.58897	0.0271905	3.21056	0.00168675	4.02046	0.00024165	0.425781	1	2.88295	1	1.81837	1	AT3G02910.1	gi|297828756|ref|XP_002882260.1|	UPF0131 protein At3g02910 [Arabidopsis lyrata subsp. lyrata] &gt;gi|297328100|gb|EFH58519.1| UPF0131 protein At3g02910 [Arabidopsis lyrata subsp. lyrata]
GSBRNA2T00003626001	BnaA05g33240D	chrA05:22587082-22589416	0.571194	0.0878146	-0.676168	0.133413	-1.25515	0.00748015	-0.257671	0.761644	0.722223	0.0411944	-0.160745	0.609608	AT3G02880.1	gi|15233013|ref|NP_186938.1|	leucine-rich repeat protein kinase family protein [Arabidopsis thaliana] &gt;gi|75186527|sp|Q9M8T0.1|Y3288_ARATH RecName: Full=Probable inactive receptor kinase At3g02880; Flags: Precursor &gt;gi|6728973|gb|AAF26971.1|AC018363_16 putative protein kinase [Arabidopsis thaliana] &gt;gi|13937228|gb|AAK50106.1|AF372969_1 AT3g02880/F13E7_17 [Arabidopsis thaliana] &gt;gi|30102484|gb|AAP21160.1| At3g0288…
GSBRNA2T00003627001	BnaA05g33250D	chrA05:22590121-22592347	-0.52908	0.31285	-0.722762	0.273513	-0.589754	0.33288	-0.121988	0.947489	2.17652	0.000209137	2.42898	0.000220818	AT3G02875.1	gi|297828746|ref|XP_002882255.1|	IAA amidohydrolase [Arabidopsis lyrata subsp. lyrata] &gt;gi|297328095|gb|EFH58514.1| IAA amidohydrolase [Arabidopsis lyrata subsp. lyrata]
GSBRNA2T00003629001	BnaA05g33270D	chrA05:22595710-22597861	-0.292147	0.443619	0.205954	0.667427	-0.121756	0.786428	0.0122875	0.993462	-1.13758	0.00195767	-0.305176	0.367455	AT3G02860.1	gi|18396354|ref|NP_566185.1|	zinc finger protein [Arabidopsis thaliana] &gt;gi|124301160|gb|ABN04832.1| At3g02860 [Arabidopsis thaliana] &gt;gi|332640346|gb|AEE73867.1| zinc finger protein [Arabidopsis thaliana]
GSBRNA2T00003631001	BnaA05g33290D	chrA05:22602618-22603746	1.72333	0.00099383	3.81701	0.000428691	3.85569	0.00024165	1.56947	0.017394	5.04753	0.000209137	3.90015	0.000220818	AT3G02840.1	gi|18396341|ref|NP_566184.1|	uncharacterized protein [Arabidopsis thaliana] &gt;gi|6728978|gb|AAF26976.1|AC018363_21 unknown protein [Arabidopsis thaliana] &gt;gi|26452125|dbj|BAC43151.1| unknown protein [Arabidopsis thaliana] &gt;gi|27311855|gb|AAO00893.1| expressed protein [Arabidopsis thaliana] &gt;gi|30725622|gb|AAP37833.1| At3g02840 [Arabidopsis thaliana] &gt;gi|332640344|gb|AEE73865.1| uncharacterized protein AT3G02840…
GSBRNA2T00003633001	BnaA05g33310D	chrA05:22606024-22608347	-0.692179	0.0494071	-0.12336	0.798913	-0.636626	0.125706	-0.222285	0.810809	-1.08052	0.000862492	0.2966	0.314733	AT3G02830.1	gi|18396338|ref|NP_566183.1|	zinc finger protein 1 [Arabidopsis thaliana] &gt;gi|62901378|sp|Q8GXX7.1|C3H33_ARATH RecName: Full=Zinc finger CCCH domain-containing protein 33; Short=AtC3H33; AltName: Full=Zinc finger CCCH domain-containing protein ZFN1 &gt;gi|26451016|dbj|BAC42614.1| putative zinc finger protein 1 zfn1 [Arabidopsis thaliana] &gt;gi|109134113|gb|ABG25055.1| At3g02830 [Arabidopsis thaliana] &gt;gi|332640343|gb|…
GSBRNA2T00003634001	BnaA05g33320D	chrA05:22608577-22610259	-1.91407	1	1.27445	0.0588367	2.49212	0.000659904	-0.950879	1	1.04883	0.113583	3.08011	0.000220818	AT3G02820.1	gi|30678682|ref|NP_186931.2|	CCHC-type zinc knuckle protein [Arabidopsis thaliana] &gt;gi|26453004|dbj|BAC43578.1| putative CCHC-type zinc finger protein [Arabidopsis thaliana] &gt;gi|106879191|gb|ABF82625.1| At3g02820 [Arabidopsis thaliana] &gt;gi|332640342|gb|AEE73863.1| CCHC-type zinc knuckle protein [Arabidopsis thaliana]
GSBRNA2T00003640001	BnaA05g33360D	chrA05:22617920-22620119	-0.101804	0.753926	-0.13349	0.748389	0.334049	0.271842	0.0620902	0.969356	2.10932	0.000209137	1.61053	0.000220818	AT3G02780.1	gi|7110585|gb|AAF36996.1|AF236092_1	isopentenyl pyrophosphate:dimethylallyl pyrophosphate isomerase [Brassica oleracea var. botrytis]
GSBRNA2T00003642001	BnaA05g33380D	chrA05:22624561-22627041	0.672293	0.0144155	1.18134	0.00110919	1.0667	0.00024165	-0.438142	0.416383	1.37775	0.000209137	0.531076	0.0620842	AT3G02740.1	gi|15232960|ref|NP_186923.1|	aspartyl protease family protein [Arabidopsis thaliana] &gt;gi|6728988|gb|AAF26986.1|AC018363_31 putative aspartyl protease [Arabidopsis thaliana] &gt;gi|21593593|gb|AAM65560.1| putative aspartyl protease [Arabidopsis thaliana] &gt;gi|332640332|gb|AEE73853.1| aspartyl protease family protein [Arabidopsis thaliana]
GSBRNA2T00003643001	BnaA05g33390D	chrA05:22627822-22633031	-1.48186	0.000380191	-0.456199	0.300363	-2.09965	0.00024165	0.0660322	0.967894	-0.876964	0.00875728	-1.17265	0.000220818	AT3G02730.1	gi|297832906|ref|XP_002884335.1|	thioredoxin F-type 1 [Arabidopsis lyrata subsp. lyrata] &gt;gi|297330175|gb|EFH60594.1| thioredoxin F-type 1 [Arabidopsis lyrata subsp. lyrata]
GSBRNA2T00003651001	BnaCnng68450D	chrCnn_random:68066531-68068714	-0.331023	0.580295	-0.368485	0.586733	-0.74343	1	0.221794	0.797729	-1.80158	0.000209137	-0.565944	0.0340077	AT1G72830.1	gi|584431966|gb|AHI94933.1|	transcription factor subunit NF-YA3A.2 [Brassica napus]
GSBRNA2T00003658001	BnaAnng33760D	chrAnn_random:38507500-38509429	-0.477304	0.402328	-1.02139	0.122604	-2.81765	0.0255311	-0.417349	0.734708	-2.3497	0.00457123	-1.18074	0.0223998	AT2G19170.1	gi|184160091|gb|ACC68158.1|	putative subtilase family protein [Arabidopsis halleri subsp. halleri]
GSBRNA2T00003669001	BnaCnng68480D	chrCnn_random:68096751-68098616	-0.712195	0.0145508	-0.952245	0.0109968	-2.42009	0.00024165	-0.0637846	0.967894	-1.11013	0.00101066	-2.13539	0.000220818	AT1G62780.1	gi|15221583|ref|NP_176466.1|	uncharacterized protein [Arabidopsis thaliana] &gt;gi|18252921|gb|AAL62387.1| unknown protein [Arabidopsis thaliana] &gt;gi|23197936|gb|AAN15495.1| unknown protein [Arabidopsis thaliana] &gt;gi|332195882|gb|AEE34003.1| uncharacterized protein AT1G62780 [Arabidopsis thaliana]
GSBRNA2T00003673001	BnaCnng68490D	chrCnn_random:68099820-68101967	0.49673	0.0922052	1.06716	0.003891	1.28298	0.00024165	-0.281208	0.702578	2.17324	0.000209137	1.6745	0.000220818	AT2G29990.1	gi|15227684|ref|NP_180560.1|	alternative NAD(P)H dehydrogenase 2 [Arabidopsis thaliana] &gt;gi|75318710|sp|O80874.1|NDA2_ARATH RecName: Full=Internal alternative NAD(P)H-ubiquinone oxidoreductase A2, mitochondrial; AltName: Full=Internal alternative NADH dehydrogenase NDA2; AltName: Full=NADH:ubiquinone reductase (non-electrogenic) NDA2; Flags: Precursor &gt;gi|3420052|gb|AAC31853.1| putative NADH dehydrogenase (ubiquinone o…
GSBRNA2T00003705001	BnaAnng33810D	chrAnn_random:38578652-38579279	0.847371	0.03109	-0.609778	0.282325	-2.64414	0.0126887	0.469428	0.654811	0.424373	0.362787	-2.24874	0.00857075	AT1G08160.1	gi|30680542|ref|NP_849612.1|	uncharacterized protein [Arabidopsis thaliana] &gt;gi|75161568|sp|Q8VZ13.1|Y1816_ARATH RecName: Full=Uncharacterized protein At1g08160 &gt;gi|17529202|gb|AAL38827.1| unknown protein [Arabidopsis thaliana] &gt;gi|20259001|gb|AAM14216.1| unknown protein [Arabidopsis thaliana] &gt;gi|332190134|gb|AEE28255.1| uncharacterized protein AT1G08160 [Arabidopsis thaliana]
GSBRNA2T00003707001	BnaAnng33820D	chrAnn_random:38580888-38583564	-0.553121	0.172829	-0.829754	0.106611	-2.37768	0.00257954	-0.352528	0.695421	-3.02705	0.000209137	-0.783676	0.0288675	AT2G28310.3	gi|20466346|gb|AAM20490.1|	unknown protein [Arabidopsis thaliana] &gt;gi|25084100|gb|AAN72175.1| unknown protein [Arabidopsis thaliana]
GSBRNA2T00003724001	BnaC03g72920D	chrC03_random:1127791-1129285	-0.0837615	0.841335	-0.99495	0.0277287	-2.2531	0.00024165	-0.0299634	0.987432	-2.05749	0.00143182	-2.60485	0.000418903	AT4G11890.1	gi|297809495|ref|XP_002872631.1|	predicted protein [Arabidopsis lyrata subsp. lyrata] &gt;gi|297318468|gb|EFH48890.1| predicted protein [Arabidopsis lyrata subsp. lyrata]
GSBRNA2T00003725001	BnaC03g72930D	chrC03_random:1130734-1132388	0.325572	0.264456	-0.0547137	0.906458	-1.03841	0.0010414	0.300735	0.672541	-0.692088	0.0490453	-1.49053	0.000220818	AT4G11910.1	gi|564742972|gb|AHC02487.1|	stay-green 2 [Brassica napus]
GSBRNA2T00003731001	BnaC03g72980D	chrC03_random:1159847-1162740	-2.04665	0.000380191	-1.00168	0.0170439	-2.15258	0.00024165	-0.150776	0.905459	-2.01373	0.000209137	-1.39403	0.000220818	AT4G11960.1	gi|42566515|ref|NP_192933.2|	PGR5-like protein 1B [Arabidopsis thaliana] &gt;gi|75151402|sp|Q8GYC7.1|PGL1B_ARATH RecName: Full=PGR5-like protein 1B, chloroplastic; AltName: Full=Ferredoxin-plastoquinone reductase 2; Flags: Precursor &gt;gi|26450517|dbj|BAC42372.1| unknown protein [Arabidopsis thaliana] &gt;gi|28950891|gb|AAO63369.1| At4g11960 [Arabidopsis thaliana] &gt;gi|332657674|gb|AEE83074.1| PGR5-like protein 1B [Arabid…
GSBRNA2T00003739001	BnaC03g73030D	chrC03_random:1186659-1188099	-0.178999	0.686359	-0.893473	0.0914966	-0.247391	0.606078	0.512594	0.342474	-1.47197	0.000554701	-0.852938	0.0211701	AT4G12040.2	gi|15234402|ref|NP_192941.1|	zinc finger A20 and AN1 domain-containing stress-associated protein 7 [Arabidopsis thaliana] &gt;gi|30682006|ref|NP_849364.1| zinc finger A20 and AN1 domain-containing stress-associated protein 7 [Arabidopsis thaliana] &gt;gi|73921296|sp|Q9SZ69.1|SAP7_ARATH RecName: Full=Zinc finger A20 and AN1 domain-containing stress-associated protein 7; Short=AtSAP7 &gt;gi|13272445|gb|AAK17161.1|AF325093_1 pu…
GSBRNA2T00003752001	BnaCnng20960D	chrCnn_random:19652643-19655116	-1.09328	0.00603644	-1.75369	0.00140426	-2.79101	0.00024165	-3.4967	0.393552	-2.27153	0.0309332	-2.73626	0.0517146	AT3G61390.2	gi|6850906|emb|CAB71069.1|	putative protein [Arabidopsis thaliana]
GSBRNA2T00003758001	BnaCnng20990D	chrCnn_random:19665947-19666579	0.878259	0.00296013	1.10886	0.00272363	2.73098	0.00024165	0.105439	0.943902	3.08381	0.000209137	2.19344	0.000220818	AT3G61460.1	gi|15233117|ref|NP_191705.1|	brassinosteroid-responsive RING-H2 [Arabidopsis thaliana] &gt;gi|297820998|ref|XP_002878382.1| brassinosteroid-responsive ring-H2 [Arabidopsis lyrata subsp. lyrata] &gt;gi|4689366|gb|AAD27870.1|AF134155_1 BRH1 RING finger protein [Arabidopsis thaliana] &gt;gi|6850837|emb|CAB71076.1| RING finger protein [Arabidopsis thaliana] &gt;gi|17644157|gb|AAL38776.1| putative RING finger protein [Arabidopsis…
GSBRNA2T00003760001	BnaCnng21010D	chrCnn_random:19675642-19677234	-0.861906	0.00202857	-1.17368	0.0109968	-4.0705	0.00024165	-0.131699	0.926348	-1.32248	0.000862492	-1.91297	0.000220818	AT3G61470.1	gi|312283035|dbj|BAJ34383.1|	unnamed protein product [Thellungiella halophila]
GSBRNA2T00003765001	BnaAnng10790D	chrAnn_random:11877026-11878231	0.600996	0.04139	0.700315	0.0667472	-0.241762	0.519694	-0.22559	0.841958	1.48113	0.000209137	0.579675	0.0560071	AT4G09012.1	gi|297808957|ref|XP_002872362.1|	predicted protein [Arabidopsis lyrata subsp. lyrata] &gt;gi|297318199|gb|EFH48621.1| predicted protein [Arabidopsis lyrata subsp. lyrata]
GSBRNA2T00003774001	BnaAnng10820D	chrAnn_random:11914731-11915945	-1.46943	0.101984	-2.01635	0.0697164	-2.47492	1	0.404045	0.690173	-1.61776	0.0104218	-3.14935	0.00833613	AT4G08980.5	gi|18413178|ref|NP_567343.1|	F-box with WD-40 2 [Arabidopsis thaliana] &gt;gi|30680931|ref|NP_849346.1| F-box with WD-40 2 [Arabidopsis thaliana] &gt;gi|42572853|ref|NP_974523.1| F-box with WD-40 2 [Arabidopsis thaliana] &gt;gi|145332987|ref|NP_001078359.1| F-box with WD-40 2 [Arabidopsis thaliana] &gt;gi|238480265|ref|NP_001154215.1| F-box with WD-40 2 [Arabidopsis thaliana] &gt;gi|75267749|sp|Q9ZPE4.1|FBW2_ARATH RecName: F…
GSBRNA2T00003782001	BnaC06g42520D	chrC06_random:2062436-2063316	1.71009	0.000380191	2.77828	0.000428691	3.17103	0.00024165	-0.318897	0.8249	2.98474	0.000209137	2.03851	0.000220818	AT3G54120.1	gi|297820146|ref|XP_002877956.1|	reticulon family protein [Arabidopsis lyrata subsp. lyrata] &gt;gi|297323794|gb|EFH54215.1| reticulon family protein [Arabidopsis lyrata subsp. lyrata]
GSBRNA2T00003783001	BnaC06g42530D	chrC06_random:2063431-2065760	0.523371	0.171553	1.67488	0.000428691	2.0955	0.00024165	0.226141	0.881348	1.81581	0.000209137	2.34061	0.000220818	AT3G54110.1	gi|15232420|ref|NP_190979.1|	uncoupling family protein PUMP2 [Arabidopsis thaliana] &gt;gi|297816716|ref|XP_002876241.1| ATPUMP1/UCP1 [Arabidopsis lyrata subsp. lyrata] &gt;gi|75220127|sp|O81845.1|PUMP1_ARATH RecName: Full=Mitochondrial uncoupling protein 1; Short=AtPUMP1 &gt;gi|7673023|gb|AAF66705.1|AF146226_1 putative uncoupling protein PUMP2 [Arabidopsis thaliana] &gt;gi|3451392|emb|CAA04638.1| mitochondrial uncoupling pr…
GSBRNA2T00003796001	BnaA07g36760D	chrA07_random:669223-670480	2.16803	0.000380191	-3.18174	0.110113	-1.47858	0.076355	-0.217863	0.930169	-1.09708	0.0766659	-1.88609	0.0173957	AT1G24530.1	gi|297851126|ref|XP_002893444.1|	transducin family protein [Arabidopsis lyrata subsp. lyrata] &gt;gi|297339286|gb|EFH69703.1| transducin family protein [Arabidopsis lyrata subsp. lyrata]
GSBRNA2T00003826001	BnaCnng21050D	chrCnn_random:19712292-19714915	0.0195309	0.961989	-0.262102	0.568897	-3.55886	0.00024165	-0.0473453	0.98282	-1.08189	0.0146352	-1.37709	0.00281746	AT3G25620.2	gi|334185623|ref|NP_001189973.1|	ABC transporter G family member 21 [Arabidopsis thaliana] &gt;gi|322510007|sp|Q7XA72.2|AB21G_ARATH RecName: Full=ABC transporter G family member 21; Short=ABC transporter ABCG.21; Short=AtABCG21; AltName: Full=White-brown complex homolog protein 21; Short=AtWBC21 &gt;gi|11994752|dbj|BAB03081.1| ABC transporter-like protein [Arabidopsis thaliana] &gt;gi|332643523|gb|AEE77044.1| ABC transporter G f…
GSBRNA2T00003833001	BnaCnng21080D	chrCnn_random:19765117-19765896	0.209398	0.481386	-1.08201	0.00222446	-1.17541	0.00024165	0.11101	0.941374	-0.638099	0.082255	-1.58149	0.000220818	AT3G25600.1	gi|240255425|ref|NP_189188.4|	putative calcium-binding protein CML16 [Arabidopsis thaliana] &gt;gi|332278174|sp|Q9LI84.2|CML16_ARATH RecName: Full=Probable calcium-binding protein CML16; AltName: Full=Calmodulin-like protein 16 &gt;gi|28393082|gb|AAO41975.1| putative calmodulin [Arabidopsis thaliana] &gt;gi|48310609|gb|AAT41852.1| At3g25600 [Arabidopsis thaliana] &gt;gi|332643520|gb|AEE77041.1| putative calcium-binding protei…
GSBRNA2T00003836001	BnaC02g45800D	chrC02_random:1586958-1600856	-1.1202	0.000380191	0.37789	0.319816	0.608863	0.0528638	-0.174275	0.901404	-1.32012	0.00156419	0.00150345	0.990328	AT1G67560.1	gi|297838497|ref|XP_002887130.1|	lipoxygenase family protein [Arabidopsis lyrata subsp. lyrata] &gt;gi|297332971|gb|EFH63389.1| lipoxygenase family protein [Arabidopsis lyrata subsp. lyrata]
GSBRNA2T00003840001	BnaC02g45820D	chrC02_random:1609899-1614827	-0.249623	0.489722	-0.115014	0.81102	-0.24043	0.550739	-0.13382	0.937534	-1.14313	0.00295546	0.530618	0.0887646	AT1G67550.1	gi|15220459|ref|NP_176922.1|	urease [Arabidopsis thaliana] &gt;gi|75337549|sp|Q9SR52.1|UREA_ARATH RecName: Full=Urease; AltName: Full=Urea amidohydrolase &gt;gi|12324683|gb|AAG52306.1|AC011020_13 putative urease [Arabidopsis thaliana] &gt;gi|332196542|gb|AEE34663.1| urease [Arabidopsis thaliana]
GSBRNA2T00003849001	BnaC02g45900D	chrC02_random:1664448-1668460	-0.9578	0.00318659	-0.571757	0.177227	-1.24465	0.00241778	0.0626843	0.971049	-1.74062	0.000209137	-1.26197	0.000220818	AT1G67530.2	gi|297838493|ref|XP_002887128.1|	armadillo/beta-catenin repeat family protein [Arabidopsis lyrata subsp. lyrata] &gt;gi|297332969|gb|EFH63387.1| armadillo/beta-catenin repeat family protein [Arabidopsis lyrata subsp. lyrata]
GSBRNA2T00003860001	BnaCnng21160D	chrCnn_random:19796668-19798264	0.564355	0.0550385	0.815594	0.0277287	0.33769	0.334959	-0.120849	0.943145	1.28671	0.000209137	0.498101	0.10661	AT1G31220.1	gi|297851900|ref|XP_002893831.1|	phosphoribosylglycinamide formyltransferase [Arabidopsis lyrata subsp. lyrata] &gt;gi|297339673|gb|EFH70090.1| phosphoribosylglycinamide formyltransferase [Arabidopsis lyrata subsp. lyrata]
GSBRNA2T00003876001	BnaCnng21250D	chrCnn_random:19903880-19905815	0.508103	0.108249	0.562629	0.154187	0.932608	0.00498989	-0.0778607	0.967467	2.50117	0.000209137	1.6539	0.000220818	AT5G60870.1	gi|42568678|ref|NP_200895.2|	protein RCC1/UVR8/GEF-LIKE 3 [Arabidopsis thaliana] &gt;gi|10176914|dbj|BAB10107.1| unnamed protein product [Arabidopsis thaliana] &gt;gi|332010005|gb|AED97388.1| regulator of chromosome condensation repeat protein-like protein RUG3 [Arabidopsis thaliana]
GSBRNA2T00003882001	BnaCnng21280D	chrCnn_random:19936619-19939868	-0.977797	0.0339184	-1.63238	0.00840963	-2.16382	0.00410678	-1.66928	1	-0.489237	1	-0.791706	1	AT5G60900.1	gi|313471496|sp|Q39202.2|RLK1_ARATH	RecName: Full=G-type lectin S-receptor-like serine/threonine-protein kinase RLK1; AltName: Full=Receptor-like protein kinase 1; Flags: Precursor
GSBRNA2T00003883001	BnaCnng21290D	chrCnn_random:19940599-19943864	-0.962523	0.0150023	-1.17675	0.0134362	-2.68571	0.00024165	-0.872879	0.0798049	-1.52995	0.00221472	-1.44245	0.00145348	AT5G60900.1	gi|15239468|ref|NP_200898.1|	receptor-like protein kinase 1 [Arabidopsis thaliana] &gt;gi|332010011|gb|AED97394.1| receptor-like protein kinase 1 [Arabidopsis thaliana]
GSBRNA2T00003886001	BnaCnng68630D	chrCnn_random:68248073-68250604	-0.855456	0.0671139	-1.02825	0.0584003	-1.13243	0.0402901	-0.2393	0.883088	-1.29611	0.00724624	0.0300917	0.953241	AT4G26640.2	gi|297799338|ref|XP_002867553.1|	WRKY DNA-binding protein 20 [Arabidopsis lyrata subsp. lyrata] &gt;gi|297313389|gb|EFH43812.1| WRKY DNA-binding protein 20 [Arabidopsis lyrata subsp. lyrata]
GSBRNA2T00003901001	BnaC06g42970D	chrC06_random:2466728-2469463	-0.778224	0.0094354	-0.84434	0.0251216	-0.535601	0.100857	0.344736	0.623419	-1.63427	0.000209137	-0.323658	0.335636	AT3G61710.1	gi|18412104|ref|NP_567116.1|	autophagy protein 6 [Arabidopsis thaliana] &gt;gi|148852650|sp|Q9M367.2|BECN1_ARATH RecName: Full=Beclin-1-like protein &gt;gi|14517556|gb|AAK62668.1| AT3g61710/F15G16_100 [Arabidopsis thaliana] &gt;gi|23308215|gb|AAN18077.1| At3g61710/F15G16_100 [Arabidopsis thaliana] &gt;gi|332646723|gb|AEE80244.1| autophagy protein 6 [Arabidopsis thaliana]
GSBRNA2T00003903001	BnaCnng68640D	chrCnn_random:68274778-68276865	-0.363132	0.188447	-0.747966	0.0324494	-0.950783	0.000457385	0.145994	0.901375	-1.10533	0.00143182	-0.850308	0.000220818	AT4G02720.1	gi|2262136|gb|AAC78251.1|	predicted protein of unknown function [Arabidopsis thaliana] &gt;gi|4263520|gb|AAD15346.1| predicted protein of unknown function [Arabidopsis thaliana] &gt;gi|7269757|emb|CAB77757.1| predicted protein of unknown function [Arabidopsis thaliana]
GSBRNA2T00003946001	BnaAnng33980D	chrAnn_random:38721571-38723970	0.416599	0.173391	0.599318	0.117043	0.025778	0.949897	-0.221087	0.868703	1.29671	0.000554701	0.364652	0.301738	AT1G33230.1	gi|18398772|ref|NP_564420.1|	TMPIT-like protein [Arabidopsis thaliana] &gt;gi|15810379|gb|AAL07077.1| unknown protein [Arabidopsis thaliana] &gt;gi|21281185|gb|AAM45132.1| unknown protein [Arabidopsis thaliana] &gt;gi|21617930|gb|AAM66980.1| unknown [Arabidopsis thaliana] &gt;gi|23397137|gb|AAN31852.1| unknown protein [Arabidopsis thaliana] &gt;gi|332193451|gb|AEE31572.1| TMPIT-like protein [Arabidopsis thaliana]
GSBRNA2T00003960001	BnaC05g50870D	chrC05_random:1689614-1690834	0.754188	0.0215637	0.201089	0.689	-0.697782	0.125378	0.333007	0.745678	1.6585	0.000209137	-0.301534	0.473621	AT1G23550.1	gi|297845414|ref|XP_002890588.1|	predicted protein [Arabidopsis lyrata subsp. lyrata] &gt;gi|297336430|gb|EFH66847.1| predicted protein [Arabidopsis lyrata subsp. lyrata]
GSBRNA2T00003976001	BnaAnng10870D	chrAnn_random:12039464-12040797	-1.00577	0.0210088	-1.5507	0.0034363	-2.78926	0.000659904	-0.350921	0.702511	-3.06429	0.000209137	-2.67068	0.000220818	AT2G19110.1	gi|406047241|gb|AFS33099.1|	heavy metal ATPase transporter 3 [Camelina sativa]
GSBRNA2T00003978001	BnaAnng10890D	chrAnn_random:12046736-12049912	-0.0054406	0.987963	1.06391	0.00296445	0.338276	0.317888	-1.1614	0.0110029	0.469984	0.206439	2.57369	0.000220818	AT4G30170.1	gi|297803016|ref|XP_002869392.1|	predicted protein [Arabidopsis lyrata subsp. lyrata] &gt;gi|297315228|gb|EFH45651.1| predicted protein [Arabidopsis lyrata subsp. lyrata]
GSBRNA2T00003988001	BnaAnng10960D	chrAnn_random:12097506-12101180	0.0892033	0.795155	1.58561	0.000428691	1.42142	0.00024165	-0.140386	0.908408	1.00918	0.0125238	0.813106	0.000782891	AT4G30210.2	gi|312282025|dbj|BAJ33878.1|	unnamed protein product [Thellungiella halophila]
GSBRNA2T00003998001	BnaC03g67050D	chrC03:56705711-56706978	0.582012	0.084391	0.227537	0.632308	0.442041	0.272223	0.186262	0.903355	1.42847	0.000389446	0.48634	0.161746	AT4G32680.1	gi|18418061|ref|NP_567900.1|	uncharacterized protein [Arabidopsis thaliana] &gt;gi|332660703|gb|AEE86103.1| uncharacterized protein AT4G32680 [Arabidopsis thaliana]
GSBRNA2T00004006001	BnaC03g67120D	chrC03:56739884-56742305	-0.67337	0.0589654	-0.912468	0.0433883	-0.849649	0.0451224	0.114316	0.943615	-1.77247	0.000209137	-0.716112	0.023733	AT4G32570.1	gi|21554328|gb|AAM63435.1|	unknown [Arabidopsis thaliana]
GSBRNA2T00004007001	BnaC03g67130D	chrC03:56742712-56747911	-0.264733	0.40909	0.684858	0.0764551	1.00438	0.00122482	0.179983	0.881563	-0.434683	0.200575	0.590845	0.0460813	AT4G32551.1	gi|11141605|gb|AAG32022.1|AF277458_1	LEUNIG [Arabidopsis thaliana]
GSBRNA2T00004011001	BnaC02g46860D	chrC02_random:2733380-2733824	1.62291	0.000701715	0.904239	0.101059	1.11981	0.0279424	0.384154	0.839359	3.33904	0.000209137	0.95996	0.0740712	AT4G17310.1	gi|21555575|gb|AAM63889.1|	unknown [Arabidopsis thaliana]
GSBRNA2T00004015001	BnaC02g46880D	chrC02_random:2756457-2758676	-0.213654	0.641636	1.16675	0.00822743	0.718633	0.0951873	-0.467505	0.745617	0.131749	0.800878	1.05889	0.0206417	AT4G34880.1	gi|89257522|gb|ABD65012.1|	amidase, putative [Brassica oleracea]
GSBRNA2T00004026001	BnaA05g36750D	chrA05_random:2653080-2660844	-0.875562	0.00713956	-0.771907	0.0562051	-1.16307	0.00273832	-0.0153394	0.992574	-1.68164	0.000209137	-0.290127	0.403682	AT3G19780.1	gi|240255369|ref|NP_566646.5|	uncharacterized protein [Arabidopsis thaliana] &gt;gi|332642765|gb|AEE76286.1| uncharacterized protein AT3G19780 [Arabidopsis thaliana]
GSBRNA2T00004034001	BnaA05g36810D	chrA05_random:2705697-2707554	1.07797	0.00177922	-1.71438	0.00078521	-3.85374	0.00024165	-1.52311	0.00280707	-1.06111	0.00377796	-4.1788	0.000220818	AT3G19680.1	gi|18176372|gb|AAL60032.1|	unknown protein [Arabidopsis thaliana]
GSBRNA2T00004038001	BnaA05g36840D	chrA05_random:2725968-2734388	-0.837368	0.0195919	0.0176512	0.971169	0.183774	0.664347	0.344454	0.675606	-1.32879	0.00182931	-0.219793	0.565805	AT3G19670.1	gi|240255367|ref|NP_188601.4|	pre-mRNA-processing protein 40B [Arabidopsis thaliana] &gt;gi|395406801|sp|F4JCC1.1|PR35B_ARATH RecName: Full=Pre-mRNA-processing protein 40B; AltName: Full=Mediator of RNA polymerase II transcription subunit 35b &gt;gi|332642753|gb|AEE76274.1| pre-mRNA-processing protein 40B [Arabidopsis thaliana]
GSBRNA2T00004042001	BnaA03g58900D	chrA03_random:1981581-1982648	-0.851221	0.0278337	-0.953424	0.0575797	-2.48995	0.00024165	-0.205145	0.842654	-0.0116716	0.976172	-1.34482	0.000220818	AT4G28660.1	gi|297803208|ref|XP_002869488.1|	photosystem II reaction centre W family protein [Arabidopsis lyrata subsp. lyrata] &gt;gi|297315324|gb|EFH45747.1| photosystem II reaction centre W family protein [Arabidopsis lyrata subsp. lyrata]
GSBRNA2T00004044001	BnaA03g58910D	chrA03_random:1986916-1988372	0.337096	0.44122	-0.729613	0.188264	-0.932996	0.0794329	0.0981503	0.963592	-0.88393	0.0540504	-1.25038	0.00622643	AT4G28640.1	gi|297803210|ref|XP_002869489.1|	indoleacetic acid-induced protein 11 [Arabidopsis lyrata subsp. lyrata] &gt;gi|297315325|gb|EFH45748.1| indoleacetic acid-induced protein 11 [Arabidopsis lyrata subsp. lyrata]
GSBRNA2T00004049001	BnaA03g58930D	chrA03_random:2007055-2010210	-1.21243	0.000380191	-1.13043	0.00140426	-0.546139	0.0618992	0.142763	0.915663	-1.07353	0.00208676	0.555017	0.0455326	AT4G28570.1	gi|15235348|ref|NP_194586.1|	Long-chain-alcohol oxidase FAO4B [Arabidopsis thaliana] &gt;gi|300680984|sp|Q94BP3.2|FAO4B_ARATH RecName: Full=Long-chain-alcohol oxidase FAO4B; AltName: Full=Long-chain fatty alcohol oxidase 4B &gt;gi|7269712|emb|CAB81445.1| putative protein [Arabidopsis thaliana] &gt;gi|22798798|emb|CAC87644.1| alcohol oxidase [Arabidopsis thaliana] &gt;gi|25054929|gb|AAN71941.1| unknown protein [Arabidopsis th…
GSBRNA2T00004056001	BnaA03g58970D	chrA03_random:2040927-2044512	-0.819495	0.108765	-1.23247	0.0685988	-5.24835	0.315865	0.137274	0.950039	-2.39394	0.00331301	-4.1379	0.0864437	AT4G28530.1	gi|18417214|ref|NP_567811.1|	NAC domain containing protein 74 [Arabidopsis thaliana] &gt;gi|27311713|gb|AAO00822.1| NAM / CUC2 -like protein [Arabidopsis thaliana] &gt;gi|30984582|gb|AAP42754.1| At4g28530 [Arabidopsis thaliana] &gt;gi|332660101|gb|AEE85501.1| NAC domain containing protein 74 [Arabidopsis thaliana]
GSBRNA2T00004057001	BnaA03g58980D	chrA03_random:2044569-2045264	-0.858124	0.0179727	-2.05177	0.000428691	-6.94515	0.315865	0.468533	0.410115	-1.72067	0.000389446	-4.35016	0.00161132	AT4G28530.2	gi|186514449|ref|NP_001119074.1|	NAC domain containing protein 74 [Arabidopsis thaliana] &gt;gi|2842496|emb|CAA16893.1| NAM / CUC2-like protein [Arabidopsis thaliana] &gt;gi|7269708|emb|CAB81441.1| NAM / CUC2-like protein [Arabidopsis thaliana] &gt;gi|332660102|gb|AEE85502.1| NAC domain containing protein 74 [Arabidopsis thaliana]
GSBRNA2T00004062001	BnaA09g51980D	chrA09_random:181173-183288	-0.681431	0.0219918	-1.8001	0.000428691	-5.95685	0.0260392	-0.0153547	0.991509	-2.7298	0.000209137	-3.85306	0.000220818	AT4G01440.1	gi|297814197|ref|XP_002874982.1|	nodulin MtN21 family protein [Arabidopsis lyrata subsp. lyrata] &gt;gi|297320819|gb|EFH51241.1| nodulin MtN21 family protein [Arabidopsis lyrata subsp. lyrata]
GSBRNA2T00004064001	BnaA09g52000D	chrA09_random:190659-192593	-0.423465	0.138022	-0.26444	0.515222	-0.685544	0.0220758	0.271461	0.709635	-1.50599	0.000209137	-2.55305	0.000220818	AT4G00780.1	gi|18411442|ref|NP_567187.1|	TRAF-like family protein [Arabidopsis thaliana] &gt;gi|17529102|gb|AAL38761.1| unknown protein [Arabidopsis thaliana] &gt;gi|20259121|gb|AAM14276.1| unknown protein [Arabidopsis thaliana] &gt;gi|332656535|gb|AEE81935.1| TRAF-like family protein [Arabidopsis thaliana]
GSBRNA2T00004065001	BnaA09g52010D	chrA09_random:194751-203059	-1.11822	0.000701715	-0.57487	0.139374	-0.29417	0.404256	0.285028	0.730549	-1.11404	0.00208676	-0.0791269	0.830371	AT4G00800.1	gi|334186260|ref|NP_567189.6|	transducin family protein / WD-40 repeat family protein [Arabidopsis thaliana] &gt;gi|332656536|gb|AEE81936.1| transducin family protein / WD-40 repeat family protein [Arabidopsis thaliana]
GSBRNA2T00004066001	BnaA09g52020D	chrA09_random:203423-204494	2.17715	0.000380191	2.01704	0.000428691	1.43667	0.00024165	-0.285084	0.686256	4.70405	0.286698	1.70282	0.000220818	AT4G00810.2	gi|18411448|ref|NP_567190.1|	60S acidic ribosomal protein P1-2 [Arabidopsis thaliana] &gt;gi|30678744|ref|NP_849278.1| 60S acidic ribosomal protein P1-2 [Arabidopsis thaliana] &gt;gi|41019478|sp|O23095.2|RLA12_ARATH RecName: Full=60S acidic ribosomal protein P1-2 &gt;gi|13605597|gb|AAK32792.1|AF361624_1 AT4g00810/A_TM018A10_9 [Arabidopsis thaliana] &gt;gi|15777871|gb|AAL05896.1| AT4g00810/A_TM018A10_9 [Arabidopsis thaliana] …
GSBRNA2T00004069001	BnaA09g52050D	chrA09_random:211126-212172	0.988911	0.00126716	0.893687	0.0338914	0.97914	0.0111007	-0.491815	0.535639	2.20284	0.000209137	1.513	0.000220818	AT4G00860.1	gi|15236960|ref|NP_191995.1|	putative pathogenesis-related protein ATOZI1 [Arabidopsis thaliana] &gt;gi|790583|gb|AAA91976.1| mRNA corresponding to this gene accumulates in response to ozone stress and pathogen (bacterial) infection; putative pathogenesis-related protein [Arabidopsis thaliana] &gt;gi|2252869|gb|AAB62867.1| AT0ZI1 gene product [Arabidopsis thaliana] &gt;gi|7267425|emb|CAB80895.1| stress-induced protein OZI1 p…
GSBRNA2T00004072001	BnaA09g52080D	chrA09_random:232761-234672	0.36504	1	-1.88224	1	-2.77596	1	-1.21495	0.0334981	-0.981174	0.0335191	-3.2012	0.00267166	AT4G00910.1	gi|30678769|ref|NP_567199.2|	aluminum activated malate transporter family protein [Arabidopsis thaliana] &gt;gi|313118285|sp|O23086.2|ALMTA_ARATH RecName: Full=Aluminum-activated malate transporter 10; Short=AtALMT10 &gt;gi|332656555|gb|AEE81955.1| aluminum activated malate transporter family protein [Arabidopsis thaliana]
GSBRNA2T00004075001	BnaA09g52100D	chrA09_random:246309-248642	1.63506	0.00713956	0.91193	0.170687	0.788075	1	-0.187872	1	1.60898	0.00622138	1.41676	0.0122273	AT1G43245.1	gi|42570091|ref|NP_683372.2|	SET domain-containing protein [Arabidopsis thaliana] &gt;gi|97190651|sp|Q3ECY6.1|SDG41_ARATH RecName: Full=Protein SET DOMAIN GROUP 41 &gt;gi|332193843|gb|AEE31964.1| SET domain-containing protein [Arabidopsis thaliana]
GSBRNA2T00004091001	BnaA01g37130D	chrA01_random:2500821-2505226	-0.0239907	0.947264	0.495058	0.186713	0.61552	0.0402901	0.0181178	0.990478	-1.20203	0.00129505	0.13908	0.686834	AT3G13670.1	gi|297829912|ref|XP_002882838.1|	kinase family protein [Arabidopsis lyrata subsp. lyrata] &gt;gi|297328678|gb|EFH59097.1| kinase family protein [Arabidopsis lyrata subsp. lyrata]
GSBRNA2T00004093001	BnaA01g37150D	chrA01_random:2514079-2517922	-0.381985	0.296727	-0.405454	0.365028	-0.505101	0.216851	0.176033	0.894394	-1.61873	0.000389446	-0.372747	0.26731	AT3G13690.1	gi|15231330|ref|NP_187982.1|	protein kinase protein with adenine nucleotide alpha hydrolases-like domain-containing protein [Arabidopsis thaliana] &gt;gi|9294015|dbj|BAB01918.1| unnamed protein product [Arabidopsis thaliana] &gt;gi|332641878|gb|AEE75399.1| protein kinase protein with adenine nucleotide alpha hydrolases-like domain-containing protein [Arabidopsis thaliana]
GSBRNA2T00004095001	BnaA01g37160D	chrA01_random:2520527-2521313	1.69156	0.000380191	1.46041	0.000428691	1.01055	0.00140391	-0.0816451	0.965265	3.63921	0.000209137	0.893497	0.00281746	AT3G13720.1	gi|18400140|ref|NP_566461.1|	prenylated RAB acceptor 1.F3 [Arabidopsis thaliana] &gt;gi|75273356|sp|Q9LIC6.1|PR1F3_ARATH RecName: Full=PRA1 family protein F3; Short=AtPRA1.F3 &gt;gi|9294018|dbj|BAB01921.1| unnamed protein product [Arabidopsis thaliana] &gt;gi|28393547|gb|AAO42194.1| unknown protein [Arabidopsis thaliana] &gt;gi|28827282|gb|AAO50485.1| unknown protein [Arabidopsis thaliana] &gt;gi|332641882|gb|AEE75403.1| PRA…
GSBRNA2T00004096001	BnaA01g37170D	chrA01_random:2522873-2523762	2.15577	0.000380191	2.13518	0.000428691	1.10475	0.00209176	-0.0226582	0.990008	3.71104	0.000209137	0.201851	0.588817	AT3G13720.1	gi|18400140|ref|NP_566461.1|	prenylated RAB acceptor 1.F3 [Arabidopsis thaliana] &gt;gi|75273356|sp|Q9LIC6.1|PR1F3_ARATH RecName: Full=PRA1 family protein F3; Short=AtPRA1.F3 &gt;gi|9294018|dbj|BAB01921.1| unnamed protein product [Arabidopsis thaliana] &gt;gi|28393547|gb|AAO42194.1| unknown protein [Arabidopsis thaliana] &gt;gi|28827282|gb|AAO50485.1| unknown protein [Arabidopsis thaliana] &gt;gi|332641882|gb|AEE75403.1| PRA…
GSBRNA2T00004097001	BnaA01g37180D	chrA01_random:2528337-2529223	1.15593	0.000380191	0.516516	0.148372	0.378483	0.208239	0.0729211	0.962583	1.49699	0.000209137	0.131292	0.651954	AT3G13710.1	gi|62870981|gb|AAY18432.1|	prenylated rab acceptor family protein [Noccaea caerulescens]
GSBRNA2T00004100001	BnaA01g37210D	chrA01_random:2544498-2549432	-0.186605	0.614985	-2.14323	0.000428691	-5.61024	0.0400891	0.19029	0.871561	-2.89219	0.000209137	-2.5041	0.000220818	AT3G13750.1	gi|15231354|ref|NP_187988.1|	beta galactosidase 1 [Arabidopsis thaliana] &gt;gi|75274602|sp|Q9SCW1.1|BGAL1_ARATH RecName: Full=Beta-galactosidase 1; Short=Lactase 1; Flags: Precursor &gt;gi|6686874|emb|CAB64737.1| putative beta-galactosidase [Arabidopsis thaliana] &gt;gi|9294020|dbj|BAB01923.1| beta-galactosidase [Arabidopsis thaliana] &gt;gi|332641886|gb|AEE75407.1| beta galactosidase 1 [Arabidopsis thaliana]
GSBRNA2T00004102001	BnaA01g37220D	chrA01_random:2553599-2556634	0.699402	0.0109106	1.88017	0.000428691	3.09144	0.00024165	-0.752128	0.032193	1.50644	0.000209137	3.01028	0.000220818	AT3G13790.1	gi|297834214|ref|XP_002884989.1|	beta-fructofuranosidase [Arabidopsis lyrata subsp. lyrata] &gt;gi|297330829|gb|EFH61248.1| beta-fructofuranosidase [Arabidopsis lyrata subsp. lyrata]
GSBRNA2T00004106001	BnaA01g37250D	chrA01_random:2569398-2572522	-0.1818	0.567712	-0.852829	0.0206489	-1.05971	0.000659904	0.37016	0.48437	-1.34547	0.000209137	-1.33692	0.000220818	AT3G13810.2	gi|15231382|ref|NP_187997.1|	protein indeterminate(ID)-domain 11 [Arabidopsis thaliana] &gt;gi|13605633|gb|AAK32810.1|AF361797_1 AT3g13810/MCP4_2 [Arabidopsis thaliana] &gt;gi|9294603|dbj|BAB02904.1| unnamed protein product [Arabidopsis thaliana] &gt;gi|20147151|gb|AAM10292.1| AT3g13810/MCP4_2 [Arabidopsis thaliana] &gt;gi|332641897|gb|AEE75418.1| protein indeterminate(ID)-domain 11 [Arabidopsis thaliana]
GSBRNA2T00004120001	BnaA05g32770D	chrA05:22391090-22394671	-0.83715	0.00340753	-0.951945	0.0101823	-1.65474	0.00024165	0	1	0	1	0	1	AT3G03720.2	gi|238479634|ref|NP_001154586.1|	cationic amino acid transporter 4 [Arabidopsis thaliana] &gt;gi|75304736|sp|Q8W4K3.1|CAAT4_ARATH RecName: Full=Cationic amino acid transporter 4, vacuolar &gt;gi|17064864|gb|AAL32586.1| putative cationic amino acid transporter [Arabidopsis thaliana] &gt;gi|30725412|gb|AAP37728.1| At3g03720 [Arabidopsis thaliana] &gt;gi|332640455|gb|AEE73976.1| cationic amino acid transporter 4 [Arabidopsis thalia…
GSBRNA2T00004121001	BnaA05g32780D	chrA05:22394727-22403118	-1.24965	0.00152954	-1.73978	0.00140426	-1.73838	0.00024165	-	1	0	1	0	1	AT3G03710.1	gi|30678905|ref|NP_187021.2|	polyribonucleotide nucleotidyltransferase [Arabidopsis thaliana] &gt;gi|75151653|sp|Q8GZQ3.1|PNP1_ARATH RecName: Full=Polyribonucleotide nucleotidyltransferase 1, chloroplastic; Short=AtcpPNPase; AltName: Full=Polynucleotide phosphorylase 1; Short=PNPase 1; AltName: Full=Protein PIGMENT DEFECTIVE 326; AltName: Full=Protein RESISTANT TO INHIBITION WITH FSM 10; Flags: Precursor &gt;gi|25991185|gb|A…
GSBRNA2T00004125001	BnaA05g32810D	chrA05:22422202-22424078	-1.6871	0.00227623	-1.61727	0.0165971	-2.35521	0.00289696	0	1	0	1	0	1	AT3G03650.1	gi|60657600|gb|AAX33321.1|	secondary cell wall-related glycosyltransferase family 47 [Populus tremula x Populus tremuloides]
GSBRNA2T00004129001	BnaA05g32840D	chrA05:22433419-22434282	1.19632	0.000380191	1.15295	0.00272363	1.03167	0.00410678	-0.172075	1	0.679341	1	0.61081	1	AT3G03600.1	gi|15228593|ref|NP_187010.1|	ribosomal protein S2 [Arabidopsis thaliana] &gt;gi|27805714|sp|Q9GCB9.1|RT02_ARATH RecName: Full=Ribosomal protein S2, mitochondrial &gt;gi|6091762|gb|AAF03472.1|AC009327_11 putative ribosomal protein S2 [Arabidopsis thaliana] &gt;gi|9944887|gb|AAG03026.1|AF273102_1 ribosomal protein S2 [Arabidopsis thaliana] &gt;gi|27764986|gb|AAO23614.1| At3g03600 [Arabidopsis thaliana] &gt;gi|110742903|dbj|BAE…
GSBRNA2T00004139001	BnaC04g55930D	chrC04_random:3572228-3573866	-0.808219	0.00565997	-1.17507	0.00750831	-2.20879	0.00024165	-0.160068	0.903539	-0.561367	0.209139	-0.792379	0.00296242	AT4G12800.1	gi|195605028|gb|ACG24344.1|	photosystem I reaction center subunit XI [Zea mays]
GSBRNA2T00004143001	BnaAnng34010D	chrAnn_random:38751616-38752257	-	0.000380191	-	0.000428691	-	0.00024165	0.0185212	0.99387	2.23005	0.000209137	1.63911	0.00267166	AT5G25450.1	gi|15239430|ref|NP_197927.1|	cytochrome bd ubiquinol oxidase [Arabidopsis thaliana] &gt;gi|403399498|sp|F4JWS8.1|QCR72_ARATH RecName: Full=Cytochrome b-c1 complex subunit 7-2; AltName: Full=Complex III subunit VII &gt;gi|332006061|gb|AED93444.1| cytochrome bd ubiquinol oxidase [Arabidopsis thaliana]
GSBRNA2T00004148001	BnaAnng34020D	chrAnn_random:38768593-38769157	0.867244	0.00177922	0.403493	0.298765	0.465909	0.14622	-0.0895669	0.955116	2.0971	0.000209137	1.11548	0.000220818	AT3G12915.1	gi|32400836|gb|AAP80650.1|AF475129_1	elongation factor, partial [Triticum aestivum]
GSBRNA2T00004152001	BnaAnng34030D	chrAnn_random:38780873-38781360	-0.124768	0.730176	-1.36274	0.00320085	-1.18175	0.00410678	0.151044	0.924614	-1.10844	0.00578896	-1.27788	0.000782891	AT5G60400.3	gi|42573744|ref|NP_974968.1|	uncharacterized protein [Arabidopsis thaliana] &gt;gi|332009940|gb|AED97323.1| uncharacterized protein AT5G60400 [Arabidopsis thaliana]
GSBRNA2T00004195001	BnaC05g49480D	chrC05_random:334962-337069	0.783455	0.0225479	0.128845	0.817165	-0.353273	0.4537	0.361462	0.630594	1.00826	0.00354956	-0.141567	0.704942	AT1G14810.1	gi|15223910|ref|NP_172934.1|	aspartate semialdehyde dehydrogenase [Arabidopsis thaliana] &gt;gi|17979524|gb|AAL50097.1| At1g14810/F10B6_6 [Arabidopsis thaliana] &gt;gi|20856224|gb|AAM26654.1| At1g14810/F10B6_6 [Arabidopsis thaliana] &gt;gi|21536731|gb|AAM61063.1| aspartate-semialdehyde dehydrogenase, putative [Arabidopsis thaliana] &gt;gi|332191107|gb|AEE29228.1| aspartate semialdehyde dehydrogenase [Arabidopsis thaliana]
GSBRNA2T00004196001	BnaC05g49490D	chrC05_random:337294-338816	0.482902	0.141293	-0.799037	0.0775408	-2.9428	0.00024165	-0.101945	0.953809	-0.580448	0.114591	-1.16369	0.00207195	AT1G14820.3	gi|42571481|ref|NP_973831.1|	Sec14p-like phosphatidylinositol transfer family protein [Arabidopsis thaliana] &gt;gi|222423966|dbj|BAH19945.1| AT1G14820 [Arabidopsis thaliana] &gt;gi|332191108|gb|AEE29229.1| Sec14p-like phosphatidylinositol transfer family protein [Arabidopsis thaliana]
GSBRNA2T00004201001	BnaC05g49520D	chrC05_random:355046-358628	-0.712651	0.014704	-0.524621	0.166095	-0.879006	0.0100822	-0.012312	0.99279	-1.34197	0.000209137	-0.608401	0.0406888	AT1G14840.1	gi|297849904|ref|XP_002892833.1|	atmap70-4 [Arabidopsis lyrata subsp. lyrata] &gt;gi|297338675|gb|EFH69092.1| atmap70-4 [Arabidopsis lyrata subsp. lyrata]
GSBRNA2T00004207001	BnaC05g49560D	chrC05_random:385387-391355	-0.484322	0.097284	-0.509405	0.176446	-0.659895	0.0502834	0.0978626	0.949906	-0.942604	0.00377796	-1.04646	0.00095736	AT3G06930.2	gi|297833466|ref|XP_002884615.1|	arginine N-methyltransferase family protein [Arabidopsis lyrata subsp. lyrata] &gt;gi|297330455|gb|EFH60874.1| arginine N-methyltransferase family protein [Arabidopsis lyrata subsp. lyrata]
GSBRNA2T00004209001	BnaC05g49580D	chrC05_random:395727-397008	0.292362	0.34146	0.133812	0.758723	0.109371	0.769004	0.209868	0.840181	1.83616	0.000209137	0.222025	0.492593	AT3G24610.1	gi|75274333|sp|Q9LV41.1|FBK68_ARATH	RecName: Full=Putative F-box/kelch-repeat protein At3g24610 &gt;gi|9294057|dbj|BAB02014.1| unnamed protein product [Arabidopsis thaliana]
GSBRNA2T00004212001	BnaC05g49600D	chrC05_random:405176-406367	-1.57836	0.0126955	-1.63604	0.0236341	-0.825319	0.154789	0.0493428	0.983558	-2.05305	0.00694781	-0.40537	0.392545	AT1G14860.1	gi|15223919|ref|NP_172939.1|	nudix hydrolase 18 [Arabidopsis thaliana] &gt;gi|68565943|sp|Q9LQU5.1|NUD18_ARATH RecName: Full=Nudix hydrolase 18, mitochondrial; Short=AtNUDT18; Flags: Precursor &gt;gi|8778216|gb|AAF79225.1|AC006917_10 F10B6.26 [Arabidopsis thaliana] &gt;gi|26449995|dbj|BAC42118.1| unknown protein [Arabidopsis thaliana] &gt;gi|28973055|gb|AAO63852.1| unknown protein [Arabidopsis thaliana] &gt;gi|332191115|gb|A…
GSBRNA2T00004220001	BnaC03g75950D	chrC03_random:4594419-4597316	-1.03592	0.000380191	-1.11711	0.00767857	-1.83115	0.00024165	-0.793723	0.00713368	-0.892185	0.0181913	-1.48557	0.000220818	AT3G47960.1	gi|312283409|dbj|BAJ34570.1|	unnamed protein product [Thellungiella halophila]
GSBRNA2T00004234001	BnaC02g44760D	chrC02_random:554822-555535	-0.0952455	0.833113	-2.04377	0.00296445	-5.34784	0.301426	0.0725268	0.971702	-1.23311	0.00683914	-2.63109	0.000418903	AT5G53730.1	gi|297796207|ref|XP_002865988.1|	harpin-induced family protein [Arabidopsis lyrata subsp. lyrata] &gt;gi|297311823|gb|EFH42247.1| harpin-induced family protein [Arabidopsis lyrata subsp. lyrata]
GSBRNA2T00004236001	BnaC02g44780D	chrC02_random:564859-566156	1.84367	0.00177922	0.0789291	1	-2.10248	1	0.551555	1	0.27296	1	-0.128941	1	AT5G53660.1	gi|297792761|ref|XP_002864265.1|	AtGRF7 [Arabidopsis lyrata subsp. lyrata] &gt;gi|297310100|gb|EFH40524.1| AtGRF7 [Arabidopsis lyrata subsp. lyrata]
GSBRNA2T00004240001	BnaC02g44790D	chrC02_random:588262-588649	0.123739	0.698821	-0.476658	0.198223	-0.000743005	0.99655	-0.518367	0.224814	-0.522327	0.12301	-1.6912	0.000220818	AT5G53590.1	gi|297792735|ref|XP_002864252.1|	auxin-responsive family protein [Arabidopsis lyrata subsp. lyrata] &gt;gi|297310087|gb|EFH40511.1| auxin-responsive family protein [Arabidopsis lyrata subsp. lyrata]
GSBRNA2T00004258001	BnaC06g41940D	chrC06_random:1284739-1287173	-4.60668	0.000380191	-0.529483	0.200632	-2.89362	0.00024165	-6.18812	0.173439	-1.00972	0.0188851	-0.713943	0.0507383	AT1G53830.1	gi|297847786|ref|XP_002891774.1|	ATPME2 [Arabidopsis lyrata subsp. lyrata] &gt;gi|297337616|gb|EFH68033.1| ATPME2 [Arabidopsis lyrata subsp. lyrata]
GSBRNA2T00004259001	BnaC06g41950D	chrC06_random:1288031-1290135	-0.0155565	0.966206	-0.74221	0.0324494	-1.27249	0.00024165	-0.200688	0.829925	-0.544286	0.101805	0.00320091	0.991905	AT1G53840.1	gi|297847788|ref|XP_002891775.1|	ATPME1 [Arabidopsis lyrata subsp. lyrata] &gt;gi|297337617|gb|EFH68034.1| ATPME1 [Arabidopsis lyrata subsp. lyrata]
GSBRNA2T00004260001	BnaC06g41960D	chrC06_random:1290221-1292239	0.579461	0.0274434	0.383466	0.301217	0.603503	0.0351997	0.0510467	0.97261	0.684397	0.0456245	1.01676	0.000220818	AT1G53850.2	gi|15231824|ref|NP_188046.1|	20S proteasome alpha subunit E2 [Arabidopsis thaliana] &gt;gi|18206373|sp|Q42134.2|PSA5B_ARATH RecName: Full=Proteasome subunit alpha type-5-B; AltName: Full=20S proteasome alpha subunit E-2; AltName: Full=Proteasome component Z &gt;gi|13877965|gb|AAK44060.1|AF370245_1 putative 20S proteasome subunit PAE2 [Arabidopsis thaliana] &gt;gi|3421090|gb|AAC32061.1| 20S proteasome subunit PAE2 [Arabidopsi…
GSBRNA2T00004272001	BnaC04g53120D	chrC04_random:720912-722455	-0.885233	0.178548	1.06748	0.0909436	2.67365	0.00024165	-0.0488782	0.986945	-0.273861	1	1.06559	0.0467927	AT2G45380.1	gi|227204447|dbj|BAH57075.1|	AT2G45380 [Arabidopsis thaliana]
GSBRNA2T00004277001	BnaC04g53170D	chrC04_random:746546-747978	1.03742	0.000380191	1.15821	0.000428691	0.51459	0.0688805	-0.186256	0.84753	3.26044	0.000554701	1.04636	0.000220818	AT4G00100.1	gi|297814323|ref|XP_002875045.1|	ATRPS13A [Arabidopsis lyrata subsp. lyrata] &gt;gi|297320882|gb|EFH51304.1| ATRPS13A [Arabidopsis lyrata subsp. lyrata]
GSBRNA2T00004299001	BnaC03g15360D	chrC03:7654117-7659160	2.06028	1	3.53065	0.000428691	3.35522	0.00024165	0.728694	1	2.85986	0.000209137	1.85691	1	AT5G52882.1	gi|297796103|ref|XP_002865936.1|	ATP binding protein [Arabidopsis lyrata subsp. lyrata] &gt;gi|297311771|gb|EFH42195.1| ATP binding protein [Arabidopsis lyrata subsp. lyrata]
GSBRNA2T00004300001	BnaC03g15370D	chrC03:7659786-7661604	0.168186	0.761224	-0.523586	0.410449	-0.231327	0.726385	-0.157496	0.942438	-1.58149	0.00705023	-1.23684	0.0191086	AT3G21180.1	gi|9280219|dbj|BAB01709.1|	Ca2+-transporting ATPase [Arabidopsis thaliana]
GSBRNA2T00004302001	BnaC03g15390D	chrC03:7680398-7682107	1.18965	0.000380191	1.52733	0.000428691	1.80333	0.00024165	-0.210681	0.808023	3.04719	0.000209137	2.19169	0.000220818	AT5G52840.1	gi|18423437|ref|NP_568778.1|	probable NADH dehydrogenase [ubiquinone] 1 alpha subcomplex subunit 5 [Arabidopsis thaliana] &gt;gi|25090853|sp|Q9FLX7.1|NDUA5_ARATH RecName: Full=Probable NADH dehydrogenase [ubiquinone] 1 alpha subcomplex subunit 5, mitochondrial; Flags: Precursor &gt;gi|10177098|dbj|BAB10432.1| unnamed protein product [Arabidopsis thaliana] &gt;gi|15809966|gb|AAL06910.1| AT5g52840/MXC20_6 [Arabidopsis thaliana…
GSBRNA2T00004308001	BnaC03g15440D	chrC03:7715374-7716995	1.37845	0.000380191	1.14248	0.00222446	0.689608	0.0135008	-0.107413	0.939672	3.82002	0.000712323	1.23114	0.000220818	AT5G52650.1	gi|8953720|dbj|BAA98083.1|	unnamed protein product [Arabidopsis thaliana]
GSBRNA2T00004313001	BnaC03g15470D	chrC03:7732333-7733872	-0.0965879	0.833165	-0.767235	0.131751	-1.71321	0.00556098	0.0699875	0.977304	-0.326216	0.479696	-0.771741	0.105988	AT5G52440.1	gi|297792579|ref|XP_002864174.1|	HCF106 [Arabidopsis lyrata subsp. lyrata] &gt;gi|297310009|gb|EFH40433.1| HCF106 [Arabidopsis lyrata subsp. lyrata]
GSBRNA2T00004314001	BnaC03g15480D	chrC03:7735742-7738325	2.41669	0.00857271	7.17304	0.00140426	6.81242	0.00336052	-1.20232	1	5.96074	0.00642639	3.89894	0.00749438	AT5G52400.1	gi|22327780|ref|NP_200053.2|	cytochrome P450, family 715, subfamily A, polypeptide 1 [Arabidopsis thaliana] &gt;gi|332008826|gb|AED96209.1| cytochrome P450, family 715, subfamily A, polypeptide 1 [Arabidopsis thaliana]
GSBRNA2T00004316001	BnaA03g56040D	chrA03_random:514148-515840	-0.0874978	0.783599	0.237265	0.542433	0.0171114	0.962439	0.086779	0.952725	1.34473	0.000389446	0.841594	0.000782891	AT5G20720.3	gi|3057150|gb|AAC14026.1|	chaperonin 10 [Arabidopsis thaliana]
GSBRNA2T00004318001	BnaA03g56060D	chrA03_random:525197-525989	0.469717	0.158996	-1.16619	0.0152653	-4.38405	0.00225593	0.439858	0.476492	0.165905	0.648623	-1.88773	0.000220818	AT5G20670.1	gi|15242032|ref|NP_197567.1|	uncharacterized protein [Arabidopsis thaliana] &gt;gi|149944295|gb|ABR46190.1| At5g20670 [Arabidopsis thaliana] &gt;gi|332005491|gb|AED92874.1| uncharacterized protein AT5G20670 [Arabidopsis thaliana]
GSBRNA2T00004328001	BnaA03g56130D	chrA03_random:562688-573292	-0.934209	0.000380191	0.0716669	0.866285	0.092145	0.787188	0.0430073	0.978777	-1.13607	0.000554701	-0.172478	0.577745	AT5G20490.1	gi|519882930|sp|F4K5J1.2|MYO17_ARATH	RecName: Full=Myosin-17; AltName: Full=Myosin XI K; Short=AtXIK &gt;gi|319827264|gb|ADV74830.1| myosin XI-K [Arabidopsis thaliana]
GSBRNA2T00004335001	BnaA03g56180D	chrA03_random:589552-593749	-0.450905	0.131286	-0.384268	0.333528	-0.616741	0.059062	-0.070032	0.970879	-1.39286	0.000389446	-1.21519	0.00161132	AT1G65850.2	gi|227438175|gb|ACP30577.1|	disease resistance protein [Brassica rapa subsp. pekinensis]
GSBRNA2T00004382001	BnaC04g51720D	chrC04_random:54-3206	-1.06868	0.000380191	-0.768318	0.0269288	-0.528004	0.0826311	-0.115803	0.932092	-1.59203	0.000209137	-0.495743	0.0861611	AT2G47980.1	gi|18407498|ref|NP_566119.1|	sister-chromatid cohesion protein 3 [Arabidopsis thaliana] &gt;gi|75100587|sp|O82265.2|SCC3_ARATH RecName: Full=Sister-chromatid cohesion protein 3; Short=AtSCC3; AltName: Full=Stromalin protein &gt;gi|5123720|emb|CAB45374.1| stromalin protein [Arabidopsis thaliana] &gt;gi|17380918|gb|AAL36271.1| putative putative sister-chromatide cohesion protein [Arabidopsis thaliana] &gt;gi|20197313|gb|AAC636…
GSBRNA2T00004388001	BnaAnng34160D	chrAnn_random:38909492-38910571	-1.01795	0.000380191	-1.28628	0.00222446	-2.29376	0.00024165	0.202882	0.824782	-1.05149	0.00182931	-0.908896	0.000605739	AT1G60000.1	gi|15218972|ref|NP_176208.1|	RNA recognition motif-containing protein [Arabidopsis thaliana] &gt;gi|13194798|gb|AAK15561.1|AF348590_1 putative nucleic acid-binding protein [Arabidopsis thaliana] &gt;gi|4249379|gb|AAD14476.1| Strong similarity to gb|X82030 chloroplast RNA binding protein (RNP1) from Phaseolus vulgaris [Arabidopsis thaliana] &gt;gi|21593720|gb|AAM65687.1| nucleic acid-binding protein, putative [Arabidopsis tha…
GSBRNA2T00004391001	BnaC06g42740D	chrC06_random:2345770-2348075	-0.172234	0.579712	-1.09684	0.00222446	-1.16574	0.00024165	0.422536	0.356169	-1.65564	0.000209137	-0.784905	0.00894362	AT5G42520.1	gi|145749059|gb|ABP96709.1|	GAGA-binding transcriptional activator [Brassica rapa subsp. pekinensis] &gt;gi|145749078|gb|ABP96710.1| GAGA-binding transcriptional activator [Brassica rapa subsp. pekinensis]
GSBRNA2T00004403001	BnaCnng68890D	chrCnn_random:68657495-68660636	-0.94528	0.00659061	-0.74729	0.0766335	-0.855021	0.0301202	-0.0387624	0.983301	-1.94153	0.000209137	-0.76107	0.0299389	AT2G20190.1	gi|42570286|ref|NP_849997.2|	CLIP-associated protein [Arabidopsis thaliana] &gt;gi|75247625|sp|Q8RWY6.1|CLASP_ARATH RecName: Full=CLIP-associated protein; Short=AtCLASP &gt;gi|20259452|gb|AAM13846.1| unknown protein [Arabidopsis thaliana] &gt;gi|330251886|gb|AEC06980.1| CLIP-associated protein [Arabidopsis thaliana]
GSBRNA2T00004415001	BnaAnng34210D	chrAnn_random:38977983-38979826	-1.66504	0.00803383	-1.13698	0.0679969	-1.17674	0.0570282	1.09202	0.236998	-1.27202	1	-0.590248	1	AT5G18350.1	gi|227438265|gb|ACP30622.1|	disease resistance protein [Brassica rapa subsp. pekinensis]
GSBRNA2T00004424001	BnaC03g77120D	chrC03_random:5676575-5678333	0.638861	0.0255029	-0.652456	0.109156	-1.62839	0.00024165	0.513901	0.253806	-1.34523	0.000209137	-1.77573	0.000220818	AT4G33980.1	gi|18418344|ref|NP_567946.1|	uncharacterized protein [Arabidopsis thaliana] &gt;gi|21595591|gb|AAM66115.1| unknown [Arabidopsis thaliana] &gt;gi|88196729|gb|ABD43007.1| At4g33980 [Arabidopsis thaliana] &gt;gi|332660903|gb|AEE86303.1| uncharacterized protein AT4G33980 [Arabidopsis thaliana]
GSBRNA2T00004432001	BnaC03g77160D	chrC03_random:5722541-5725422	-0.558592	0.0394147	-1.13411	0.003891	0.825789	0.00410678	0.83514	0.00506447	-0.892468	0.00642639	0.183654	0.514136	AT4G34030.1	gi|14423378|gb|AAK62371.1|AF386926_1	Unknown protein [Arabidopsis thaliana]
GSBRNA2T00004433001	BnaC03g77170D	chrC03_random:5728829-5730361	-0.217654	0.508673	0.37361	0.37216	1.88806	0.00024165	-0.491048	0.300763	0.608385	0.184662	2.54045	0.000220818	AT4G34050.1	gi|91694371|gb|ABE41833.1|	caffeoyl-CoA 3-O-methyltransferase [Brassica rapa subsp. pekinensis]
GSBRNA2T00004455001	BnaC01g41230D	chrC01_random:405193-407162	-0.224287	0.452123	-1.6435	0.000428691	-3.64847	0.00024165	0.0587328	0.970879	-2.03075	0.000209137	-2.7468	0.000220818	AT4G19840.1	gi|15235205|ref|NP_193719.1|	protein PHLOEM protein 2-LIKE A1 [Arabidopsis thaliana] &gt;gi|75100453|sp|O81865.1|P2A01_ARATH RecName: Full=Protein PHLOEM PROTEIN 2-LIKE A1; Short=AtPP2-A1 &gt;gi|3250693|emb|CAA19701.1| lectin like protein [Arabidopsis thaliana] &gt;gi|7268780|emb|CAB78986.1| lectin like protein [Arabidopsis thaliana] &gt;gi|19699298|gb|AAL91260.1| AT4g19840/T16H5_200 [Arabidopsis thaliana] &gt;gi|21689635|gb…
GSBRNA2T00004464001	BnaC01g41280D	chrC01_random:439992-447556	-0.902711	0.000701715	-0.391373	0.296886	-0.441287	0.138554	0.0152921	0.990946	-1.24278	0.000712323	-0.291968	0.290186	AT1G80070.1	gi|334184042|ref|NP_178124.2|	putative splicing factor Prp8 [Arabidopsis thaliana] &gt;gi|5902365|gb|AAD55467.1|AC009322_7 Putative splicing factor Prp8 [Arabidopsis thaliana] &gt;gi|332198232|gb|AEE36353.1| Pre-mRNA-processing-splicing factor [Arabidopsis thaliana]
GSBRNA2T00004468001	BnaC01g41320D	chrC01_random:459823-463407	-0.746617	0.0691629	-0.565902	0.282719	1.45021	0.000457385	-0.0590159	0.980491	-0.739996	0.0917084	0.953765	0.0124522	AT4G19960.2	gi|334186717|ref|NP_001190775.1|	K+ uptake permease 9 [Arabidopsis thaliana] &gt;gi|38502848|sp|O49423.2|POT9_ARATH RecName: Full=Potassium transporter 9; Short=AtPOT9 &gt;gi|332658852|gb|AEE84252.1| K+ uptake permease 9 [Arabidopsis thaliana]
GSBRNA2T00004470001	BnaC01g41330D	chrC01_random:473321-475621	2.3142	0.000380191	4.25693	0.000428691	5.01527	0.00024165	0.0746474	0.978599	4.97422	0.000209137	5.23231	0.000220818	AT4G19970.1	gi|15235236|ref|NP_193730.1|	uncharacterized protein [Arabidopsis thaliana] &gt;gi|2827651|emb|CAA16605.1| putative protein [Arabidopsis thaliana] &gt;gi|7268792|emb|CAB78997.1| putative protein [Arabidopsis thaliana] &gt;gi|332658853|gb|AEE84253.1| uncharacterized protein AT4G19970 [Arabidopsis thaliana]
GSBRNA2T00004476001	BnaC03g73600D	chrC03_random:1677170-1678904	-0.136732	0.734478	-0.367916	0.447883	-1.74335	0.000659904	-0.22061	0.854968	-1.46745	0.000209137	-1.03367	0.0031127	AT3G13120.2	gi|119720820|gb|ABL97980.1|	30S ribosomal protein S10-like [Brassica rapa]
GSBRNA2T00004480001	BnaC03g73640D	chrC03_random:1689787-1691896	-0.880776	0.000380191	-1.04483	0.00518622	-1.27175	0.00024165	0.170796	0.867639	-0.986405	0.00377796	-0.820508	0.00112451	AT3G13062.1	gi|18399850|ref|NP_566443.1|	polyketide cyclase/dehydrase and lipid transport superfamily protein [Arabidopsis thaliana] &gt;gi|14334998|gb|AAK59763.1| At3g13062 [Arabidopsis thaliana] &gt;gi|22137180|gb|AAM91435.1| At3g13062 [Arabidopsis thaliana] &gt;gi|332641767|gb|AEE75288.1| polyketide cyclase/dehydrase and lipid transport superfamily protein [Arabidopsis thaliana]
GSBRNA2T00004482001	BnaC03g73660D	chrC03_random:1693996-1697081	0.69799	0.0118942	1.38163	0.000428691	1.09192	0.000659904	-0.158516	0.904678	1.50354	0.000209137	0.467428	0.109248	AT3G13050.1	gi|15230680|ref|NP_187911.1|	nicotinate transporter [Arabidopsis thaliana] &gt;gi|75305942|sp|Q940M4.1|OCT7_ARATH RecName: Full=Organic cation/carnitine transporter 7; Short=AtOCT7 &gt;gi|15809988|gb|AAL06921.1| AT3g13050/MGH6_16 [Arabidopsis thaliana] &gt;gi|28416475|gb|AAO42768.1| At3g13050/MGH6_16 [Arabidopsis thaliana] &gt;gi|332641762|gb|AEE75283.1| nicotinate transporter [Arabidopsis thaliana]
GSBRNA2T00004483001	BnaC03g73670D	chrC03_random:1699064-1702064	-0.42129	0.252733	-0.659065	0.150354	-0.889508	0.0377973	0.333859	0.645109	-1.56756	0.000209137	-0.852963	0.010491	AT3G13040.2	gi|18399836|ref|NP_566442.1|	myb-like HTH transcriptional regulator family protein [Arabidopsis thaliana] &gt;gi|42572405|ref|NP_974298.1| myb-like HTH transcriptional regulator family protein [Arabidopsis thaliana] &gt;gi|15292911|gb|AAK92826.1| unknown protein [Arabidopsis thaliana] &gt;gi|20465679|gb|AAM20308.1| unknown protein [Arabidopsis thaliana] &gt;gi|332641760|gb|AEE75281.1| myb-like HTH transcriptional regulator f…
GSBRNA2T00004486001	BnaC03g73700D	chrC03_random:1707201-1710768	-1.52633	0.00446004	-2.0108	0.00411428	-2.97939	0.00410678	0.217264	0.892348	-1.6247	0.00611454	-1.58592	0.00409899	AT3G13000.2	gi|312281603|dbj|BAJ33667.1|	unnamed protein product [Thellungiella halophila]
GSBRNA2T00004487001	BnaC03g73710D	chrC03_random:1710822-1718607	-1.29709	0.000380191	-1.09697	0.00475682	-0.713095	0.0363313	0.427258	0.424377	-1.81147	0.000209137	-0.604898	0.0633297	AT3G12980.1	gi|15230656|ref|NP_187904.1|	histone acetyltransferase HAC5 [Arabidopsis thaliana] &gt;gi|75273168|sp|Q9LE42.1|HAC5_ARATH RecName: Full=Histone acetyltransferase HAC5 &gt;gi|15795129|dbj|BAB02507.1| CREB-binding protein-like [Arabidopsis thaliana] &gt;gi|332641749|gb|AEE75270.1| histone acetyltransferase HAC5 [Arabidopsis thaliana]
GSBRNA2T00004496001	BnaC01g41020D	chrC01_random:240722-242688	-1.90032	0.000380191	-0.412708	0.290446	-1.4637	0.00024165	-3.28073	0.00280707	-0.0614805	0.886387	2.18178	0.000220818	AT4G19810.1	gi|297800072|ref|XP_002867920.1|	glycosyl hydrolase family 18 protein [Arabidopsis lyrata subsp. lyrata] &gt;gi|297313756|gb|EFH44179.1| glycosyl hydrolase family 18 protein [Arabidopsis lyrata subsp. lyrata]
GSBRNA2T00004498001	BnaC01g41040D	chrC01_random:260139-265308	-0.0118601	0.97233	1.11246	0.00195619	0.713092	0.00891439	-0.125999	0.924614	0.78407	0.0303617	0.997783	0.000220818	AT4G19710.2	gi|297804164|ref|XP_002869966.1|	AK-HSDH/AK-HSDH II [Arabidopsis lyrata subsp. lyrata] &gt;gi|297315802|gb|EFH46225.1| AK-HSDH/AK-HSDH II [Arabidopsis lyrata subsp. lyrata]
GSBRNA2T00004511001	BnaAnng11020D	chrAnn_random:12122982-12123990	0.654653	0.0238629	-1.45787	0.00272363	-2.34655	0.00024165	0.0125142	0.992281	-0.450142	0.200014	-1.39769	0.000220818	AT3G17950.1	gi|79313279|ref|NP_001030719.1|	uncharacterized protein [Arabidopsis thaliana] &gt;gi|332642508|gb|AEE76029.1| uncharacterized protein AT3G17950 [Arabidopsis thaliana]
GSBRNA2T00004517001	BnaAnng11060D	chrAnn_random:12144782-12145833	0.171313	0.592372	-0.336605	0.411351	-0.0369112	0.925263	0.505032	0.2285	1.03435	0.00412275	0.239111	0.436952	AT3G18030.1	gi|15229569|ref|NP_188430.1|	phosphopantothenoylcysteine decarboxylase [Arabidopsis thaliana] &gt;gi|13124313|sp|Q9SWE5.1|HAL3A_ARATH RecName: Full=Phosphopantothenoylcysteine decarboxylase; Short=PPCDC; AltName: Full=Halotolerance protein Hal3a; Short=AtCoaC; Short=AtHal3a &gt;gi|10835869|pdb|1E20|A Chain A, The Fmn Binding Protein Athal3 &gt;gi|5802225|gb|AAD51616.1|AF166262_1 HAL3A protein [Arabidopsis thaliana] &gt;gi|11…
GSBRNA2T00004528001	BnaAnng11160D	chrAnn_random:12183982-12184850	-0.71814	0.0326825	-0.847959	0.0466293	-1.46364	0.00225593	0.260554	0.791968	-1.69442	0.000209137	-1.31201	0.00095736	AT3G18300.1	gi|590664739|ref|XP_007036556.1|	Uncharacterized protein TCM_012373 [Theobroma cacao] &gt;gi|508773801|gb|EOY21057.1| Uncharacterized protein TCM_012373 [Theobroma cacao]
GSBRNA2T00004529001	BnaAnng11170D	chrAnn_random:12185092-12188979	-0.764385	0.00768685	-0.775019	0.0318193	-0.713512	0.03175	0.282434	0.717432	-1.97506	0.000209137	-0.7589	0.0161127	AT3G18390.1	gi|15229636|ref|NP_188468.1|	CRS1 / YhbY domain-containing protein EMB1865 [Arabidopsis thaliana] &gt;gi|11994102|dbj|BAB01105.1| unnamed protein product [Arabidopsis thaliana] &gt;gi|17380904|gb|AAL36264.1| unknown protein [Arabidopsis thaliana] &gt;gi|332642570|gb|AEE76091.1| CRS1 / YhbY (CRM) domain-containing protein [Arabidopsis thaliana]
GSBRNA2T00004531001	BnaA08g11760D	chrA08:10564809-10565164	1.73965	0.000380191	1.84622	0.000428691	0.973989	0.0104773	-0.567128	0.321633	3.63735	0.000209137	1.11661	0.000418903	-	-	-
GSBRNA2T00004537001	BnaA08g11700D	chrA08:10533745-10535728	1.75847	0.000380191	0.178345	0.789839	-0.722506	1	0.203345	0.93209	1.15743	0.0154322	-1.55348	1	AT4G33970.1	gi|15235186|ref|NP_195123.1|	pollen-specific leucine-rich repeat extensin-like protein 4 [Arabidopsis thaliana] &gt;gi|75318791|sp|O81765.1|PLRX4_ARATH RecName: Full=Pollen-specific leucine-rich repeat extensin-like protein 4; Short=AtPEX4; Short=Pollen-specific LRR/EXTENSIN4; AltName: Full=Cell wall hydroxyproline-rich glycoprotein; Flags: Precursor &gt;gi|3297821|emb|CAA19879.1| extensin-like protein [Arabidopsis thaliana]…
GSBRNA2T00004538001	BnaA08g11690D	chrA08:10531353-10533031	0.350696	0.275697	-1.02722	0.0199284	-1.79483	0.00024165	0.411291	0.434977	-0.908564	0.00945159	-2.01648	0.000220818	AT4G33980.1	gi|18418344|ref|NP_567946.1|	uncharacterized protein [Arabidopsis thaliana] &gt;gi|21595591|gb|AAM66115.1| unknown [Arabidopsis thaliana] &gt;gi|88196729|gb|ABD43007.1| At4g33980 [Arabidopsis thaliana] &gt;gi|332660903|gb|AEE86303.1| uncharacterized protein AT4G33980 [Arabidopsis thaliana]
GSBRNA2T00004539001	BnaA08g11680D	chrA08:10529572-10530337	0.0972122	0.762042	-0.567302	0.120111	-1.57672	0.00024165	0.326878	0.586802	0.0483312	0.907999	-1.11694	0.000220818	AT4G33985.1	gi|27808522|gb|AAO24541.1|	At4g33985 [Arabidopsis thaliana]
GSBRNA2T00004542001	BnaA08g11650D	chrA08:10512856-10515956	-0.746692	0.00404745	-1.13716	0.00078521	0.53602	0.0666523	0.369986	0.465553	-1.06105	0.00101066	-0.179445	0.541462	AT4G34030.1	gi|14423378|gb|AAK62371.1|AF386926_1	Unknown protein [Arabidopsis thaliana]
GSBRNA2T00004543001	BnaA08g11640D	chrA08:10507281-10508723	0.101165	0.752502	0.666295	0.0801629	1.45332	0.00024165	-0.782587	0.0143991	0.828375	0.0278469	2.00826	0.000220818	AT4G34050.1	gi|91694371|gb|ABE41833.1|	caffeoyl-CoA 3-O-methyltransferase [Brassica rapa subsp. pekinensis]
GSBRNA2T00004548001	BnaA08g11590D	chrA08:10485306-10487170	0.779875	0.00857271	1.26861	0.00110919	0.179261	0.656855	0.181352	0.890135	1.32446	0.000389446	-0.245027	0.485524	AT4G34120.1	gi|18418376|ref|NP_567952.1|	cystathionine beta-synthase domain-containing protein [Arabidopsis thaliana] &gt;gi|75268156|sp|Q9C5D0.1|CBSX2_ARATH RecName: Full=CBS domain-containing protein CBSX2, chloroplastic; AltName: Full=CBS domain-containing protein 1; Short=AtCDCP1; AltName: Full=Protein LOSS OF THE TIMING OF ET AND JA BIOSYNTHESIS 1; Short=AtLEJ1; Flags: Precursor &gt;gi|13430838|gb|AAK26041.1|AF360331_1 unknown prot…
GSBRNA2T00004551001	BnaCnng21440D	chrCnn_random:20036745-20041135	0.283068	0.331964	-0.601775	0.104333	-0.997342	0.00241778	0.175944	0.871308	-0.683124	0.0350239	-1.20097	0.000220818	AT5G56140.1	gi|15241136|ref|NP_200425.1|	KH domain-containing protein [Arabidopsis thaliana] &gt;gi|75262628|sp|Q9FKT4.1|QKIL2_ARATH RecName: Full=KH domain-containing protein At5g56140; AltName: Full=Quaking-like protein 2 &gt;gi|9758634|dbj|BAB09296.1| RNA-binding protein-like [Arabidopsis thaliana] &gt;gi|24030184|gb|AAN41273.1| putative RNA-binding protein [Arabidopsis thaliana] &gt;gi|332009342|gb|AED96725.1| KH domain-containing p…
GSBRNA2T00004558001	BnaCnng21510D	chrCnn_random:20057440-20059037	0.85245	0.0104328	0.371229	0.372419	-1.87204	0.00024165	-0.50176	0.27962	-0.0135489	0.98003	-0.94508	0.000605739	AT5G56170.1	gi|568841643|ref|XP_006474767.1|	PREDICTED: GPI-anchored protein LORELEI-like [Citrus sinensis]
GSBRNA2T00004563001	BnaCnng21550D	chrCnn_random:20088472-20089423	-0.0605601	0.886713	-0.109681	0.836361	-0.302058	0.490366	-0.327014	0.751058	1.09257	0.00343215	0.339224	0.349957	AT5G56170.1	gi|15241141|ref|NP_200428.1|	LORELEI-LIKE-GPI-ANCHORED PROTEIN 1 [Arabidopsis thaliana] &gt;gi|9758637|dbj|BAB09299.1| unnamed protein product [Arabidopsis thaliana] &gt;gi|23306374|gb|AAN17414.1| putative protein [Arabidopsis thaliana] &gt;gi|24899659|gb|AAN65044.1| putative protein [Arabidopsis thaliana] &gt;gi|332009346|gb|AED96729.1| LORELEI-LIKE-GPI-ANCHORED PROTEIN 1 [Arabidopsis thaliana]
GSBRNA2T00004569001	BnaC06g41740D	chrC06_random:977783-978053	-0.840423	0.535758	2.28683	0.0215775	4.25566	0.00209176	-	1	-	0.000209137	-	0.000220818	AT4G10270.1	gi|297809239|ref|XP_002872503.1|	predicted protein [Arabidopsis lyrata subsp. lyrata] &gt;gi|297318340|gb|EFH48762.1| predicted protein [Arabidopsis lyrata subsp. lyrata]
GSBRNA2T00004573001	BnaC06g41760D	chrC06_random:1014106-1016783	-0.624827	0.147247	-0.178462	0.75034	1.29639	0.00140391	0.676194	0.526758	0.330759	1	2.16557	0.000418903	AT4G23190.1	gi|4127461|emb|CAA09731.1|	receptor-like protein kinase, RLK3 [Arabidopsis thaliana]
GSBRNA2T00004584001	BnaCnng21620D	chrCnn_random:20166554-20167813	1.35686	0.000380191	1.18675	0.00078521	0.288739	0.400574	-0.0160861	0.991717	1.94967	0.000209137	0.388951	0.199269	AT5G65860.2	gi|79332518|ref|NP_001032154.1|	ankyrin repeat family protein [Arabidopsis thaliana] &gt;gi|2827702|emb|CAA16675.1| predicted protein [Arabidopsis thaliana] &gt;gi|9759570|dbj|BAB11133.1| unnamed protein product [Arabidopsis thaliana] &gt;gi|44917551|gb|AAS49100.1| At5g65860 [Arabidopsis thaliana] &gt;gi|51971941|dbj|BAD44635.1| putative protein [Arabidopsis thaliana] &gt;gi|332010733|gb|AED98116.1| ankyrin repeat family protei…
GSBRNA2T00004599001	BnaAnng34240D	chrAnn_random:39013385-39015202	0.598868	0.0364626	0.553693	0.147061	1.00756	0.000853494	-0.0645934	0.967894	1.11159	0.00221472	0.497963	0.0819649	AT3G57870.1	gi|310896469|gb|ADP37981.1|	ubiquitin-protein ligase [Brassica napus]
GSBRNA2T00004605001	BnaAnng34270D	chrAnn_random:39026479-39029499	-1.11358	0.000380191	-0.446575	0.258891	-0.176049	0.626515	-0.0824914	0.963592	-1.2813	0.00101066	0.0639858	0.865253	AT4G05420.1	gi|297809743|ref|XP_002872755.1|	UV-damaged DNA-binding protein 1A [Arabidopsis lyrata subsp. lyrata] &gt;gi|297318592|gb|EFH49014.1| UV-damaged DNA-binding protein 1A [Arabidopsis lyrata subsp. lyrata]
GSBRNA2T00004610001	BnaC06g40750D	chrC06_random:74739-75340	1.26323	0.00890968	1.24783	0.0282156	0.34066	0.587281	-0.263508	0.906457	1.48507	0.0024645	0.340744	0.513142	AT1G47813.1	gi|15220981|ref|NP_175216.1|	uncharacterized protein [Arabidopsis thaliana] &gt;gi|9802602|gb|AAF99804.1|AC012463_21 T2E6.9 [Arabidopsis thaliana] &gt;gi|332194096|gb|AEE32217.1| uncharacterized protein AT1G47813 [Arabidopsis thaliana]
GSBRNA2T00004611001	BnaC06g40760D	chrC06_random:75801-76848	0.730653	0.0134825	0.601996	0.112185	0.889555	0.00653187	-0.0489976	0.978036	1.01127	0.00182931	0.655055	0.0250761	AT1G47830.1	gi|224065891|ref|XP_002301979.1|	clathrin coat assembly family protein [Populus trichocarpa] &gt;gi|222843705|gb|EEE81252.1| clathrin coat assembly family protein [Populus trichocarpa]
GSBRNA2T00004619001	BnaAnng34280D	chrAnn_random:39043530-39044945	-0.821939	0.00585496	-0.844094	0.0563075	-2.98677	0.00024165	0.204149	0.840716	-1.11045	0.00143182	-1.49539	0.000220818	AT2G47450.1	gi|18407359|ref|NP_566101.1|	chloroplast signal recognition particle component CAO [Arabidopsis thaliana] &gt;gi|75219098|sp|O22265.2|SR43C_ARATH RecName: Full=Signal recognition particle 43 kDa protein, chloroplastic; AltName: Full=Chromo protein SRP43; Short=CpSRP43; Flags: Precursor &gt;gi|15215825|gb|AAK91457.1| At2g47450/T30B22.25 [Arabidopsis thaliana] &gt;gi|15982850|gb|AAL09772.1| At2g47450/T30B22.25 [Arabidopsis tha…
GSBRNA2T00004621001	BnaCnng68980D	chrCnn_random:68734155-68736370	-1.71129	0.000380191	-2.34751	0.000428691	-1.69817	0.00024165	1.07875	0.00280707	-2.97855	0.000209137	-1.49003	0.000220818	AT5G56870.1	gi|222424809|dbj|BAH20357.1|	AT5G56870 [Arabidopsis thaliana]
GSBRNA2T00004628001	BnaAnng34290D	chrAnn_random:39056703-39058333	-1.78419	0.0137891	-1.46917	0.0692054	-0.294158	0.675245	-0.902486	0.137565	-2.91172	0.000209137	-0.415133	0.311862	AT5G62520.1	gi|15241862|ref|NP_201058.1|	probable inactive poly [ADP-ribose] polymerase SRO5 [Arabidopsis thaliana] &gt;gi|75171056|sp|Q9FJJ3.1|SRO5_ARATH RecName: Full=Probable inactive poly [ADP-ribose] polymerase SRO5; AltName: Full=Protein SIMILAR TO RCD ONE 5 &gt;gi|17386160|gb|AAL38626.1|AF446893_1 AT5g62520/K19B1_13 [Arabidopsis thaliana] &gt;gi|10178083|dbj|BAB11502.1| unnamed protein product [Arabidopsis thaliana] &gt;gi|154506…
GSBRNA2T00004643001	BnaCnng69000D	chrCnn_random:68766313-68768897	-0.573845	0.0305917	-0.420722	0.264073	-0.0777863	0.822258	-0.192992	0.839924	-1.25547	0.000209137	-0.126127	0.673611	AT2G07360.1	gi|334184159|ref|NP_001189515.1|	SH3 domain-containing protein [Arabidopsis thaliana] &gt;gi|330250956|gb|AEC06050.1| SH3 domain-containing protein [Arabidopsis thaliana]
GSBRNA2T00004669001	BnaC03g75630D	chrC03_random:4357470-4359617	1.2062	0.000380191	1.09897	0.00078521	0.018703	0.95888	0.170449	0.871308	2.04494	0.000209137	0.244485	0.371805	AT1G25260.1	gi|18395622|ref|NP_564226.1|	ribosomal protein L10 family protein [Arabidopsis thaliana] &gt;gi|15028333|gb|AAK76643.1| unknown protein [Arabidopsis thaliana] &gt;gi|19310645|gb|AAL85053.1| unknown protein [Arabidopsis thaliana] &gt;gi|21593993|gb|AAM65913.1| unknown [Arabidopsis thaliana] &gt;gi|332192473|gb|AEE30594.1| ribosomal protein L10 family protein [Arabidopsis thaliana]
GSBRNA2T00004670001	BnaC03g75640D	chrC03_random:4360337-4362335	0.212867	0.478398	0.22325	0.56549	0.6119	0.033669	0.353089	0.509292	1.22745	0.000862492	0.761076	0.00237646	AT1G68140.3	gi|15221290|ref|NP_176981.1|	uncharacterized protein [Arabidopsis thaliana] &gt;gi|334183738|ref|NP_001185350.1| uncharacterized protein [Arabidopsis thaliana] &gt;gi|12324063|gb|AAG51991.1|AC012563_1 unknown protein; 3976-4980 [Arabidopsis thaliana] &gt;gi|17065000|gb|AAL32654.1| Unknown protein [Arabidopsis thaliana] &gt;gi|20260054|gb|AAM13374.1| unknown protein [Arabidopsis thaliana] &gt;gi|332196633|gb|AEE34754.1| uncha…
GSBRNA2T00004672001	BnaC03g75650D	chrC03_random:4374187-4375151	0.481094	0.0756051	0.486867	0.181714	1.38717	0.00024165	0.19559	0.833433	0.682802	0.0695726	0.903295	0.000418903	AT1G25275.1	gi|18395626|ref|NP_564227.1|	uncharacterized protein [Arabidopsis thaliana] &gt;gi|222423977|dbj|BAH19950.1| AT1G25275 [Arabidopsis thaliana] &gt;gi|332192475|gb|AEE30596.1| uncharacterized protein AT1G25275 [Arabidopsis thaliana]
GSBRNA2T00004712001	BnaC06g42900D	chrC06_random:2440880-2442545	0.497862	0.0771455	-0.674285	0.067706	-1.92962	0.00024165	-0.808467	0.235679	-1.11213	0.0326241	-1.36816	0.00954091	AT3G61580.1	gi|363499185|gb|AEW24953.1|	delta8-sphingolipid desaturase [Brassica rapa]
GSBRNA2T00004714001	BnaC06g42920D	chrC06_random:2448047-2449719	1.36072	0.000380191	1.66053	0.000428691	1.46611	0.00024165	-0.233666	0.798223	3.58414	0.000209137	1.49522	0.000220818	AT3G61560.1	gi|42566117|ref|NP_191715.2|	reticulon-like protein B6 [Arabidopsis thaliana] &gt;gi|75120709|sp|Q6DBN4.1|RTNLF_ARATH RecName: Full=Reticulon-like protein B6; Short=AtRTNLB6 &gt;gi|50198812|gb|AAT70439.1| At3g61560 [Arabidopsis thaliana] &gt;gi|56381963|gb|AAV85700.1| At3g61560 [Arabidopsis thaliana] &gt;gi|332646701|gb|AEE80222.1| reticulon-like protein B6 [Arabidopsis thaliana]
GSBRNA2T00004716001	BnaC06g42940D	chrC06_random:2456680-2459115	0.329935	0.332654	0.400135	0.361898	1.14851	0.00024165	-0.0211827	0.989621	1.19695	0.000554701	1.85722	0.000220818	AT3G61530.2	gi|15233139|ref|NP_191712.1|	ketopentoate hydroxymethyltransferase [Arabidopsis thaliana] &gt;gi|42572757|ref|NP_974474.1| ketopentoate hydroxymethyltransferase [Arabidopsis thaliana] &gt;gi|6850844|emb|CAB71083.1| 3-methyl-2-oxobutanoate hydroxy-methyl-transferase-like protein [Arabidopsis thaliana] &gt;gi|21593121|gb|AAM65070.1| 3-methyl-2-oxobutanoate hydroxy-methyl-transferase-like protein [Arabidopsis thaliana] &gt;gi|9…
GSBRNA2T00004720001	BnaA08g31310D	chrA08_random:1950405-1952497	1.04055	0.000380191	1.39513	0.000428691	0.859898	0.00241778	-0.320387	0.62286	2.77594	0.000209137	0.511595	0.0552511	AT1G15140.1	gi|18394201|ref|NP_563963.1|	FAD/NAD(P)-binding oxidoreductase [Arabidopsis thaliana] &gt;gi|5103813|gb|AAD39643.1|AC007591_8 Contains a PF|00175 Oxidoreductase FAD/NADH-binding domain. ESTs gb|H76345 and gb|AA651465 come from this gene [Arabidopsis thaliana] &gt;gi|12744999|gb|AAK06879.1|AF344328_1 unknown protein [Arabidopsis thaliana] &gt;gi|15451092|gb|AAK96817.1| Unknown protein [Arabidopsis thaliana] &gt;gi|18377448|gb…
GSBRNA2T00004722001	BnaA08g31320D	chrA08_random:1959281-1960393	0.520371	0.0552322	0.477888	0.185704	0.743544	0.00865758	-0.298803	0.652488	1.33553	0.000209137	1.4604	0.000220818	AT1G15120.1	gi|15218058|ref|NP_172964.1|	ubiquinol-cytochrome C reductase hinge protein [Arabidopsis thaliana] &gt;gi|110740918|dbj|BAE98555.1| ubiquinol-cytochrome-c reductase like protein [Arabidopsis thaliana] &gt;gi|114050691|gb|ABI49495.1| At1g15120 [Arabidopsis thaliana] &gt;gi|227204459|dbj|BAH57081.1| AT1G15120 [Arabidopsis thaliana] &gt;gi|332191146|gb|AEE29267.1| ubiquinol-cytochrome C reductase hinge protein [Arabidopsis thal…
GSBRNA2T00004728001	BnaA08g31360D	chrA08_random:1972490-1973451	1.79511	0.000380191	1.64074	0.000428691	0.810264	0.00484443	-0.246948	0.752669	3.15238	0.000209137	0.673343	0.00712953	AT1G14980.1	gi|5921735|sp|Q96539.1|CH10_BRANA	RecName: Full=10 kDa chaperonin; AltName: Full=Chaperonin 10; Short=CPN10; AltName: Full=Protein groES &gt;gi|1519241|gb|AAB07452.1| 10 kDa chaperonin [Brassica napus]
GSBRNA2T00004729001	BnaA08g31370D	chrA08_random:1973982-1974759	0.327898	1	2.87401	0.00896257	6.03143	0.00273832	-0.0513044	1	6.90201	0.0611983	5.40869	0.0173957	AT1G14890.1	gi|186478498|ref|NP_563960.2|	plant invertase/pectin methylesterase inhibitor domain-containing protein [Arabidopsis thaliana] &gt;gi|332191118|gb|AEE29239.1| plant invertase/pectin methylesterase inhibitor domain-containing protein [Arabidopsis thaliana]
GSBRNA2T00004732001	BnaA08g31400D	chrA08_random:1982254-1984467	1.42866	0.000380191	1.16229	0.000428691	0.409716	0.186817	-0.41763	0.4181	3.06847	0.000209137	1.06343	0.000220818	AT1G14810.1	gi|15223910|ref|NP_172934.1|	aspartate semialdehyde dehydrogenase [Arabidopsis thaliana] &gt;gi|17979524|gb|AAL50097.1| At1g14810/F10B6_6 [Arabidopsis thaliana] &gt;gi|20856224|gb|AAM26654.1| At1g14810/F10B6_6 [Arabidopsis thaliana] &gt;gi|21536731|gb|AAM61063.1| aspartate-semialdehyde dehydrogenase, putative [Arabidopsis thaliana] &gt;gi|332191107|gb|AEE29228.1| aspartate semialdehyde dehydrogenase [Arabidopsis thaliana]
GSBRNA2T00004742001	BnaA08g31490D	chrA08_random:2017352-2018247	-1.15099	0.00603644	-0.902968	0.060747	-0.0478741	0.926683	0.386749	0.656062	-0.486189	0.241674	-0.384653	0.353855	AT1G14650.2	gi|297851872|ref|XP_002893817.1|	swap (Suppressor-of-White-APricot)/surp domain-containing protein [Arabidopsis lyrata subsp. lyrata] &gt;gi|297339659|gb|EFH70076.1| swap (Suppressor-of-White-APricot)/surp domain-containing protein [Arabidopsis lyrata subsp. lyrata]
GSBRNA2T00004751001	BnaC08g48070D	chrC08_random:3080611-3083957	0.525348	0.0603039	0.285057	0.475068	0.0467765	0.893217	-0.0754177	0.961507	1.07862	0.00754782	0.402091	0.120688	AT4G16143.2	gi|13605661|gb|AAK32824.1|AF361811_1	AT3g06720/F3E22_14 [Arabidopsis thaliana] &gt;gi|16974501|gb|AAL31160.1| AT3g06720/F3E22_14 [Arabidopsis thaliana]
GSBRNA2T00004754001	BnaC08g48080D	chrC08_random:3108890-3110284	1.02477	0.0506721	1.0705	0.0885621	0.618286	0.31387	-0.167497	0.953732	2.65348	0.000209137	2.06898	0.000418903	-	gi|255570106|ref|XP_002526015.1|	conserved hypothetical protein [Ricinus communis] &gt;gi|223534662|gb|EEF36355.1| conserved hypothetical protein [Ricinus communis]
GSBRNA2T00004759001	BnaCnng21640D	chrCnn_random:20248126-20250502	-0.311281	0.625545	-1.80304	0.00580473	-6.09109	0.00024165	-0.201934	0.943985	-1.77625	0.115227	-2.92762	0.000220818	AT2G33070.2	gi|15225787|ref|NP_180866.1|	Nitrile-specifier protein 2 [Arabidopsis thaliana] &gt;gi|79324051|ref|NP_001031468.1| Nitrile-specifier protein 2 [Arabidopsis thaliana] &gt;gi|75219585|sp|O49326.1|NSP2_ARATH RecName: Full=Nitrile-specifier protein 2; Short=AtNSP2 &gt;gi|2924784|gb|AAC04913.1| putative myrosinase binding protein [Arabidopsis thaliana] &gt;gi|17979153|gb|AAL49772.1| putative myrosinase binding protein [Arabidops…
GSBRNA2T00004760001	BnaCnng21650D	chrCnn_random:20253004-20254072	-0.90847	0.0664509	-0.751025	0.209531	-2.4614	0.00512813	-0.4061	0.72744	-0.922135	0.0581738	-2.49897	0.00222542	AT2G32510.1	gi|297826695|ref|XP_002881230.1|	MAPKKK17 [Arabidopsis lyrata subsp. lyrata] &gt;gi|297327069|gb|EFH57489.1| MAPKKK17 [Arabidopsis lyrata subsp. lyrata]
GSBRNA2T00004761001	BnaCnng21660D	chrCnn_random:20259227-20260754	-0.204756	0.488578	1.23084	0.000428691	1.81357	0.00024165	-0.309228	0.617829	2.57037	0.000209137	2.58892	0.000220818	AT2G32520.1	gi|15225693|ref|NP_180811.1|	dienelactone hydrolase domain-containing protein [Arabidopsis thaliana] &gt;gi|3298540|gb|AAC25934.1| putative carboxymethylenebutenolidase [Arabidopsis thaliana] &gt;gi|30102612|gb|AAP21224.1| At2g32520 [Arabidopsis thaliana] &gt;gi|110743666|dbj|BAE99670.1| putative carboxymethylenebutenolidase [Arabidopsis thaliana] &gt;gi|330253602|gb|AEC08696.1| dienelactone hydrolase domain-containing prote…
GSBRNA2T00004764001	BnaCnng21680D	chrCnn_random:20283619-20293207	-1.46396	0.00273937	-1.61924	0.00454217	-2.11602	0.00380601	-0.131709	0.944246	-2.7549	0.000209137	-2.20264	0.000220818	AT2G32530.1	gi|30685335|ref|NP_850190.1|	cellulose synthase-like protein B3 [Arabidopsis thaliana] &gt;gi|75158819|sp|Q8RX83.1|CSLB3_ARATH RecName: Full=Cellulose synthase-like protein B3; Short=AtCslB3 &gt;gi|19699079|gb|AAL90907.1| At2g32530/T26B15.9 [Arabidopsis thaliana] &gt;gi|25090435|gb|AAN72301.1| At2g32530/T26B15.9 [Arabidopsis thaliana] &gt;gi|330253603|gb|AEC08697.1| cellulose synthase-like protein B3 [Arabidopsis thaliana] &…
GSBRNA2T00004772001	BnaC03g74310D	chrC03_random:2265576-2267316	0.517467	0.054186	0.0729382	0.866285	-0.0646423	0.848242	-0.551492	0.137565	1.06836	0.00501705	0.311732	0.245787	AT2G05320.1	gi|30678181|ref|NP_178601.2|	beta-1,2-N-acetylglucosaminyltransferase II [Arabidopsis thaliana] &gt;gi|10183645|emb|CAC08806.1| beta-1,2-N-acetylglucosaminyltransferase II [Arabidopsis thaliana] &gt;gi|330250822|gb|AEC05916.1| beta-1,2-N-acetylglucosaminyltransferase II [Arabidopsis thaliana] &gt;gi|591402262|gb|AHL38858.1| glycosyltransferase, partial [Arabidopsis thaliana]
GSBRNA2T00004775001	BnaC03g74330D	chrC03_random:2280115-2281298	0.574611	0.152343	-0.429574	0.333155	-4.39221	0.00024165	0.0887445	0.963782	-0.0190068	0.978348	-1.88467	0.000220818	-	gi|18266043|gb|AAL67434.1|AF458408_1	glycine-rich protein [Brassica oleracea]
GSBRNA2T00004795001	BnaA09g53380D	chrA09_random:1140100-1140632	-0.457432	0.468016	0.564706	0.374202	1.95035	0.00140391	-0.754394	0.461027	1.1272	0.0217576	3.39133	0.000220818	AT5G65360.1	gi|296081166|emb|CBI18192.3|	unnamed protein product [Vitis vinifera]
GSBRNA2T00004796001	BnaA09g53390D	chrA09_random:1149050-1151490	1.42658	0.000380191	1.18173	0.00078521	0.237356	0.442032	-0.078131	0.958661	1.74281	0.000209137	0.0405646	0.890262	AT1G47500.1	gi|15220233|ref|NP_175180.1|	RNA-binding protein 47C [Arabidopsis thaliana] &gt;gi|75337807|sp|Q9SX79.1|RB47C_ARATH RecName: Full=Polyadenylate-binding protein RBP47C; Short=Poly(A)-binding protein RBP47C; AltName: Full=RNA-binding protein 47C; Short=AtRBP47C &gt;gi|5668812|gb|AAD46038.1|AC007519_23 Contains 3 PF|00076 RNA recognition motif domains. ESTs gb|R30092, gb|R30093, gb|AA394338, gb|N65719 and gb|AA597577 come from …
GSBRNA2T00004802001	BnaA09g53430D	chrA09_random:1174990-1178150	3.89528	0.000380191	5.12241	0.000428691	1.36149	0.0372176	1.58511	0.239165	5.55489	0.00434785	2.76883	0.0184621	AT5G13720.1	gi|470111368|ref|XP_004291920.1|	PREDICTED: uncharacterized protein LOC101311938 [Fragaria vesca subsp. vesca]
GSBRNA2T00004803001	BnaA09g53440D	chrA09_random:1178975-1180665	0.643342	0.0230522	1.06073	0.00248113	0.611096	0.0570282	0.037362	0.982541	1.33583	0.000209137	0.915789	0.000418903	AT1G47830.1	gi|224065891|ref|XP_002301979.1|	clathrin coat assembly family protein [Populus trichocarpa] &gt;gi|222843705|gb|EEE81252.1| clathrin coat assembly family protein [Populus trichocarpa]
GSBRNA2T00004808001	BnaCnng21740D	chrCnn_random:20394051-20396527	-1.01457	0.00099383	-1.28131	0.00110919	-1.67317	0.00024165	0.145742	0.903355	-2.38877	0.000209137	-1.90375	0.000220818	AT1G75410.2	gi|15222227|ref|NP_177674.1|	BEL1-like homeodomain 3 [Arabidopsis thaliana] &gt;gi|145327251|ref|NP_001077827.1| BEL1-like homeodomain 3 [Arabidopsis thaliana] &gt;gi|75263117|sp|Q9FWS9.1|BLH3_ARATH RecName: Full=BEL1-like homeodomain protein 3; Short=BEL1-like protein 3 &gt;gi|10120440|gb|AAG13065.1|AC023754_3 Similar to homeodomain proteins [Arabidopsis thaliana] &gt;gi|13877515|gb|AAK43835.1|AF353093_1 BEL1-like homeodoma…
GSBRNA2T00004827001	BnaAnng34360D	chrAnn_random:39126659-39127957	-0.804775	0.0532334	-0.736825	0.156877	-4.66569	0.0904849	-0.143456	0.942709	-2.46493	0.000554701	-2.57933	0.00095736	AT1G05190.1	gi|195607520|gb|ACG25590.1|	50S ribosomal protein L6 [Zea mays]
GSBRNA2T00004831001	BnaAnng34370D	chrAnn_random:39138275-39139947	1.58041	0.000380191	2.59856	0.000428691	2.06261	0.00024165	0.257874	0.834712	3.75733	0.000209137	2.01346	0.000220818	AT1G60750.1	gi|15219805|ref|NP_176274.1|	probable aldo-keto reductase 6 [Arabidopsis thaliana] &gt;gi|378548278|sp|F4HPY8.1|AKR6_ARATH RecName: Full=Probable aldo-keto reductase 6 &gt;gi|332195607|gb|AEE33728.1| probable aldo-keto reductase 6 [Arabidopsis thaliana]
GSBRNA2T00004839001	BnaA03g54770D	chrA03_random:290-1890	-1.25269	0.00177922	-1.07817	0.0249784	-2.18949	0.00024165	0.443149	0.546159	-0.929304	0.0280139	-1.88535	0.000782891	AT5G02020.1	gi|15241665|ref|NP_195822.1|	uncharacterized protein [Arabidopsis thaliana] &gt;gi|7340676|emb|CAB82975.1| putative protein [Arabidopsis thaliana] &gt;gi|16648748|gb|AAL25566.1| AT5g02020/T7H20_70 [Arabidopsis thaliana] &gt;gi|20334906|gb|AAM16209.1| AT5g02020/T7H20_70 [Arabidopsis thaliana] &gt;gi|332003037|gb|AED90420.1| uncharacterized protein AT5G02020 [Arabidopsis thaliana]
GSBRNA2T00004847001	BnaAnng34410D	chrAnn_random:39174343-39174784	1.55173	0.000380191	1.53566	0.000428691	0.912376	0.000659904	-0.105164	0.942427	3.20318	0.000209137	1.15221	0.000220818	AT3G49910.1	gi|15229631|ref|NP_190560.1|	60S ribosomal protein L26-1 [Arabidopsis thaliana] &gt;gi|297816242|ref|XP_002876004.1| 60S ribosomal protein L26 [Arabidopsis lyrata subsp. lyrata] &gt;gi|27735242|sp|P51414.2|RL261_ARATH RecName: Full=60S ribosomal protein L26-1 &gt;gi|13877791|gb|AAK43973.1|AF370158_1 putative 60S ribosomal protein [Arabidopsis thaliana] &gt;gi|6723436|emb|CAB66929.1| 60S RIBOSOMAL PROTEIN-like [Arabidopsis th…
GSBRNA2T00004849001	BnaA04g28730D	chrA04_random:978536-980823	-1.17257	0.00404745	-0.775952	0.108485	-1.32896	0.00597613	0.307853	0.759303	-1.51872	0.00156419	-0.722564	0.070265	AT2G31130.1	gi|18402569|ref|NP_565715.1|	uncharacterized protein [Arabidopsis thaliana] &gt;gi|16612317|gb|AAL27517.1|AF439849_1 At2g31130/T16B12.6 [Arabidopsis thaliana] &gt;gi|20197328|gb|AAC63838.2| expressed protein [Arabidopsis thaliana] &gt;gi|23506163|gb|AAN31093.1| At2g31130/T16B12.6 [Arabidopsis thaliana] &gt;gi|330253402|gb|AEC08496.1| uncharacterized protein AT2G31130 [Arabidopsis thaliana]
GSBRNA2T00004854001	BnaCnng69070D	chrCnn_random:68881622-68882655	-1.11514	0.000380191	-0.636259	0.0969601	0.561246	0.0557892	0.55033	0.284653	1.56976	0.000209137	0.148155	0.695801	AT5G51680.1	gi|42568470|ref|NP_199981.2|	hydroxyproline-rich glycoprotein family protein [Arabidopsis thaliana] &gt;gi|332008731|gb|AED96114.1| hydroxyproline-rich glycoprotein family protein [Arabidopsis thaliana]
GSBRNA2T00004885001	BnaCnng21840D	chrCnn_random:20472223-20473807	1.46187	0.000380191	1.40834	0.00110919	0.970521	0.0010414	-0.179394	0.86363	3.31418	0.000209137	1.2504	0.000220818	AT3G24830.1	gi|15230197|ref|NP_189127.1|	60S ribosomal protein L13a-2 [Arabidopsis thaliana] &gt;gi|17865564|sp|Q9LRX8.1|R13A2_ARATH RecName: Full=60S ribosomal protein L13a-2 &gt;gi|11994665|dbj|BAB02893.1| 60S ribosomal protein L13A-like [Arabidopsis thaliana] &gt;gi|23297306|gb|AAN12937.1| putative 60S ribosomal protein [Arabidopsis thaliana] &gt;gi|332643430|gb|AEE76951.1| 60S ribosomal protein L13a-2 [Arabidopsis thaliana]
GSBRNA2T00004891001	BnaCnng21890D	chrCnn_random:20507664-20516783	-1.08414	0.000701715	-0.884629	0.0269288	-0.181742	0.651523	0.368071	0.59517	-1.4279	0.000389446	-0.209821	0.571062	AT3G24870.1	gi|42565171|ref|NP_189132.2|	Helicase/SANT-associated, DNA binding protein [Arabidopsis thaliana] &gt;gi|332643436|gb|AEE76957.1| Helicase/SANT-associated, DNA binding protein [Arabidopsis thaliana]
GSBRNA2T00004895001	BnaCnng21930D	chrCnn_random:20550316-20551875	1.28746	0.000380191	0.942313	0.00786163	0.688705	0.0325587	-0.205138	0.86363	2.59299	0.000209137	1.35528	0.000220818	AT3G25040.1	gi|21592401|gb|AAM64352.1|	ER lumen retaining receptor (HDEL receptor), putative [Arabidopsis thaliana]
GSBRNA2T00004899001	BnaC04g55430D	chrC04_random:3043118-3045174	1.03	0.000380191	1.04976	0.00222446	1.13882	0.00024165	-0.147045	0.903539	3.10469	0.000209137	1.84364	0.000220818	AT3G57610.1	gi|15230358|ref|NP_191320.1|	adenylosuccinate synthetase [Arabidopsis thaliana] &gt;gi|2500026|sp|Q96529.1|PURA_ARATH RecName: Full=Adenylosuccinate synthetase, chloroplastic; Short=AMPSase; Short=AdSS; AltName: Full=IMP--aspartate ligase; Flags: Precursor &gt;gi|1616657|gb|AAB16828.1| adenylosuccinate synthetase [Arabidopsis thaliana] &gt;gi|4678286|emb|CAB41194.1| adenylosuccinate synthetase [Arabidopsis thaliana] &gt;gi|1…
GSBRNA2T00004902001	BnaC04g55460D	chrC04_random:3056019-3057408	1.69762	0.000380191	0.703106	0.0965891	0.338178	0.411124	-0.170689	0.916511	2.24996	0.000209137	0.625774	0.062911	AT3G57560.1	gi|297820558|ref|XP_002878162.1|	aspartate/glutamate/uridylate kinase family protein [Arabidopsis lyrata subsp. lyrata] &gt;gi|297324000|gb|EFH54421.1| aspartate/glutamate/uridylate kinase family protein [Arabidopsis lyrata subsp. lyrata]
GSBRNA2T00004904001	BnaC04g55480D	chrC04_random:3068119-3081976	1.27506	0.000380191	1.15628	0.00078521	0.870606	0.00175692	0.00231772	0.995524	1.09114	0.00233905	0.417208	0.116746	AT3G57550.1	gi|18410746|ref|NP_567051.1|	guanylate kinase [Arabidopsis thaliana] &gt;gi|7861798|gb|AAF70409.1|AF204676_1 guanylate kinase [Arabidopsis thaliana] &gt;gi|27311721|gb|AAO00826.1| Unknown protein [Arabidopsis thaliana] &gt;gi|32815837|gb|AAP88327.1| At3g57550 [Arabidopsis thaliana] &gt;gi|332646149|gb|AEE79670.1| guanylate kinase [Arabidopsis thaliana]
GSBRNA2T00004938001	BnaA10g29460D	chrA10_random:1758499-1760565	0.458718	0.10501	-0.191375	0.628998	0.911148	0.000853494	-0.100894	0.945566	1.33339	0.000862492	0.801814	0.00129112	AT5G58620.1	gi|15237721|ref|NP_200670.1|	zinc finger CCCH domain-containing protein 66 [Arabidopsis thaliana] &gt;gi|75311611|sp|Q9LUZ4.1|C3H66_ARATH RecName: Full=Zinc finger CCCH domain-containing protein 66; Short=AtC3H66 &gt;gi|8843784|dbj|BAA97332.1| zinc finger transcription factor-like protein [Arabidopsis thaliana] &gt;gi|15809818|gb|AAL06837.1| AT5g58620/mzn1_70 [Arabidopsis thaliana] &gt;gi|17064830|gb|AAL32569.1| zinc finger …
GSBRNA2T00004941001	BnaA10g29490D	chrA10_random:1775486-1778107	-0.615332	0.0566206	-1.15488	0.00677157	-1.85631	0.00024165	0.221986	0.908386	-2.51747	0.00567963	-2.0663	0.00544967	AT5G58670.1	gi|297796797|ref|XP_002866283.1|	ATPLC1 [Arabidopsis lyrata subsp. lyrata] &gt;gi|297312118|gb|EFH42542.1| ATPLC1 [Arabidopsis lyrata subsp. lyrata]
GSBRNA2T00004947001	BnaA10g29530D	chrA10_random:1792896-1794699	0.964633	0.000380191	1.44718	0.000428691	1.35116	0.00024165	0.175335	0.8821	3.35539	0.000209137	1.12395	0.000220818	AT5G58730.1	gi|15237741|ref|NP_200681.1|	pfkB-like carbohydrate kinase family protein [Arabidopsis thaliana] &gt;gi|16604509|gb|AAL24260.1| AT5g58730/mzn1_180 [Arabidopsis thaliana] &gt;gi|21536720|gb|AAM61052.1| unknown [Arabidopsis thaliana] &gt;gi|21655285|gb|AAM65354.1| AT5g58730/mzn1_180 [Arabidopsis thaliana] &gt;gi|332009709|gb|AED97092.1| pfkB-like carbohydrate kinase family protein [Arabidopsis thaliana]
GSBRNA2T00004948001	BnaA10g29540D	chrA10_random:1795103-1796734	0.0747022	0.8306	0.398714	0.299333	0.885257	0.00351284	-0.0308453	0.984851	0.754338	0.0216715	1.02852	0.000220818	AT5G58740.1	gi|297796809|ref|XP_002866289.1|	nuclear movement family protein [Arabidopsis lyrata subsp. lyrata] &gt;gi|297312124|gb|EFH42548.1| nuclear movement family protein [Arabidopsis lyrata subsp. lyrata]
GSBRNA2T00004950001	BnaA10g29560D	chrA10_random:1800990-1802390	-3.57635	0.000380191	-0.632748	0.182335	-3.75334	0.00024165	-0.189395	0.925533	-1.31383	0.0188851	-2.26887	0.00340073	AT5G58770.1	gi|15237748|ref|NP_200685.1|	dehydrodolichyl diphosphate synthase 2 [Arabidopsis thaliana] &gt;gi|85541788|sp|Q56Y11.2|DDPS2_ARATH RecName: Full=Dehydrodolichyl diphosphate synthase 2; Short=Dedol-PP synthase 2 &gt;gi|8843797|dbj|BAA97345.1| unnamed protein product [Arabidopsis thaliana] &gt;gi|208879536|gb|ACI31313.1| At5g58770 [Arabidopsis thaliana] &gt;gi|332009713|gb|AED97096.1| dehydrodolichyl diphosphate synthase 2 [Ar…
GSBRNA2T00004953001	BnaA03g55090D	chrA03_random:151519-153432	0.807602	0.00786133	0.795632	0.0408933	0.171514	0.666876	0.109337	0.951097	2.01947	0.000209137	0.708005	0.0205494	AT5G05000.1	gi|297810595|ref|XP_002873181.1|	ATTOC34/OEP34 [Arabidopsis lyrata subsp. lyrata] &gt;gi|297319018|gb|EFH49440.1| ATTOC34/OEP34 [Arabidopsis lyrata subsp. lyrata]
GSBRNA2T00004954001	BnaA03g55100D	chrA03_random:153488-156765	0.55332	0.0739994	0.654868	0.0902801	0.608374	0.0833201	-0.11004	0.951097	1.05298	0.00208676	1.15435	0.000220818	AT5G05010.2	gi|18414767|ref|NP_568147.1|	clathrin adaptor complexes medium subunit family protein [Arabidopsis thaliana] &gt;gi|79327017|ref|NP_001031836.1| clathrin adaptor complexes medium subunit family protein [Arabidopsis thaliana] &gt;gi|146286092|sp|Q93Y22.2|COPD_ARATH RecName: Full=Coatomer subunit delta; AltName: Full=Delta-coat protein; Short=Delta-COP &gt;gi|15450769|gb|AAK96656.1| coatomer delta subunit (delta-coat protein) …
GSBRNA2T00004959001	BnaA03g55130D	chrA03_random:169819-171469	0.379436	0.18783	0.42486	0.252489	0.159589	0.642115	-0.0762047	0.963041	1.0088	0.00535088	0.281951	0.33715	AT5G05100.1	gi|10178049|dbj|BAB11532.1|	unnamed protein product [Arabidopsis thaliana]
GSBRNA2T00004961001	BnaA03g55150D	chrA03_random:180815-182145	-0.32807	0.249621	-0.563656	0.122918	-0.888348	0.0042536	0.0714122	0.963362	-1.11861	0.000209137	-1.01742	0.000220818	AT5G05110.1	gi|281333047|gb|ADA60978.1|	phytocystatin 7 [Brassica rapa subsp. pekinensis]
GSBRNA2T00004968001	BnaA03g55220D	chrA03_random:207263-208677	-0.013023	0.98438	-0.633109	0.250498	-1.39099	0.018724	0.00232588	0.995741	-1.3303	0.00101066	-0.849664	0.0116633	AT5G05180.1	gi|15238455|ref|NP_196137.1|	uncharacterized protein [Arabidopsis thaliana] &gt;gi|9759259|dbj|BAB09694.1| unnamed protein product [Arabidopsis thaliana] &gt;gi|332003454|gb|AED90837.1| uncharacterized protein AT5G05180 [Arabidopsis thaliana]
GSBRNA2T00004970001	BnaA03g55240D	chrA03_random:215020-217825	-1.32667	0.000380191	-1.06197	0.00786163	-1.35387	0.00024165	0.224266	0.802631	-1.14491	0.000712323	-0.585483	0.0445225	AT5G05200.1	gi|18414821|ref|NP_568150.1|	aarF domain-containing protein kinase [Arabidopsis thaliana] &gt;gi|75261770|sp|Q9ASX5.1|Y5520_ARATH RecName: Full=Uncharacterized aarF domain-containing protein kinase At5g05200, chloroplastic; Flags: Precursor &gt;gi|13605575|gb|AAK32781.1|AF361613_1 AT5g05200/K2A11_7 [Arabidopsis thaliana] &gt;gi|14334952|gb|AAK59653.1| unknown protein [Arabidopsis thaliana] &gt;gi|16648993|gb|AAL24348.1| Unkn…
GSBRNA2T00004998001	BnaA02g34710D	chrA02:24722045-24723068	-1.39491	0.0182534	-2.0029	0.0266572	-5.28762	0.315865	0.642637	0.226251	-2.81659	0.00156419	-4.70308	0.0639899	AT5G66700.1	gi|15240052|ref|NP_201471.1|	homeobox-leucine zipper protein ATHB-53 [Arabidopsis thaliana] &gt;gi|75264280|sp|Q9LVR0.1|ATB53_ARATH RecName: Full=Homeobox-leucine zipper protein ATHB-53; AltName: Full=HD-ZIP protein ATHB-53; AltName: Full=Homeodomain transcription factor ATHB-53 &gt;gi|8843728|dbj|BAA97276.1| homeodomain transcription factor-like [Arabidopsis thaliana] &gt;gi|56384941|gb|AAV85903.1| homeodomain protein [Arab…
GSBRNA2T00005006001	BnaC02g48060D	chrC02_random:4242289-4243809	1.18875	0.000380191	0.414449	0.275471	0.208681	0.562458	-0.134376	0.919608	2.13726	0.000209137	0.716565	0.00491108	AT3G26420.1	gi|15231557|ref|NP_189273.1|	zinc finger-containing glycine-rich RNA-binding protein [Arabidopsis thaliana] &gt;gi|15983477|gb|AAL11606.1|AF424613_1 AT3g26420/F20C19_14 [Arabidopsis thaliana] &gt;gi|9294301|dbj|BAB02203.1| unnamed protein product [Arabidopsis thaliana] &gt;gi|15451066|gb|AAK96804.1| Unknown protein [Arabidopsis thaliana] &gt;gi|18377412|gb|AAL66872.1| unknown protein [Arabidopsis thaliana] &gt;gi|62320797|db…
GSBRNA2T00005027001	BnaC01g22380D	chrC01:15821446-15822633	0.338439	0.350805	-0.332958	0.505628	-1.08696	0.0197418	0.27809	0.787779	-1.36115	0.00195767	-1.796	0.000220818	AT4G15563.1	gi|297804690|ref|XP_002870229.1|	At4g15563 [Arabidopsis lyrata subsp. lyrata] &gt;gi|297316065|gb|EFH46488.1| At4g15563 [Arabidopsis lyrata subsp. lyrata]
GSBRNA2T00005029001	BnaC01g22400D	chrC01:15837993-15844198	-0.16377	0.583679	-1.12516	0.00110919	-0.345784	0.24593	0.178565	0.856737	-1.21806	0.000389446	0.00322704	0.989394	AT4G15560.1	gi|91771913|gb|ABE60813.1|	CLA1-like protein [Brassica rapa]
GSBRNA2T00005040001	BnaAnng11250D	chrAnn_random:12241242-12242681	0.71782	0.0417229	1.20542	0.00497692	1.04782	0.00839354	-0.413454	0.612521	1.95396	0.000209137	0.940551	0.00464618	AT1G30890.2	gi|18397705|ref|NP_564367.1|	integral membrane HRF1-like protein [Arabidopsis thaliana] &gt;gi|145324088|ref|NP_001077633.1| integral membrane HRF1-like protein [Arabidopsis thaliana] &gt;gi|14532658|gb|AAK64057.1| unknown protein [Arabidopsis thaliana] &gt;gi|21280943|gb|AAM44952.1| unknown protein [Arabidopsis thaliana] &gt;gi|21554340|gb|AAM63447.1| unknown [Arabidopsis thaliana] &gt;gi|332193168|gb|AEE31289.1| integral m…
GSBRNA2T00005041001	BnaAnng11260D	chrAnn_random:12242847-12243933	0.472201	0.290081	0.600366	0.253992	-0.38304	0.502329	0.374124	0.773379	2.07301	0.000209137	0.16775	0.74555	AT1G30880.1	gi|21536543|gb|AAM60875.1|	unknown [Arabidopsis thaliana]
GSBRNA2T00005048001	BnaAnng11320D	chrAnn_random:12269323-12271317	0.71039	0.0622477	1.49551	0.000428691	1.36796	0.00122482	2.77199	1	3.27818	1	4.13884	1	AT1G30450.2	gi|30691713|ref|NP_174333.2|	cation-chloride co-transporter 1 [Arabidopsis thaliana] &gt;gi|30691718|ref|NP_849731.1| cation-chloride co-transporter 1 [Arabidopsis thaliana] &gt;gi|30691724|ref|NP_849732.1| cation-chloride co-transporter 1 [Arabidopsis thaliana] &gt;gi|122209111|sp|Q2UVJ5.1|CCC1_ARATH RecName: Full=Cation-chloride cotransporter 1; Short=AtCCC1; AltName: Full=Protein HAPLESS 5 &gt;gi|83523648|emb|CAJ34849.1| …
GSBRNA2T00005051001	BnaCnng22070D	chrCnn_random:20638647-20641822	-0.394749	0.195754	-0.413596	0.299293	-0.487659	0.147488	-0.109354	0.943145	-1.1837	0.000209137	-0.561305	0.0566012	AT1G33980.1	gi|297846376|ref|XP_002891069.1|	ATUPF3/UPF3 [Arabidopsis lyrata subsp. lyrata] &gt;gi|297336911|gb|EFH67328.1| ATUPF3/UPF3 [Arabidopsis lyrata subsp. lyrata]
GSBRNA2T00005076001	BnaCnng69150D	chrCnn_random:68958791-68961628	-0.807501	0.00786133	-0.307369	0.449838	-0.156742	0.674879	-0.0260388	0.987432	-1.17456	0.000862492	-0.40221	0.206566	AT3G16630.2	gi|62321220|dbj|BAD94391.1|	kinesin-like protein [Arabidopsis thaliana]
GSBRNA2T00005101001	BnaA03g57330D	chrA03_random:1099283-1099724	1.95797	0.000380191	1.65598	0.000428691	0.817661	0.00748015	0.0642016	0.967894	4.32073	0.000209137	1.27545	0.000220818	AT5G18380.1	gi|15238809|ref|NP_197339.1|	40S ribosomal protein S16-3 [Arabidopsis thaliana] &gt;gi|2500430|sp|Q42340.1|RS163_ARATH RecName: Full=40S ribosomal protein S16-3 &gt;gi|13877831|gb|AAK43993.1|AF370178_1 putative 40S ribosomal protein S16 [Arabidopsis thaliana] &gt;gi|16323500|gb|AAL15244.1| putative 40S ribosomal protein S16 [Arabidopsis thaliana] &gt;gi|332005163|gb|AED92546.1| 40S ribosomal protein S16-3 [Arabidopsis thalia…
GSBRNA2T00005133001	BnaA09g53950D	chrA09_random:2184958-2186501	-1.08871	0.000380191	-1.77752	0.00110919	-2.30576	0.00024165	-0.142484	0.931511	-1.57298	0.000209137	-1.12185	0.00354202	AT1G28310.2	gi|79318762|ref|NP_001031100.1|	Dof zinc finger protein DOF1.4 [Arabidopsis thaliana] &gt;gi|332192830|gb|AEE30951.1| Dof zinc finger protein DOF1.4 [Arabidopsis thaliana]
GSBRNA2T00005136001	BnaAnng34570D	chrAnn_random:39333587-39334388	-1.14731	0.000380191	-1.07881	0.0100067	-2.50407	0.00024165	-0.113186	0.937663	-0.944016	0.0102284	-0.876329	0.00129112	AT1G03600.1	gi|297843164|ref|XP_002889463.1|	photosystem II family protein [Arabidopsis lyrata subsp. lyrata] &gt;gi|297335305|gb|EFH65722.1| photosystem II family protein [Arabidopsis lyrata subsp. lyrata]
GSBRNA2T00005147001	BnaC09g52740D	chrC09_random:2218634-2222962	-0.38151	0.231129	-0.404563	0.321968	0.094786	0.808156	0.422403	0.421382	-1.06626	0.00129505	-0.498012	0.0930929	AT5G57130.1	gi|79538220|ref|NP_568849.2|	Clp amino terminal domain-containing protein [Arabidopsis thaliana] &gt;gi|8843815|dbj|BAA97363.1| unnamed protein product [Arabidopsis thaliana] &gt;gi|332009468|gb|AED96851.1| Clp amino terminal domain-containing protein [Arabidopsis thaliana]
GSBRNA2T00005158001	BnaC01g42530D	chrC01_random:1702698-1706116	-0.138923	0.686721	-1.63388	0.000428691	-2.47689	0.00024165	0.268065	0.742567	-0.993829	0.00478908	-0.722364	0.0179296	AT2G47860.1	gi|297790314|ref|XP_002863056.1|	phototropic-responsive NPH3 family protein [Arabidopsis lyrata subsp. lyrata] &gt;gi|297308862|gb|EFH39315.1| phototropic-responsive NPH3 family protein [Arabidopsis lyrata subsp. lyrata]
GSBRNA2T00005166001	BnaAnng11360D	chrAnn_random:12288978-12297629	-0.141504	0.664985	-1.43335	0.000428691	-1.7703	0.00024165	-0.339095	0.575241	-2.47491	0.000209137	-1.39537	0.000220818	AT5G46050.1	gi|17381202|gb|AAL36413.1|	putative peptide transporter protein [Arabidopsis thaliana]
GSBRNA2T00005183001	BnaA01g35920D	chrA01_random:1418672-1422364	-0.771954	0.0528141	-0.290643	0.560673	-0.818232	0.0675086	0.00313929	0.995516	-1.1622	0.0065284	-0.548039	0.150793	AT1G61240.4	gi|15219892|ref|NP_176319.1|	uncharacterized protein [Arabidopsis thaliana] &gt;gi|42571947|ref|NP_974064.1| uncharacterized protein [Arabidopsis thaliana] &gt;gi|145326090|ref|NP_001077754.1| uncharacterized protein [Arabidopsis thaliana] &gt;gi|186492217|ref|NP_001117527.1| uncharacterized protein [Arabidopsis thaliana] &gt;gi|26449863|dbj|BAC42054.1| unknown protein [Arabidopsis thaliana] &gt;gi|109946455|gb|ABG48406.1| A…
GSBRNA2T00005185001	BnaA01g35940D	chrA01_random:1429663-1436519	-1.22982	0.000380191	-0.578523	0.13809	-0.375563	0.281843	0.315657	0.66358	-1.26217	0.000554701	-0.0814565	0.818238	AT1G61210.2	gi|334183466|ref|NP_001185277.1|	protein DWD hypersensitive to ABA 3 [Arabidopsis thaliana] &gt;gi|332195683|gb|AEE33804.1| transducin/WD-40 repeat-containing protein [Arabidopsis thaliana]
GSBRNA2T00005192001	BnaC04g54030D	chrC04_random:1431212-1433956	0.703372	0.0105844	1.13341	0.00168675	0.460357	0.165112	-0.0928248	0.9614	0.483261	0.161613	0.29864	0.394224	AT2G34260.1	gi|18403495|ref|NP_565782.1|	WDxR motif-containing protein [Arabidopsis thaliana] &gt;gi|20197166|gb|AAC27402.2| expressed protein [Arabidopsis thaliana] &gt;gi|21593255|gb|AAM65204.1| unknown [Arabidopsis thaliana] &gt;gi|26450050|dbj|BAC42145.1| unknown protein [Arabidopsis thaliana] &gt;gi|28973067|gb|AAO63858.1| putative G-protein beta-subunit (transducin) [Arabidopsis thaliana] &gt;gi|330253851|gb|AEC08945.1| WDxR motif…
GSBRNA2T00005194001	BnaC04g54050D	chrC04_random:1436071-1438777	0.210951	0.513477	0.405343	0.314025	0.97457	0.00140391	-0.236577	0.777952	1.66399	0.00377796	1.1668	0.000220818	AT2G34250.2	gi|186479015|ref|NP_174225.2|	SecY protein transport family protein [Arabidopsis thaliana] &gt;gi|20260296|gb|AAM13046.1| putative protein transport protein SEC61 alpha subunit [Arabidopsis thaliana] &gt;gi|332192950|gb|AEE31071.1| SecY protein transport family protein [Arabidopsis thaliana]
GSBRNA2T00005208001	BnaC02g44590D	chrC02_random:386865-388681	-2.67473	0.000380191	-1.27844	0.025496	-4.04459	0.00273832	-0.755522	0.431884	-0.443345	1	-0.367691	1	AT5G54270.1	gi|297792877|ref|XP_002864323.1|	light-harvesting chlorophyll binding protein 3 [Arabidopsis lyrata subsp. lyrata] &gt;gi|297310158|gb|EFH40582.1| light-harvesting chlorophyll binding protein 3 [Arabidopsis lyrata subsp. lyrata]
GSBRNA2T00005214001	BnaC02g44620D	chrC02_random:417373-420359	0.193409	0.510062	-0.494301	0.173792	-0.870551	0.00225593	0.186777	0.848307	-1.18636	0.000712323	-1.17575	0.000220818	AT5G54290.2	gi|15239604|ref|NP_200240.1|	cytochrome c-type biogenesis ccda-like chloroplastic protein [Arabidopsis thaliana] &gt;gi|75185104|sp|Q9M5P3.1|CCDA_ARATH RecName: Full=Cytochrome c-type biogenesis ccda-like chloroplastic protein; AltName: Full=Cytochrome b6f biogenesis protein CCDA &gt;gi|7021486|gb|AAF35369.1| putative cytochrome c biogenesis protein precursor [Arabidopsis thaliana] &gt;gi|9759502|dbj|BAB10752.1| cytochrome c…
GSBRNA2T00005246001	BnaC05g52030D	chrC05_random:3607170-3609497	-0.71901	0.00525309	-1.07211	0.00619439	-1.90682	0.00024165	0.484094	0.22004	-0.455483	0.202765	-1.56802	0.000220818	AT3G14067.1	gi|297834254|ref|XP_002885009.1|	subtilase family protein [Arabidopsis lyrata subsp. lyrata] &gt;gi|297330849|gb|EFH61268.1| subtilase family protein [Arabidopsis lyrata subsp. lyrata]
GSBRNA2T00005249001	BnaC05g52060D	chrC05_random:3618985-3621401	1.01815	0.000380191	0.865802	0.0124962	0.105722	0.741686	-0.111701	0.935661	1.95139	0.000209137	-0.102135	0.723718	AT3G14090.1	gi|226529812|ref|NP_001147016.1|	protein binding protein [Zea mays] &gt;gi|195606494|gb|ACG25077.1| protein binding protein [Zea mays]
GSBRNA2T00005250001	BnaC05g52070D	chrC05_random:3622722-3624537	-0.657481	0.0533387	-0.910343	0.0528718	-2.42781	0.00024165	0.236349	0.826683	-1.23121	0.00271081	-1.17453	0.00145348	AT3G14110.1	gi|9294636|dbj|BAB02975.1|	unnamed protein product [Arabidopsis thaliana]
GSBRNA2T00005252001	BnaC05g52090D	chrC05_random:3632657-3634910	-1.0856	0.000380191	-1.2536	0.00222446	-1.87555	0.00024165	0.208563	0.814788	-2.02796	0.000209137	-0.835947	0.000782891	AT3G14150.2	gi|15231792|ref|NP_188031.1|	Aldolase-type TIM barrel family protein [Arabidopsis thaliana] &gt;gi|145332391|ref|NP_001078152.1| Aldolase-type TIM barrel family protein [Arabidopsis thaliana] &gt;gi|122195548|sp|Q24JJ8.1|GLO3_ARATH RecName: Full=Peroxisomal (S)-2-hydroxy-acid oxidase GLO3; AltName: Full=Glycolate oxidase 3; Short=AtGLO3; Short=GOX 3; AltName: Full=Short chain alpha-hydroxy acid oxidase GLO3 &gt;gi|90093298|g…
GSBRNA2T00005254001	BnaC05g52110D	chrC05_random:3637797-3639527	-0.0136013	0.973388	-0.621553	0.214923	-0.0792921	0.879275	0.120401	0.94791	-1.21593	0.00535088	-0.987143	0.0135649	AT3G14160.1	gi|240255344|ref|NP_566479.5|	2-oxoglutarate-dependent dioxygenase family protein [Arabidopsis thaliana] &gt;gi|9294641|dbj|BAB02980.1| unnamed protein product [Arabidopsis thaliana] &gt;gi|332641958|gb|AEE75479.1| 2-oxoglutarate-dependent dioxygenase family protein [Arabidopsis thaliana]
GSBRNA2T00005262001	BnaC05g52190D	chrC05_random:3659441-3664028	-0.862828	0.00404745	0.624833	0.0945928	0.447352	0.176718	-0.0916166	0.956733	-1.02441	0.00331301	-0.0717178	0.843646	AT3G14205.1	gi|297834278|ref|XP_002885021.1|	phosphoinositide phosphatase family protein [Arabidopsis lyrata subsp. lyrata] &gt;gi|297330861|gb|EFH61280.1| phosphoinositide phosphatase family protein [Arabidopsis lyrata subsp. lyrata]
GSBRNA2T00005295001	BnaA07g36840D	chrA07_random:711056-712640	-0.195748	0.628053	-0.740582	0.138379	-0.993493	0.0292889	0.498524	0.356457	-1.20398	0.00208676	-0.49393	0.174154	AT1G24440.1	gi|297851138|ref|XP_002893450.1|	protein binding protein [Arabidopsis lyrata subsp. lyrata] &gt;gi|297339292|gb|EFH69709.1| protein binding protein [Arabidopsis lyrata subsp. lyrata]
GSBRNA2T00005302001	BnaAnng34630D	chrAnn_random:39384706-39386140	-0.770548	0.00659061	-1.64344	0.000428691	-9.6648	0.00957771	-0.407923	0.503571	-1.09599	0.00283315	-2.61634	0.000220818	AT2G34790.1	gi|297826949|ref|XP_002881357.1|	EDA28/MEE23 [Arabidopsis lyrata subsp. lyrata] &gt;gi|297327196|gb|EFH57616.1| EDA28/MEE23 [Arabidopsis lyrata subsp. lyrata]
GSBRNA2T00005307001	BnaCnng69330D	chrCnn_random:69185305-69187453	2.05252	0.000380191	1.79601	0.000428691	0.674125	0.0838171	0.474705	0.427134	3.46749	0.000209137	0.825919	0.00869585	AT1G04310.1	gi|297848654|ref|XP_002892208.1|	predicted protein [Arabidopsis lyrata subsp. lyrata] &gt;gi|297338050|gb|EFH68467.1| predicted protein [Arabidopsis lyrata subsp. lyrata]
GSBRNA2T00005321001	BnaAnng34650D	chrAnn_random:39413765-39415784	-0.14994	0.730378	0.172861	0.746676	-0.17078	0.727826	-0.268047	0.802064	-1.15347	0.00354956	-0.287521	0.42836	AT5G11790.1	gi|18416676|ref|NP_568251.1|	protein N-MYC downregulated-like 2 [Arabidopsis thaliana] &gt;gi|13605684|gb|AAK32835.1|AF361823_1 AT5g11790/T22P22_180 [Arabidopsis thaliana] &gt;gi|16323346|gb|AAL15386.1| AT5g11790/T22P22_180 [Arabidopsis thaliana] &gt;gi|332004338|gb|AED91721.1| protein N-MYC downregulated-like 2 [Arabidopsis thaliana]
GSBRNA2T00005324001	BnaC09g52400D	chrC09_random:1786321-1787557	-0.308994	0.293887	-0.428569	0.265853	-1.75729	0.00024165	-0.150384	0.902949	0.133445	0.721135	-0.798945	0.00192275	AT3G25920.1	gi|15230931|ref|NP_189221.1|	50S ribosomal protein L15 [Arabidopsis thaliana] &gt;gi|21431836|sp|P25873.2|RK15_ARATH RecName: Full=50S ribosomal protein L15, chloroplastic; AltName: Full=CL15; Flags: Precursor &gt;gi|13877945|gb|AAK44050.1|AF370235_1 putative 50S ribosomal protein L15, chloroplast precursor [Arabidopsis thaliana] &gt;gi|15983454|gb|AAL11595.1|AF424601_1 AT3g25920/MPE11_7 [Arabidopsis thaliana] &gt;gi|9279597…
GSBRNA2T00005326001	BnaCnng69370D	chrCnn_random:69256088-69257356	0.476799	0.16803	0.381175	0.39469	-0.0162187	0.974641	-0.325898	0.754197	1.27038	0.000554701	-0.0185753	0.964419	AT3G47830.1	gi|297815970|ref|XP_002875868.1|	predicted protein [Arabidopsis lyrata subsp. lyrata] &gt;gi|297321706|gb|EFH52127.1| predicted protein [Arabidopsis lyrata subsp. lyrata]
GSBRNA2T00005329001	BnaCnng69380D	chrCnn_random:69258672-69259863	1.08308	0.000380191	-0.467847	0.219468	-0.25049	0.460315	-0.220161	0.815793	0.912334	0.00924714	0.140694	0.644989	AT4G38520.2	gi|22329238|ref|NP_195564.2|	putative protein phosphatase 2C 64 [Arabidopsis thaliana] &gt;gi|42573223|ref|NP_974708.1| putative protein phosphatase 2C 64 [Arabidopsis thaliana] &gt;gi|75251246|sp|Q5PNS9.1|P2C64_ARATH RecName: Full=Probable protein phosphatase 2C 64; Short=AtPP2C64 &gt;gi|56382009|gb|AAV85723.1| At4g38520 [Arabidopsis thaliana] &gt;gi|59958308|gb|AAX12864.1| At4g38520 [Arabidopsis thaliana] &gt;gi|332661541|…
GSBRNA2T00005332001	BnaA04g22350D	chrA04:16845532-16846696	1.03401	0.00466226	0.961797	0.02979	-0.196553	0.707895	-0.104189	0.9629	2.38839	0.000209137	-0.233128	0.599906	AT2G39120.1	gi|571476104|ref|XP_006586860.1|	PREDICTED: protein ROOT PRIMORDIUM DEFECTIVE 1-like isoform X1 [Glycine max]
GSBRNA2T00005340001	BnaA04g22280D	chrA04:16822045-16823650	-0.234686	0.424465	-0.25597	0.518196	-1.31862	0.00024165	-0.583563	0.0740242	1.11504	0.0132672	0.0821133	0.777139	AT2G38940.1	gi|15224985|ref|NP_181428.1|	inorganic phosphate transporter 1-4 [Arabidopsis thaliana] &gt;gi|75307847|sp|Q96303.1|PHT14_ARATH RecName: Full=Inorganic phosphate transporter 1-4; Short=AtPht1;4; AltName: Full=H(+)/Pi cotransporter &gt;gi|1502430|gb|AAB17266.1| phosphate transporter [Arabidopsis thaliana] &gt;gi|2564661|gb|AAB88291.1| phosphate transporter [Arabidopsis thaliana] &gt;gi|3869206|dbj|BAA34398.1| Phosphate Transp…
GSBRNA2T00005354001	BnaA04g22200D	chrA04:16763649-16766348	-0.38053	0.2046	-0.605668	0.106948	-1.95491	0.00024165	-0.170687	0.872396	-0.57206	0.079944	-0.644749	0.0157871	AT2G26900.1	gi|30683305|ref|NP_850089.1|	sodium/pyruvate cotransporter BASS2 [Arabidopsis thaliana] &gt;gi|122178084|sp|Q1EBV7.1|BASS2_ARATH RecName: Full=Sodium/pyruvate cotransporter BASS2, chloroplastic; AltName: Full=Bile acid transporter 1; AltName: Full=Bile acid-sodium symporter family protein 2; Flags: Precursor &gt;gi|109134135|gb|ABG25066.1| At2g26900 [Arabidopsis thaliana] &gt;gi|330252811|gb|AEC07905.1| sodium/pyruvate cotra…
GSBRNA2T00005357001	BnaA04g22170D	chrA04:16751497-16753380	1.55223	0.000380191	2.60751	0.000428691	2.03599	0.00024165	-0.847256	0.260593	4.6149	0.000209137	3.76355	0.000220818	AT2G38740.1	gi|18404847|ref|NP_565895.1|	haloacid dehalogenase-like hydrolase family protein [Arabidopsis thaliana] &gt;gi|75268071|sp|Q9ZVJ5.2|SGGP_ARATH RecName: Full=Haloacid dehalogenase-like hydrolase domain-containing protein Sgpp; AltName: Full=Subclass I phosphosugar phosphatase; Short=AtSgpp &gt;gi|15912257|gb|AAL08262.1| At2g38740/T6A23.6 [Arabidopsis thaliana] &gt;gi|19547993|gb|AAL87360.1| At2g38740/T6A23.6 [Arabidopsis thal…
GSBRNA2T00005358001	BnaA04g22160D	chrA04:16749375-16751146	0.387687	0.212528	0.317286	0.439757	0.346702	0.336806	-0.109873	0.951731	1.77836	0.000209137	0.955113	0.00095736	AT2G38730.1	gi|15224944|ref|NP_181407.1|	cyclophilin-like peptidyl-prolyl cis-trans isomerase family protein [Arabidopsis thaliana] &gt;gi|3785999|gb|AAC67345.1| putative peptidyl-prolyl cis-trans isomerase [Arabidopsis thaliana] &gt;gi|25083102|gb|AAN72042.1| putative peptidyl-prolyl cis-trans isomerase [Arabidopsis thaliana] &gt;gi|30102910|gb|AAP21373.1| At2g38730 [Arabidopsis thaliana] &gt;gi|45680872|gb|AAS75305.1| single domain cy…
GSBRNA2T00005364001	BnaA04g22100D	chrA04:16718848-16719727	0.109775	0.829192	-1.4382	0.0180708	-3.33611	0.00611769	0.0136586	0.994792	-3.3416	0.0185429	-2.00468	0.00906227	AT2G38640.1	gi|255557895|ref|XP_002519976.1|	GTP binding protein, putative [Ricinus communis] &gt;gi|223540740|gb|EEF42300.1| GTP binding protein, putative [Ricinus communis]
GSBRNA2T00005366001	BnaA04g22080D	chrA04:16715991-16717237	0.427205	0.433576	-0.845269	0.146153	-2.58822	0.00024165	0.472481	0.747804	-0.842719	0.55235	-2.08552	0.000220818	AT2G38540.1	gi|3719443|gb|AAC63372.1|	lipid transfer protein [Brassica oleracea]
GSBRNA2T00005367001	BnaA04g22070D	chrA04:16713201-16714313	0.364052	0.308059	-1.91322	0.00140426	-3.11616	0.00024165	1.3286	0.00280707	-1.97524	0.000209137	-1.49175	0.000220818	AT2G38530.1	gi|48093506|gb|AAT40130.1|	lipid transfer protein [Brassica rapa subsp. pekinensis]
GSBRNA2T00005371001	BnaA04g22040D	chrA04:16687874-16689825	1.50123	0.000380191	1.1683	0.00078521	0.304384	0.319704	-0.0784202	0.959055	1.34771	0.000209137	-0.342678	0.225713	AT2G38470.1	gi|562776891|gb|AHB33839.1|	WRKY transcription factor 33 [Brassica rapa]
GSBRNA2T00005375001	BnaA04g22000D	chrA04:16678422-16680000	-0.487834	1	3.9459	0.000428691	11.1024	0.00024165	-	1	6.92131	0.313653	10.9662	0.346079	AT2G38390.1	gi|129812|sp|P17180.1|PER3_ARMRU	RecName: Full=Peroxidase C3; Flags: Precursor &gt;gi|217934|dbj|BAA14144.1| peroxidase isozyme [Armoracia rusticana] &gt;gi|426262457|emb|CCJ34824.1| horseradish peroxidase isoenzyme HRP_C3 [Armoracia rusticana]
GSBRNA2T00005379001	BnaA04g21960D	chrA04:16651225-16652092	3.41373	0.000380191	3.22374	0.000428691	3.1949	0.00024165	-0.474165	0.739303	6.04249	0.000209137	2.1448	0.000220818	AT2G38310.1	gi|18404709|ref|NP_565887.1|	abscisic acid receptor PYL4 [Arabidopsis thaliana] &gt;gi|75099990|sp|O80920.1|PYL4_ARATH RecName: Full=Abscisic acid receptor PYL4; AltName: Full=ABI1-binding protein 2; AltName: Full=PYR1-like protein 4; AltName: Full=Regulatory components of ABA receptor 10 &gt;gi|3395441|gb|AAC28773.1| expressed protein [Arabidopsis thaliana] &gt;gi|14517502|gb|AAK62641.1| At2g38310/T19C21.20 [Arabidopsis tha…
GSBRNA2T00005380001	BnaA04g21950D	chrA04:16647375-16648426	1.46758	0.0134825	2.26099	0.00168675	1.59132	0.0152671	-0.515458	1	2.8206	0.00600844	1.01177	0.189436	AT5G37070.1	gi|15240103|ref|NP_198523.1|	uncharacterized protein [Arabidopsis thaliana] &gt;gi|10177986|dbj|BAB11359.1| unnamed protein product [Arabidopsis thaliana] &gt;gi|34365659|gb|AAQ65141.1| At5g37070 [Arabidopsis thaliana] &gt;gi|51970366|dbj|BAD43875.1| putative protein [Arabidopsis thaliana] &gt;gi|51971132|dbj|BAD44258.1| putative protein [Arabidopsis thaliana] &gt;gi|332006761|gb|AED94144.1| uncharacterized protein AT5G37070…
GSBRNA2T00005386001	BnaA04g21900D	chrA04:16632487-16635510	0.946047	0.0449393	1.52269	0.00454217	0.892976	0.0874215	-0.0467817	0.98364	2.2722	0.000209137	0.0608044	0.896761	AT2G38290.1	gi|15224479|ref|NP_181363.1|	ammonium transporter 2 [Arabidopsis thaliana] &gt;gi|47606766|sp|Q9M6N7.2|AMT2_ARATH RecName: Full=Ammonium transporter 2; Short=AtAMT2 &gt;gi|20196984|gb|AAM14857.1| putative ammonium transporter [Arabidopsis thaliana] &gt;gi|95147284|gb|ABF57277.1| At2g38290 [Arabidopsis thaliana] &gt;gi|110740543|dbj|BAE98377.1| putative ammonium transporter [Arabidopsis thaliana] &gt;gi|330254425|gb|AEC09519.…
GSBRNA2T00005387001	BnaA04g21890D	chrA04:16626309-16631322	0.0253084	0.948907	0.410598	0.309068	0.820016	0.0123266	-0.0738798	0.967526	0.255815	0.473636	1.54943	0.000220818	AT2G38280.2	gi|18404701|ref|NP_565886.1|	AMP deaminase [Arabidopsis thaliana] &gt;gi|30687456|ref|NP_850294.1| AMP deaminase [Arabidopsis thaliana] &gt;gi|75223196|sp|O80452.2|AMPD_ARATH RecName: Full=AMP deaminase; Short=AtAMPD; AltName: Full=Protein EMBRYONIC FACTOR 1 &gt;gi|15810525|gb|AAL07150.1| putative AMP deaminase [Arabidopsis thaliana] &gt;gi|20196986|gb|AAC27176.2| putative AMP deaminase [Arabidopsis thaliana] &gt;gi|22136884…
GSBRNA2T00005392001	BnaA04g21850D	chrA04:16605801-16609586	0.0856425	0.796743	-1.00772	0.00619439	-1.08075	0.000659904	0.0523522	0.974085	-0.911693	0.0154322	-1.64588	0.000220818	AT2G38170.1	gi|15224460|ref|NP_181352.1|	vacuolar cation/proton exchanger 1 [Arabidopsis thaliana] &gt;gi|122056111|sp|Q39253.3|CAX1_ARATH RecName: Full=Vacuolar cation/proton exchanger 1; AltName: Full=Ca(2+)/H(+) antiporter CAX1; AltName: Full=Ca(2+)/H(+) exchanger 1; AltName: Full=Protein CATION EXCHANGER 1; AltName: Full=Protein RARE COLD INDUCIBLE 4 &gt;gi|13937169|gb|AAK50078.1|AF372938_1 At2g38170/F16M14.10 [Arabidopsis thaliana]…
GSBRNA2T00005395001	BnaA04g21830D	chrA04:16594807-16599766	-0.083306	0.813947	-1.93464	0.000428691	-5.18958	0.00024165	0.283965	0.706422	-1.08496	0.0147263	-2.68604	0.000220818	AT2G38120.1	gi|270272090|gb|ACZ67478.1|	auxin resistant 1 protein [Brassica rapa subsp. oleifera]
GSBRNA2T00005396001	BnaA04g21820D	chrA04:16555346-16557541	0.271234	0.479361	-1.0326	0.047747	-2.0987	0.00158218	-0.195871	0.887711	-1.31886	0.00195767	-1.45638	0.000418903	AT2G38090.1	gi|30687381|ref|NP_181344.2|	Duplicated homeodomain-like superfamily protein [Arabidopsis thaliana] &gt;gi|26451319|dbj|BAC42760.1| putative MYB family transcription factor [Arabidopsis thaliana] &gt;gi|29824293|gb|AAP04107.1| putative MYB family transcription factor [Arabidopsis thaliana] &gt;gi|41618996|gb|AAS09999.1| MYB transcription factor [Arabidopsis thaliana] &gt;gi|330254394|gb|AEC09488.1| Duplicated homeodomain-lik…
GSBRNA2T00005397001	BnaA04g21810D	chrA04:16546131-16549220	1.58528	0.0227977	-1.57598	1	-1.20716	1	-2.5455	0.00280707	-3.00553	0.000209137	-2.90155	0.000220818	AT2G38080.1	gi|18404633|ref|NP_565881.1|	laccase-4 [Arabidopsis thaliana] &gt;gi|75318640|sp|O80434.2|LAC4_ARATH RecName: Full=Laccase-4; AltName: Full=Benzenediol:oxygen oxidoreductase 4; AltName: Full=Diphenol oxidase 4; AltName: Full=Protein IRREGULAR XYLEM 12; AltName: Full=Urishiol oxidase 4; Flags: Precursor &gt;gi|15450603|gb|AAK96573.1| At2g38080/T8P21 [Arabidopsis thaliana] &gt;gi|17380634|gb|AAL36080.1| At2g38080/T8P21 [Arabid…
GSBRNA2T00005399001	BnaA04g21790D	chrA04:16531763-16535006	-	1	0	1	-	1	-1.41776	1	-	1	2.48991	0.00894362	AT2G38060.1	gi|42569720|ref|NP_181341.2|	phosphate transporter 4;2 [Arabidopsis thaliana] &gt;gi|187470894|sp|Q7XJR2.2|ANTR3_ARATH RecName: Full=Probable anion transporter 3, chloroplastic; AltName: Full=Phosphate transporter PHT4;2; Flags: Precursor &gt;gi|330254391|gb|AEC09485.1| phosphate transporter 4;2 [Arabidopsis thaliana]
GSBRNA2T00005400001	BnaA04g21780D	chrA04:16529962-16530966	0.562403	0.232017	1.22242	0.0211711	2.51826	0.00024165	-0.446615	0.730653	3.0165	0.000209137	2.25494	0.000220818	AT2G38050.1	gi|297827357|ref|XP_002881561.1|	predicted protein [Arabidopsis lyrata subsp. lyrata] &gt;gi|297327400|gb|EFH57820.1| predicted protein [Arabidopsis lyrata subsp. lyrata]
GSBRNA2T00005401001	BnaA04g21770D	chrA04:16526334-16529833	0.0278593	0.937302	-1.49168	0.000428691	-2.52233	0.00024165	-0.759747	0.00913413	-0.751707	0.028264	-0.529254	0.0383175	AT2G38010.1	gi|42569717|ref|NP_181337.2|	Neutral/alkaline non-lysosomal ceramidase [Arabidopsis thaliana] &gt;gi|110810580|sp|Q304B9.1|NCASE_ARATH RecName: Full=Neutral ceramidase; Short=N-CDase; Short=NCDase; AltName: Full=Acylsphingosine deacylase; AltName: Full=N-acylsphingosine amidohydrolase; Flags: Precursor &gt;gi|330254383|gb|AEC09477.1| Neutral/alkaline non-lysosomal ceramidase [Arabidopsis thaliana]
GSBRNA2T00005403001	BnaA04g21750D	chrA04:16514237-16518642	0.196966	0.573053	0.446925	0.275277	0.640259	0.0533242	0.0646578	0.972469	1.54084	0.000209137	0.757101	0.0114324	AT2G37980.1	gi|15224418|ref|NP_181334.1|	O-fucosyltransferase family protein [Arabidopsis thaliana] &gt;gi|13430694|gb|AAK25969.1|AF360259_1 putative axi 1 protein from Nicotiana tabacum [Arabidopsis thaliana] &gt;gi|25054996|gb|AAN71964.1| putative axi 1 protein from Nicotiana tabacum [Arabidopsis thaliana] &gt;gi|330254380|gb|AEC09474.1| O-fucosyltransferase family protein [Arabidopsis thaliana]
GSBRNA2T00005404001	BnaA04g21740D	chrA04:16513315-16514155	3.20167	0.000380191	2.90819	0.000428691	2.90715	0.00024165	0.691499	0.345735	4.02154	0.000209137	1.96041	0.000220818	AT2G37970.1	gi|297823673|ref|XP_002879719.1|	soul heme-binding family protein [Arabidopsis lyrata subsp. lyrata] &gt;gi|297325558|gb|EFH55978.1| soul heme-binding family protein [Arabidopsis lyrata subsp. lyrata]
GSBRNA2T00005412001	BnaA04g21690D	chrA04:16489902-16491980	-0.729833	0.0662668	-1.5006	0.00713564	-2.40424	0.0010414	0.26112	0.826546	-1.66081	0.000389446	-0.649458	0.0971405	AT2G37930.1	gi|30687315|ref|NP_181329.2|	uncharacterized protein [Arabidopsis thaliana] &gt;gi|26451005|dbj|BAC42609.1| unknown protein [Arabidopsis thaliana] &gt;gi|28951047|gb|AAO63447.1| At2g37930 [Arabidopsis thaliana] &gt;gi|330254373|gb|AEC09467.1| uncharacterized protein AT2G37930 [Arabidopsis thaliana]
GSBRNA2T00005415001	BnaA04g21670D	chrA04:16484684-16486335	1.19506	0.000380191	0.872655	0.0390525	0.559837	0.150539	-0.0962771	0.962583	2.19584	0.000209137	0.621168	0.0759845	AT2G37890.1	gi|30687297|ref|NP_181325.2|	mitochondrial substrate carrier family protein [Arabidopsis thaliana] &gt;gi|22135876|gb|AAM91520.1| putative mitochondrial carrier protein [Arabidopsis thaliana] &gt;gi|23197668|gb|AAN15361.1| putative mitochondrial carrier protein [Arabidopsis thaliana] &gt;gi|51968418|dbj|BAD42901.1| mitochondrial carrier like protein [Arabidopsis thaliana] &gt;gi|51968668|dbj|BAD43026.1| mitochondrial carrier…
GSBRNA2T00005430001	BnaA04g21530D	chrA04:16387416-16387932	0.47034	0.0803716	-0.391762	0.283577	-0.106396	0.752703	-0.0411211	0.980349	0.336899	0.31559	1.15901	0.000220818	AT5G59970.1	gi|195617694|gb|ACG30677.1|	histone H4 [Zea mays]
GSBRNA2T00005436001	BnaA04g21470D	chrA04:16368844-16371398	1.77483	0.000380191	2.23251	0.000428691	2.00662	0.00024165	-0.185119	0.890709	3.25277	0.000209137	2.22095	0.000220818	AT2G37500.1	gi|18404441|ref|NP_565863.1|	arginine biosynthesis bifunctional protein ArgJ [Arabidopsis thaliana] &gt;gi|75268042|sp|Q9ZUR7.2|ARGJ_ARATH RecName: Full=Arginine biosynthesis bifunctional protein ArgJ, chloroplastic; Includes: RecName: Full=Glutamate N-acetyltransferase; Short=GAT; AltName: Full=Ornithine acetyltransferase; Short=OATase; AltName: Full=Ornithine transacetylase; Includes: RecName: Full=Amino-acid acetyltransfe…
GSBRNA2T00005442001	BnaA04g21430D	chrA04:16339110-16341206	-0.766431	0.052923	-2.43315	0.000428691	-3.65814	0.00257954	1.95511	1	-	1	-0.869433	1	AT2G37460.1	gi|15224291|ref|NP_181282.1|	nodulin MtN21-like transporter family protein [Arabidopsis thaliana] &gt;gi|75216840|sp|Q9ZUS1.1|WTR13_ARATH RecName: Full=WAT1-related protein At2g37460 &gt;gi|4056506|gb|AAC98072.1| nodulin-like protein [Arabidopsis thaliana] &gt;gi|14334858|gb|AAK59607.1| putative nodulin protein [Arabidopsis thaliana] &gt;gi|14994253|gb|AAK73261.1| nodulin-like protein [Arabidopsis thaliana] &gt;gi|17104641|g…
GSBRNA2T00005443001	BnaA04g21420D	chrA04:16329894-16333190	-0.267399	0.573053	-3.53146	0.00432775	-5.74233	0.337492	-1.78223	1	-4.97532	1	-	1	AT2G37440.1	gi|297823583|ref|XP_002879674.1|	endonuclease/exonuclease/phosphatase family protein [Arabidopsis lyrata subsp. lyrata] &gt;gi|297325513|gb|EFH55933.1| endonuclease/exonuclease/phosphatase family protein [Arabidopsis lyrata subsp. lyrata]
GSBRNA2T00005444001	BnaA04g21410D	chrA04:16317948-16318491	2.15755	0.00177922	2.54945	0.00411428	2.20762	0.00336052	0.0325007	1	3.49238	0.0119479	0.698719	1	AT2G37430.1	gi|297823575|ref|XP_002879670.1|	zinc finger family protein [Arabidopsis lyrata subsp. lyrata] &gt;gi|297325509|gb|EFH55929.1| zinc finger family protein [Arabidopsis lyrata subsp. lyrata]
GSBRNA2T00005446001	BnaA04g21390D	chrA04:16308366-16309881	0.727584	0.00404745	0.336155	0.372765	-0.415376	0.169733	-0.234665	0.772916	2.28364	0.000209137	0.122297	0.676375	AT2G37400.1	gi|21617936|gb|AAM66986.1|	unknown [Arabidopsis thaliana]
GSBRNA2T00005465001	BnaA04g21240D	chrA04:16186409-16187893	0.2119	0.49264	1.68265	0.000428691	3.27628	0.00024165	-0.574856	0.266569	2.65198	0.000209137	4.02199	0.000220818	AT2G37040.1	gi|85363076|gb|ABC69916.1|	phenylalanine ammonia-lyase [Brassica napus]
GSBRNA2T00005466001	BnaA04g21230D	chrA04:16184842-16186305	0.162655	0.608883	1.5701	0.000428691	3.20571	0.00024165	-0.386097	0.548048	2.5801	0.000209137	3.81302	0.000220818	AT2G37040.1	gi|85363076|gb|ABC69916.1|	phenylalanine ammonia-lyase [Brassica napus]
GSBRNA2T00005470001	BnaA04g21190D	chrA04:16167545-16170870	-1.69477	0.000380191	-1.61346	0.00140426	-2.18247	0.00024165	0.0489936	0.975394	-2.02728	0.000209137	-1.36488	0.000220818	AT2G36990.1	gi|297827203|ref|XP_002881484.1|	RNA polymerase sigma-70 factor [Arabidopsis lyrata subsp. lyrata] &gt;gi|297327323|gb|EFH57743.1| RNA polymerase sigma-70 factor [Arabidopsis lyrata subsp. lyrata]
GSBRNA2T00005474001	BnaA04g21160D	chrA04:16152787-16154642	-0.450568	0.127641	1.1776	0.00078521	2.00776	0.00024165	0.677267	0.0258823	-0.0471823	0.896665	0.656382	0.00930258	AT2G36950.1	gi|18404283|ref|NP_565855.1|	heavy-metal-associated domain-containing protein [Arabidopsis thaliana] &gt;gi|20197942|gb|AAD31580.2| putative farnesylated protein [Arabidopsis thaliana] &gt;gi|330254231|gb|AEC09325.1| heavy-metal-associated domain-containing protein [Arabidopsis thaliana]
GSBRNA2T00005475001	BnaA04g21150D	chrA04:16144502-16148188	-0.357399	0.22475	-1.24971	0.00195619	-2.28393	0.00024165	-0.264458	0.73524	-1.37238	0.000209137	-0.786188	0.00504747	AT2G36910.1	gi|15228052|ref|NP_181228.1|	ABC transporter B family member 1 [Arabidopsis thaliana] &gt;gi|75338892|sp|Q9ZR72.1|AB1B_ARATH RecName: Full=ABC transporter B family member 1; Short=ABC transporter ABCB.1; Short=AtABCB1; AltName: Full=Multidrug resistance protein 1; AltName: Full=P-glycoprotein 1; Short=AtPgp1 &gt;gi|3849833|emb|CAA43646.1| P-glycoprotein [Arabidopsis thaliana] &gt;gi|4883607|gb|AAD31576.1| putative ABC transp…
GSBRNA2T00005482001	BnaA01g27170D	chrA01:18972400-18975520	0.13213	0.738813	1.28408	0.00110919	0.705809	0.0540317	-0.390163	0.61316	0.636537	0.0657395	0.407819	0.223488	AT3G17860.1	gi|18401669|ref|NP_566590.1|	jasmonate-zim-domain protein 3 [Arabidopsis thaliana] &gt;gi|75274370|sp|Q9LVI4.1|TIF6B_ARATH RecName: Full=Protein TIFY 6B; AltName: Full=Jasmonate ZIM domain-containing protein 3; AltName: Full=Protein JASMONATE INSENSITIVE 3 &gt;gi|13926315|gb|AAK49623.1|AF372907_1 AT3g17860/MEB5_8 [Arabidopsis thaliana] &gt;gi|9294490|dbj|BAB02709.1| unnamed protein product [Arabidopsis thaliana] &gt;gi|27764…
GSBRNA2T00005484001	BnaA01g27150D	chrA01:18964541-18966445	1.46501	0.0169602	1.18072	0.083585	0.0351445	1	0.405688	0.823543	1.86298	0.00143182	1.26329	0.0162238	AT3G17910.1	gi|18401683|ref|NP_566592.1|	Surfeit locus 1 cytochrome c oxidase biogenesis protein [Arabidopsis thaliana] &gt;gi|75203836|sp|Q9SE51.1|SURF1_ARATH RecName: Full=Surfeit locus protein 1; Short=Surfeit 1; AltName: Full=Cytochrome c oxidase assembly protein SURF1; AltName: Full=Protein EMBRYO DEFECTIVE 3121; AltName: Full=Surfeit locus 1 cytochrome c oxidase biogenesis protein &gt;gi|6630873|gb|AAF19609.1|AF182953_1 Surfeit 1 …
GSBRNA2T00005491001	BnaA01g27100D	chrA01:18944931-18947061	0.245683	0.471455	-0.410025	0.331558	-0.573056	0.125624	0.397766	0.566798	1.6735	0.000209137	0.756563	0.0160005	AT3G18030.1	gi|15229569|ref|NP_188430.1|	phosphopantothenoylcysteine decarboxylase [Arabidopsis thaliana] &gt;gi|13124313|sp|Q9SWE5.1|HAL3A_ARATH RecName: Full=Phosphopantothenoylcysteine decarboxylase; Short=PPCDC; AltName: Full=Halotolerance protein Hal3a; Short=AtCoaC; Short=AtHal3a &gt;gi|10835869|pdb|1E20|A Chain A, The Fmn Binding Protein Athal3 &gt;gi|5802225|gb|AAD51616.1|AF166262_1 HAL3A protein [Arabidopsis thaliana] &gt;gi|11…
GSBRNA2T00005503001	BnaA01g27010D	chrA01:18901062-18907286	-1.43405	1	-0.00513658	1	2.45055	0.00410678	2.42785	1	1.44901	1	5.82598	0.243014	AT3G18080.1	gi|297830448|ref|XP_002883106.1|	beta-glucosidase [Arabidopsis lyrata subsp. lyrata] &gt;gi|297328946|gb|EFH59365.1| beta-glucosidase [Arabidopsis lyrata subsp. lyrata]
GSBRNA2T00005505001	BnaA01g27000D	chrA01:18893995-18896998	-2.71078	0.000380191	-1.50776	0.000428691	-5.19268	0.00024165	0.118638	0.932047	-3.3612	0.000209137	-1.98927	0.000220818	AT3G18080.1	gi|297830450|ref|XP_002883107.1|	glycosyl hydrolase family 1 protein [Arabidopsis lyrata subsp. lyrata] &gt;gi|297328947|gb|EFH59366.1| glycosyl hydrolase family 1 protein [Arabidopsis lyrata subsp. lyrata]
GSBRNA2T00005508001	BnaA01g26980D	chrA01:18890493-18891869	1.64656	0.000380191	1.47359	0.000428691	0.920918	0.000853494	-0.41875	0.361424	3.96113	0.00377796	1.28708	0.000220818	AT3G18130.1	gi|297834716|ref|XP_002885240.1|	guanine nucleotide-binding family protein [Arabidopsis lyrata subsp. lyrata] &gt;gi|297331080|gb|EFH61499.1| guanine nucleotide-binding family protein [Arabidopsis lyrata subsp. lyrata]
GSBRNA2T00005511001	BnaA01g26950D	chrA01:18873313-18877987	0.4683	0.0870111	0.159736	0.690506	-0.0939131	0.781108	0.131098	0.916789	1.33412	0.00182931	0.135747	0.632167	AT3G18160.1	gi|18401790|ref|NP_566598.1|	peroxin 3-1 [Arabidopsis thaliana] &gt;gi|322967521|sp|Q8LDG7.2|PEX31_ARATH RecName: Full=Peroxisome biogenesis protein 3-1; AltName: Full=Peroxin-3-1; Short=AtPEX3-1 &gt;gi|332642535|gb|AEE76056.1| peroxin 3-1 [Arabidopsis thaliana]
GSBRNA2T00005514001	BnaA01g26920D	chrA01:18863203-18864134	0.476762	0.187468	0.458597	0.317279	-0.13817	0.783922	0.0681153	0.973563	1.02235	0.00622138	0.0764051	0.861138	AT1G11270.3	gi|297849494|ref|XP_002892628.1|	predicted protein [Arabidopsis lyrata subsp. lyrata] &gt;gi|297338470|gb|EFH68887.1| predicted protein [Arabidopsis lyrata subsp. lyrata]
GSBRNA2T00005520001	BnaA01g26860D	chrA01:18839173-18840981	1.08334	0.000380191	0.968413	0.003891	0.601168	0.033067	-0.148432	0.902714	2.40008	0.000209137	0.77517	0.00267166	AT3G18190.1	gi|15229595|ref|NP_188447.1|	TCP-1/cpn60 chaperonin family protein [Arabidopsis thaliana] &gt;gi|9294075|dbj|BAB02032.1| cytosolic chaperonin, delta-subunit [Arabidopsis thaliana] &gt;gi|20466822|gb|AAM20728.1| chaperonin subunit, putative [Arabidopsis thaliana] &gt;gi|28059669|gb|AAO30081.1| chaperonin subunit, putative [Arabidopsis thaliana] &gt;gi|332642540|gb|AEE76061.1| TCP-1/cpn60 chaperonin family protein [Arabidopsis…
GSBRNA2T00005523001	BnaA01g26840D	chrA01:18833582-18835112	0.132892	0.771379	0.587457	0.196292	1.29022	0.00192344	-0.119012	0.962481	1.57081	0.000712323	2.0438	0.000220818	AT3G18215.1	gi|18401808|ref|NP_566601.1|	uncharacterized protein [Arabidopsis thaliana] &gt;gi|9294078|dbj|BAB02035.1| unnamed protein product [Arabidopsis thaliana] &gt;gi|15810371|gb|AAL07073.1| unknown protein [Arabidopsis thaliana] &gt;gi|20259213|gb|AAM14322.1| unknown protein [Arabidopsis thaliana] &gt;gi|332642545|gb|AEE76066.1| uncharacterized protein AT3G18215 [Arabidopsis thaliana]
GSBRNA2T00005531001	BnaA01g26820D	chrA01:18784515-18790103	-1.21413	0.000380191	-0.113913	0.791832	0.355914	0.264347	0.137481	0.921003	-0.995321	0.00258754	0.220993	0.489252	AT3G18290.1	gi|15229615|ref|NP_188457.1|	putative E3 ligase BRUTUS [Arabidopsis thaliana] &gt;gi|20453199|gb|AAM19839.1| AT3g18290/MIE15_8 [Arabidopsis thaliana] &gt;gi|29028750|gb|AAO64754.1| At3g18290/MIE15_8 [Arabidopsis thaliana] &gt;gi|332642556|gb|AEE76077.1| putative E3 ligase BRUTUS [Arabidopsis thaliana]
GSBRNA2T00005534001	BnaA01g26810D	chrA01:18771879-18773052	0.401599	0.187292	0.464415	0.237641	0.432621	0.204164	0.117676	0.938677	1.25134	0.000554701	0.346837	0.24754	AT3G18295.1	gi|15229616|ref|NP_188458.1|	uncharacterized protein [Arabidopsis thaliana] &gt;gi|11994092|dbj|BAB01095.1| unnamed protein product [Arabidopsis thaliana] &gt;gi|40822865|gb|AAR92245.1| At3g18295 [Arabidopsis thaliana] &gt;gi|45752678|gb|AAS76237.1| At3g18295 [Arabidopsis thaliana] &gt;gi|332642558|gb|AEE76079.1| uncharacterized protein AT3G18295 [Arabidopsis thaliana]
GSBRNA2T00005538001	BnaA01g26770D	chrA01:18757687-18761721	-1.28353	0.00126716	-1.01331	0.015726	-1.0701	0.00799518	0.619186	0.158745	-2.05475	0.000209137	-0.897162	0.0184621	AT3G18390.1	gi|297830494|ref|XP_002883129.1|	EMB1865 [Arabidopsis lyrata subsp. lyrata] &gt;gi|297328969|gb|EFH59388.1| EMB1865 [Arabidopsis lyrata subsp. lyrata]
GSBRNA2T00005540001	BnaA01g26750D	chrA01:18748975-18749548	1.49345	0.000380191	1.61477	0.000428691	1.66511	0.00024165	-0.203259	0.819983	2.77643	0.000209137	2.09829	0.000220818	AT3G18410.2	gi|18401879|ref|NP_566608.1|	NADH dehydrogenase (ubiquinone) 1 beta subcomplex 10 [Arabidopsis thaliana] &gt;gi|186510194|ref|NP_001118655.1| NADH dehydrogenase (ubiquinone) 1 beta subcomplex 10 [Arabidopsis thaliana] &gt;gi|75165175|sp|Q94C12.1|NDBAB_ARATH RecName: Full=NADH dehydrogenase [ubiquinone] 1 beta subcomplex subunit 10-B &gt;gi|14335154|gb|AAK59857.1| AT3g18410/MYF24_12 [Arabidopsis thaliana] &gt;gi|18655369|gb|A…
GSBRNA2T00005542001	BnaA01g26730D	chrA01:18738872-18743572	-1.02322	0.0099473	-0.194389	0.705919	-0.0397389	0.935876	0.171601	0.924478	-1.32685	0.0049004	0.139756	0.748229	AT3G18480.1	gi|18401903|ref|NP_566611.1|	protein CASP [Arabidopsis thaliana] &gt;gi|85540967|sp|Q9LS42.2|CASP_ARATH RecName: Full=Protein CASP &gt;gi|15810373|gb|AAL07074.1| unknown protein [Arabidopsis thaliana] &gt;gi|23296990|gb|AAN13218.1| unknown protein [Arabidopsis thaliana] &gt;gi|332642581|gb|AEE76102.1| protein CASP [Arabidopsis thaliana]
GSBRNA2T00005544001	BnaA01g26720D	chrA01:18729254-18731163	-0.190799	0.534981	-0.822924	0.0190918	-2.24227	0.00024165	0.260609	0.722553	-0.545738	0.117088	-0.872965	0.000418903	AT3G18490.1	gi|297834758|ref|XP_002885261.1|	aspartyl protease family protein [Arabidopsis lyrata subsp. lyrata] &gt;gi|297331101|gb|EFH61520.1| aspartyl protease family protein [Arabidopsis lyrata subsp. lyrata]
GSBRNA2T00005552001	BnaA01g26690D	chrA01:18677571-18678234	-0.45453	0.193388	0.572299	0.155465	2.08037	0.00024165	0.207257	0.883429	1.74797	0.000209137	1.29663	0.000220818	AT3G18560.1	gi|18401929|ref|NP_566614.1|	uncharacterized protein [Arabidopsis thaliana] &gt;gi|14190489|gb|AAK55725.1|AF380644_1 AT3g18560/K24M9_5 [Arabidopsis thaliana] &gt;gi|9294317|dbj|BAB02214.1| unnamed protein product [Arabidopsis thaliana] &gt;gi|15809742|gb|AAL06799.1| AT3g18560/K24M9_5 [Arabidopsis thaliana] &gt;gi|332642596|gb|AEE76117.1| uncharacterized protein AT3G18560 [Arabidopsis thaliana]
GSBRNA2T00005554001	BnaA01g26670D	chrA01:18667921-18669128	1.53125	0.000380191	1.48182	0.00248113	0.681273	0.142229	-0.199893	0.926348	3.36093	0.000209137	0.905185	0.0247689	AT3G18580.1	gi|297834764|ref|XP_002885264.1|	single-strand-binding family protein [Arabidopsis lyrata subsp. lyrata] &gt;gi|297331104|gb|EFH61523.1| single-strand-binding family protein [Arabidopsis lyrata subsp. lyrata]
GSBRNA2T00005556001	BnaA01g26650D	chrA01:18655926-18659661	0.913358	0.010107	1.38755	0.00248113	0.333661	0.474588	-0.014166	0.992794	1.02101	0.00663491	-0.576576	0.151563	AT3G18600.1	gi|15229677|ref|NP_188490.1|	DEAD-box ATP-dependent RNA helicase 51 [Arabidopsis thaliana] &gt;gi|75335038|sp|Q9LIH9.1|RH51_ARATH RecName: Full=DEAD-box ATP-dependent RNA helicase 51 &gt;gi|9294321|dbj|BAB02218.1| DEAD-box ATP-dependent RNA helicase [Arabidopsis thaliana] &gt;gi|17979083|gb|AAL49809.1| putative DEAD box helicase protein [Arabidopsis thaliana] &gt;gi|20465335|gb|AAM20071.1| putative DEAD box helicase protein …
GSBRNA2T00005558001	BnaA01g26630D	chrA01:18650553-18653534	-1.48693	0.00202857	-0.576895	0.267883	-0.38337	0.44954	0.180443	0.919101	-1.68705	0.00195767	-1.24834	0.00894362	AT3G18640.1	gi|297847156|ref|XP_002891459.1|	predicted protein [Arabidopsis lyrata subsp. lyrata] &gt;gi|297337301|gb|EFH67718.1| predicted protein [Arabidopsis lyrata subsp. lyrata]
GSBRNA2T00005561001	BnaA01g26600D	chrA01:18643184-18647018	0.118977	0.819971	-1.35987	0.0377593	1.49036	0.00241778	-0.378581	0.657371	-1.94823	0.000209137	-1.55471	0.000220818	AT3G18660.2	gi|79313285|ref|NP_001030722.1|	plant glycogenin-like starch initiation protein 1 [Arabidopsis thaliana] &gt;gi|75273936|sp|Q9LSB1.1|GUX1_ARATH RecName: Full=UDP-glucuronate:xylan alpha-glucuronosyltransferase 1; Short=UDP-GlcA:xylan glucuronyltransferase 1; AltName: Full=Glycogenin-like protein 1; AltName: Full=Plant glycogenin-like starch initiation protein 1; AltName: Full=Protein GLUCURONIC ACID SUBSTITUTION OF XYLAN 1; Sho…
GSBRNA2T00005567001	BnaA01g26560D	chrA01:18595165-18595876	1.35705	0.000380191	1.36902	0.000428691	0.767198	0.00484443	-0.22386	0.787621	3.78599	0.0049004	1.19019	0.000220818	AT1G36240.1	gi|297830530|ref|XP_002883147.1|	60S ribosomal protein L30 [Arabidopsis lyrata subsp. lyrata] &gt;gi|297846666|ref|XP_002891214.1| 60S ribosomal protein L30 [Arabidopsis lyrata subsp. lyrata] &gt;gi|297328987|gb|EFH59406.1| 60S ribosomal protein L30 [Arabidopsis lyrata subsp. lyrata] &gt;gi|297337056|gb|EFH67473.1| 60S ribosomal protein L30 [Arabidopsis lyrata subsp. lyrata]
GSBRNA2T00005568001	BnaA01g26550D	chrA01:18592041-18595009	-0.513879	0.079007	-0.0754697	0.86411	-0.308772	0.365914	-0.0692435	0.965547	-1.4629	0.000209137	-0.85827	0.00381973	AT3G18750.3	gi|594097141|gb|AHL77721.1|	mitogen activated kinase kinase kinase ZIK5 [Brassica napus]
GSBRNA2T00005569001	BnaA01g26540D	chrA01:18588166-18590675	-0.792079	0.0155969	-1.12323	0.012811	-0.879797	0.015859	0.136261	0.923457	-1.42455	0.000554701	-1.23214	0.000220818	AT3G18770.1	gi|297834794|ref|XP_002885279.1|	predicted protein [Arabidopsis lyrata subsp. lyrata] &gt;gi|297331119|gb|EFH61538.1| predicted protein [Arabidopsis lyrata subsp. lyrata]
GSBRNA2T00005574001	BnaA01g26500D	chrA01:18562458-18564943	-0.719536	0.0113973	-1.20856	0.00140426	-0.871957	0.00140391	0.00573979	0.994792	-0.465835	0.253231	-0.238031	0.384853	AT3G18780.2	gi|222424327|dbj|BAH20120.1|	AT3G18780 [Arabidopsis thaliana]
GSBRNA2T00005582001	BnaA01g26430D	chrA01:18512329-18517546	1.34844	0.000380191	0.862622	0.017191	0.959388	0.00122482	-0.578158	0.120243	2.61262	0.00195767	1.1832	0.000220818	AT3G18830.1	gi|297834798|ref|XP_002885281.1|	ATPLT5 [Arabidopsis lyrata subsp. lyrata] &gt;gi|297331121|gb|EFH61540.1| ATPLT5 [Arabidopsis lyrata subsp. lyrata]
GSBRNA2T00005596001	BnaA01g26340D	chrA01:18408962-18410351	-1.55201	1	0.580433	1	3.61294	0.00241778	4.17602	1	-	1	5.47678	1	AT3G18950.1	gi|15230244|ref|NP_188525.1|	WD40 domain-containing protein [Arabidopsis thaliana] &gt;gi|9280312|dbj|BAB01691.1| En/Spm-like transposon protein-like [Arabidopsis thaliana] &gt;gi|26450378|dbj|BAC42304.1| unknown protein [Arabidopsis thaliana] &gt;gi|28973059|gb|AAO63854.1| unknown protein [Arabidopsis thaliana] &gt;gi|332642651|gb|AEE76172.1| WD40 domain-containing protein [Arabidopsis thaliana]
GSBRNA2T00005613001	BnaA01g26270D	chrA01:18320997-18324486	-0.600515	0.0856476	-0.213577	0.644364	0.408705	0.277971	-0.176291	0.898858	-1.45924	0.000389446	-0.133038	0.714069	AT3G19100.1	gi|15230288|ref|NP_188541.1|	CDPK-related kinase 2 [Arabidopsis thaliana] &gt;gi|75335080|sp|Q9LJL9.1|CAMK2_ARATH RecName: Full=CDPK-related kinase 2; Short=AtCRK2; AltName: Full=Calcium/calmodulin-dependent protein kinase 2 &gt;gi|16904216|gb|AAL30815.1|AF435447_1 calcium/calmodulin-dependent protein kinase CaMK2 [Arabidopsis thaliana] &gt;gi|9294612|dbj|BAB02951.1| calcium-dependent protein kinase [Arabidopsis thaliana] &g…
GSBRNA2T00005616001	BnaA01g26250D	chrA01:18316173-18319092	1.17925	0.000380191	1.59861	0.000428691	1.04612	0.00192344	-0.167124	0.921691	1.92086	0.000209137	0.946318	0.0036822	AT3G19130.1	gi|15230291|ref|NP_188544.1|	RNA-binding protein 47B [Arabidopsis thaliana] &gt;gi|122246579|sp|Q0WW84.1|RB47B_ARATH RecName: Full=Polyadenylate-binding protein RBP47B; Short=Poly(A)-binding protein RBP47B; AltName: Full=RNA-binding protein 47B; Short=AtRBP47B &gt;gi|110741040|dbj|BAE98614.1| putative nuclear acid binding protein [Arabidopsis thaliana] &gt;gi|111074446|gb|ABH04596.1| At3g19130 [Arabidopsis thaliana] &gt;gi|3…
GSBRNA2T00005621001	BnaA01g26220D	chrA01:18295460-18299375	0.259242	0.46789	-0.646151	0.152246	-0.443147	0.28307	0.0288553	0.986922	1.52948	0.000209137	-0.0247381	0.948848	AT3G63220.1	gi|297821242|ref|XP_002878504.1|	kelch repeat-containing F-box family protein [Arabidopsis lyrata subsp. lyrata] &gt;gi|297324342|gb|EFH54763.1| kelch repeat-containing F-box family protein [Arabidopsis lyrata subsp. lyrata]
GSBRNA2T00005626001	BnaA01g26200D	chrA01:18271992-18274689	-0.884303	0.00126716	-0.857709	0.015726	-0.785496	0.0126887	0.546565	0.161444	-1.43927	0.000209137	-0.585284	0.0445225	AT3G19290.1	gi|18402186|ref|NP_566629.1|	ABRE binding factor 4 [Arabidopsis thaliana] &gt;gi|75312266|sp|Q9M7Q2.1|AI5L7_ARATH RecName: Full=ABSCISIC ACID-INSENSITIVE 5-like protein 7; AltName: Full=ABA-responsive element-binding protein 2; AltName: Full=Abscisic acid responsive elements-binding factor 4; Short=ABRE-binding factor 4; AltName: Full=bZIP transcription factor 38; Short=AtbZIP38 &gt;gi|6739283|gb|AAF27182.1|AF093547_1 abscis…
GSBRNA2T00005632001	BnaA09g08150D	chrA09:3936409-3938838	0.778363	0.0227977	0.546014	0.226012	0.84844	0.0346092	-0.203465	0.872871	1.9525	0.000209137	0.727712	0.0193123	AT5G66010.1	gi|297797787|ref|XP_002866778.1|	RNA binding protein [Arabidopsis lyrata subsp. lyrata] &gt;gi|297312613|gb|EFH43037.1| RNA binding protein [Arabidopsis lyrata subsp. lyrata]
GSBRNA2T00005633001	BnaA09g08140D	chrA09:3926567-3935296	-0.779029	0.0099473	-0.286758	0.504391	0.152754	0.677073	0.111679	0.942596	-1.08008	0.00143182	0.542902	0.0620842	AT5G66020.1	gi|289707887|gb|ADD16954.1|	SAC-like protein [Brassica rapa]
GSBRNA2T00005634001	BnaA09g08130D	chrA09:3924105-3924950	0.479112	0.0816285	0.188646	0.637494	0.181838	0.57404	-0.204143	0.875847	1.25755	0.000862492	0.832249	0.00648227	AT5G66040.1	gi|30698182|ref|NP_851278.1|	thiosulfate sulfurtransferase 16 [Arabidopsis thaliana] &gt;gi|62903514|sp|Q39129.2|STR16_ARATH RecName: Full=Thiosulfate sulfurtransferase 16, chloroplastic; AltName: Full=Rhodanese; AltName: Full=Senescence-associated protein; AltName: Full=Sulfurtransferase 16; Short=AtStr16 &gt;gi|10177119|dbj|BAB10409.1| senescence-associated protein sen1-like protein; ketoconazole resistance protein-like [A…
GSBRNA2T00005635001	BnaA09g08120D	chrA09:3921676-3924044	-0.424373	0.181984	-0.428251	0.299771	-0.709371	0.0480888	0.244701	0.76508	-1.34046	0.000209137	-0.837557	0.00281746	AT5G66050.1	gi|30698186|ref|NP_201406.2|	Wound-responsive family protein [Arabidopsis thaliana] &gt;gi|26452559|dbj|BAC43364.1| unknown protein [Arabidopsis thaliana] &gt;gi|29824181|gb|AAP04051.1| unknown protein [Arabidopsis thaliana] &gt;gi|332010765|gb|AED98148.1| Wound-responsive family protein [Arabidopsis thaliana]
GSBRNA2T00005642001	BnaA09g08060D	chrA09:3897428-3899453	0.639153	0.0160568	1.28258	0.000428691	2.03318	0.00024165	-0.00130555	0.996606	2.71032	0.000209137	2.05017	0.000220818	AT5G66120.2	gi|18425036|ref|NP_569029.1|	putative 3-dehydroquinate synthase [Arabidopsis thaliana] &gt;gi|75161540|sp|Q8VYV7.1|DHQS_ARATH RecName: Full=3-dehydroquinate synthase, chloroplastic; Flags: Precursor &gt;gi|17978956|gb|AAL47443.1| AT5g66120/K2A18_20 [Arabidopsis thaliana] &gt;gi|22655384|gb|AAM98284.1| At5g66120/K2A18_20 [Arabidopsis thaliana] &gt;gi|332010779|gb|AED98162.1| putative 3-dehydroquinate synthase [Arabidopsis tha…
GSBRNA2T00005645001	BnaA09g08030D	chrA09:3884391-3886692	-1.24532	0.000380191	-1.39737	0.00168675	-3.07352	0.00024165	0.00665676	0.994792	-2.22955	0.000209137	-1.77744	0.000220818	AT5G66190.1	gi|356559282|ref|XP_003547929.1|	PREDICTED: ferredoxin--NADP reductase, leaf isozyme, chloroplastic isoform 1 [Glycine max]
GSBRNA2T00005646001	BnaA09g08020D	chrA09:3880980-3884096	-0.507246	0.0623295	-1.17104	0.00195619	-1.30991	0.00024165	-0.467005	0.241686	-0.542729	0.115778	-0.867255	0.000220818	AT5G66210.1	gi|455659582|gb|AGG35972.1|	calcium-dependent protein kinase 28 [Brassica napus]
GSBRNA2T00005652001	BnaA09g07960D	chrA09:3856037-3857276	0.844815	0.00202857	0.978236	0.00750831	1.01571	0.00122482	-0.127982	0.924758	2.60019	0.000389446	1.3849	0.000220818	AT1G77370.1	gi|15223928|ref|NP_177861.1|	glutaredoxin-C3 [Arabidopsis thaliana] &gt;gi|75172690|sp|Q9FVX1.1|GRXC3_ARATH RecName: Full=Glutaredoxin-C3; Short=AtGrxC3 &gt;gi|11079490|gb|AAG29202.1|AC078898_12 glutaredoxin, putative [Arabidopsis thaliana] &gt;gi|17529184|gb|AAL38818.1| putative glutaredoxin protein [Arabidopsis thaliana] &gt;gi|20465465|gb|AAM20192.1| putative glutaredoxin protein [Arabidopsis thaliana] &gt;gi|332197849|gb…
GSBRNA2T00005653001	BnaA09g07950D	chrA09:3851770-3853884	0.920198	0.00585496	-0.172193	0.735323	-0.650912	0.147201	-0.583517	0.463304	1.41878	0.000712323	0.123303	0.784471	AT5G66320.2	gi|15239343|ref|NP_201433.1|	GATA transcription factor 5 [Arabidopsis thaliana] &gt;gi|42573812|ref|NP_975002.1| GATA transcription factor 5 [Arabidopsis thaliana] &gt;gi|71660777|sp|Q9FH57.1|GATA5_ARATH RecName: Full=GATA transcription factor 5 &gt;gi|10177426|dbj|BAB10711.1| GATA-binding transcription factor-like protein [Arabidopsis thaliana] &gt;gi|22531223|gb|AAM97115.1| GATA-binding transcription factor-like protein [A…
GSBRNA2T00005658001	BnaA09g07910D	chrA09:3841020-3841942	-0.218968	0.564713	-0.612201	0.155066	-1.84953	0.00140391	0.273833	0.804503	-0.295562	0.448301	-1.00153	0.0135649	AT5G66440.1	gi|15239971|ref|NP_201445.1|	uncharacterized protein [Arabidopsis thaliana] &gt;gi|10177525|dbj|BAB10920.1| unnamed protein product [Arabidopsis thaliana] &gt;gi|15292835|gb|AAK92786.1| unknown protein [Arabidopsis thaliana] &gt;gi|23296787|gb|AAN13170.1| unknown protein [Arabidopsis thaliana] &gt;gi|332010831|gb|AED98214.1| uncharacterized protein AT5G66440 [Arabidopsis thaliana]
[truncated: 24,978 more rows]
