# Supplementary material for: Comparative transcriptomic analysis uncovers the complex genetic network for resistance to Sclerotinia sclerotiorum in Brassica napus
Source: Sci Rep. 2016 Jan 8;6:19007. doi: 10.1038/srep19007 (PMC4705546; doi:10.1038/srep19007)
Supplement: Supplementary Table S4 [file srep19007-s4.xls]

## Sheet: Sheet1
Table S1. Primer sequences used for qPCR analyses.
Gene ID	Gene description	A. thaliana orthologue	Forward primer (5'-3')	Reverse primer (5'-3')
BnaC08g12720D	UBC9	AT4G27960.1	TCCATCCGACAGCCCTTACTCT	ACACTTTGGTCCTAAAAGCCACC
BnaA10g06670D	UBC10	AT5G53300.4	GAAGACATGTTTCATTGGCAGGC	CTTAGGAGGTTTGAAAGGGTAATCA
BnaC09g47620D	YLS8	AT5G08290.1	CTGTAGATCAGGCGATTCTAGCA	AGATGCAAGCACCTCATCCATC
BnaA09g14410D	PP2A-1	AT1G59830.1	AGATCGAGCAGCTGATGGAGTGT	CATAGAACTGGCCGTGGATATCG
BnaCnng03730D	WALL-associated receptor kinase-like 20	AT5G02070.1	GAACCATAACAGCCATCAAACGAGC	ATTGACTTGGCAGAGAATCCGAACC
BnaC08g38820D	Concanavalin A-like lectin protein kinase family protein	AT1G15530.1	CAAACCGCCGGTTACTACGATTCTG	ATGACGGGATCACGGAAAGTG
BnaA09g47910D	Protein kinase superfamily protein	AT1G11050.1	AGCTAAAGGGCTTGCTTACTTGCAC	ACCCTTGCTCTCATTTCGACG
BnaA07g12140D	MAPKKK19	AT5G67080.1	TCGGAACAAGGAAGAGATTTTCTGA	CGTGATCAAGATCGACGGCTAC
BnaA07g22640D	MKK9	AT1G73500.1	GGACCTCTACGCTTTGAAAACTGT	GTCCATGTACTCCATCAGAATCGAC
BnaA10g20210D	WRKY75	AT5G13080.1	GGAGTTACTATAGGTGCACACATGG	AGATTTTTCGATGGGATGCGAGTGG
BnaC08g27340D	WRKY70	AT3G56400.1	TCTGCTCTTGATTCCTTAGAACCCG	GGTCCAAGTCTTTTCCGACTATCAC
BnaA08g12420D	WRKY11	AT4G31550.1	GACTTCACCAAACCTACCATCTTCG	GAGCAGACGTGAGGAAGATTGAG
BnaC02g21440D	LOX4	AT1G72520.1	CTTTGCATGTGGCCCTGTTCACTTC	CCAACTCTTGCTCCCTTAATGTTC
BnaC05g40680D	CHIB(PR3)	AT3G12500.1	CAATGCCGCTAAGTCTTTCCCTG	TGAATATGGTCCGTCTGGTGCTG
BnaA03g28780D	HEL(PR4)	AT3G04720.1	GGATTTGAGAGCCGTGAGTGCA	CAAGAAGCTTGACCACGAGGAC
BnaA09g50010D	ORA59	AT1G06160.1	TAGCCCTTCCTACTACTCTGAC	TCCTCACTCCTCTGTATGACCTCTC
BnaA02g25110D	ERF2	AT5G47220.1	GTCCGACTTGAGTTGTATCACCGAC	TCGCTGCCTTCTGTTTCTCCAC
BnaA01g23940D	ERF1	AT3G23240.1	GTTCCGAGCCAAACCCTAATACC	GGAACATCAAGAAAGCCAGAGAAGT
BnaA05g00770D	SAM1	AT1G02500.2	CTCAACTCAACACGATGAGACC	GACCACCGATGACAAATCTCC
BnaA09g00390D	SAM2	AT4G01850.2	AGGTCTCCTACGCCATTGGAGTG	TCATCCCCGGTCTGAAATCGA
BnaA07g32130D	PDF1.2b	AT2G26020.1	ATCACCCTTCTCTTCGCTGCTCTC	CATACTCCTGACCATGTCCCACTAG
BnaCnng08300D	SID2(ICS1)	AT1G74710.1	AGCCCAGAACGAGACTCATCCT	AGCAACGCTGACCAGATCACGATCT
BnaA09g30910D	TGA3	AT1G22070.1	GAGAGTGAGTGAGATTCGAACAGCA	AGACATCAGCCTTTGCAGCATC
BnaA05g24230D	Legume lectin family protein	AT3G16530.1	GAAAGCTGGTTACTGGGTTCAGACA	GCGAGCGTAATGGTAATCCTATTG
BnaCnng39650D	Chitinase family protein	AT2G43590.1	GTAAAGGCTACTACGGTCGTGGA	CCTGTCCTGAAAGCCACAGTTG
BnaA05g08640D	Chitinase family protein	AT2G43590.1	TCTCAGAACTGCGGTTGTGCCT	CAATGCTACCAAGACTACCGCCT
BnaC05g14950D	PR5-like	AT1G19320.1	CATCGTGAACAGCTGCAGTTTCAAC	GGAAGCTCCAGGGGTTAAGAGAAAG
BnaA01g17540D	beta-1,3-endoglucanase	AT4G16260.1	GTAACGAAGTTGTACCGTCCAACG	CAAAGTCATATCAACCGCTGTAGAC
BnaC09g48700D	PGIP	AT5G06860.1	CCAGTTCATAGACCTTTCCTTCAAC	GCTGGAAACGACCCAAATGACT
BnaA02g21660D	osmotin 34	AT4G11650.1	GGCTGAGTATGCTTTGAACCAGTTC	AGGACACTGTCCGTTTATGTCTG
BnaC08g05690D	CYP83B1	AT4G31500.1	TGGATATTGTTGTACCGGGAACTG	CTTTGTCACCGACCACATTCCTC
BnaC04g41510D	GSTF9	AT2G30860.1	ATGTCTACGAGGCACATCTCTCG	TGGGACCAACCAAGTAATCAGTG
BnaC03g17120D	GSTF10	AT2G30870.1	TCCAAGAGAGCTGTAGTGACGTTG	AACGAGCACAGGGATCTTACCG
BnaC05g50780D	UGT74B1	AT1G24100.1	TGCTCTGTTCTACGCAAATTCGT	AAGCTCGTCGTAGCTCAAAGCC
BnaC06g35000D	STa	AT1G74100.1	TACATTTGGAGAGACCCGAAGGA	AGTAACCCAACACATGGTCCAGG
