# Supplementary material for: Comparative transcriptomic analysis uncovers the complex genetic network for resistance to Sclerotinia sclerotiorum in Brassica napus
Source: Sci Rep. 2016 Jan 8;6:19007. doi: 10.1038/srep19007 (PMC4705546; doi:10.1038/srep19007)
Supplement: Supplementary Table S5 [file srep19007-s5.xls]

## Sheet: Table S3
Table S5. RDEGs were identified from the R-line compared with the S-line at 24, 48 and 96 h after inoculation with S. sclerotiorum.
Gene name	Gene alias	Locus	Fold change[(R-24h/R-mock)/(S-24h/S-mock)]	Fold change[(R-48h/R-mock)/(S-48h/S-mock)]	Fold change[(R-96h/R-mock)/(S-96h/S-mock)]	A. thaliana orthologue	Blast nr	Description
GSBRNA2T00000079001	BnaC09g12330D	chrC09:8747894-8748643	-	2.35923	-	AT1G64185.1	gi|18407989|ref|NP_564827.1|	lactoylglutathione lyase / glyoxalase I-like protein [Arabidopsis thaliana] &gt;gi|21536552|gb|AAM60884.1| unknown [Arabidopsis thaliana] &gt;gi|90962946|gb|ABE02397.1| At1g64185 [Arabidopsis thaliana] &gt;gi|332196085|gb|AEE34206.1| lactoylglutathione lyase / glyoxalase I-like protein [Arabidopsis thaliana]
GSBRNA2T00000083001	BnaC09g12290D	chrC09:8738725-8738947	-	4.86908	-	AT1G64220.1	gi|587925575|gb|EXC12836.1|	Mitochondrial import receptor subunit TOM7-1 [Morus notabilis]
GSBRNA2T00000095001	BnaC09g12260D	chrC09:8693405-8695115	-	2.65013	-	AT1G64350.1	gi|18408028|ref|NP_564830.1|	seh1-like protein [Arabidopsis thaliana] &gt;gi|13877919|gb|AAK44037.1|AF370222_1 unknown protein [Arabidopsis thaliana] &gt;gi|16323456|gb|AAL15222.1| unknown protein [Arabidopsis thaliana] &gt;gi|332196108|gb|AEE34229.1| seh1-like protein [Arabidopsis thaliana]
GSBRNA2T00000119001	BnaC09g12120D	chrC09:8520889-8525730	-	0.383194	-	AT1G64570.1	gi|297839985|ref|XP_002887874.1|	DNA binding protein [Arabidopsis lyrata subsp. lyrata] &gt;gi|297333715|gb|EFH64133.1| DNA binding protein [Arabidopsis lyrata subsp. lyrata]
GSBRNA2T00000139001	BnaC09g12030D	chrC09:8377523-8378301	-	2.62384	-	AT1G64660.1	gi|297847252|ref|XP_002891507.1|	predicted protein [Arabidopsis lyrata subsp. lyrata] &gt;gi|297337349|gb|EFH67766.1| predicted protein [Arabidopsis lyrata subsp. lyrata]
GSBRNA2T00000154001	BnaA05g26360D	chrA05:19330114-19330878	-	3.9249	3.32498	AT3G12830.1	gi|297834094|ref|XP_002884929.1|	auxin-responsive family protein [Arabidopsis lyrata subsp. lyrata] &gt;gi|297330769|gb|EFH61188.1| auxin-responsive family protein [Arabidopsis lyrata subsp. lyrata]
GSBRNA2T00000156001	BnaA05g26380D	chrA05:19343852-19346702	-	2.05713	-	AT3G12800.1	gi|297834090|ref|XP_002884927.1|	short-chain dehydrogenase/reductase family protein [Arabidopsis lyrata subsp. lyrata] &gt;gi|297330767|gb|EFH61186.1| short-chain dehydrogenase/reductase family protein [Arabidopsis lyrata subsp. lyrata]
GSBRNA2T00000188001	BnaA05g26640D	chrA05:19447510-19449216	-	6.37069	2.74065	AT3G12500.1	gi|584928|sp|Q09023.1|CHI2_BRANA	RecName: Full=Endochitinase CH25; Flags: Precursor &gt;gi|167130|gb|AAA32986.1| endochitinase [Brassica napus]
GSBRNA2T00000196001	BnaA05g26710D	chrA05:19465845-19466582	-	4.60196	-	AT3G12370.1	gi|297834034|ref|XP_002884899.1|	ribosomal protein L10 family protein [Arabidopsis lyrata subsp. lyrata] &gt;gi|297330739|gb|EFH61158.1| ribosomal protein L10 family protein [Arabidopsis lyrata subsp. lyrata]
GSBRNA2T00000206001	BnaA05g26800D	chrA05:19494821-19496210	-	3.94129	-	AT3G12210.2	gi|15795142|dbj|BAB03130.1|	unnamed protein product [Arabidopsis thaliana]
GSBRNA2T00000245001	BnaA05g27130D	chrA05:19623041-19630152	-	0.42761	-	AT3G11960.1	gi|297829750|ref|XP_002882757.1|	predicted protein [Arabidopsis lyrata subsp. lyrata] &gt;gi|297328597|gb|EFH59016.1| predicted protein [Arabidopsis lyrata subsp. lyrata]
GSBRNA2T00000251001	BnaA05g27190D	chrA05:19643022-19644485	-	3.22534	-	AT2G37270.2	gi|15228111|ref|NP_181264.1|	40S ribosomal protein S5-1 [Arabidopsis thaliana] &gt;gi|79324564|ref|NP_001031502.1| 40S ribosomal protein S5-1 [Arabidopsis thaliana] &gt;gi|27734544|sp|Q9ZUT9.1|RS51_ARATH RecName: Full=40S ribosomal protein S5-1 &gt;gi|4056502|gb|AAC98068.1| 40S ribosomal protein S5 [Arabidopsis thaliana] &gt;gi|16648959|gb|AAL24331.1| 40S ribosomal protein S5 [Arabidopsis thaliana] &gt;gi|20148681|gb|AAM1023…
GSBRNA2T00000253001	BnaA05g27210D	chrA05:19656115-19663266	-	0.487976	-	AT3G11910.2	gi|30681938|ref|NP_187797.3|	ubiquitin carboxyl-terminal hydrolase 13 [Arabidopsis thaliana] &gt;gi|75243459|sp|Q84WU2.1|UBP13_ARATH RecName: Full=Ubiquitin carboxyl-terminal hydrolase 13; AltName: Full=Deubiquitinating enzyme 13; Short=AtUBP13; AltName: Full=Ubiquitin thioesterase 13; AltName: Full=Ubiquitin-specific-processing protease 13 &gt;gi|27754270|gb|AAO22588.1| putative ubiquitin carboxyl-terminal hydrolase [Arabid…
GSBRNA2T00000257001	BnaA05g27230D	chrA05:19679598-19681985	-	-	4.32911	AT3G11900.1	gi|15229892|ref|NP_187796.1|	aromatic and neutral transporter 1 [Arabidopsis thaliana] &gt;gi|6671946|gb|AAF23206.1|AC016795_19 putative amino acid transporter protein [Arabidopsis thaliana] &gt;gi|30725278|gb|AAP37661.1| At3g11900 [Arabidopsis thaliana] &gt;gi|110743438|dbj|BAE99605.1| putative amino acid transporter protein [Arabidopsis thaliana] &gt;gi|332641594|gb|AEE75115.1| aromatic and neutral transporter 1 [Arabidops…
GSBRNA2T00000263001	BnaA05g27280D	chrA05:19700443-19702059	-	2.55512	-	AT3G11820.1	gi|297833970|ref|XP_002884867.1|	SYP121 [Arabidopsis lyrata subsp. lyrata] &gt;gi|297330707|gb|EFH61126.1| SYP121 [Arabidopsis lyrata subsp. lyrata]
GSBRNA2T00000267001	BnaA05g27300D	chrA05:19708786-19710305	-	2.5807	-	AT3G11800.1	gi|18399357|ref|NP_566401.1|	uncharacterized protein [Arabidopsis thaliana] &gt;gi|15028125|gb|AAK76686.1| unknown protein [Arabidopsis thaliana] &gt;gi|19310799|gb|AAL85130.1| unknown protein [Arabidopsis thaliana] &gt;gi|332641579|gb|AEE75100.1| uncharacterized protein AT3G11800 [Arabidopsis thaliana]
GSBRNA2T00000269001	BnaA05g27320D	chrA05:19712757-19713920	-	3.13916	-	AT3G11770.1	gi|15240056|ref|NP_196263.1|	DnaQ-like exonuclease domain-containing protein [Arabidopsis thaliana] &gt;gi|73921148|sp|Q9FNG3.1|Y5645_ARATH RecName: Full=Uncharacterized protein At5g06450 &gt;gi|9758425|dbj|BAB08967.1| unnamed protein product [Arabidopsis thaliana] &gt;gi|19347954|gb|AAL86312.1| unknown protein [Arabidopsis thaliana] &gt;gi|21436419|gb|AAM51410.1| unknown protein [Arabidopsis thaliana] &gt;gi|332003636|gb|AE…
GSBRNA2T00000275001	BnaA05g27380D	chrA05:19728665-19731087	0.354432	-	-	AT3G11700.1	gi|297829724|ref|XP_002882744.1|	beta-Ig-H3 domain-containing protein [Arabidopsis lyrata subsp. lyrata] &gt;gi|297328584|gb|EFH59003.1| beta-Ig-H3 domain-containing protein [Arabidopsis lyrata subsp. lyrata]
GSBRNA2T00000281001	BnaA05g27430D	chrA05:19774785-19775863	-	2.79264	-	AT3G11650.1	gi|18399306|ref|NP_566395.1|	NDR1/HIN1-Like protein 2 [Arabidopsis thaliana] &gt;gi|6041818|gb|AAF02133.1|AC009918_5 unknown protein [Arabidopsis thaliana] &gt;gi|88196753|gb|ABD43019.1| At3g11650 [Arabidopsis thaliana] &gt;gi|332641558|gb|AEE75079.1| NDR1/HIN1-Like protein 2 [Arabidopsis thaliana]
GSBRNA2T00000292001	BnaA05g27530D	chrA05:19825491-19827079	-	3.38841	-	AT3G11510.1	gi|28436071|gb|AAO41731.1|	cytoplasmic ribosomal protein S14 [Brassica napus]
GSBRNA2T00000293001	BnaA05g27540D	chrA05:19827482-19828601	-	2.03022	-	AT3G11500.1	gi|118483312|gb|ABK93558.1|	unknown [Populus trichocarpa]
GSBRNA2T00000295001	BnaA05g27550D	chrA05:19830410-19831901	-	-	0.378031	AT3G11490.1	gi|15229771|ref|NP_187756.1|	rac GTPase activating protein [Arabidopsis thaliana] &gt;gi|75169978|sp|Q9CAX8.1|RGAP4_ARATH RecName: Full=Rho GTPase-activating protein 4; AltName: Full=Rho-type GTPase-activating protein 4 &gt;gi|12322911|gb|AAG51449.1|AC008153_22 putative rac GTPase activating protein; 62102-60058 [Arabidopsis thaliana] &gt;gi|332641533|gb|AEE75054.1| rac GTPase activating protein [Arabidopsis thaliana]
GSBRNA2T00000311001	BnaA05g27670D	chrA05:19888571-19890524	-	4.4562	-	AT3G11400.2	gi|238479733|ref|NP_001154607.1|	eukaryotic translation initiation factor 3G1 [Arabidopsis thaliana] &gt;gi|332641521|gb|AEE75042.1| eukaryotic translation initiation factor 3G1 [Arabidopsis thaliana]
GSBRNA2T00000317001	BnaA05g27730D	chrA05:19909854-19912545	0.227365	-	0.432874	AT2G38080.1	gi|590562465|ref|XP_007009094.1|	Laccase/Diphenol oxidase family protein [Theobroma cacao] &gt;gi|508726007|gb|EOY17904.1| Laccase/Diphenol oxidase family protein [Theobroma cacao]
GSBRNA2T00000324001	BnaA05g27790D	chrA05:19938591-19940852	-	2.50554	2.26557	AT3G11210.1	gi|297833908|ref|XP_002884836.1|	CPRD49 [Arabidopsis lyrata subsp. lyrata] &gt;gi|297330676|gb|EFH61095.1| CPRD49 [Arabidopsis lyrata subsp. lyrata]
GSBRNA2T00000349001	BnaA05g27990D	chrA05:20036348-20036805	-	-	0.330874	AT5G05300.1	gi|26451734|dbj|BAC42962.1|	unknown protein [Arabidopsis thaliana]
GSBRNA2T00000360001	BnaA05g28070D	chrA05:20056744-20057416	-	2.49641	-	AT3G10860.1	gi|15228390|ref|NP_187697.1|	Cytochrome b-c1 complex, subunit 8 protein [Arabidopsis thaliana] &gt;gi|6630544|gb|AAF19563.1|AC011708_6 putative ubiquinol-cytochrome C reductase complex ubiquinone-binding protein (QP-C) [Arabidopsis thaliana] &gt;gi|21592487|gb|AAM64437.1| putative ubiquinol-cytochrome C reductase complex ubiquinone-binding protein (QP-C) [Arabidopsis thaliana] &gt;gi|23306448|gb|AAN17451.1| putative ubiquino…
GSBRNA2T00000366001	BnaA05g28120D	chrA05:20067716-20068743	-	2.14377	-	AT3G10815.1	gi|42572357|ref|NP_974274.1|	RING/U-box domain-containing protein [Arabidopsis thaliana] &gt;gi|22655083|gb|AAM98132.1| putative RING zinc finger protein [Arabidopsis thaliana] &gt;gi|27311973|gb|AAO00952.1| putative RING zinc finger protein [Arabidopsis thaliana] &gt;gi|332641437|gb|AEE74958.1| RING/U-box domain-containing protein [Arabidopsis thaliana]
GSBRNA2T00000376001	BnaA05g28220D	chrA05:20107852-20110446	-	4.2357	-	AT3G10620.1	gi|15228345|ref|NP_187673.1|	ppGpp pyrophosphohydrolase [Arabidopsis thaliana] &gt;gi|75308944|sp|Q9CAF2.1|NUD26_ARATH RecName: Full=Nudix hydrolase 26, chloroplastic; Short=AtNUDT26; AltName: Full=Bis(5&apos;-nucleosyl)-tetraphosphatase (asymmetrical); Flags: Precursor &gt;gi|12322789|gb|AAG51386.1|AC011560_18 putative diadenosine 5&apos;,5&apos;&apos;&apos;-P1,P4-tetraphosphate hydrolase; 27094-25792 [Arabidopsis thaliana]…
GSBRNA2T00000400001	BnaA05g28420D	chrA05:20191803-20192795	-	2.37105	-	AT3G10400.1	gi|590565614|ref|XP_007009998.1|	RNA recognition motif and CCHC-type zinc finger domains containing protein [Theobroma cacao] &gt;gi|508726911|gb|EOY18808.1| RNA recognition motif and CCHC-type zinc finger domains containing protein [Theobroma cacao]
GSBRNA2T00000403001	BnaA05g28450D	chrA05:20202314-20205502	-	2.35421	-	AT3G10370.1	gi|15228273|ref|NP_187648.1|	glycerol-3-phosphate dehydrogenase SDP6 [Arabidopsis thaliana] &gt;gi|75266244|sp|Q9SS48.1|SDP6_ARATH RecName: Full=Glycerol-3-phosphate dehydrogenase SDP6, mitochondrial; AltName: Full=Protein SUGAR-DEPENDENT 6; Flags: Precursor &gt;gi|6056190|gb|AAF02807.1|AC009400_3 putative glycerol-3-phosphate dehydrogenase [Arabidopsis thaliana] &gt;gi|17380778|gb|AAL36219.1| putative glycerol-3-phosphate d…
GSBRNA2T00000410001	BnaA05g28510D	chrA05:20233665-20240020	-	0.491741	-	AT3G10270.1	gi|378405244|sp|Q9SS38.3|GYRBP_ARATH	RecName: Full=DNA gyrase subunit B, chloroplastic; Flags: Precursor
GSBRNA2T00000466001	BnaC04g19510D	chrC04:20152423-20156353	-	0.42215	-	AT5G51710.1	gi|18423310|ref|NP_568763.1|	K(+) efflux antiporter 5 [Arabidopsis thaliana] &gt;gi|75304451|sp|Q8VYR9.1|KEA5_ARATH RecName: Full=K(+) efflux antiporter 5; Short=AtKEA5 &gt;gi|17979127|gb|AAL49821.1| putative potassium/proton antiporter protein [Arabidopsis thaliana] &gt;gi|21537045|gb|AAM61386.1| potassium/proton antiporter-like protein [Arabidopsis thaliana] &gt;gi|332008734|gb|AED96117.1| K(+) efflux antiporter 5 [Arabido…
GSBRNA2T00000552001	BnaC03g54990D	chrC03:43494566-43496038	-	-	2.9043	AT3G56950.2	gi|297820476|ref|XP_002878121.1|	SIP2_1 [Arabidopsis lyrata subsp. lyrata] &gt;gi|297323959|gb|EFH54380.1| SIP2_1 [Arabidopsis lyrata subsp. lyrata]
GSBRNA2T00000566001	BnaC03g54940D	chrC03:43284668-43285508	-	-	0.36756	AT3G44260.1	gi|15229916|ref|NP_190012.1|	putative CCR4-associated factor 1 [Arabidopsis thaliana] &gt;gi|75335618|sp|Q9LXM2.1|CAF1I_ARATH RecName: Full=Probable CCR4-associated factor 1 homolog 9 &gt;gi|7649377|emb|CAB88994.1| CCR4-associated factor 1-like protein [Arabidopsis thaliana] &gt;gi|15292829|gb|AAK92783.1| putative CCR4-associated factor 1 [Arabidopsis thaliana] &gt;gi|21436313|gb|AAM51295.1| putative CCR4-associated factor 1…
GSBRNA2T00000574001	BnaC03g54910D	chrC03:43219561-43225870	-	2.01704	-	AT3G44300.1	gi|14211396|gb|AAK57436.1|	nitrilase-like protein [Brassica napus]
GSBRNA2T00000642001	BnaA06g25060D	chrA06:17317152-17318213	0.237019	-	-	AT5G67450.1	gi|2058504|gb|AAB53260.1|	zinc-finger protein-1 [Brassica rapa subsp. oleifera]
GSBRNA2T00000646001	BnaA06g25020D	chrA06:17304450-17305168	-	2.08725	-	AT5G67490.1	gi|18425195|ref|NP_569049.1|	uncharacterized protein [Arabidopsis thaliana] &gt;gi|21554347|gb|AAM63454.1| unknown [Arabidopsis thaliana] &gt;gi|56236114|gb|AAV84513.1| At5g67490 [Arabidopsis thaliana] &gt;gi|56381905|gb|AAV85671.1| At5g67490 [Arabidopsis thaliana] &gt;gi|114050697|gb|ABI49498.1| At5g67490 [Arabidopsis thaliana] &gt;gi|332010968|gb|AED98351.1| uncharacterized protein AT5G67490 [Arabidopsis thaliana]
GSBRNA2T00000655001	BnaA06g24940D	chrA06:17279787-17281266	-	4.21361	-	AT5G67590.1	gi|118197450|gb|ABK78688.1|	NADH-ubiquinone oxidoreductase related-like protein [Brassica rapa]
GSBRNA2T00000673001	BnaA06g24790D	chrA06:17210749-17212639	-	0.310622	-	AT5G65820.1	gi|15239161|ref|NP_201383.1|	pentatricopeptide repeat-containing protein [Arabidopsis thaliana] &gt;gi|75170571|sp|Q9FH87.1|PP447_ARATH RecName: Full=Putative pentatricopeptide repeat-containing protein At5g65820 &gt;gi|9758569|dbj|BAB09050.1| unnamed protein product [Arabidopsis thaliana] &gt;gi|332010728|gb|AED98111.1| pentatricopeptide repeat-containing protein [Arabidopsis thaliana]
GSBRNA2T00000691001	BnaA06g24640D	chrA06:17130507-17134127	-	0.364797	-	AT5G65685.1	gi|18424981|ref|NP_569018.1|	UDP-Glycosyltransferase superfamily protein [Arabidopsis thaliana] &gt;gi|26452881|dbj|BAC43519.1| unknown protein [Arabidopsis thaliana] &gt;gi|115646707|gb|ABJ17089.1| At5g65685 [Arabidopsis thaliana] &gt;gi|332010706|gb|AED98089.1| UDP-Glycosyltransferase superfamily protein [Arabidopsis thaliana] &gt;gi|591401680|gb|AHL38567.1| glycosyltransferase, partial [Arabidopsis thaliana]
GSBRNA2T00000695001	BnaA06g24600D	chrA06:17117706-17120661	-	6.05422	-	AT5G65690.1	gi|22328084|ref|NP_680468.1|	phosphoenolpyruvate carboxykinase 2 [Arabidopsis thaliana] &gt;gi|209529795|gb|ACI49792.1| At5g65690 [Arabidopsis thaliana] &gt;gi|332010704|gb|AED98087.1| phosphoenolpyruvate carboxykinase 2 [Arabidopsis thaliana]
GSBRNA2T00000702001	BnaA06g24560D	chrA06:17069762-17070857	-	2.49056	-	AT5G65660.1	gi|568823946|ref|XP_006466368.1|	PREDICTED: uncharacterized protein At5g65660-like [Citrus sinensis]
GSBRNA2T00000736001	BnaA06g24300D	chrA06:16879173-16881192	-	3.41145	-	AT5G65430.1	gi|30698122|ref|NP_851274.1|	14-3-3-like protein GF14 kappa [Arabidopsis thaliana] &gt;gi|12643286|sp|P48348.2|14338_ARATH RecName: Full=14-3-3-like protein GF14 kappa; AltName: Full=General regulatory factor 8 &gt;gi|5802794|gb|AAD51783.1|AF145300_1 14-3-3 protein GF14 kappa [Arabidopsis thaliana] &gt;gi|15293125|gb|AAK93673.1| putative 14-3-3 protein GF14kappa grf8 [Arabidopsis thaliana] &gt;gi|19310701|gb|AAL85081.1| puta…
GSBRNA2T00000765001	BnaA06g24170D	chrA06:16735468-16741201	-	0.393901	-	AT5G65240.1	gi|297797549|ref|XP_002866659.1|	predicted protein [Arabidopsis lyrata subsp. lyrata] &gt;gi|297312494|gb|EFH42918.1| predicted protein [Arabidopsis lyrata subsp. lyrata]
GSBRNA2T00000792001	BnaA06g23960D	chrA06:16570974-16572233	-	-	2.88168	AT5G65020.1	gi|390195440|gb|AFL69958.1|	annexin E1 [Brassica oleracea var. capitata]
GSBRNA2T00000799001	BnaA06g23900D	chrA06:16530962-16532717	-	-	2.14692	AT5G64970.1	gi|297797517|ref|XP_002866643.1|	mitochondrial substrate carrier family protein [Arabidopsis lyrata subsp. lyrata] &gt;gi|297312478|gb|EFH42902.1| mitochondrial substrate carrier family protein [Arabidopsis lyrata subsp. lyrata]
GSBRNA2T00000817001	BnaA06g23750D	chrA06:16477352-16478646	0.170365	-	-	AT5G64810.1	gi|297794077|ref|XP_002864923.1|	WRKY DNA-binding protein 51 [Arabidopsis lyrata subsp. lyrata] &gt;gi|297310758|gb|EFH41182.1| WRKY DNA-binding protein 51 [Arabidopsis lyrata subsp. lyrata]
GSBRNA2T00000878001	BnaC08g11160D	chrC08:16586616-16587679	-	2.54434	-	AT4G18100.1	gi|15236757|ref|NP_193544.1|	60S ribosomal protein L32-1 [Arabidopsis thaliana] &gt;gi|27735239|sp|P49211.2|RL321_ARATH RecName: Full=60S ribosomal protein L32-1 &gt;gi|5816996|emb|CAB53651.1| ribosomal protein L32-like protein [Arabidopsis thaliana] &gt;gi|7268562|emb|CAB78812.1| ribosomal protein L32-like protein [Arabidopsis thaliana] &gt;gi|15982917|gb|AAL09805.1| AT4g18100/F15J5_70 [Arabidopsis thaliana] &gt;gi|18252929…
GSBRNA2T00000905001	BnaC08g11290D	chrC08:16716650-16718953	-	0.436856	-	AT4G18210.1	gi|378405193|sp|O49726.2|PUP9_ARATH	RecName: Full=Probable purine permease 9; Short=AtPUP9
GSBRNA2T00000906001	BnaC08g11300D	chrC08:16724510-16725872	-	0.465167	-	AT4G18220.1	gi|297804352|ref|XP_002870060.1|	purine permease family protein [Arabidopsis lyrata subsp. lyrata] &gt;gi|297315896|gb|EFH46319.1| purine permease family protein [Arabidopsis lyrata subsp. lyrata]
GSBRNA2T00000908001	BnaC08g11320D	chrC08:16726940-16731892	-	0.426974	-	AT4G18240.1	gi|42566924|ref|NP_193558.3|	starch synthase 4 [Arabidopsis thaliana] &gt;gi|122230204|sp|Q0WVX5.1|SSY4_ARATH RecName: Full=Probable starch synthase 4, chloroplastic/amyloplastic; Short=AtSS4; AltName: Full=Soluble starch synthase IV; Flags: Precursor &gt;gi|110741548|dbj|BAE98723.1| starch synthase-like protein [Arabidopsis thaliana] &gt;gi|332658615|gb|AEE84015.1| starch synthase 4 [Arabidopsis thaliana]
GSBRNA2T00000931001	BnaC08g11410D	chrC08:16833869-16835406	-	2.08583	-	AT4G24220.1	gi|505492002|gb|AGL96526.1|	putative progesterone 5-beta-reductase, partial [Brassica rapa subsp. pekinensis]
GSBRNA2T00000970001	BnaC08g11660D	chrC08:16970318-16971795	-	2.59925	-	AT4G24440.2	gi|255572854|ref|XP_002527359.1|	transcription initiation factor iia (tfiia), gamma chain, putative [Ricinus communis] &gt;gi|223533278|gb|EEF35031.1| transcription initiation factor iia (tfiia), gamma chain, putative [Ricinus communis]
GSBRNA2T00000983001	BnaC08g11780D	chrC08:17031218-17032987	0.362212	2.82739	2.982	AT4G24780.2	gi|18416424|ref|NP_567707.1|	putative pectate lyase 18 [Arabidopsis thaliana] &gt;gi|334186896|ref|NP_001190827.1| putative pectate lyase 18 [Arabidopsis thaliana] &gt;gi|32129908|sp|Q9C5M8.2|PEL18_ARATH RecName: Full=Probable pectate lyase 18; AltName: Full=Pectate lyase A10; Flags: Precursor &gt;gi|57222166|gb|AAW38990.1| At4g24780 [Arabidopsis thaliana] &gt;gi|332659555|gb|AEE84955.1| putative pectate lyase 18 [Arabidopsi…
GSBRNA2T00000999001	BnaC08g11840D	chrC08:17160644-17161834	-	0.427933	-	AT4G24940.1	gi|297803630|ref|XP_002869699.1|	sumo-activating enzyme 1A [Arabidopsis lyrata subsp. lyrata] &gt;gi|297315535|gb|EFH45958.1| sumo-activating enzyme 1A [Arabidopsis lyrata subsp. lyrata]
GSBRNA2T00001161001	BnaC01g30640D	chrC01:29103261-29107283	-	0.444708	-	AT3G23540.1	gi|79415968|ref|NP_188996.2|	alpha/beta-Hydrolases superfamily protein [Arabidopsis thaliana] &gt;gi|46931354|gb|AAT06481.1| At3g23540 [Arabidopsis thaliana] &gt;gi|332643253|gb|AEE76774.1| alpha/beta-Hydrolases superfamily protein [Arabidopsis thaliana]
GSBRNA2T00001201001	BnaC08g09980D	chrC08:14876704-14877222	-	3.78266	-	AT4G15000.1	gi|15233637|ref|NP_193236.1|	60S ribosomal protein L27-3 [Arabidopsis thaliana] &gt;gi|3123264|sp|P51419.2|RL273_ARATH RecName: Full=60S ribosomal protein L27-3 &gt;gi|2244857|emb|CAB10279.1| ribosomal protein [Arabidopsis thaliana] &gt;gi|7268246|emb|CAB78542.1| ribosomal protein [Arabidopsis thaliana] &gt;gi|17381062|gb|AAL36343.1| putative ribosomal protein [Arabidopsis thaliana] &gt;gi|20466061|gb|AAM20365.1| putative ri…
GSBRNA2T00001300001	BnaA02g05150D	chrA02:2312037-2312571	-	0.375024	-	AT5G20935.1	gi|18420354|ref|NP_568406.1|	uncharacterized protein [Arabidopsis thaliana] &gt;gi|332005525|gb|AED92908.1| uncharacterized protein AT5G20935 [Arabidopsis thaliana]
GSBRNA2T00001301001	BnaA02g05160D	chrA02:2312620-2316585	-	-	2.99374	AT5G20950.2	gi|297812283|ref|XP_002874025.1|	glycosyl hydrolase family 3 protein [Arabidopsis lyrata subsp. lyrata] &gt;gi|297319862|gb|EFH50284.1| glycosyl hydrolase family 3 protein [Arabidopsis lyrata subsp. lyrata]
GSBRNA2T00001305001	BnaA02g05200D	chrA02:2338391-2340161	-	2.55051	-	AT5G21070.1	gi|15242149|ref|NP_197606.1|	uncharacterized protein [Arabidopsis thaliana] &gt;gi|15809944|gb|AAL06899.1| AT5g21070/T10F18_100 [Arabidopsis thaliana] &gt;gi|18958048|gb|AAL79597.1| AT5g21070/T10F18_100 [Arabidopsis thaliana] &gt;gi|332005545|gb|AED92928.1| uncharacterized protein AT5G21070 [Arabidopsis thaliana]
GSBRNA2T00001353001	BnaA02g05510D	chrA02:2543593-2544830	-	4.63266	-	AT5G22250.1	gi|15242180|ref|NP_197617.1|	CCR4-associated factor 1B [Arabidopsis thaliana] &gt;gi|75334084|sp|Q9FMS6.1|CAF1K_ARATH RecName: Full=Probable CCR4-associated factor 1 homolog 11 &gt;gi|9757805|dbj|BAB08323.1| CCR4-associated factor-like protein [Arabidopsis thaliana] &gt;gi|17381058|gb|AAL36341.1| putative CCR4-associated factor [Arabidopsis thaliana] &gt;gi|25054979|gb|AAN71961.1| putative CCR4-associated factor [Arabidopsis…
GSBRNA2T00001358001	BnaA02g05560D	chrA02:2560524-2562521	-	2.1245	-	AT5G22300.1	gi|121550803|gb|ABM55735.1|	nitrilase 4 [Brassica rapa]
GSBRNA2T00001367001	BnaA02g05650D	chrA02:2597429-2598523	-	0.142395	-	AT5G22430.1	gi|18420486|ref|NP_568418.1|	pollen Ole e 1 allergen and extensin family protein [Arabidopsis thaliana] &gt;gi|13877905|gb|AAK44030.1|AF370215_1 unknown protein [Arabidopsis thaliana] &gt;gi|9757824|dbj|BAB08342.1| unnamed protein product [Arabidopsis thaliana] &gt;gi|16323438|gb|AAL15213.1| unknown protein [Arabidopsis thaliana] &gt;gi|332005642|gb|AED93025.1| pollen Ole e 1 allergen and extensin family protein [Arabidopsis…
GSBRNA2T00001368001	BnaA02g05660D	chrA02:2598771-2601215	-	2.93579	-	AT5G22440.2	gi|15242248|ref|NP_197636.1|	60S ribosomal protein L10a-3 [Arabidopsis thaliana] &gt;gi|145334533|ref|NP_001078612.1| 60S ribosomal protein L10a-3 [Arabidopsis thaliana] &gt;gi|297812373|ref|XP_002874070.1| predicted protein [Arabidopsis lyrata subsp. lyrata] &gt;gi|27923990|sp|P59231.1|R10A3_ARATH RecName: Full=60S ribosomal protein L10a-3 &gt;gi|9757825|dbj|BAB08343.1| 60S ribosomal protein L10A [Arabidopsis thaliana] &gt;…
GSBRNA2T00001382001	BnaA02g05770D	chrA02:2651763-2654275	-	0.222778	0.230665	AT5G22620.2	gi|15242927|ref|NP_197654.1|	putative 2-carboxy-D-arabinitol 1-phosphate phosphatase [Arabidopsis thaliana] &gt;gi|238481344|ref|NP_001154730.1| putative 2-carboxy-D-arabinitol 1-phosphate phosphatase [Arabidopsis thaliana] &gt;gi|10178236|dbj|BAB11668.1| unnamed protein product [Arabidopsis thaliana] &gt;gi|17064808|gb|AAL32558.1| Unknown protein [Arabidopsis thaliana] &gt;gi|20259820|gb|AAM13257.1| unknown protein [Arabido…
GSBRNA2T00001389001	BnaA02g05840D	chrA02:2690163-2692981	-	3.40305	-	AT5G22650.2	gi|297808263|ref|XP_002872015.1|	predicted protein [Arabidopsis lyrata subsp. lyrata] &gt;gi|297317852|gb|EFH48274.1| predicted protein [Arabidopsis lyrata subsp. lyrata]
GSBRNA2T00001396001	BnaA02g05900D	chrA02:2710894-2715699	0.491287	-	2.60406	AT5G22740.1	gi|15242959|ref|NP_197666.1|	glucomannan 4-beta-mannosyltransferase 2 [Arabidopsis thaliana] &gt;gi|75171864|sp|Q9FNI7.1|CSLA2_ARATH RecName: Full=Glucomannan 4-beta-mannosyltransferase 2; AltName: Full=Cellulose synthase-like protein A2; Short=AtCslA2; AltName: Full=Glucomannan synthase; AltName: Full=Mannan synthase 2 &gt;gi|10178248|dbj|BAB11680.1| glucosyltransferase-like protein [Arabidopsis thaliana] &gt;gi|16648764|gb…
GSBRNA2T00001406001	BnaA02g05990D	chrA02:2765844-2768984	-	-	28.8438	AT5G22860.1	gi|297812427|ref|XP_002874097.1|	serine carboxypeptidase S28 family protein [Arabidopsis lyrata subsp. lyrata] &gt;gi|297319934|gb|EFH50356.1| serine carboxypeptidase S28 family protein [Arabidopsis lyrata subsp. lyrata]
GSBRNA2T00001407001	BnaA02g06000D	chrA02:2773273-2776314	-	-	0.188422	AT5G22860.1	gi|21537161|gb|AAM61502.1|	prolylcarboxypeptidase-like protein [Arabidopsis thaliana]
GSBRNA2T00001422001	BnaA02g06120D	chrA02:2852061-2854016	-	2.37644	-	AT5G60750.1	gi|297793631|ref|XP_002864700.1|	CAAX amino terminal protease family protein [Arabidopsis lyrata subsp. lyrata] &gt;gi|297310535|gb|EFH40959.1| CAAX amino terminal protease family protein [Arabidopsis lyrata subsp. lyrata]
GSBRNA2T00001440001	BnaA02g06220D	chrA02:2988840-2990163	-	4.90649	-	AT5G60540.1	gi|18424366|ref|NP_568922.1|	Pyridoxal biosynthesis protein PDX2 [Arabidopsis thaliana] &gt;gi|75154761|sp|Q8LAD0.1|PDX2_ARATH RecName: Full=Pyridoxal biosynthesis protein PDX2; AltName: Full=Probable glutamine amidotransferase; Short=AtPDX2; AltName: Full=Protein EMBRYO DEFECTIVE 2407 &gt;gi|21593486|gb|AAM65453.1| imidazoleglycerol-phosphate synthase subunit H-like [Arabidopsis thaliana] &gt;gi|26449721|dbj|BAC41984.1| put…
GSBRNA2T00001459001	BnaA02g06370D	chrA02:3047066-3049349	-	4.62176	-	AT5G60390.3	gi|241740172|gb|ACS68201.1|	elongation factor 1 alpha [Brassica napus] &gt;gi|482513961|gb|AGK07381.1| elongation factor 1-alpha protein [Brassica oleracea var. botrytis]
GSBRNA2T00001462001	BnaA02g06390D	chrA02:3056587-3058985	-	-	4.45382	AT5G60360.1	gi|18141289|gb|AAL60582.1|AF454960_1	senescence-associated cysteine protease [Brassica oleracea]
GSBRNA2T00001463001	BnaA02g06400D	chrA02:3059139-3060391	-	4.25501	-	AT5G60390.3	gi|397789254|gb|AFO67216.1|	putative elongation factor 1-alpha, partial [Aralia elata]
GSBRNA2T00001465001	BnaA02g06420D	chrA02:3063434-3065857	-	-	2.11932	AT5G60360.1	gi|18141289|gb|AAL60582.1|AF454960_1	senescence-associated cysteine protease [Brassica oleracea]
GSBRNA2T00001497001	BnaA02g06690D	chrA02:3215485-3216295	-	-	2.29243	AT5G59870.1	gi|15238549|ref|NP_200795.1|	histone H2A 6 [Arabidopsis thaliana] &gt;gi|75309136|sp|Q9FJE8.1|H2A7_ARATH RecName: Full=Probable histone H2A.7; AltName: Full=HTA6 &gt;gi|9757908|dbj|BAB08355.1| histone H2A-like protein [Arabidopsis thaliana] &gt;gi|21554077|gb|AAM63158.1| histone H2A-like protein [Arabidopsis thaliana] &gt;gi|26450843|dbj|BAC42529.1| putative histone H2A [Arabidopsis thaliana] &gt;gi|28372830|gb|AAO39897.1| A…
GSBRNA2T00001501001	BnaA02g06730D	chrA02:3219091-3220295	-	2.97222	-	AT5G59850.1	gi|133793|sp|Q00332.3|RS15A_BRANA	RecName: Full=40S ribosomal protein S15a; AltName: Full=PPCB8 &gt;gi|17863|emb|CAA42599.1| r-protein BnS15a [Brassica napus] &gt;gi|119720818|gb|ABL97979.1| 40S ribosomal protein S15a [Brassica rapa]
GSBRNA2T00001504001	BnaA02g06760D	chrA02:3224699-3225578	-	0.482264	-	AT5G59830.2	gi|55819802|gb|AAV66096.1|	At5g59830 [Arabidopsis thaliana]
GSBRNA2T00001657001	BnaC03g63590D	chrC03:53051836-53055465	-	0.345433	-	AT4G19600.1	gi|297804180|ref|XP_002869974.1|	cyclin family protein [Arabidopsis lyrata subsp. lyrata] &gt;gi|297315810|gb|EFH46233.1| cyclin family protein [Arabidopsis lyrata subsp. lyrata]
GSBRNA2T00001837001	BnaA06g34430D	chrA06:22756761-22760060	-	0.470263	-	AT2G01910.1	gi|312190379|gb|ADQ43179.1|	unknown [Eutrema parvulum]
GSBRNA2T00001906001	BnaA06g35050D	chrA06:23146635-23148062	-	2.11276	-	AT2G01250.1	gi|297817710|ref|XP_002876738.1|	60S ribosomal protein L7 [Arabidopsis lyrata subsp. lyrata] &gt;gi|297322576|gb|EFH52997.1| 60S ribosomal protein L7 [Arabidopsis lyrata subsp. lyrata]
GSBRNA2T00001910001	BnaA06g35090D	chrA06:23158687-23163383	-	2.65668	-	AT2G01190.1	gi|21553908|gb|AAM62991.1|	unknown [Arabidopsis thaliana]
GSBRNA2T00001950001	BnaA06g35440D	chrA06:23295432-23296673	-	2.45452	-	AT5G47570.1	gi|590676947|ref|XP_007039883.1|	NADH dehydrogenase 1 beta subcomplex subunit 8 [Theobroma cacao] &gt;gi|508777128|gb|EOY24384.1| NADH dehydrogenase 1 beta subcomplex subunit 8 [Theobroma cacao]
GSBRNA2T00001953001	BnaA06g35470D	chrA06:23305119-23307528	-	2.12954	-	AT5G47540.1	gi|89257483|gb|ABD64974.1|	MO25 protein -related [Brassica oleracea]
GSBRNA2T00001954001	BnaA06g35480D	chrA06:23308338-23310409	-	0.399127	-	AT5G47520.1	gi|89257484|gb|ABD64975.1|	Ras family GTP-binding protein [Brassica oleracea]
GSBRNA2T00001957001	BnaC08g21400D	chrC08:24065976-24066584	-	8.46658	2.01426	-	gi|6723429|emb|CAB66922.1|	putative protein [Arabidopsis thaliana]
GSBRNA2T00001968001	BnaC08g21480D	chrC08:24126810-24127566	-	3.32029	-	AT3G49910.1	gi|15229631|ref|NP_190560.1|	60S ribosomal protein L26-1 [Arabidopsis thaliana] &gt;gi|297816242|ref|XP_002876004.1| 60S ribosomal protein L26 [Arabidopsis lyrata subsp. lyrata] &gt;gi|27735242|sp|P51414.2|RL261_ARATH RecName: Full=60S ribosomal protein L26-1 &gt;gi|13877791|gb|AAK43973.1|AF370158_1 putative 60S ribosomal protein [Arabidopsis thaliana] &gt;gi|6723436|emb|CAB66929.1| 60S RIBOSOMAL PROTEIN-like [Arabidopsis th…
GSBRNA2T00001997001	BnaC08g21610D	chrC08:24402704-24403739	0.0911001	-	0.0656005	AT3G50220.1	gi|15229700|ref|NP_190591.1|	protein IRREGULAR XYLEM 15 [Arabidopsis thaliana] &gt;gi|75206920|sp|Q9SNE5.1|IRX15_ARATH RecName: Full=Protein IRREGULAR XYLEM 15; Short=AtIRX15 &gt;gi|6523033|emb|CAB62301.1| putative protein [Arabidopsis thaliana] &gt;gi|91806556|gb|ABE66005.1| unknown [Arabidopsis thaliana] &gt;gi|332645121|gb|AEE78642.1| uncharacterized protein AT3G50220 [Arabidopsis thaliana]
GSBRNA2T00002014001	BnaC08g21750D	chrC08:24505351-24506563	-	2.35702	-	AT3G50340.1	gi|15240167|ref|NP_201503.1|	uncharacterized protein [Arabidopsis thaliana] &gt;gi|9758547|dbj|BAB08941.1| unnamed protein product [Arabidopsis thaliana] &gt;gi|115646816|gb|ABJ17128.1| At5g67020 [Arabidopsis thaliana] &gt;gi|332010908|gb|AED98291.1| uncharacterized protein AT5G67020 [Arabidopsis thaliana]
GSBRNA2T00002041001	BnaC08g21910D	chrC08:24608655-24609345	-	6.87676	-	AT3G50410.1	gi|15229744|ref|NP_190610.1|	Dof zinc finger protein DOF3.4 [Arabidopsis thaliana] &gt;gi|55584036|sp|Q39088.2|DOF34_ARATH RecName: Full=Dof zinc finger protein DOF3.4; Short=AtDOF3.4; AltName: Full=OBF-binding protein 1 &gt;gi|7630027|emb|CAB88324.1| DNA binding protein [Arabidopsis thaliana] &gt;gi|332645143|gb|AEE78664.1| Dof zinc finger protein DOF3.4 [Arabidopsis thaliana]
GSBRNA2T00002155001	BnaC08g04510D	chrC08:5149078-5149717	-	7.04935	5.083	AT3G02040.1	gi|28058728|gb|AAO29946.1|	expressed protein [Arabidopsis thaliana]
GSBRNA2T00002168001	BnaC08g04580D	chrC08:5200512-5201679	-	2.06201	-	AT1G47278.2	gi|145324875|ref|NP_001077684.1|	uncharacterized protein [Arabidopsis thaliana] &gt;gi|98961697|gb|ABF59178.1| unknown protein [Arabidopsis thaliana] &gt;gi|332194028|gb|AEE32149.1| uncharacterized protein AT1G47278 [Arabidopsis thaliana]
GSBRNA2T00002184001	BnaC04g03670D	chrC04:2623666-2625246	-	2.7775	-	AT2G44410.1	gi|297824453|ref|XP_002880109.1|	protein binding protein [Arabidopsis lyrata subsp. lyrata] &gt;gi|297325948|gb|EFH56368.1| protein binding protein [Arabidopsis lyrata subsp. lyrata]
GSBRNA2T00002196001	BnaC04g03590D	chrC04:2554826-2557966	-	0.446321	-	AT2G44280.2	gi|145331127|ref|NP_001078055.1|	major facilitator protein [Arabidopsis thaliana] &gt;gi|145360981|ref|NP_181957.2| major facilitator protein [Arabidopsis thaliana] &gt;gi|22135824|gb|AAM91098.1| AT3g60070/T2O9_50 [Arabidopsis thaliana] &gt;gi|27363300|gb|AAO11569.1| At3g60070/T2O9_50 [Arabidopsis thaliana] &gt;gi|330255307|gb|AEC10401.1| major facilitator protein [Arabidopsis thaliana] &gt;gi|330255308|gb|AEC10402.1| major faci…
GSBRNA2T00002197001	BnaC04g03580D	chrC04:2552023-2554393	-	0.30187	-	AT2G44270.1	gi|145360979|ref|NP_181956.2|	ROL5, repressor of LRX1 [Arabidopsis thaliana] &gt;gi|226711456|sp|O64862.2|CTU1_ARATH RecName: Full=Cytoplasmic tRNA 2-thiolation protein 1; AltName: Full=Cytoplasmic tRNA adenylyltransferase 1 &gt;gi|26449617|dbj|BAC41934.1| unknown protein [Arabidopsis thaliana] &gt;gi|30725380|gb|AAP37712.1| At2g44270 [Arabidopsis thaliana] &gt;gi|330255305|gb|AEC10399.1| ROL5, repressor of LRX1 [Arabidopsis …
GSBRNA2T00002202001	BnaC04g03540D	chrC04:2532989-2535228	0.213506	0.190997	-	AT2G44220.1	gi|186507975|ref|NP_181951.3|	uncharacterized protein [Arabidopsis thaliana] &gt;gi|330255299|gb|AEC10393.1| uncharacterized protein AT2G44220 [Arabidopsis thaliana]
GSBRNA2T00002211001	BnaC04g03470D	chrC04:2464302-2464952	-	0.487769	-	AT2G44230.1	gi|590613151|ref|XP_007022584.1|	Uncharacterized protein TCM_033363 [Theobroma cacao] &gt;gi|508722212|gb|EOY14109.1| Uncharacterized protein TCM_033363 [Theobroma cacao]
GSBRNA2T00002227001	BnaC04g03350D	chrC04:2372773-2374402	-	2.7375	-	AT2G44120.2	gi|30689617|ref|NP_850410.1|	60S ribosomal protein L7-3 [Arabidopsis thaliana] &gt;gi|38503416|sp|P60039.1|RL73_ARATH RecName: Full=60S ribosomal protein L7-3 &gt;gi|17386142|gb|AAL38617.1|AF446884_1 At2g44120/F6E13.25 [Arabidopsis thaliana] &gt;gi|15450713|gb|AAK96628.1| At2g44120/F6E13.25 [Arabidopsis thaliana] &gt;gi|17473920|gb|AAL38372.1| 60S ribosomal protein L7 [Arabidopsis thaliana] &gt;gi|20148291|gb|AAM10036.1| 60S…
GSBRNA2T00002259001	BnaC04g03070D	chrC04:2244209-2247349	-	2.89722	-	AT2G43770.1	gi|297828095|ref|XP_002881930.1|	transducin family protein [Arabidopsis lyrata subsp. lyrata] &gt;gi|297327769|gb|EFH58189.1| transducin family protein [Arabidopsis lyrata subsp. lyrata]
GSBRNA2T00002269001	BnaC04g02990D	chrC04:2119106-2119732	-	2.95448	-	AT2G43510.1	gi|85539361|emb|CAJ44305.1|	rapeseed putative trypsin inhibitor 1 [Brassica napus]
GSBRNA2T00002270001	BnaC04g02980D	chrC04:2115456-2118921	-	0.389112	-	AT2G43500.2	gi|297824333|ref|XP_002880049.1|	RWP-RK domain-containing protein [Arabidopsis lyrata subsp. lyrata] &gt;gi|297325888|gb|EFH56308.1| RWP-RK domain-containing protein [Arabidopsis lyrata subsp. lyrata]
GSBRNA2T00002275001	BnaC04g02930D	chrC04:2087148-2088147	-	2.75364	-	AT3G59540.1	gi|502078539|ref|XP_004485978.1|	PREDICTED: 60S ribosomal protein L38-like [Cicer arietinum]
GSBRNA2T00002298001	BnaC04g02760D	chrC04:1988214-1992126	-	3.48858	5.65776	AT2G43150.1	-	-
GSBRNA2T00002303001	BnaC04g02750D	chrC04:1962366-1966518	-	3.26583	-	AT2G43140.2	gi|334184893|ref|NP_001189738.1|	transcription factor bHLH129 [Arabidopsis thaliana] &gt;gi|330255120|gb|AEC10214.1| transcription factor bHLH129 [Arabidopsis thaliana]
GSBRNA2T00002397001	BnaC03g30820D	chrC03:18778275-18779985	-	2.31856	-	AT4G02620.1	gi|15235431|ref|NP_192171.1|	V-type proton ATPase subunit F [Arabidopsis thaliana] &gt;gi|12585530|sp|Q9ZQX4.1|VATF_ARATH RecName: Full=V-type proton ATPase subunit F; Short=V-ATPase subunit F; AltName: Full=V-ATPase 14 kDa subunit; AltName: Full=Vacuolar H(+)-ATPase subunit F; AltName: Full=Vacuolar proton pump subunit F &gt;gi|3892056|gb|AAC78269.1| putative vacuolar ATPase [Arabidopsis thaliana] &gt;gi|7269022|emb|CAB8075…
GSBRNA2T00002404001	BnaC03g30880D	chrC03:18811332-18819735	-	2.45239	-	AT4G02520.1	gi|31790099|gb|AAP58394.1|	glutathione S-transferase 4 [Brassica juncea]
GSBRNA2T00002415001	BnaC03g30940D	chrC03:18864479-18867134	-	0.441636	-	AT2G37710.1	gi|15224347|ref|NP_181307.1|	receptor lectin kinase [Arabidopsis thaliana] &gt;gi|75318718|sp|O80939.1|LRK41_ARATH RecName: Full=L-type lectin-domain containing receptor kinase IV.1; Short=Arabidopsis thaliana lectin-receptor kinase e; Short=AthlecRK-e; Short=LecRK-IV.1; AltName: Full=Lectin Receptor Kinase 1; Flags: Precursor &gt;gi|3236253|gb|AAC23641.1| putative receptor-like protein kinase [Arabidopsis thaliana] &gt;gi|2…
GSBRNA2T00002421001	BnaC03g30980D	chrC03:18943100-18944148	-	3.83958	-	AT4G02370.1	gi|21554037|gb|AAM63118.1|	unknown [Arabidopsis thaliana]
GSBRNA2T00002534001	BnaA01g23220D	chrA01:15617293-15619886	-	2.43056	-	AT3G24040.1	gi|297831228|ref|XP_002883496.1|	glycosyltransferase family 14 protein [Arabidopsis lyrata subsp. lyrata] &gt;gi|297329336|gb|EFH59755.1| glycosyltransferase family 14 protein [Arabidopsis lyrata subsp. lyrata]
GSBRNA2T00002544001	BnaA01g23290D	chrA01:15664780-15665809	-	12.1485	-	AT3G24070.1	gi|297791947|ref|XP_002863858.1|	predicted protein [Arabidopsis lyrata subsp. lyrata] &gt;gi|297309693|gb|EFH40117.1| predicted protein [Arabidopsis lyrata subsp. lyrata]
GSBRNA2T00002546001	BnaA01g23310D	chrA01:15676532-15677428	-	3.41911	-	-	gi|449442381|ref|XP_004138960.1|	PREDICTED: uncharacterized protein LOC101214231 [Cucumis sativus] &gt;gi|449526243|ref|XP_004170123.1| PREDICTED: uncharacterized protein LOC101231850 [Cucumis sativus]
GSBRNA2T00002566001	BnaA01g23420D	chrA01:15782041-15786164	-	0.476038	-	AT3G24190.1	gi|297835458|ref|XP_002885611.1|	ABC1 family protein [Arabidopsis lyrata subsp. lyrata] &gt;gi|297331451|gb|EFH61870.1| ABC1 family protein [Arabidopsis lyrata subsp. lyrata]
GSBRNA2T00002579001	BnaA01g23480D	chrA01:15848337-15850113	-	2.369	-	AT3G23820.1	gi|15229524|ref|NP_189024.1|	UDP-D-glucuronate 4-epimerase 6 [Arabidopsis thaliana] &gt;gi|75311206|sp|Q9LIS3.1|GAE6_ARATH RecName: Full=UDP-glucuronate 4-epimerase 6; AltName: Full=UDP-glucuronic acid epimerase 6; Short=AtUGlcAE2 &gt;gi|13877895|gb|AAK44025.1|AF370210_1 putative NAD dependent epimerase [Arabidopsis thaliana] &gt;gi|9294651|dbj|BAB03000.1| nucleotide sugar epimerase-like protein [Arabidopsis thaliana] &gt;gi…
GSBRNA2T00002582001	BnaA01g23510D	chrA01:15883460-15885750	-	3.08222	-	AT3G23810.1	gi|15229522|ref|NP_189023.1|	adenosylhomocysteinase 2 [Arabidopsis thaliana] &gt;gi|61216850|sp|Q9LK36.1|SAHH2_ARATH RecName: Full=Adenosylhomocysteinase 2; Short=AdoHcyase 2; AltName: Full=S-adenosyl-L-homocysteine hydrolase 1; AltName: Full=SAH hydrolase 2 &gt;gi|9293955|dbj|BAB01858.1| S-adenosyl L-homocystein hydrolase [Arabidopsis thaliana] &gt;gi|16649037|gb|AAL24370.1| S-adenosyl L-homocystein hydrolase [Arabidopsis t…
GSBRNA2T00002586001	BnaA01g23550D	chrA01:15912392-15913469	-	3.79645	-	AT2G31670.1	gi|15225120|ref|NP_180725.1|	Stress responsive alpha-beta barrel domain protein [Arabidopsis thaliana] &gt;gi|4582460|gb|AAD24844.1| unknown protein [Arabidopsis thaliana] &gt;gi|38603876|gb|AAR24683.1| At2g31670 [Arabidopsis thaliana] &gt;gi|38638692|gb|AAR25640.1| At2g31670 [Arabidopsis thaliana] &gt;gi|330253477|gb|AEC08571.1| Stress responsive alpha-beta barrel domain protein [Arabidopsis thaliana]
GSBRNA2T00002612001	BnaA01g23690D	chrA01:16102133-16102565	-	3.25787	-	AT3G23605.1	gi|21594539|gb|AAM66019.1|	unknown [Arabidopsis thaliana]
GSBRNA2T00002629001	BnaA01g23800D	chrA01:16166226-16169774	-	0.382923	-	AT3G23540.1	gi|79415968|ref|NP_188996.2|	alpha/beta-Hydrolases superfamily protein [Arabidopsis thaliana] &gt;gi|46931354|gb|AAT06481.1| At3g23540 [Arabidopsis thaliana] &gt;gi|332643253|gb|AEE76774.1| alpha/beta-Hydrolases superfamily protein [Arabidopsis thaliana]
GSBRNA2T00002640001	BnaA01g23850D	chrA01:16274626-16279656	-	2.29421	-	AT4G14320.1	gi|15281775|gb|AAK94425.1|AF398144_1	60S ribosomal protein L144 [Brassica rapa subsp. pekinensis]
GSBRNA2T00002662001	BnaC05g01630D	chrC05:841241-844176	-	0.302643	-	AT1G03010.1	gi|297843100|ref|XP_002889431.1|	phototropic-responsive NPH3 family protein [Arabidopsis lyrata subsp. lyrata] &gt;gi|297335273|gb|EFH65690.1| phototropic-responsive NPH3 family protein [Arabidopsis lyrata subsp. lyrata]
GSBRNA2T00002680001	BnaC05g01790D	chrC05:902942-904516	-	-	2.40889	AT1G03210.1	gi|15218739|ref|NP_171820.1|	Phenazine biosynthesis PhzC/PhzF protein [Arabidopsis thaliana] &gt;gi|12083232|gb|AAG48775.1|AF332412_1 unknown protein [Arabidopsis thaliana] &gt;gi|3850584|gb|AAC72124.1| ESTs gb|H37641 and gb|AA651422 come from this gene [Arabidopsis thaliana] &gt;gi|332189424|gb|AEE27545.1| Phenazine biosynthesis PhzC/PhzF protein [Arabidopsis thaliana]
GSBRNA2T00002687001	BnaC05g01860D	chrC05:916484-919976	-	0.481661	-	AT1G03280.1	gi|297843136|ref|XP_002889449.1|	transcription initiation factor IIE alpha subunit family protein [Arabidopsis lyrata subsp. lyrata] &gt;gi|297335291|gb|EFH65708.1| transcription initiation factor IIE alpha subunit family protein [Arabidopsis lyrata subsp. lyrata]
GSBRNA2T00002688001	BnaC05g01870D	chrC05:920212-922633	-	0.490809	-	AT1G03290.2	gi|15218768|ref|NP_171828.1|	uncharacterized protein [Arabidopsis thaliana] &gt;gi|334182264|ref|NP_001184898.1| uncharacterized protein [Arabidopsis thaliana] &gt;gi|3850585|gb|AAC72125.1| ESTs gb|H36966, gb|R65511, gb|T42324 and gb|T20569 come from this gene [Arabidopsis thaliana] &gt;gi|332189433|gb|AEE27554.1| uncharacterized protein AT1G03290 [Arabidopsis thaliana] &gt;gi|332189434|gb|AEE27555.1| uncharacterized protein…
GSBRNA2T00002693001	BnaC05g01920D	chrC05:933341-938207	-	0.475699	-	AT1G03380.1	gi|240253994|ref|NP_171837.7|	autophagy 18G-like protein [Arabidopsis thaliana] &gt;gi|75328844|sp|Q8GUL1.1|AT18G_ARATH RecName: Full=Autophagy-related protein 18g; Short=AtATG18g &gt;gi|27311609|gb|AAO00770.1| Unknown protein [Arabidopsis thaliana] &gt;gi|332189445|gb|AEE27566.1| autophagy 18G-like protein [Arabidopsis thaliana]
GSBRNA2T00002723001	BnaC05g02180D	chrC05:1041650-1048572	-	3.43143	-	AT1G03910.1	gi|334182281|ref|NP_001184904.1|	uncharacterized protein [Arabidopsis thaliana] &gt;gi|332189512|gb|AEE27633.1| uncharacterized protein AT1G03910 [Arabidopsis thaliana]
GSBRNA2T00002729001	BnaC05g02230D	chrC05:1064383-1065100	-	2.01727	-	AT1G04000.1	gi|18379205|ref|NP_563697.1|	uncharacterized protein [Arabidopsis thaliana] &gt;gi|4204289|gb|AAD10670.1| Unknown protein [Arabidopsis thaliana] &gt;gi|28393054|gb|AAO41961.1| unknown protein [Arabidopsis thaliana] &gt;gi|28827338|gb|AAO50513.1| unknown protein [Arabidopsis thaliana] &gt;gi|332189523|gb|AEE27644.1| uncharacterized protein AT1G04000 [Arabidopsis thaliana]
GSBRNA2T00002731001	BnaC05g02250D	chrC05:1072414-1072705	-	3.74374	-	AT1G04070.1	gi|18379228|ref|NP_563699.1|	translocase of outer membrane 22-I [Arabidopsis thaliana] &gt;gi|75099064|sp|O64497.1|TOM91_ARATH RecName: Full=Mitochondrial import receptor subunit TOM9-1; AltName: Full=Mitochondrial import receptor subunit TOM22 homolog 1; AltName: Full=Translocase of outer membrane 22 kDa subunit homolog 1; AltName: Full=Translocase of outer membrane 9 kDa subunit TOM9-1 &gt;gi|3142296|gb|AAC16747.1| Contain…
GSBRNA2T00002744001	BnaC05g02380D	chrC05:1167016-1168322	-	3.97763	-	AT1G04270.1	gi|15219697|ref|NP_171923.1|	40S ribosomal protein S15-1 [Arabidopsis thaliana] &gt;gi|730645|sp|Q08112.1|RS151_ARATH RecName: Full=40S ribosomal protein S15-1 &gt;gi|313152|emb|CAA80679.1| ribosomal protein S15 [Arabidopsis thaliana] &gt;gi|313188|emb|CAA80681.1| ribosomal protein S15 [Arabidopsis thaliana] &gt;gi|1903366|gb|AAB70449.1| Strong similarity to Oryza 40S ribosomal protein S15. ESTs gb|R29788,gb|ATTS0365 come fr…
GSBRNA2T00002747001	BnaC05g02410D	chrC05:1175485-1180459	-	0.492235	-	AT1G04300.1	gi|145335077|ref|NP_171926.3|	MATH domain-containing protein [Arabidopsis thaliana] &gt;gi|332189559|gb|AEE27680.1| MATH domain-containing protein [Arabidopsis thaliana]
GSBRNA2T00002749001	BnaC05g02430D	chrC05:1187212-1188707	-	3.28326	-	AT1G04340.1	gi|15219714|ref|NP_171929.1|	HR-like lesion-inducing protein-like protein [Arabidopsis thaliana] &gt;gi|2341039|gb|AAB70443.1| Similar to Nicotiana lesion-inducing ORF (gb|U66269) [Arabidopsis thaliana] &gt;gi|17979509|gb|AAL50090.1| At1g04340/F19P19_23 [Arabidopsis thaliana] &gt;gi|20147297|gb|AAM10362.1| At1g04340/F19P19_23 [Arabidopsis thaliana] &gt;gi|332189565|gb|AEE27686.1| HR-like lesion-inducing protein-like protein …
GSBRNA2T00002750001	BnaC05g02440D	chrC05:1191585-1193903	0.270053	5.43359	-	AT1G04350.1	gi|15219715|ref|NP_171930.1|	1-aminocyclopropane-1-carboxylate oxidase-like 6 [Arabidopsis thaliana] &gt;gi|75220513|sp|P93824.1|ACCH6_ARATH RecName: Full=1-aminocyclopropane-1-carboxylate oxidase homolog 6 &gt;gi|1903360|gb|AAB70442.1| Similar to Arabidopsis 2A6 (gb|X83096). EST gb|T76913 comes from this gene [Arabidopsis thaliana] &gt;gi|15292975|gb|AAK93598.1| putative 1-aminocyclopropane-1-carboxylate oxidase [Arabidopsi…
GSBRNA2T00002757001	BnaC05g02500D	chrC05:1226947-1229093	-	0.468604	-	AT1G04390.1	gi|15219719|ref|NP_171934.1|	BTB/POZ domain-containing protein [Arabidopsis thaliana] &gt;gi|332189570|gb|AEE27691.1| BTB/POZ domain-containing protein [Arabidopsis thaliana]
GSBRNA2T00002760001	BnaC05g02530D	chrC05:1234363-1236811	-	2.98516	-	AT1G04410.1	gi|433335660|gb|AGB34187.1|	malate dehydrogenase [Brassica oleracea]
GSBRNA2T00002763001	BnaC05g02560D	chrC05:1245831-1249141	-	0.482472	-	AT1G04440.1	gi|15219733|ref|NP_171939.1|	casein kinase like 13 [Arabidopsis thaliana] &gt;gi|53749194|gb|AAU90082.1| At1g04440 [Arabidopsis thaliana] &gt;gi|62996994|gb|AAY24541.1| casein kinase 1-like protein 13 [Arabidopsis thaliana] &gt;gi|63003760|gb|AAY25409.1| At1g04440 [Arabidopsis thaliana] &gt;gi|332189577|gb|AEE27698.1| casein kinase like 13 [Arabidopsis thaliana]
GSBRNA2T00002765001	BnaC05g02580D	chrC05:1256075-1257331	-	3.62432	-	AT3G04400.1	gi|21618149|gb|AAM67199.1|	putative 60S ribosomal protein L17 [Arabidopsis thaliana]
GSBRNA2T00002774001	BnaC05g02670D	chrC05:1284385-1286938	-	0.473545	-	AT1G04555.1	gi|145323736|ref|NP_001077457.1|	uncharacterized protein [Arabidopsis thaliana] &gt;gi|98961851|gb|ABF59255.1| unknown protein [Arabidopsis thaliana] &gt;gi|332189593|gb|AEE27714.1| uncharacterized protein AT1G04555 [Arabidopsis thaliana]
GSBRNA2T00002807001	BnaC05g02950D	chrC05:1414782-1416258	-	2.96392	-	AT1G04940.1	gi|145335109|ref|NP_171986.3|	protein TIC 20 [Arabidopsis thaliana] &gt;gi|75151589|sp|Q8GZ79.1|TI201_ARATH RecName: Full=Protein TIC 20-I, chloroplastic; AltName: Full=Translocon at the inner envelope membrane of chloroplasts 20-I; Short=AtTIC20-I; Flags: Precursor &gt;gi|26449432|dbj|BAC41843.1| unknown protein [Arabidopsis thaliana] &gt;gi|332189644|gb|AEE27765.1| protein TIC 20 [Arabidopsis thaliana]
GSBRNA2T00002810001	BnaC05g02980D	chrC05:1424461-1426002	-	2.84954	-	AT5G42130.1	gi|297791867|ref|XP_002863818.1|	mitochondrial substrate carrier family protein [Arabidopsis lyrata subsp. lyrata] &gt;gi|297309653|gb|EFH40077.1| mitochondrial substrate carrier family protein [Arabidopsis lyrata subsp. lyrata]
GSBRNA2T00002819001	BnaC05g03070D	chrC05:1470783-1475934	-	0.430761	0.345651	AT2G33060.1	gi|357438989|ref|XP_003589771.1|	LRR-kinase protein [Medicago truncatula] &gt;gi|355478819|gb|AES60022.1| LRR-kinase protein [Medicago truncatula]
GSBRNA2T00002878001	BnaC09g30600D	chrC09:33581742-33585134	-	0.42812	-	AT5G54200.1	gi|15239575|ref|NP_200231.1|	transducin/WD40 domain-containing protein [Arabidopsis thaliana] &gt;gi|10178169|dbj|BAB11582.1| unnamed protein product [Arabidopsis thaliana] &gt;gi|332009083|gb|AED96466.1| transducin/WD40 domain-containing protein [Arabidopsis thaliana]
GSBRNA2T00002884001	BnaC09g30630D	chrC09:33625800-33632938	-	0.482179	-	AT5G54250.2	gi|15239581|ref|NP_200236.1|	cyclic nucleotide-gated ion channel 4 [Arabidopsis thaliana] &gt;gi|30696428|ref|NP_851188.1| cyclic nucleotide-gated ion channel 4 [Arabidopsis thaliana] &gt;gi|38503128|sp|Q94AS9.2|CNGC4_ARATH RecName: Full=Cyclic nucleotide-gated ion channel 4; Short=AtCNGC4; AltName: Full=Cyclic nucleotide- and calmodulin-regulated ion channel 4; Short=AtHLM1 &gt;gi|4581203|emb|CAB40129.1| cyclic nucleotide a…
GSBRNA2T00002911001	BnaC09g30770D	chrC09:33778826-33786415	-	0.473647	-	AT5G54440.1	gi|240256444|ref|NP_200255.5|	putative TRAPPII tethering factor [Arabidopsis thaliana] &gt;gi|332009113|gb|AED96496.1| putative TRAPPII tethering factor [Arabidopsis thaliana]
GSBRNA2T00002930001	BnaC09g30900D	chrC09:33928911-33931855	-	-	3.1705	AT5G54590.2	gi|297792925|ref|XP_002864347.1|	kinase family protein [Arabidopsis lyrata subsp. lyrata] &gt;gi|297310182|gb|EFH40606.1| kinase family protein [Arabidopsis lyrata subsp. lyrata]
GSBRNA2T00002931001	BnaC09g30910D	chrC09:33932023-33933269	-	0.424716	-	AT5G54600.1	gi|297792927|ref|XP_002864348.1|	50S ribosomal protein L24, chloroplast [Arabidopsis lyrata subsp. lyrata] &gt;gi|297310183|gb|EFH40607.1| 50S ribosomal protein L24, chloroplast [Arabidopsis lyrata subsp. lyrata]
GSBRNA2T00002934001	BnaC09g30920D	chrC09:33960772-33962721	-	0.393611	0.484357	AT5G15260.1	gi|297811667|ref|XP_002873717.1|	structural constituent of ribosome [Arabidopsis lyrata subsp. lyrata] &gt;gi|297319554|gb|EFH49976.1| structural constituent of ribosome [Arabidopsis lyrata subsp. lyrata]
GSBRNA2T00002956001	BnaA06g39820D	chrA06_random:1765813-1766681	-	5.06667	-	AT2G03690.1	gi|297818016|ref|XP_002876891.1|	predicted protein [Arabidopsis lyrata subsp. lyrata] &gt;gi|297322729|gb|EFH53150.1| predicted protein [Arabidopsis lyrata subsp. lyrata]
GSBRNA2T00002991001	BnaA03g07070D	chrA03:3128672-3129430	-	2.28286	-	AT5G18390.1	gi|297807861|ref|XP_002871814.1|	pentatricopeptide repeat-containing protein [Arabidopsis lyrata subsp. lyrata] &gt;gi|297317651|gb|EFH48073.1| pentatricopeptide repeat-containing protein [Arabidopsis lyrata subsp. lyrata]
GSBRNA2T00002992001	BnaA03g07060D	chrA03:3127695-3128404	-	5.48598	-	AT5G18380.1	gi|297812013|ref|XP_002873890.1|	40S ribosomal protein S16 [Arabidopsis lyrata subsp. lyrata] &gt;gi|297319727|gb|EFH50149.1| 40S ribosomal protein S16 [Arabidopsis lyrata subsp. lyrata]
GSBRNA2T00002995001	BnaA03g07030D	chrA03:3112443-3114893	-	0.356158	-	AT5G18320.1	gi|227438171|gb|ACP30575.1|	disease resistance protein [Brassica rapa subsp. pekinensis]
GSBRNA2T00003004001	BnaA03g06950D	chrA03:3073695-3078133	-	0.461467	-	AT5G18190.1	gi|15238765|ref|NP_197320.1|	protein kinase [Arabidopsis thaliana] &gt;gi|9758901|dbj|BAB09477.1| casein kinase-like protein [Arabidopsis thaliana] &gt;gi|332005134|gb|AED92517.1| protein kinase [Arabidopsis thaliana]
GSBRNA2T00003006001	BnaA03g06930D	chrA03:3070478-3071782	-	3.0047	-	AT3G03920.1	gi|573962800|ref|XP_006663547.1|	PREDICTED: putative H/ACA ribonucleoprotein complex subunit 1-like protein 1-like, partial [Oryza brachyantha]
GSBRNA2T00003010001	BnaC03g77720D	chrC03_random:6115952-6117021	-	2.28566	-	AT1G51090.1	gi|15223738|ref|NP_175520.1|	uncharacterized protein [Arabidopsis thaliana] &gt;gi|12320782|gb|AAG50537.1|AC079828_8 proline-rich protein, putative [Arabidopsis thaliana] &gt;gi|14334848|gb|AAK59602.1| putative proline-rich protein [Arabidopsis thaliana] &gt;gi|17065592|gb|AAL33774.1| putative proline-rich protein [Arabidopsis thaliana] &gt;gi|332194500|gb|AEE32621.1| uncharacterized protein AT1G51090 [Arabidopsis thaliana]
GSBRNA2T00003026001	BnaCnng20380D	chrCnn_random:19122995-19124418	-	2.71107	-	AT2G27030.3	gi|30683369|ref|NP_850097.1|	calmodulin 5 [Arabidopsis thaliana] &gt;gi|330252831|gb|AEC07925.1| calmodulin 5 [Arabidopsis thaliana]
GSBRNA2T00003075001	BnaA10g11680D	chrA10:9819216-9823026	-	0.481938	-	AT5G57800.1	gi|30696940|ref|NP_200588.2|	protein ECERIFERUM 3 [Arabidopsis thaliana] &gt;gi|75151993|sp|Q8H1Z0.1|CER3_ARATH RecName: Full=Protein ECERIFERUM 3; AltName: Full=Protein FACELESS POLLEN 1; AltName: Full=Protein WAX2; AltName: Full=Protein YORE-YORE &gt;gi|22900949|gb|AAN06975.1| cuticle protein [Arabidopsis thaliana] &gt;gi|37051339|dbj|BAC81644.1| YORE-YORE protein [Arabidopsis thaliana] &gt;gi|40714041|dbj|BAD06945.1| face…
GSBRNA2T00003129001	BnaCnng20570D	chrCnn_random:19361570-19362281	-	2.74796	-	AT5G04340.1	gi|114437173|gb|ABI74691.1|	C2H2 zinc finger protein [Brassica carinata]
GSBRNA2T00003160001	BnaAnng33580D	chrAnn_random:38275434-38276526	0.441431	-	5.79213	AT1G65680.1	gi|506484988|gb|AGM16367.1|	beta-expansin protein 2 [Brassica rapa]
GSBRNA2T00003189001	BnaA04g27220D	chrA04_random:653-2036	0.243473	-	0.448374	AT3G62720.2	gi|15228843|ref|NP_191831.1|	xyloglucan 6-xylosyltransferase [Arabidopsis thaliana] &gt;gi|79316129|ref|NP_001030917.1| xyloglucan 6-xylosyltransferase [Arabidopsis thaliana] &gt;gi|46577293|sp|Q9LZJ3.1|XT1_ARATH RecName: Full=Xyloglucan 6-xylosyltransferase; Short=AtXT1 &gt;gi|15983426|gb|AAL11581.1|AF424587_1 AT3g62720/F26K9_150 [Arabidopsis thaliana] &gt;gi|7362752|emb|CAB83122.1| alpha galactosyltransferase-like protein …
GSBRNA2T00003213001	BnaA10g03490D	chrA10:1802006-1804189	0.258162	-	-	AT1G05710.5	gi|30679403|ref|NP_849597.1|	basic helix-loop-helix domain-containing protein [Arabidopsis thaliana] &gt;gi|18252857|gb|AAL62355.1| unknown protein [Arabidopsis thaliana] &gt;gi|30102896|gb|AAP21366.1| At1g05710 [Arabidopsis thaliana] &gt;gi|332189760|gb|AEE27881.1| basic helix-loop-helix domain-containing protein [Arabidopsis thaliana]
GSBRNA2T00003222001	BnaCnng20680D	chrCnn_random:19431604-19433200	-	2.47778	-	AT1G20300.1	gi|297844992|ref|XP_002890377.1|	pentatricopeptide repeat-containing protein [Arabidopsis lyrata subsp. lyrata] &gt;gi|297336219|gb|EFH66636.1| pentatricopeptide repeat-containing protein [Arabidopsis lyrata subsp. lyrata]
GSBRNA2T00003237001	BnaCnng20770D	chrCnn_random:19476289-19477442	-	3.29739	-	AT1G20330.1	gi|15217917|ref|NP_173458.1|	24-methylenesterol C-methyltransferase 2 [Arabidopsis thaliana] &gt;gi|62900893|sp|Q39227.2|SMT2_ARATH RecName: Full=24-methylenesterol C-methyltransferase 2; Short=24-sterol C-methyltransferase 2; Short=Sterol-C-methyltransferase 2; AltName: Full=Protein COTYLEDON VASCULAR PATTERN 1 &gt;gi|9558593|gb|AAF88156.1|AC026234_7 Identical to 24-sterol C-methyltransferase from Arabidopsis thaliana gi|21…
GSBRNA2T00003249001	BnaC02g45730D	chrC02_random:1539203-1540517	-	3.19224	-	AT1G67350.2	gi|297838469|ref|XP_002887116.1|	F1N21.17 [Arabidopsis lyrata subsp. lyrata] &gt;gi|297332957|gb|EFH63375.1| F1N21.17 [Arabidopsis lyrata subsp. lyrata]
GSBRNA2T00003256001	BnaC02g45790D	chrC02_random:1559043-1560771	-	2.08842	-	AT1G67430.1	gi|15223501|ref|NP_174060.1|	60S ribosomal protein L17-1 [Arabidopsis thaliana] &gt;gi|27734446|sp|Q93VI3.1|RL171_ARATH RecName: Full=60S ribosomal protein L17-1 &gt;gi|16226209|gb|AAL16103.1|AF428271_1 At1g27400/F17L21_20 [Arabidopsis thaliana] &gt;gi|16226630|gb|AAL16218.1|AF428449_1 At1g27400/F17L21_20 [Arabidopsis thaliana] &gt;gi|14335140|gb|AAK59850.1| At1g27400/F17L21_20 [Arabidopsis thaliana] &gt;gi|18655347|gb|AAL76…
GSBRNA2T00003267001	BnaA04g28540D	chrA04_random:864949-867028	-	2.42366	-	AT2G29550.1	gi|297826349|ref|XP_002881057.1|	tubulin beta-7 chain [Arabidopsis lyrata subsp. lyrata] &gt;gi|297326896|gb|EFH57316.1| tubulin beta-7 chain [Arabidopsis lyrata subsp. lyrata]
GSBRNA2T00003328001	BnaA06g01280D	chrA06:817023-818933	-	0.361736	0.418761	AT1G54160.1	gi|584431971|gb|AHI94935.1|	transcription factor subunit NF-YA5A [Brassica napus]
GSBRNA2T00003340001	BnaA06g01390D	chrA06:858234-859784	4.21224	-	-	AT1G54040.2	gi|66734182|gb|AAY53488.1|	epithiospecifier protein [Brassica oleracea var. italica] &gt;gi|335999235|gb|AEH76907.1| epithiospecifier protein [Brassica napus]
GSBRNA2T00003346001	BnaA06g01430D	chrA06:890298-892911	-	-	4.61558	AT1G54020.2	gi|1769968|emb|CAA71238.1|	myrosinase-associated protein [Brassica napus]
GSBRNA2T00003354001	BnaA04g26960D	chrA04:19042744-19049906	-	0.405521	-	AT2G47240.2	gi|15226536|ref|NP_182246.1|	long chain acyl-CoA synthetase 1 [Arabidopsis thaliana] &gt;gi|79324939|ref|NP_001031554.1| long chain acyl-CoA synthetase 1 [Arabidopsis thaliana] &gt;gi|75097627|sp|O22898.1|LACS1_ARATH RecName: Full=Long chain acyl-CoA synthetase 1; AltName: Full=Protein ECERIFERUM 8 &gt;gi|20805863|gb|AAM28868.1|AF503751_1 long chain acyl-CoA synthetase 1 [Arabidopsis thaliana] &gt;gi|2275202|gb|AAB63824.1| p…
GSBRNA2T00003360001	BnaA04g27000D	chrA04:19063153-19071068	-	0.431339	-	AT2G47410.2	gi|297824835|ref|XP_002880300.1|	predicted protein [Arabidopsis lyrata subsp. lyrata] &gt;gi|297326139|gb|EFH56559.1| predicted protein [Arabidopsis lyrata subsp. lyrata]
GSBRNA2T00003440001	BnaAnng33700D	chrAnn_random:38448836-38451385	-	6.96561	4.34293	AT1G12600.1	gi|449452374|ref|XP_004143934.1|	PREDICTED: UDP-galactose/UDP-glucose transporter 2-like [Cucumis sativus] &gt;gi|449526419|ref|XP_004170211.1| PREDICTED: UDP-galactose/UDP-glucose transporter 2-like [Cucumis sativus]
GSBRNA2T00003455001	BnaAnng33740D	chrAnn_random:38483977-38485597	-	2.18095	-	AT5G03700.1	gi|15242845|ref|NP_195990.1|	D-mannose binding lectin protein with Apple-like carbohydrate-binding domain [Arabidopsis thaliana] &gt;gi|75181333|sp|Q9LZR8.1|Y5370_ARATH RecName: Full=PAN domain-containing protein At5g03700; Flags: Precursor &gt;gi|7340655|emb|CAB82935.1| S-receptor kinase-like protein [Arabidopsis thaliana] &gt;gi|332003261|gb|AED90644.1| D-mannose binding lectin protein with Apple-like carbohydrate-binding …
GSBRNA2T00003468001	BnaA09g54810D	chrA09_random:2816464-2818902	-	2.60516	-	AT3G55010.2	gi|15233161|ref|NP_191061.1|	phosphoribosylformylglycinamidine cyclo-ligase [Arabidopsis thaliana] &gt;gi|42572683|ref|NP_974437.1| phosphoribosylformylglycinamidine cyclo-ligase [Arabidopsis thaliana] &gt;gi|21264504|sp|Q05728.2|PUR5_ARATH RecName: Full=Phosphoribosylformylglycinamidine cyclo-ligase, chloroplastic; AltName: Full=AIR synthase; Short=AIRS; AltName: Full=Phosphoribosyl-aminoimidazole synthetase; Flags: Precurs…
GSBRNA2T00003494001	BnaA05g36700D	chrA05_random:2623267-2623492	-	2.06885	-	-	gi|9280233|dbj|BAB01723.1|	unnamed protein product [Arabidopsis thaliana]
GSBRNA2T00003496001	BnaA05g36720D	chrA05_random:2629714-2635986	-	0.406338	-	AT3G21290.1	gi|18402946|ref|NP_566681.1|	dentin sialophosphoprotein-like protein [Arabidopsis thaliana] &gt;gi|332642967|gb|AEE76488.1| dentin sialophosphoprotein-like protein [Arabidopsis thaliana]
GSBRNA2T00003531001	BnaC03g59130D	chrC03:48420719-48423223	-	2.53742	-	AT1G30120.1	gi|297851440|ref|XP_002893601.1|	pyruvate dehydrogenase E1 beta subunit [Arabidopsis lyrata subsp. lyrata] &gt;gi|297339443|gb|EFH69860.1| pyruvate dehydrogenase E1 beta subunit [Arabidopsis lyrata subsp. lyrata]
GSBRNA2T00003556001	BnaC03g77400D	chrC03_random:5909877-5911455	-	6.26823	-	AT4G31040.1	gi|51970586|dbj|BAD43985.1|	unknown protein [Arabidopsis thaliana]
GSBRNA2T00003557001	BnaC03g77410D	chrC03_random:5913348-5915149	-	2.20289	-	AT4G31020.1	gi|42567289|ref|NP_194831.3|	alpha/beta-Hydrolases superfamily protein [Arabidopsis thaliana] &gt;gi|42573099|ref|NP_974646.1| alpha/beta-Hydrolases superfamily protein [Arabidopsis thaliana] &gt;gi|28393521|gb|AAO42181.1| unknown protein [Arabidopsis thaliana] &gt;gi|28973543|gb|AAO64096.1| unknown protein [Arabidopsis thaliana] &gt;gi|332660447|gb|AEE85847.1| alpha/beta-Hydrolases superfamily protein [Arabidopsis thaliana]…
GSBRNA2T00003593001	BnaC06g43410D	chrC06_random:2854150-2855368	-	9.8576	-	AT1G69490.1	gi|21554255|gb|AAM63330.1|	NAC domain protein NAC2 [Arabidopsis thaliana]
GSBRNA2T00003614001	BnaC04g02360D	chrC04:1794016-1798234	0.35682	-	8.67353	AT2G42570.1	gi|18406003|ref|NP_565975.1|	protein trichome birefringence-like 39 [Arabidopsis thaliana] &gt;gi|75265896|sp|Q9SIN2.1|TBL39_ARATH RecName: Full=Protein trichome birefringence-like 39 &gt;gi|4559334|gb|AAD22996.1| expressed protein [Arabidopsis thaliana] &gt;gi|14334590|gb|AAK59473.1| unknown protein [Arabidopsis thaliana] &gt;gi|17104519|gb|AAL34148.1| unknown protein [Arabidopsis thaliana] &gt;gi|330255046|gb|AEC10140.1| p…
GSBRNA2T00003621001	BnaA05g33210D	chrA05:22574041-22577290	-	0.469137	-	AT3G02930.1	gi|15233020|ref|NP_186943.1|	uncharacterized protein [Arabidopsis thaliana] &gt;gi|75186537|sp|Q9M8T5.1|Y3293_ARATH RecName: Full=WEB family protein At3g02930, chloroplastic; Flags: Precursor &gt;gi|6728968|gb|AAF26966.1|AC018363_11 unknown protein [Arabidopsis thaliana] &gt;gi|332640360|gb|AEE73881.1| uncharacterized protein AT3G02930 [Arabidopsis thaliana]
GSBRNA2T00003627001	BnaA05g33250D	chrA05:22590121-22592347	-	7.46055	8.10456	AT3G02875.1	gi|297828746|ref|XP_002882255.1|	IAA amidohydrolase [Arabidopsis lyrata subsp. lyrata] &gt;gi|297328095|gb|EFH58514.1| IAA amidohydrolase [Arabidopsis lyrata subsp. lyrata]
GSBRNA2T00003629001	BnaA05g33270D	chrA05:22595710-22597861	-	0.394054	-	AT3G02860.1	gi|18396354|ref|NP_566185.1|	zinc finger protein [Arabidopsis thaliana] &gt;gi|124301160|gb|ABN04832.1| At3g02860 [Arabidopsis thaliana] &gt;gi|332640346|gb|AEE73867.1| zinc finger protein [Arabidopsis thaliana]
GSBRNA2T00003631001	BnaA05g33290D	chrA05:22602618-22603746	-	2.34652	-	AT3G02840.1	gi|18396341|ref|NP_566184.1|	uncharacterized protein [Arabidopsis thaliana] &gt;gi|6728978|gb|AAF26976.1|AC018363_21 unknown protein [Arabidopsis thaliana] &gt;gi|26452125|dbj|BAC43151.1| unknown protein [Arabidopsis thaliana] &gt;gi|27311855|gb|AAO00893.1| expressed protein [Arabidopsis thaliana] &gt;gi|30725622|gb|AAP37833.1| At3g02840 [Arabidopsis thaliana] &gt;gi|332640344|gb|AEE73865.1| uncharacterized protein AT3G02840…
GSBRNA2T00003640001	BnaA05g33360D	chrA05:22617920-22620119	-	4.73318	2.42247	AT3G02780.1	gi|7110585|gb|AAF36996.1|AF236092_1	isopentenyl pyrophosphate:dimethylallyl pyrophosphate isomerase [Brassica oleracea var. botrytis]
GSBRNA2T00003651001	BnaCnng68450D	chrCnn_random:68066531-68068714	-	0.370336	-	AT1G72830.1	gi|584431966|gb|AHI94933.1|	transcription factor subunit NF-YA3A.2 [Brassica napus]
GSBRNA2T00003658001	BnaAnng33760D	chrAnn_random:38507500-38509429	-	0.398234	-	AT2G19170.1	gi|184160091|gb|ACC68158.1|	putative subtilase family protein [Arabidopsis halleri subsp. halleri]
GSBRNA2T00003673001	BnaCnng68490D	chrCnn_random:68099820-68101967	-	2.1526	-	AT2G29990.1	gi|15227684|ref|NP_180560.1|	alternative NAD(P)H dehydrogenase 2 [Arabidopsis thaliana] &gt;gi|75318710|sp|O80874.1|NDA2_ARATH RecName: Full=Internal alternative NAD(P)H-ubiquinone oxidoreductase A2, mitochondrial; AltName: Full=Internal alternative NADH dehydrogenase NDA2; AltName: Full=NADH:ubiquinone reductase (non-electrogenic) NDA2; Flags: Precursor &gt;gi|3420052|gb|AAC31853.1| putative NADH dehydrogenase (ubiquinone o…
GSBRNA2T00003707001	BnaAnng33820D	chrAnn_random:38580888-38583564	-	0.218046	-	AT2G28310.3	gi|20466346|gb|AAM20490.1|	unknown protein [Arabidopsis thaliana] &gt;gi|25084100|gb|AAN72175.1| unknown protein [Arabidopsis thaliana]
GSBRNA2T00003724001	BnaC03g72920D	chrC03_random:1127791-1129285	-	0.478788	-	AT4G11890.1	gi|297809495|ref|XP_002872631.1|	predicted protein [Arabidopsis lyrata subsp. lyrata] &gt;gi|297318468|gb|EFH48890.1| predicted protein [Arabidopsis lyrata subsp. lyrata]
GSBRNA2T00003731001	BnaC03g72980D	chrC03_random:1159847-1162740	-	0.495841	-	AT4G11960.1	gi|42566515|ref|NP_192933.2|	PGR5-like protein 1B [Arabidopsis thaliana] &gt;gi|75151402|sp|Q8GYC7.1|PGL1B_ARATH RecName: Full=PGR5-like protein 1B, chloroplastic; AltName: Full=Ferredoxin-plastoquinone reductase 2; Flags: Precursor &gt;gi|26450517|dbj|BAC42372.1| unknown protein [Arabidopsis thaliana] &gt;gi|28950891|gb|AAO63369.1| At4g11960 [Arabidopsis thaliana] &gt;gi|332657674|gb|AEE83074.1| PGR5-like protein 1B [Arabid…
GSBRNA2T00003758001	BnaCnng20990D	chrCnn_random:19665947-19666579	-	3.93115	-	AT3G61460.1	gi|15233117|ref|NP_191705.1|	brassinosteroid-responsive RING-H2 [Arabidopsis thaliana] &gt;gi|297820998|ref|XP_002878382.1| brassinosteroid-responsive ring-H2 [Arabidopsis lyrata subsp. lyrata] &gt;gi|4689366|gb|AAD27870.1|AF134155_1 BRH1 RING finger protein [Arabidopsis thaliana] &gt;gi|6850837|emb|CAB71076.1| RING finger protein [Arabidopsis thaliana] &gt;gi|17644157|gb|AAL38776.1| putative RING finger protein [Arabidopsis…
GSBRNA2T00003836001	BnaC02g45800D	chrC02_random:1586958-1600856	-	0.308211	-	AT1G67560.1	gi|297838497|ref|XP_002887130.1|	lipoxygenase family protein [Arabidopsis lyrata subsp. lyrata] &gt;gi|297332971|gb|EFH63389.1| lipoxygenase family protein [Arabidopsis lyrata subsp. lyrata]
GSBRNA2T00003840001	BnaC02g45820D	chrC02_random:1609899-1614827	-	0.49035	-	AT1G67550.1	gi|15220459|ref|NP_176922.1|	urease [Arabidopsis thaliana] &gt;gi|75337549|sp|Q9SR52.1|UREA_ARATH RecName: Full=Urease; AltName: Full=Urea amidohydrolase &gt;gi|12324683|gb|AAG52306.1|AC011020_13 putative urease [Arabidopsis thaliana] &gt;gi|332196542|gb|AEE34663.1| urease [Arabidopsis thaliana]
GSBRNA2T00003849001	BnaC02g45900D	chrC02_random:1664448-1668460	-	0.444772	-	AT1G67530.2	gi|297838493|ref|XP_002887128.1|	armadillo/beta-catenin repeat family protein [Arabidopsis lyrata subsp. lyrata] &gt;gi|297332969|gb|EFH63387.1| armadillo/beta-catenin repeat family protein [Arabidopsis lyrata subsp. lyrata]
GSBRNA2T00003876001	BnaCnng21250D	chrCnn_random:19903880-19905815	-	3.83318	-	AT5G60870.1	gi|42568678|ref|NP_200895.2|	protein RCC1/UVR8/GEF-LIKE 3 [Arabidopsis thaliana] &gt;gi|10176914|dbj|BAB10107.1| unnamed protein product [Arabidopsis thaliana] &gt;gi|332010005|gb|AED97388.1| regulator of chromosome condensation repeat protein-like protein RUG3 [Arabidopsis thaliana]
GSBRNA2T00003960001	BnaC05g50870D	chrC05_random:1689614-1690834	-	2.74615	-	AT1G23550.1	gi|297845414|ref|XP_002890588.1|	predicted protein [Arabidopsis lyrata subsp. lyrata] &gt;gi|297336430|gb|EFH66847.1| predicted protein [Arabidopsis lyrata subsp. lyrata]
GSBRNA2T00003976001	BnaAnng10870D	chrAnn_random:12039464-12040797	-	0.350239	-	AT2G19110.1	gi|406047241|gb|AFS33099.1|	heavy metal ATPase transporter 3 [Camelina sativa]
GSBRNA2T00003978001	BnaAnng10890D	chrAnn_random:12046736-12049912	-	-	4.70898	AT4G30170.1	gi|297803016|ref|XP_002869392.1|	predicted protein [Arabidopsis lyrata subsp. lyrata] &gt;gi|297315228|gb|EFH45651.1| predicted protein [Arabidopsis lyrata subsp. lyrata]
GSBRNA2T00003998001	BnaC03g67050D	chrC03:56705711-56706978	-	2.29888	-	AT4G32680.1	gi|18418061|ref|NP_567900.1|	uncharacterized protein [Arabidopsis thaliana] &gt;gi|332660703|gb|AEE86103.1| uncharacterized protein AT4G32680 [Arabidopsis thaliana]
GSBRNA2T00004011001	BnaC02g46860D	chrC02_random:2733380-2733824	-	5.4069	-	AT4G17310.1	gi|21555575|gb|AAM63889.1|	unknown [Arabidopsis thaliana]
GSBRNA2T00004034001	BnaA05g36810D	chrA05_random:2705697-2707554	0.164815	-	-	AT3G19680.1	gi|18176372|gb|AAL60032.1|	unknown protein [Arabidopsis thaliana]
GSBRNA2T00004038001	BnaA05g36840D	chrA05_random:2725968-2734388	-	0.393261	-	AT3G19670.1	gi|240255367|ref|NP_188601.4|	pre-mRNA-processing protein 40B [Arabidopsis thaliana] &gt;gi|395406801|sp|F4JCC1.1|PR35B_ARATH RecName: Full=Pre-mRNA-processing protein 40B; AltName: Full=Mediator of RNA polymerase II transcription subunit 35b &gt;gi|332642753|gb|AEE76274.1| pre-mRNA-processing protein 40B [Arabidopsis thaliana]
GSBRNA2T00004056001	BnaA03g58970D	chrA03_random:2040927-2044512	-	0.447057	-	AT4G28530.1	gi|18417214|ref|NP_567811.1|	NAC domain containing protein 74 [Arabidopsis thaliana] &gt;gi|27311713|gb|AAO00822.1| NAM / CUC2 -like protein [Arabidopsis thaliana] &gt;gi|30984582|gb|AAP42754.1| At4g28530 [Arabidopsis thaliana] &gt;gi|332660101|gb|AEE85501.1| NAC domain containing protein 74 [Arabidopsis thaliana]
GSBRNA2T00004064001	BnaA09g52000D	chrA09_random:190659-192593	-	0.422918	0.274047	AT4G00780.1	gi|18411442|ref|NP_567187.1|	TRAF-like family protein [Arabidopsis thaliana] &gt;gi|17529102|gb|AAL38761.1| unknown protein [Arabidopsis thaliana] &gt;gi|20259121|gb|AAM14276.1| unknown protein [Arabidopsis thaliana] &gt;gi|332656535|gb|AEE81935.1| TRAF-like family protein [Arabidopsis thaliana]
GSBRNA2T00004066001	BnaA09g52020D	chrA09_random:203423-204494	-	6.43977	-	AT4G00810.2	gi|18411448|ref|NP_567190.1|	60S acidic ribosomal protein P1-2 [Arabidopsis thaliana] &gt;gi|30678744|ref|NP_849278.1| 60S acidic ribosomal protein P1-2 [Arabidopsis thaliana] &gt;gi|41019478|sp|O23095.2|RLA12_ARATH RecName: Full=60S acidic ribosomal protein P1-2 &gt;gi|13605597|gb|AAK32792.1|AF361624_1 AT4g00810/A_TM018A10_9 [Arabidopsis thaliana] &gt;gi|15777871|gb|AAL05896.1| AT4g00810/A_TM018A10_9 [Arabidopsis thaliana] …
GSBRNA2T00004069001	BnaA09g52050D	chrA09_random:211126-212172	-	2.47796	-	AT4G00860.1	gi|15236960|ref|NP_191995.1|	putative pathogenesis-related protein ATOZI1 [Arabidopsis thaliana] &gt;gi|790583|gb|AAA91976.1| mRNA corresponding to this gene accumulates in response to ozone stress and pathogen (bacterial) infection; putative pathogenesis-related protein [Arabidopsis thaliana] &gt;gi|2252869|gb|AAB62867.1| AT0ZI1 gene product [Arabidopsis thaliana] &gt;gi|7267425|emb|CAB80895.1| stress-induced protein OZI1 p…
GSBRNA2T00004091001	BnaA01g37130D	chrA01_random:2500821-2505226	-	0.308408	-	AT3G13670.1	gi|297829912|ref|XP_002882838.1|	kinase family protein [Arabidopsis lyrata subsp. lyrata] &gt;gi|297328678|gb|EFH59097.1| kinase family protein [Arabidopsis lyrata subsp. lyrata]
GSBRNA2T00004093001	BnaA01g37150D	chrA01_random:2514079-2517922	-	0.431288	-	AT3G13690.1	gi|15231330|ref|NP_187982.1|	protein kinase protein with adenine nucleotide alpha hydrolases-like domain-containing protein [Arabidopsis thaliana] &gt;gi|9294015|dbj|BAB01918.1| unnamed protein product [Arabidopsis thaliana] &gt;gi|332641878|gb|AEE75399.1| protein kinase protein with adenine nucleotide alpha hydrolases-like domain-containing protein [Arabidopsis thaliana]
GSBRNA2T00004095001	BnaA01g37160D	chrA01_random:2520527-2521313	-	4.52777	-	AT3G13720.1	gi|18400140|ref|NP_566461.1|	prenylated RAB acceptor 1.F3 [Arabidopsis thaliana] &gt;gi|75273356|sp|Q9LIC6.1|PR1F3_ARATH RecName: Full=PRA1 family protein F3; Short=AtPRA1.F3 &gt;gi|9294018|dbj|BAB01921.1| unnamed protein product [Arabidopsis thaliana] &gt;gi|28393547|gb|AAO42194.1| unknown protein [Arabidopsis thaliana] &gt;gi|28827282|gb|AAO50485.1| unknown protein [Arabidopsis thaliana] &gt;gi|332641882|gb|AEE75403.1| PRA…
GSBRNA2T00004096001	BnaA01g37170D	chrA01_random:2522873-2523762	-	2.98113	-	AT3G13720.1	gi|18400140|ref|NP_566461.1|	prenylated RAB acceptor 1.F3 [Arabidopsis thaliana] &gt;gi|75273356|sp|Q9LIC6.1|PR1F3_ARATH RecName: Full=PRA1 family protein F3; Short=AtPRA1.F3 &gt;gi|9294018|dbj|BAB01921.1| unnamed protein product [Arabidopsis thaliana] &gt;gi|28393547|gb|AAO42194.1| unknown protein [Arabidopsis thaliana] &gt;gi|28827282|gb|AAO50485.1| unknown protein [Arabidopsis thaliana] &gt;gi|332641882|gb|AEE75403.1| PRA…
GSBRNA2T00004148001	BnaAnng34020D	chrAnn_random:38768593-38769157	-	3.23464	-	AT3G12915.1	gi|32400836|gb|AAP80650.1|AF475129_1	elongation factor, partial [Triticum aestivum]
GSBRNA2T00004209001	BnaC05g49580D	chrC05_random:395727-397008	-	3.2543	-	AT3G24610.1	gi|75274333|sp|Q9LV41.1|FBK68_ARATH	RecName: Full=Putative F-box/kelch-repeat protein At3g24610 &gt;gi|9294057|dbj|BAB02014.1| unnamed protein product [Arabidopsis thaliana]
GSBRNA2T00004240001	BnaC02g44790D	chrC02_random:588262-588649	-	-	0.309829	AT5G53590.1	gi|297792735|ref|XP_002864252.1|	auxin-responsive family protein [Arabidopsis lyrata subsp. lyrata] &gt;gi|297310087|gb|EFH40511.1| auxin-responsive family protein [Arabidopsis lyrata subsp. lyrata]
GSBRNA2T00004277001	BnaC04g53170D	chrC04_random:746546-747978	-	4.29373	-	AT4G00100.1	gi|297814323|ref|XP_002875045.1|	ATRPS13A [Arabidopsis lyrata subsp. lyrata] &gt;gi|297320882|gb|EFH51304.1| ATRPS13A [Arabidopsis lyrata subsp. lyrata]
GSBRNA2T00004300001	BnaC03g15370D	chrC03:7659786-7661604	-	0.480329	-	AT3G21180.1	gi|9280219|dbj|BAB01709.1|	Ca2+-transporting ATPase [Arabidopsis thaliana]
GSBRNA2T00004302001	BnaC03g15390D	chrC03:7680398-7682107	-	2.86763	-	AT5G52840.1	gi|18423437|ref|NP_568778.1|	probable NADH dehydrogenase [ubiquinone] 1 alpha subcomplex subunit 5 [Arabidopsis thaliana] &gt;gi|25090853|sp|Q9FLX7.1|NDUA5_ARATH RecName: Full=Probable NADH dehydrogenase [ubiquinone] 1 alpha subcomplex subunit 5, mitochondrial; Flags: Precursor &gt;gi|10177098|dbj|BAB10432.1| unnamed protein product [Arabidopsis thaliana] &gt;gi|15809966|gb|AAL06910.1| AT5g52840/MXC20_6 [Arabidopsis thaliana…
GSBRNA2T00004308001	BnaC03g15440D	chrC03:7715374-7716995	-	6.39764	-	AT5G52650.1	gi|8953720|dbj|BAA98083.1|	unnamed protein product [Arabidopsis thaliana]
GSBRNA2T00004316001	BnaA03g56040D	chrA03_random:514148-515840	-	2.15467	-	AT5G20720.3	gi|3057150|gb|AAC14026.1|	chaperonin 10 [Arabidopsis thaliana]
GSBRNA2T00004328001	BnaA03g56130D	chrA03_random:562688-573292	-	0.432947	-	AT5G20490.1	gi|519882930|sp|F4K5J1.2|MYO17_ARATH	RecName: Full=Myosin-17; AltName: Full=Myosin XI K; Short=AtXIK &gt;gi|319827264|gb|ADV74830.1| myosin XI-K [Arabidopsis thaliana]
GSBRNA2T00004335001	BnaA03g56180D	chrA03_random:589552-593749	-	0.497031	-	AT1G65850.2	gi|227438175|gb|ACP30577.1|	disease resistance protein [Brassica rapa subsp. pekinensis]
GSBRNA2T00004403001	BnaCnng68890D	chrCnn_random:68657495-68660636	-	0.437017	-	AT2G20190.1	gi|42570286|ref|NP_849997.2|	CLIP-associated protein [Arabidopsis thaliana] &gt;gi|75247625|sp|Q8RWY6.1|CLASP_ARATH RecName: Full=CLIP-associated protein; Short=AtCLASP &gt;gi|20259452|gb|AAM13846.1| unknown protein [Arabidopsis thaliana] &gt;gi|330251886|gb|AEC06980.1| CLIP-associated protein [Arabidopsis thaliana]
GSBRNA2T00004476001	BnaC03g73600D	chrC03_random:1677170-1678904	-	0.466667	-	AT3G13120.2	gi|119720820|gb|ABL97980.1|	30S ribosomal protein S10-like [Brassica rapa]
GSBRNA2T00004496001	BnaC01g41020D	chrC01_random:240722-242688	0.38411	-	12.5141	AT4G19810.1	gi|297800072|ref|XP_002867920.1|	glycosyl hydrolase family 18 protein [Arabidopsis lyrata subsp. lyrata] &gt;gi|297313756|gb|EFH44179.1| glycosyl hydrolase family 18 protein [Arabidopsis lyrata subsp. lyrata]
GSBRNA2T00004517001	BnaAnng11060D	chrAnn_random:12144782-12145833	-	2.58642	-	AT3G18030.1	gi|15229569|ref|NP_188430.1|	phosphopantothenoylcysteine decarboxylase [Arabidopsis thaliana] &gt;gi|13124313|sp|Q9SWE5.1|HAL3A_ARATH RecName: Full=Phosphopantothenoylcysteine decarboxylase; Short=PPCDC; AltName: Full=Halotolerance protein Hal3a; Short=AtCoaC; Short=AtHal3a &gt;gi|10835869|pdb|1E20|A Chain A, The Fmn Binding Protein Athal3 &gt;gi|5802225|gb|AAD51616.1|AF166262_1 HAL3A protein [Arabidopsis thaliana] &gt;gi|11…
GSBRNA2T00004529001	BnaAnng11170D	chrAnn_random:12185092-12188979	-	0.435263	-	AT3G18390.1	gi|15229636|ref|NP_188468.1|	CRS1 / YhbY domain-containing protein EMB1865 [Arabidopsis thaliana] &gt;gi|11994102|dbj|BAB01105.1| unnamed protein product [Arabidopsis thaliana] &gt;gi|17380904|gb|AAL36264.1| unknown protein [Arabidopsis thaliana] &gt;gi|332642570|gb|AEE76091.1| CRS1 / YhbY (CRM) domain-containing protein [Arabidopsis thaliana]
GSBRNA2T00004531001	BnaA08g11760D	chrA08:10564809-10565164	-	3.46086	-	-	-	-
GSBRNA2T00004563001	BnaCnng21550D	chrCnn_random:20088472-20089423	-	2.30098	-	AT5G56170.1	gi|15241141|ref|NP_200428.1|	LORELEI-LIKE-GPI-ANCHORED PROTEIN 1 [Arabidopsis thaliana] &gt;gi|9758637|dbj|BAB09299.1| unnamed protein product [Arabidopsis thaliana] &gt;gi|23306374|gb|AAN17414.1| putative protein [Arabidopsis thaliana] &gt;gi|24899659|gb|AAN65044.1| putative protein [Arabidopsis thaliana] &gt;gi|332009346|gb|AED96729.1| LORELEI-LIKE-GPI-ANCHORED PROTEIN 1 [Arabidopsis thaliana]
GSBRNA2T00004621001	BnaCnng68980D	chrCnn_random:68734155-68736370	6.91649	-	-	AT5G56870.1	gi|222424809|dbj|BAH20357.1|	AT5G56870 [Arabidopsis thaliana]
GSBRNA2T00004628001	BnaAnng34290D	chrAnn_random:39056703-39058333	-	0.367916	-	AT5G62520.1	gi|15241862|ref|NP_201058.1|	probable inactive poly [ADP-ribose] polymerase SRO5 [Arabidopsis thaliana] &gt;gi|75171056|sp|Q9FJJ3.1|SRO5_ARATH RecName: Full=Probable inactive poly [ADP-ribose] polymerase SRO5; AltName: Full=Protein SIMILAR TO RCD ONE 5 &gt;gi|17386160|gb|AAL38626.1|AF446893_1 AT5g62520/K19B1_13 [Arabidopsis thaliana] &gt;gi|10178083|dbj|BAB11502.1| unnamed protein product [Arabidopsis thaliana] &gt;gi|154506…
GSBRNA2T00004670001	BnaC03g75640D	chrC03_random:4360337-4362335	-	2.00583	-	AT1G68140.3	gi|15221290|ref|NP_176981.1|	uncharacterized protein [Arabidopsis thaliana] &gt;gi|334183738|ref|NP_001185350.1| uncharacterized protein [Arabidopsis thaliana] &gt;gi|12324063|gb|AAG51991.1|AC012563_1 unknown protein; 3976-4980 [Arabidopsis thaliana] &gt;gi|17065000|gb|AAL32654.1| Unknown protein [Arabidopsis thaliana] &gt;gi|20260054|gb|AAM13374.1| unknown protein [Arabidopsis thaliana] &gt;gi|332196633|gb|AEE34754.1| uncha…
GSBRNA2T00004714001	BnaC06g42920D	chrC06_random:2448047-2449719	-	3.79371	-	AT3G61560.1	gi|42566117|ref|NP_191715.2|	reticulon-like protein B6 [Arabidopsis thaliana] &gt;gi|75120709|sp|Q6DBN4.1|RTNLF_ARATH RecName: Full=Reticulon-like protein B6; Short=AtRTNLB6 &gt;gi|50198812|gb|AAT70439.1| At3g61560 [Arabidopsis thaliana] &gt;gi|56381963|gb|AAV85700.1| At3g61560 [Arabidopsis thaliana] &gt;gi|332646701|gb|AEE80222.1| reticulon-like protein B6 [Arabidopsis thaliana]
GSBRNA2T00004720001	BnaA08g31310D	chrA08_random:1950405-1952497	-	2.60415	-	AT1G15140.1	gi|18394201|ref|NP_563963.1|	FAD/NAD(P)-binding oxidoreductase [Arabidopsis thaliana] &gt;gi|5103813|gb|AAD39643.1|AC007591_8 Contains a PF|00175 Oxidoreductase FAD/NADH-binding domain. ESTs gb|H76345 and gb|AA651465 come from this gene [Arabidopsis thaliana] &gt;gi|12744999|gb|AAK06879.1|AF344328_1 unknown protein [Arabidopsis thaliana] &gt;gi|15451092|gb|AAK96817.1| Unknown protein [Arabidopsis thaliana] &gt;gi|18377448|gb…
GSBRNA2T00004728001	BnaA08g31360D	chrA08_random:1972490-1973451	-	2.85134	-	AT1G14980.1	gi|5921735|sp|Q96539.1|CH10_BRANA	RecName: Full=10 kDa chaperonin; AltName: Full=Chaperonin 10; Short=CPN10; AltName: Full=Protein groES &gt;gi|1519241|gb|AAB07452.1| 10 kDa chaperonin [Brassica napus]
GSBRNA2T00004729001	BnaA08g31370D	chrA08_random:1973982-1974759	-	16.3136	-	AT1G14890.1	gi|186478498|ref|NP_563960.2|	plant invertase/pectin methylesterase inhibitor domain-containing protein [Arabidopsis thaliana] &gt;gi|332191118|gb|AEE29239.1| plant invertase/pectin methylesterase inhibitor domain-containing protein [Arabidopsis thaliana]
GSBRNA2T00004732001	BnaA08g31400D	chrA08_random:1982254-1984467	-	3.74815	-	AT1G14810.1	gi|15223910|ref|NP_172934.1|	aspartate semialdehyde dehydrogenase [Arabidopsis thaliana] &gt;gi|17979524|gb|AAL50097.1| At1g14810/F10B6_6 [Arabidopsis thaliana] &gt;gi|20856224|gb|AAM26654.1| At1g14810/F10B6_6 [Arabidopsis thaliana] &gt;gi|21536731|gb|AAM61063.1| aspartate-semialdehyde dehydrogenase, putative [Arabidopsis thaliana] &gt;gi|332191107|gb|AEE29228.1| aspartate semialdehyde dehydrogenase [Arabidopsis thaliana]
GSBRNA2T00004754001	BnaC08g48080D	chrC08_random:3108890-3110284	-	2.99588	2.7334	-	gi|255570106|ref|XP_002526015.1|	conserved hypothetical protein [Ricinus communis] &gt;gi|223534662|gb|EEF36355.1| conserved hypothetical protein [Ricinus communis]
GSBRNA2T00004761001	BnaCnng21660D	chrCnn_random:20259227-20260754	-	2.53069	-	AT2G32520.1	gi|15225693|ref|NP_180811.1|	dienelactone hydrolase domain-containing protein [Arabidopsis thaliana] &gt;gi|3298540|gb|AAC25934.1| putative carboxymethylenebutenolidase [Arabidopsis thaliana] &gt;gi|30102612|gb|AAP21224.1| At2g32520 [Arabidopsis thaliana] &gt;gi|110743666|dbj|BAE99670.1| putative carboxymethylenebutenolidase [Arabidopsis thaliana] &gt;gi|330253602|gb|AEC08696.1| dienelactone hydrolase domain-containing prote…
GSBRNA2T00004764001	BnaCnng21680D	chrCnn_random:20283619-20293207	-	0.455127	-	AT2G32530.1	gi|30685335|ref|NP_850190.1|	cellulose synthase-like protein B3 [Arabidopsis thaliana] &gt;gi|75158819|sp|Q8RX83.1|CSLB3_ARATH RecName: Full=Cellulose synthase-like protein B3; Short=AtCslB3 &gt;gi|19699079|gb|AAL90907.1| At2g32530/T26B15.9 [Arabidopsis thaliana] &gt;gi|25090435|gb|AAN72301.1| At2g32530/T26B15.9 [Arabidopsis thaliana] &gt;gi|330253603|gb|AEC08697.1| cellulose synthase-like protein B3 [Arabidopsis thaliana] &…
GSBRNA2T00004795001	BnaA09g53380D	chrA09_random:1140100-1140632	-	-	2.71505	AT5G65360.1	gi|296081166|emb|CBI18192.3|	unnamed protein product [Vitis vinifera]
GSBRNA2T00004808001	BnaCnng21740D	chrCnn_random:20394051-20396527	-	0.46411	-	AT1G75410.2	gi|15222227|ref|NP_177674.1|	BEL1-like homeodomain 3 [Arabidopsis thaliana] &gt;gi|145327251|ref|NP_001077827.1| BEL1-like homeodomain 3 [Arabidopsis thaliana] &gt;gi|75263117|sp|Q9FWS9.1|BLH3_ARATH RecName: Full=BEL1-like homeodomain protein 3; Short=BEL1-like protein 3 &gt;gi|10120440|gb|AAG13065.1|AC023754_3 Similar to homeodomain proteins [Arabidopsis thaliana] &gt;gi|13877515|gb|AAK43835.1|AF353093_1 BEL1-like homeodoma…
GSBRNA2T00004827001	BnaAnng34360D	chrAnn_random:39126659-39127957	-	0.301848	-	AT1G05190.1	gi|195607520|gb|ACG25590.1|	50S ribosomal protein L6 [Zea mays]
GSBRNA2T00004831001	BnaAnng34370D	chrAnn_random:39138275-39139947	-	2.23267	-	AT1G60750.1	gi|15219805|ref|NP_176274.1|	probable aldo-keto reductase 6 [Arabidopsis thaliana] &gt;gi|378548278|sp|F4HPY8.1|AKR6_ARATH RecName: Full=Probable aldo-keto reductase 6 &gt;gi|332195607|gb|AEE33728.1| probable aldo-keto reductase 6 [Arabidopsis thaliana]
GSBRNA2T00004847001	BnaAnng34410D	chrAnn_random:39174343-39174784	-	3.17668	-	AT3G49910.1	gi|15229631|ref|NP_190560.1|	60S ribosomal protein L26-1 [Arabidopsis thaliana] &gt;gi|297816242|ref|XP_002876004.1| 60S ribosomal protein L26 [Arabidopsis lyrata subsp. lyrata] &gt;gi|27735242|sp|P51414.2|RL261_ARATH RecName: Full=60S ribosomal protein L26-1 &gt;gi|13877791|gb|AAK43973.1|AF370158_1 putative 60S ribosomal protein [Arabidopsis thaliana] &gt;gi|6723436|emb|CAB66929.1| 60S RIBOSOMAL PROTEIN-like [Arabidopsis th…
GSBRNA2T00004854001	BnaCnng69070D	chrCnn_random:68881622-68882655	-	4.614	-	AT5G51680.1	gi|42568470|ref|NP_199981.2|	hydroxyproline-rich glycoprotein family protein [Arabidopsis thaliana] &gt;gi|332008731|gb|AED96114.1| hydroxyproline-rich glycoprotein family protein [Arabidopsis thaliana]
GSBRNA2T00004885001	BnaCnng21840D	chrCnn_random:20472223-20473807	-	3.74727	-	AT3G24830.1	gi|15230197|ref|NP_189127.1|	60S ribosomal protein L13a-2 [Arabidopsis thaliana] &gt;gi|17865564|sp|Q9LRX8.1|R13A2_ARATH RecName: Full=60S ribosomal protein L13a-2 &gt;gi|11994665|dbj|BAB02893.1| 60S ribosomal protein L13A-like [Arabidopsis thaliana] &gt;gi|23297306|gb|AAN12937.1| putative 60S ribosomal protein [Arabidopsis thaliana] &gt;gi|332643430|gb|AEE76951.1| 60S ribosomal protein L13a-2 [Arabidopsis thaliana]
GSBRNA2T00004895001	BnaCnng21930D	chrCnn_random:20550316-20551875	-	3.13981	-	AT3G25040.1	gi|21592401|gb|AAM64352.1|	ER lumen retaining receptor (HDEL receptor), putative [Arabidopsis thaliana]
GSBRNA2T00004899001	BnaC04g55430D	chrC04_random:3043118-3045174	-	4.15523	-	AT3G57610.1	gi|15230358|ref|NP_191320.1|	adenylosuccinate synthetase [Arabidopsis thaliana] &gt;gi|2500026|sp|Q96529.1|PURA_ARATH RecName: Full=Adenylosuccinate synthetase, chloroplastic; Short=AMPSase; Short=AdSS; AltName: Full=IMP--aspartate ligase; Flags: Precursor &gt;gi|1616657|gb|AAB16828.1| adenylosuccinate synthetase [Arabidopsis thaliana] &gt;gi|4678286|emb|CAB41194.1| adenylosuccinate synthetase [Arabidopsis thaliana] &gt;gi|1…
GSBRNA2T00004902001	BnaC04g55460D	chrC04_random:3056019-3057408	-	2.92179	-	AT3G57560.1	gi|297820558|ref|XP_002878162.1|	aspartate/glutamate/uridylate kinase family protein [Arabidopsis lyrata subsp. lyrata] &gt;gi|297324000|gb|EFH54421.1| aspartate/glutamate/uridylate kinase family protein [Arabidopsis lyrata subsp. lyrata]
GSBRNA2T00004938001	BnaA10g29460D	chrA10_random:1758499-1760565	-	2.8774	-	AT5G58620.1	gi|15237721|ref|NP_200670.1|	zinc finger CCCH domain-containing protein 66 [Arabidopsis thaliana] &gt;gi|75311611|sp|Q9LUZ4.1|C3H66_ARATH RecName: Full=Zinc finger CCCH domain-containing protein 66; Short=AtC3H66 &gt;gi|8843784|dbj|BAA97332.1| zinc finger transcription factor-like protein [Arabidopsis thaliana] &gt;gi|15809818|gb|AAL06837.1| AT5g58620/mzn1_70 [Arabidopsis thaliana] &gt;gi|17064830|gb|AAL32569.1| zinc finger …
GSBRNA2T00004941001	BnaA10g29490D	chrA10_random:1775486-1778107	-	0.388884	-	AT5G58670.1	gi|297796797|ref|XP_002866283.1|	ATPLC1 [Arabidopsis lyrata subsp. lyrata] &gt;gi|297312118|gb|EFH42542.1| ATPLC1 [Arabidopsis lyrata subsp. lyrata]
GSBRNA2T00004947001	BnaA10g29530D	chrA10_random:1792896-1794699	-	3.75343	-	AT5G58730.1	gi|15237741|ref|NP_200681.1|	pfkB-like carbohydrate kinase family protein [Arabidopsis thaliana] &gt;gi|16604509|gb|AAL24260.1| AT5g58730/mzn1_180 [Arabidopsis thaliana] &gt;gi|21536720|gb|AAM61052.1| unknown [Arabidopsis thaliana] &gt;gi|21655285|gb|AAM65354.1| AT5g58730/mzn1_180 [Arabidopsis thaliana] &gt;gi|332009709|gb|AED97092.1| pfkB-like carbohydrate kinase family protein [Arabidopsis thaliana]
GSBRNA2T00004953001	BnaA03g55090D	chrA03_random:151519-153432	-	2.33567	-	AT5G05000.1	gi|297810595|ref|XP_002873181.1|	ATTOC34/OEP34 [Arabidopsis lyrata subsp. lyrata] &gt;gi|297319018|gb|EFH49440.1| ATTOC34/OEP34 [Arabidopsis lyrata subsp. lyrata]
GSBRNA2T00005006001	BnaC02g48060D	chrC02_random:4242289-4243809	-	3.30079	-	AT3G26420.1	gi|15231557|ref|NP_189273.1|	zinc finger-containing glycine-rich RNA-binding protein [Arabidopsis thaliana] &gt;gi|15983477|gb|AAL11606.1|AF424613_1 AT3g26420/F20C19_14 [Arabidopsis thaliana] &gt;gi|9294301|dbj|BAB02203.1| unnamed protein product [Arabidopsis thaliana] &gt;gi|15451066|gb|AAK96804.1| Unknown protein [Arabidopsis thaliana] &gt;gi|18377412|gb|AAL66872.1| unknown protein [Arabidopsis thaliana] &gt;gi|62320797|db…
GSBRNA2T00005027001	BnaC01g22380D	chrC01:15821446-15822633	-	0.490324	-	AT4G15563.1	gi|297804690|ref|XP_002870229.1|	At4g15563 [Arabidopsis lyrata subsp. lyrata] &gt;gi|297316065|gb|EFH46488.1| At4g15563 [Arabidopsis lyrata subsp. lyrata]
GSBRNA2T00005041001	BnaAnng11260D	chrAnn_random:12242847-12243933	-	2.7753	-	AT1G30880.1	gi|21536543|gb|AAM60875.1|	unknown [Arabidopsis thaliana]
GSBRNA2T00005101001	BnaA03g57330D	chrA03_random:1099283-1099724	-	6.34117	-	AT5G18380.1	gi|15238809|ref|NP_197339.1|	40S ribosomal protein S16-3 [Arabidopsis thaliana] &gt;gi|2500430|sp|Q42340.1|RS163_ARATH RecName: Full=40S ribosomal protein S16-3 &gt;gi|13877831|gb|AAK43993.1|AF370178_1 putative 40S ribosomal protein S16 [Arabidopsis thaliana] &gt;gi|16323500|gb|AAL15244.1| putative 40S ribosomal protein S16 [Arabidopsis thaliana] &gt;gi|332005163|gb|AED92546.1| 40S ribosomal protein S16-3 [Arabidopsis thalia…
GSBRNA2T00005166001	BnaAnng11360D	chrAnn_random:12288978-12297629	-	0.485802	-	AT5G46050.1	gi|17381202|gb|AAL36413.1|	putative peptide transporter protein [Arabidopsis thaliana]
GSBRNA2T00005194001	BnaC04g54050D	chrC04_random:1436071-1438777	-	2.39271	-	AT2G34250.2	gi|186479015|ref|NP_174225.2|	SecY protein transport family protein [Arabidopsis thaliana] &gt;gi|20260296|gb|AAM13046.1| putative protein transport protein SEC61 alpha subunit [Arabidopsis thaliana] &gt;gi|332192950|gb|AEE31071.1| SecY protein transport family protein [Arabidopsis thaliana]
GSBRNA2T00005249001	BnaC05g52060D	chrC05_random:3618985-3621401	-	2.12224	-	AT3G14090.1	gi|226529812|ref|NP_001147016.1|	protein binding protein [Zea mays] &gt;gi|195606494|gb|ACG25077.1| protein binding protein [Zea mays]
GSBRNA2T00005262001	BnaC05g52190D	chrC05_random:3659441-3664028	-	0.318807	-	AT3G14205.1	gi|297834278|ref|XP_002885021.1|	phosphoinositide phosphatase family protein [Arabidopsis lyrata subsp. lyrata] &gt;gi|297330861|gb|EFH61280.1| phosphoinositide phosphatase family protein [Arabidopsis lyrata subsp. lyrata]
GSBRNA2T00005307001	BnaCnng69330D	chrCnn_random:69185305-69187453	-	3.18541	-	AT1G04310.1	gi|297848654|ref|XP_002892208.1|	predicted protein [Arabidopsis lyrata subsp. lyrata] &gt;gi|297338050|gb|EFH68467.1| predicted protein [Arabidopsis lyrata subsp. lyrata]
GSBRNA2T00005321001	BnaAnng34650D	chrAnn_random:39413765-39415784	-	0.398781	-	AT5G11790.1	gi|18416676|ref|NP_568251.1|	protein N-MYC downregulated-like 2 [Arabidopsis thaliana] &gt;gi|13605684|gb|AAK32835.1|AF361823_1 AT5g11790/T22P22_180 [Arabidopsis thaliana] &gt;gi|16323346|gb|AAL15386.1| AT5g11790/T22P22_180 [Arabidopsis thaliana] &gt;gi|332004338|gb|AED91721.1| protein N-MYC downregulated-like 2 [Arabidopsis thaliana]
GSBRNA2T00005332001	BnaA04g22350D	chrA04:16845532-16846696	-	2.68811	-	AT2G39120.1	gi|571476104|ref|XP_006586860.1|	PREDICTED: protein ROOT PRIMORDIUM DEFECTIVE 1-like isoform X1 [Glycine max]
GSBRNA2T00005357001	BnaA04g22170D	chrA04:16751497-16753380	-	4.02054	3.31167	AT2G38740.1	gi|18404847|ref|NP_565895.1|	haloacid dehalogenase-like hydrolase family protein [Arabidopsis thaliana] &gt;gi|75268071|sp|Q9ZVJ5.2|SGGP_ARATH RecName: Full=Haloacid dehalogenase-like hydrolase domain-containing protein Sgpp; AltName: Full=Subclass I phosphosugar phosphatase; Short=AtSgpp &gt;gi|15912257|gb|AAL08262.1| At2g38740/T6A23.6 [Arabidopsis thaliana] &gt;gi|19547993|gb|AAL87360.1| At2g38740/T6A23.6 [Arabidopsis thal…
GSBRNA2T00005358001	BnaA04g22160D	chrA04:16749375-16751146	-	2.75313	-	AT2G38730.1	gi|15224944|ref|NP_181407.1|	cyclophilin-like peptidyl-prolyl cis-trans isomerase family protein [Arabidopsis thaliana] &gt;gi|3785999|gb|AAC67345.1| putative peptidyl-prolyl cis-trans isomerase [Arabidopsis thaliana] &gt;gi|25083102|gb|AAN72042.1| putative peptidyl-prolyl cis-trans isomerase [Arabidopsis thaliana] &gt;gi|30102910|gb|AAP21373.1| At2g38730 [Arabidopsis thaliana] &gt;gi|45680872|gb|AAS75305.1| single domain cy…
GSBRNA2T00005375001	BnaA04g22000D	chrA04:16678422-16680000	-	7.8648	-	AT2G38390.1	gi|129812|sp|P17180.1|PER3_ARMRU	RecName: Full=Peroxidase C3; Flags: Precursor &gt;gi|217934|dbj|BAA14144.1| peroxidase isozyme [Armoracia rusticana] &gt;gi|426262457|emb|CCJ34824.1| horseradish peroxidase isoenzyme HRP_C3 [Armoracia rusticana]
GSBRNA2T00005379001	BnaA04g21960D	chrA04:16651225-16652092	-	7.05551	-	AT2G38310.1	gi|18404709|ref|NP_565887.1|	abscisic acid receptor PYL4 [Arabidopsis thaliana] &gt;gi|75099990|sp|O80920.1|PYL4_ARATH RecName: Full=Abscisic acid receptor PYL4; AltName: Full=ABI1-binding protein 2; AltName: Full=PYR1-like protein 4; AltName: Full=Regulatory components of ABA receptor 10 &gt;gi|3395441|gb|AAC28773.1| expressed protein [Arabidopsis thaliana] &gt;gi|14517502|gb|AAK62641.1| At2g38310/T19C21.20 [Arabidopsis tha…
GSBRNA2T00005397001	BnaA04g21810D	chrA04:16546131-16549220	0.0570836	0.371247	0.308985	AT2G38080.1	gi|18404633|ref|NP_565881.1|	laccase-4 [Arabidopsis thaliana] &gt;gi|75318640|sp|O80434.2|LAC4_ARATH RecName: Full=Laccase-4; AltName: Full=Benzenediol:oxygen oxidoreductase 4; AltName: Full=Diphenol oxidase 4; AltName: Full=Protein IRREGULAR XYLEM 12; AltName: Full=Urishiol oxidase 4; Flags: Precursor &gt;gi|15450603|gb|AAK96573.1| At2g38080/T8P21 [Arabidopsis thaliana] &gt;gi|17380634|gb|AAL36080.1| At2g38080/T8P21 [Arabid…
GSBRNA2T00005400001	BnaA04g21780D	chrA04:16529962-16530966	-	3.46794	-	AT2G38050.1	gi|297827357|ref|XP_002881561.1|	predicted protein [Arabidopsis lyrata subsp. lyrata] &gt;gi|297327400|gb|EFH57820.1| predicted protein [Arabidopsis lyrata subsp. lyrata]
GSBRNA2T00005403001	BnaA04g21750D	chrA04:16514237-16518642	-	2.13452	-	AT2G37980.1	gi|15224418|ref|NP_181334.1|	O-fucosyltransferase family protein [Arabidopsis thaliana] &gt;gi|13430694|gb|AAK25969.1|AF360259_1 putative axi 1 protein from Nicotiana tabacum [Arabidopsis thaliana] &gt;gi|25054996|gb|AAN71964.1| putative axi 1 protein from Nicotiana tabacum [Arabidopsis thaliana] &gt;gi|330254380|gb|AEC09474.1| O-fucosyltransferase family protein [Arabidopsis thaliana]
GSBRNA2T00005404001	BnaA04g21740D	chrA04:16513315-16514155	-	2.16347	-	AT2G37970.1	gi|297823673|ref|XP_002879719.1|	soul heme-binding family protein [Arabidopsis lyrata subsp. lyrata] &gt;gi|297325558|gb|EFH55978.1| soul heme-binding family protein [Arabidopsis lyrata subsp. lyrata]
GSBRNA2T00005415001	BnaA04g21670D	chrA04:16484684-16486335	-	2.50218	-	AT2G37890.1	gi|30687297|ref|NP_181325.2|	mitochondrial substrate carrier family protein [Arabidopsis thaliana] &gt;gi|22135876|gb|AAM91520.1| putative mitochondrial carrier protein [Arabidopsis thaliana] &gt;gi|23197668|gb|AAN15361.1| putative mitochondrial carrier protein [Arabidopsis thaliana] &gt;gi|51968418|dbj|BAD42901.1| mitochondrial carrier like protein [Arabidopsis thaliana] &gt;gi|51968668|dbj|BAD43026.1| mitochondrial carrier…
GSBRNA2T00005430001	BnaA04g21530D	chrA04:16387416-16387932	-	-	2.40395	AT5G59970.1	gi|195617694|gb|ACG30677.1|	histone H4 [Zea mays]
GSBRNA2T00005436001	BnaA04g21470D	chrA04:16368844-16371398	-	2.02828	-	AT2G37500.1	gi|18404441|ref|NP_565863.1|	arginine biosynthesis bifunctional protein ArgJ [Arabidopsis thaliana] &gt;gi|75268042|sp|Q9ZUR7.2|ARGJ_ARATH RecName: Full=Arginine biosynthesis bifunctional protein ArgJ, chloroplastic; Includes: RecName: Full=Glutamate N-acetyltransferase; Short=GAT; AltName: Full=Ornithine acetyltransferase; Short=OATase; AltName: Full=Ornithine transacetylase; Includes: RecName: Full=Amino-acid acetyltransfe…
GSBRNA2T00005446001	BnaA04g21390D	chrA04:16308366-16309881	-	3.85702	-	AT2G37400.1	gi|21617936|gb|AAM66986.1|	unknown [Arabidopsis thaliana]
GSBRNA2T00005466001	BnaA04g21230D	chrA04:16184842-16186305	-	2.01391	-	AT2G37040.1	gi|85363076|gb|ABC69916.1|	phenylalanine ammonia-lyase [Brassica napus]
GSBRNA2T00005491001	BnaA01g27100D	chrA01:18944931-18947061	-	4.23842	-	AT3G18030.1	gi|15229569|ref|NP_188430.1|	phosphopantothenoylcysteine decarboxylase [Arabidopsis thaliana] &gt;gi|13124313|sp|Q9SWE5.1|HAL3A_ARATH RecName: Full=Phosphopantothenoylcysteine decarboxylase; Short=PPCDC; AltName: Full=Halotolerance protein Hal3a; Short=AtCoaC; Short=AtHal3a &gt;gi|10835869|pdb|1E20|A Chain A, The Fmn Binding Protein Athal3 &gt;gi|5802225|gb|AAD51616.1|AF166262_1 HAL3A protein [Arabidopsis thaliana] &gt;gi|11…
GSBRNA2T00005503001	BnaA01g27010D	chrA01:18901062-18907286	-	-	10.3778	AT3G18080.1	gi|297830448|ref|XP_002883106.1|	beta-glucosidase [Arabidopsis lyrata subsp. lyrata] &gt;gi|297328946|gb|EFH59365.1| beta-glucosidase [Arabidopsis lyrata subsp. lyrata]
GSBRNA2T00005505001	BnaA01g27000D	chrA01:18893995-18896998	-	0.276732	-	AT3G18080.1	gi|297830450|ref|XP_002883107.1|	glycosyl hydrolase family 1 protein [Arabidopsis lyrata subsp. lyrata] &gt;gi|297328947|gb|EFH59366.1| glycosyl hydrolase family 1 protein [Arabidopsis lyrata subsp. lyrata]
GSBRNA2T00005508001	BnaA01g26980D	chrA01:18890493-18891869	-	5.60821	-	AT3G18130.1	gi|297834716|ref|XP_002885240.1|	guanine nucleotide-binding family protein [Arabidopsis lyrata subsp. lyrata] &gt;gi|297331080|gb|EFH61499.1| guanine nucleotide-binding family protein [Arabidopsis lyrata subsp. lyrata]
GSBRNA2T00005511001	BnaA01g26950D	chrA01:18873313-18877987	-	2.25696	-	AT3G18160.1	gi|18401790|ref|NP_566598.1|	peroxin 3-1 [Arabidopsis thaliana] &gt;gi|322967521|sp|Q8LDG7.2|PEX31_ARATH RecName: Full=Peroxisome biogenesis protein 3-1; AltName: Full=Peroxin-3-1; Short=AtPEX3-1 &gt;gi|332642535|gb|AEE76056.1| peroxin 3-1 [Arabidopsis thaliana]
GSBRNA2T00005520001	BnaA01g26860D	chrA01:18839173-18840981	-	2.69758	-	AT3G18190.1	gi|15229595|ref|NP_188447.1|	TCP-1/cpn60 chaperonin family protein [Arabidopsis thaliana] &gt;gi|9294075|dbj|BAB02032.1| cytosolic chaperonin, delta-subunit [Arabidopsis thaliana] &gt;gi|20466822|gb|AAM20728.1| chaperonin subunit, putative [Arabidopsis thaliana] &gt;gi|28059669|gb|AAO30081.1| chaperonin subunit, putative [Arabidopsis thaliana] &gt;gi|332642540|gb|AEE76061.1| TCP-1/cpn60 chaperonin family protein [Arabidopsis…
GSBRNA2T00005538001	BnaA01g26770D	chrA01:18757687-18761721	-	0.485842	-	AT3G18390.1	gi|297830494|ref|XP_002883129.1|	EMB1865 [Arabidopsis lyrata subsp. lyrata] &gt;gi|297328969|gb|EFH59388.1| EMB1865 [Arabidopsis lyrata subsp. lyrata]
GSBRNA2T00005540001	BnaA01g26750D	chrA01:18748975-18749548	-	2.23715	-	AT3G18410.2	gi|18401879|ref|NP_566608.1|	NADH dehydrogenase (ubiquinone) 1 beta subcomplex 10 [Arabidopsis thaliana] &gt;gi|186510194|ref|NP_001118655.1| NADH dehydrogenase (ubiquinone) 1 beta subcomplex 10 [Arabidopsis thaliana] &gt;gi|75165175|sp|Q94C12.1|NDBAB_ARATH RecName: Full=NADH dehydrogenase [ubiquinone] 1 beta subcomplex subunit 10-B &gt;gi|14335154|gb|AAK59857.1| AT3g18410/MYF24_12 [Arabidopsis thaliana] &gt;gi|18655369|gb|A…
GSBRNA2T00005542001	BnaA01g26730D	chrA01:18738872-18743572	-	0.456137	-	AT3G18480.1	gi|18401903|ref|NP_566611.1|	protein CASP [Arabidopsis thaliana] &gt;gi|85540967|sp|Q9LS42.2|CASP_ARATH RecName: Full=Protein CASP &gt;gi|15810373|gb|AAL07074.1| unknown protein [Arabidopsis thaliana] &gt;gi|23296990|gb|AAN13218.1| unknown protein [Arabidopsis thaliana] &gt;gi|332642581|gb|AEE76102.1| protein CASP [Arabidopsis thaliana]
GSBRNA2T00005552001	BnaA01g26690D	chrA01:18677571-18678234	-	2.25898	-	AT3G18560.1	gi|18401929|ref|NP_566614.1|	uncharacterized protein [Arabidopsis thaliana] &gt;gi|14190489|gb|AAK55725.1|AF380644_1 AT3g18560/K24M9_5 [Arabidopsis thaliana] &gt;gi|9294317|dbj|BAB02214.1| unnamed protein product [Arabidopsis thaliana] &gt;gi|15809742|gb|AAL06799.1| AT3g18560/K24M9_5 [Arabidopsis thaliana] &gt;gi|332642596|gb|AEE76117.1| uncharacterized protein AT3G18560 [Arabidopsis thaliana]
GSBRNA2T00005554001	BnaA01g26670D	chrA01:18667921-18669128	-	3.67848	-	AT3G18580.1	gi|297834764|ref|XP_002885264.1|	single-strand-binding family protein [Arabidopsis lyrata subsp. lyrata] &gt;gi|297331104|gb|EFH61523.1| single-strand-binding family protein [Arabidopsis lyrata subsp. lyrata]
GSBRNA2T00005558001	BnaA01g26630D	chrA01:18650553-18653534	-	0.463244	-	AT3G18640.1	gi|297847156|ref|XP_002891459.1|	predicted protein [Arabidopsis lyrata subsp. lyrata] &gt;gi|297337301|gb|EFH67718.1| predicted protein [Arabidopsis lyrata subsp. lyrata]
GSBRNA2T00005561001	BnaA01g26600D	chrA01:18643184-18647018	-	-	0.121155	AT3G18660.2	gi|79313285|ref|NP_001030722.1|	plant glycogenin-like starch initiation protein 1 [Arabidopsis thaliana] &gt;gi|75273936|sp|Q9LSB1.1|GUX1_ARATH RecName: Full=UDP-glucuronate:xylan alpha-glucuronosyltransferase 1; Short=UDP-GlcA:xylan glucuronyltransferase 1; AltName: Full=Glycogenin-like protein 1; AltName: Full=Plant glycogenin-like starch initiation protein 1; AltName: Full=Protein GLUCURONIC ACID SUBSTITUTION OF XYLAN 1; Sho…
GSBRNA2T00005567001	BnaA01g26560D	chrA01:18595165-18595876	-	5.34048	-	AT1G36240.1	gi|297830530|ref|XP_002883147.1|	60S ribosomal protein L30 [Arabidopsis lyrata subsp. lyrata] &gt;gi|297846666|ref|XP_002891214.1| 60S ribosomal protein L30 [Arabidopsis lyrata subsp. lyrata] &gt;gi|297328987|gb|EFH59406.1| 60S ribosomal protein L30 [Arabidopsis lyrata subsp. lyrata] &gt;gi|297337056|gb|EFH67473.1| 60S ribosomal protein L30 [Arabidopsis lyrata subsp. lyrata]
GSBRNA2T00005568001	BnaA01g26550D	chrA01:18592041-18595009	-	0.382245	-	AT3G18750.3	gi|594097141|gb|AHL77721.1|	mitogen activated kinase kinase kinase ZIK5 [Brassica napus]
GSBRNA2T00005582001	BnaA01g26430D	chrA01:18512329-18517546	-	3.36358	-	AT3G18830.1	gi|297834798|ref|XP_002885281.1|	ATPLT5 [Arabidopsis lyrata subsp. lyrata] &gt;gi|297331121|gb|EFH61540.1| ATPLT5 [Arabidopsis lyrata subsp. lyrata]
GSBRNA2T00005613001	BnaA01g26270D	chrA01:18320997-18324486	-	0.421714	-	AT3G19100.1	gi|15230288|ref|NP_188541.1|	CDPK-related kinase 2 [Arabidopsis thaliana] &gt;gi|75335080|sp|Q9LJL9.1|CAMK2_ARATH RecName: Full=CDPK-related kinase 2; Short=AtCRK2; AltName: Full=Calcium/calmodulin-dependent protein kinase 2 &gt;gi|16904216|gb|AAL30815.1|AF435447_1 calcium/calmodulin-dependent protein kinase CaMK2 [Arabidopsis thaliana] &gt;gi|9294612|dbj|BAB02951.1| calcium-dependent protein kinase [Arabidopsis thaliana] &g…
GSBRNA2T00005621001	BnaA01g26220D	chrA01:18295460-18299375	-	4.51783	-	AT3G63220.1	gi|297821242|ref|XP_002878504.1|	kelch repeat-containing F-box family protein [Arabidopsis lyrata subsp. lyrata] &gt;gi|297324342|gb|EFH54763.1| kelch repeat-containing F-box family protein [Arabidopsis lyrata subsp. lyrata]
GSBRNA2T00005632001	BnaA09g08150D	chrA09:3936409-3938838	-	2.65091	-	AT5G66010.1	gi|297797787|ref|XP_002866778.1|	RNA binding protein [Arabidopsis lyrata subsp. lyrata] &gt;gi|297312613|gb|EFH43037.1| RNA binding protein [Arabidopsis lyrata subsp. lyrata]
GSBRNA2T00005634001	BnaA09g08130D	chrA09:3924105-3924950	-	2.09784	-	AT5G66040.1	gi|30698182|ref|NP_851278.1|	thiosulfate sulfurtransferase 16 [Arabidopsis thaliana] &gt;gi|62903514|sp|Q39129.2|STR16_ARATH RecName: Full=Thiosulfate sulfurtransferase 16, chloroplastic; AltName: Full=Rhodanese; AltName: Full=Senescence-associated protein; AltName: Full=Sulfurtransferase 16; Short=AtStr16 &gt;gi|10177119|dbj|BAB10409.1| senescence-associated protein sen1-like protein; ketoconazole resistance protein-like [A…
GSBRNA2T00005642001	BnaA09g08060D	chrA09:3897428-3899453	-	2.69025	-	AT5G66120.2	gi|18425036|ref|NP_569029.1|	putative 3-dehydroquinate synthase [Arabidopsis thaliana] &gt;gi|75161540|sp|Q8VYV7.1|DHQS_ARATH RecName: Full=3-dehydroquinate synthase, chloroplastic; Flags: Precursor &gt;gi|17978956|gb|AAL47443.1| AT5g66120/K2A18_20 [Arabidopsis thaliana] &gt;gi|22655384|gb|AAM98284.1| At5g66120/K2A18_20 [Arabidopsis thaliana] &gt;gi|332010779|gb|AED98162.1| putative 3-dehydroquinate synthase [Arabidopsis tha…
GSBRNA2T00005652001	BnaA09g07960D	chrA09:3856037-3857276	-	3.07792	-	AT1G77370.1	gi|15223928|ref|NP_177861.1|	glutaredoxin-C3 [Arabidopsis thaliana] &gt;gi|75172690|sp|Q9FVX1.1|GRXC3_ARATH RecName: Full=Glutaredoxin-C3; Short=AtGrxC3 &gt;gi|11079490|gb|AAG29202.1|AC078898_12 glutaredoxin, putative [Arabidopsis thaliana] &gt;gi|17529184|gb|AAL38818.1| putative glutaredoxin protein [Arabidopsis thaliana] &gt;gi|20465465|gb|AAM20192.1| putative glutaredoxin protein [Arabidopsis thaliana] &gt;gi|332197849|gb…
GSBRNA2T00005653001	BnaA09g07950D	chrA09:3851770-3853884	-	3.01252	-	AT5G66320.2	gi|15239343|ref|NP_201433.1|	GATA transcription factor 5 [Arabidopsis thaliana] &gt;gi|42573812|ref|NP_975002.1| GATA transcription factor 5 [Arabidopsis thaliana] &gt;gi|71660777|sp|Q9FH57.1|GATA5_ARATH RecName: Full=GATA transcription factor 5 &gt;gi|10177426|dbj|BAB10711.1| GATA-binding transcription factor-like protein [Arabidopsis thaliana] &gt;gi|22531223|gb|AAM97115.1| GATA-binding transcription factor-like protein [A…
GSBRNA2T00005691001	BnaA09g07660D	chrA09:3751133-3753716	-	0.479216	-	AT5G66950.1	gi|15240136|ref|NP_201496.1|	catalytic/ pyridoxal phosphate binding protein [Arabidopsis thaliana] &gt;gi|9758540|dbj|BAB08934.1| unnamed protein product [Arabidopsis thaliana] &gt;gi|332010900|gb|AED98283.1| catalytic/ pyridoxal phosphate binding protein [Arabidopsis thaliana]
GSBRNA2T00005696001	BnaA09g07610D	chrA09:3738636-3741881	-	0.4446	-	AT5G67030.1	gi|56384438|gb|AAV85824.1|	zeaxanthin epoxidase [Eutrema halophilum]
GSBRNA2T00005712001	BnaA09g07470D	chrA09:3692202-3696025	-	0.497684	-	AT5G67320.1	gi|297797649|ref|XP_002866709.1|	WD-40 repeat family protein [Arabidopsis lyrata subsp. lyrata] &gt;gi|297312544|gb|EFH42968.1| WD-40 repeat family protein [Arabidopsis lyrata subsp. lyrata]
GSBRNA2T00005714001	BnaA09g07450D	chrA09:3686418-3687267	-	3.54123	-	AT5G67350.1	gi|15240713|ref|NP_201536.1|	uncharacterized protein [Arabidopsis thaliana] &gt;gi|9758434|dbj|BAB09020.1| unnamed protein product [Arabidopsis thaliana] &gt;gi|56550681|gb|AAV97794.1| At5g67350 [Arabidopsis thaliana] &gt;gi|59958292|gb|AAX12856.1| At5g67350 [Arabidopsis thaliana] &gt;gi|332010948|gb|AED98331.1| uncharacterized protein AT5G67350 [Arabidopsis thaliana]
GSBRNA2T00005717001	BnaA09g07420D	chrA09:3667957-3670234	0.157588	-	-	AT5G67360.1	gi|18425181|ref|NP_569048.1|	subtilisin-like protease [Arabidopsis thaliana] &gt;gi|75099392|sp|O65351.1|SUBL_ARATH RecName: Full=Subtilisin-like protease; AltName: Full=Cucumisin-like serine protease; Flags: Precursor &gt;gi|13430746|gb|AAK25995.1|AF360285_1 putative subtilisin serine protease ARA12 [Arabidopsis thaliana] &gt;gi|3176874|gb|AAC18851.1| cucumisin-like serine protease [Arabidopsis thaliana] &gt;gi|9758435|dbj|…
GSBRNA2T00005718001	BnaA09g07410D	chrA09:3662811-3665088	0.143302	0.450625	-	AT5G67360.1	gi|18425181|ref|NP_569048.1|	subtilisin-like protease [Arabidopsis thaliana] &gt;gi|75099392|sp|O65351.1|SUBL_ARATH RecName: Full=Subtilisin-like protease; AltName: Full=Cucumisin-like serine protease; Flags: Precursor &gt;gi|13430746|gb|AAK25995.1|AF360285_1 putative subtilisin serine protease ARA12 [Arabidopsis thaliana] &gt;gi|3176874|gb|AAC18851.1| cucumisin-like serine protease [Arabidopsis thaliana] &gt;gi|9758435|dbj|…
GSBRNA2T00005719001	BnaA09g07400D	chrA09:3660192-3661955	-	0.316285	0.246506	AT5G67370.1	gi|15240715|ref|NP_201538.1|	uncharacterized protein [Arabidopsis thaliana] &gt;gi|13430430|gb|AAK25837.1|AF360127_1 unknown protein [Arabidopsis thaliana] &gt;gi|9758436|dbj|BAB09022.1| unnamed protein product [Arabidopsis thaliana] &gt;gi|15293189|gb|AAK93705.1| unknown protein [Arabidopsis thaliana] &gt;gi|332010950|gb|AED98333.1| uncharacterized protein AT5G67370 [Arabidopsis thaliana]
GSBRNA2T00005735001	BnaA09g07300D	chrA09:3608043-3609139	-	2.38339	-	AT5G67560.1	gi|18425204|ref|NP_569051.1|	ADP-ribosylation factor-like A1D [Arabidopsis thaliana] &gt;gi|15450888|gb|AAK96715.1| ADP-ribosylation factor-like protein [Arabidopsis thaliana] &gt;gi|17978675|gb|AAL47331.1| ADP-ribosylation factor-like protein [Arabidopsis thaliana] &gt;gi|21593081|gb|AAM65030.1| ADP-ribosylation factor-like protein [Arabidopsis thaliana] &gt;gi|332010977|gb|AED98360.1| ADP-ribosylation factor-like A1D [Arab…
GSBRNA2T00005736001	BnaA09g07290D	chrA09:3606454-3607715	-	0.418165	-	AT5G67580.2	gi|18481426|gb|AAL73441.1|U83837_1	telomere repeat binding factor 2 [Arabidopsis thaliana]
GSBRNA2T00005738001	BnaA09g07280D	chrA09:3601583-3603000	-	6.88462	-	AT5G67590.1	gi|118197450|gb|ABK78688.1|	NADH-ubiquinone oxidoreductase related-like protein [Brassica rapa]
GSBRNA2T00005745001	BnaA09g07230D	chrA09:3588217-3589082	-	2.20606	-	AT5G65830.1	gi|297819628|ref|XP_002877697.1|	leucine-rich repeat family protein [Arabidopsis lyrata subsp. lyrata] &gt;gi|297323535|gb|EFH53956.1| leucine-rich repeat family protein [Arabidopsis lyrata subsp. lyrata]
GSBRNA2T00005767001	BnaA09g07050D	chrA09:3450451-3451687	-	5.77669	-	AT5G64920.1	gi|15238295|ref|NP_201297.1|	COP1-interacting protein 8 [Arabidopsis thaliana] &gt;gi|61211690|sp|Q9SPL2.1|CIP8_ARATH RecName: Full=E3 ubiquitin-protein ligase CIP8; AltName: Full=COP1-interacting protein 8 &gt;gi|5929906|gb|AAD56636.1|AF162150_1 COP1-interacting protein CIP8 [Arabidopsis thaliana] &gt;gi|8843756|dbj|BAA97304.1| COP1-interacting protein CIP8 [Arabidopsis thaliana] &gt;gi|19698865|gb|AAL91168.1| COP1-interact…
GSBRNA2T00005776001	BnaA09g06990D	chrA09:3400165-3406297	-	0.449355	-	AT5G64740.1	gi|241740141|gb|ACS68196.1|	cellulose synthase 6.1 catalytic subunit [Brassica napus]
GSBRNA2T00005796001	BnaA09g06830D	chrA09:3332868-3334128	-	3.21797	-	AT5G09570.1	gi|15242455|ref|NP_196519.1|	Cox19-like CHCH family protein [Arabidopsis thaliana] &gt;gi|7671432|emb|CAB89373.1| putative protein [Arabidopsis thaliana] &gt;gi|26452406|dbj|BAC43288.1| unknown protein [Arabidopsis thaliana] &gt;gi|28372814|gb|AAO39889.1| At5g09570 [Arabidopsis thaliana] &gt;gi|332004028|gb|AED91411.1| Cox19-like CHCH family protein [Arabidopsis thaliana]
GSBRNA2T00005809001	BnaA09g06730D	chrA09:3286020-3286773	-	2.72799	-	AT5G64140.1	gi|15237617|ref|NP_201219.1|	40S ribosomal protein S28-2 [Arabidopsis thaliana] &gt;gi|464720|sp|P34789.1|RS282_ARATH RecName: Full=40S ribosomal protein S28-2 &gt;gi|409184|gb|AAA32862.1| ribosomal protein S28 [Arabidopsis thaliana] &gt;gi|10176962|dbj|BAB10282.1| 40S ribosomal protein S28 [Arabidopsis thaliana] &gt;gi|16648979|gb|AAL24341.1| 40S ribosomal protein S28 [Arabidopsis thaliana] &gt;gi|20148701|gb|AAM10241.1| 40…
GSBRNA2T00005814001	BnaA09g06700D	chrA09:3277265-3278727	-	3.23016	-	AT5G64090.1	gi|460406710|ref|XP_004248804.1|	PREDICTED: uncharacterized protein LOC101245808 [Solanum lycopersicum]
GSBRNA2T00005883001	BnaC08g08610D	chrC08:12943580-12945092	-	7.07491	-	AT4G13510.1	gi|15236300|ref|NP_193087.1|	ammonium transporter 1;1 [Arabidopsis thaliana] &gt;gi|1703292|sp|P54144.1|AMT11_ARATH RecName: Full=Ammonium transporter 1 member 1; Short=AtAMT1;1 &gt;gi|551219|emb|CAA53473.1| amt1 [Arabidopsis thaliana] &gt;gi|4678377|emb|CAB41109.1| ammonium transport protein (AMT1) [Arabidopsis thaliana] &gt;gi|7268054|emb|CAB78393.1| ammonium transport protein (AMT1) [Arabidopsis thaliana] &gt;gi|332657887…
GSBRNA2T00005939001	BnaAnng02450D	chrAnn_random:2038811-2040880	-	4.07639	-	AT3G05500.1	gi|297829074|ref|XP_002882419.1|	rubber elongation factor family protein [Arabidopsis lyrata subsp. lyrata] &gt;gi|297328259|gb|EFH58678.1| rubber elongation factor family protein [Arabidopsis lyrata subsp. lyrata]
GSBRNA2T00005945001	BnaAnng02490D	chrAnn_random:2058342-2059645	-	0.464353	-	AT3G05170.1	gi|297829036|ref|XP_002882400.1|	phosphoglycerate/bisphosphoglycerate mutase family protein [Arabidopsis lyrata subsp. lyrata] &gt;gi|297328240|gb|EFH58659.1| phosphoglycerate/bisphosphoglycerate mutase family protein [Arabidopsis lyrata subsp. lyrata]
GSBRNA2T00005948001	BnaAnng02520D	chrAnn_random:2076470-2077634	-	4.58595	-	AT3G05200.1	gi|18397153|ref|NP_566249.1|	E3 ubiquitin-protein ligase ATL6 [Arabidopsis thaliana] &gt;gi|68565231|sp|Q8RXX9.2|ATL6_ARATH RecName: Full=E3 ubiquitin-protein ligase ATL6; AltName: Full=RING-H2 finger protein ATL6; Flags: Precursor &gt;gi|70905101|gb|AAZ14076.1| At3g05200 [Arabidopsis thaliana] &gt;gi|332640683|gb|AEE74204.1| E3 ubiquitin-protein ligase ATL6 [Arabidopsis thaliana]
GSBRNA2T00005964001	BnaAnng02640D	chrAnn_random:2134166-2134526	-	4.52485	4.83368	AT3G05490.1	gi|18397246|ref|NP_566253.1|	protein RALF-like 22 [Arabidopsis thaliana] &gt;gi|75192005|sp|Q9MA62.1|RLF22_ARATH RecName: Full=Protein RALF-like 22; Flags: Precursor &gt;gi|7596763|gb|AAF64534.1| unknown protein [Arabidopsis thaliana] &gt;gi|21617970|gb|AAM67020.1| RALF precursor [Arabidopsis thaliana] &gt;gi|27754284|gb|AAO22595.1| unknown protein [Arabidopsis thaliana] &gt;gi|88011088|gb|ABD38901.1| At3g05490 [Arabidopsis …
GSBRNA2T00005978001	BnaAnng02760D	chrAnn_random:2247723-2253270	-	0.354208	-	AT3G05630.1	gi|42563527|ref|NP_187214.2|	phospholipase D P2 [Arabidopsis thaliana] &gt;gi|84028238|sp|Q9M9W8.2|PLDP2_ARATH RecName: Full=Phospholipase D p2; Short=AtPLDp2; AltName: Full=Phospholipase D zeta 2; Short=PLDzeta2; AltName: Full=Phospholipase D2 PHOX and PX-containing domain protein &gt;gi|31979239|gb|AAP68834.1| phospholipase D zeta2 [Arabidopsis thaliana] &gt;gi|126363041|emb|CAJ58441.1| phospholipase D [Arabidopsis thalian…
GSBRNA2T00005980001	BnaAnng02780D	chrAnn_random:2260316-2262148	-	4.87664	-	AT3G05590.1	gi|15230011|ref|NP_187210.1|	60S ribosomal protein L18-2 [Arabidopsis thaliana] &gt;gi|21431838|sp|P42791.2|RL182_ARATH RecName: Full=60S ribosomal protein L18-2 &gt;gi|6714451|gb|AAF26138.1|AC011620_14 putative 60S ribosomal protein L18 [Arabidopsis thaliana] &gt;gi|14335090|gb|AAK59824.1| AT3g05590/F18C1_14 [Arabidopsis thaliana] &gt;gi|16974509|gb|AAL31164.1| AT3g05590/F18C1_14 [Arabidopsis thaliana] &gt;gi|332640742|gb|A…
GSBRNA2T00005986001	BnaAnng02840D	chrAnn_random:2274546-2275544	-	2.91281	-	AT3G05560.3	gi|297829086|ref|XP_002882425.1|	60S ribosomal protein L22-2 [Arabidopsis lyrata subsp. lyrata] &gt;gi|297328265|gb|EFH58684.1| 60S ribosomal protein L22-2 [Arabidopsis lyrata subsp. lyrata]
GSBRNA2T00006021001	BnaAnng03100D	chrAnn_random:2475564-2477522	-	3.23946	-	AT3G06180.1	gi|15230653|ref|NP_187269.1|	ribosomal protein L34e superfamily protein [Arabidopsis thaliana] &gt;gi|6862922|gb|AAF30311.1|AC018907_11 unknown protein [Arabidopsis thaliana] &gt;gi|62867643|gb|AAY17425.1| At3g06180 [Arabidopsis thaliana] &gt;gi|90962960|gb|ABE02404.1| At3g06180 [Arabidopsis thaliana] &gt;gi|332640836|gb|AEE74357.1| ribosomal protein L34e superfamily protein [Arabidopsis thaliana]
GSBRNA2T00006048001	BnaC04g04840D	chrC04:3537661-3539403	-	0.20946	0.42666	AT2G40320.1	gi|42569796|ref|NP_181563.2|	protein trichome birefringence-like 33 [Arabidopsis thaliana] &gt;gi|586946307|sp|F4IH21.1|TBL33_ARATH RecName: Full=Protein trichome birefringence-like 33 &gt;gi|330254720|gb|AEC09814.1| protein trichome birefringence-like 33 [Arabidopsis thaliana]
GSBRNA2T00006056001	BnaC04g04800D	chrC04:3499027-3499910	-	3.31851	-	AT2G40380.1	gi|15226664|ref|NP_181569.1|	prenylated RAB acceptor 1.B2 [Arabidopsis thaliana] &gt;gi|75206198|sp|Q9SIY7.1|PR1B2_ARATH RecName: Full=PRA1 family protein B2; Short=AtPRA1.B2 &gt;gi|4586054|gb|AAD25672.1| unknown protein [Arabidopsis thaliana] &gt;gi|37202092|gb|AAQ89661.1| At2g40380 [Arabidopsis thaliana] &gt;gi|51970602|dbj|BAD43993.1| unknown protein [Arabidopsis thaliana] &gt;gi|330254726|gb|AEC09820.1| prenylated RAB ac…
GSBRNA2T00006059001	BnaC04g04780D	chrC04:3479877-3482085	4.28891	-	-	AT2G40390.1	gi|356499175|ref|XP_003518418.1|	PREDICTED: uncharacterized protein LOC100782905 [Glycine max]
GSBRNA2T00006128001	BnaC04g04260D	chrC04:3210265-3211523	-	0.321654	-	AT2G45510.1	gi|297824599|ref|XP_002880182.1|	CYP704A2 [Arabidopsis lyrata subsp. lyrata] &gt;gi|297326021|gb|EFH56441.1| CYP704A2 [Arabidopsis lyrata subsp. lyrata]
GSBRNA2T00006132001	BnaC04g04230D	chrC04:3200408-3201881	-	3.59156	-	AT2G45470.1	gi|21595125|gb|AAM66074.1|	endosperm-specific protein-like protein [Arabidopsis thaliana]
GSBRNA2T00006133001	BnaC04g04220D	chrC04:3194434-3198996	-	0.28191	-	AT2G45460.2	gi|297828263|ref|XP_002882014.1|	forkhead-associated domain-containing protein [Arabidopsis lyrata subsp. lyrata] &gt;gi|297327853|gb|EFH58273.1| forkhead-associated domain-containing protein [Arabidopsis lyrata subsp. lyrata]
GSBRNA2T00006137001	BnaC04g04200D	chrC04:3187189-3188900	-	6.45528	-	AT2G45440.1	gi|15225477|ref|NP_182068.1|	dihydrodipicolinate synthase [Arabidopsis thaliana] &gt;gi|14547964|sp|Q9FVC8.2|DAPA2_ARATH RecName: Full=4-hydroxy-tetrahydrodipicolinate synthase 2, chloroplastic; Short=HTPA synthase 2; Flags: Precursor &gt;gi|2583111|gb|AAB82620.1| putative dihydrodipicolinate synthase [Arabidopsis thaliana] &gt;gi|28466961|gb|AAO44089.1| At2g45440 [Arabidopsis thaliana] &gt;gi|110735769|dbj|BAE99862.1| putat…
GSBRNA2T00006173001	BnaC04g03960D	chrC04:2929718-2930604	-	2.74238	-	AT3G60540.2	gi|449431966|ref|XP_004133771.1|	PREDICTED: protein transport protein Sec61 subunit beta-like isoform 1 [Cucumis sativus] &gt;gi|449431968|ref|XP_004133772.1| PREDICTED: protein transport protein Sec61 subunit beta-like isoform 2 [Cucumis sativus] &gt;gi|449431970|ref|XP_004133773.1| PREDICTED: protein transport protein Sec61 subunit beta-like isoform 3 [Cucumis sativus]
GSBRNA2T00006184001	BnaC04g03870D	chrC04:2868062-2868965	0.422904	-	-	AT2G44940.1	gi|15225381|ref|NP_182021.1|	ethylene-responsive transcription factor ERF034 [Arabidopsis thaliana] &gt;gi|148839467|sp|Q8LBQ7.2|ERF34_ARATH RecName: Full=Ethylene-responsive transcription factor ERF034 &gt;gi|20196923|gb|AAM14835.1| putative AP2 domain transcription factor [Arabidopsis thaliana] &gt;gi|30793877|gb|AAP40391.1| putative AP2 domain transcription factor [Arabidopsis thaliana] &gt;gi|30794084|gb|AAP40485.1| puta…
GSBRNA2T00006224001	BnaC01g20800D	chrC01:14530187-14532348	-	0.442258	-	AT4G28270.1	gi|297799146|ref|XP_002867457.1|	zinc finger family protein [Arabidopsis lyrata subsp. lyrata] &gt;gi|297313293|gb|EFH43716.1| zinc finger family protein [Arabidopsis lyrata subsp. lyrata]
GSBRNA2T00006228001	BnaC01g20780D	chrC01:14510075-14511913	-	-	3.0776	AT4G28250.1	gi|256561133|gb|ACU86966.1|	expansin B1 [Raphanus sativus] &gt;gi|256561135|gb|ACU86967.1| expansin B1 [Raphanus sativus]
GSBRNA2T00006233001	BnaC01g20730D	chrC01:14485872-14487111	-	2.99899	-	AT4G28210.1	gi|297803262|ref|XP_002869515.1|	EMB1923 [Arabidopsis lyrata subsp. lyrata] &gt;gi|297315351|gb|EFH45774.1| EMB1923 [Arabidopsis lyrata subsp. lyrata]
GSBRNA2T00006279001	BnaC01g20430D	chrC01:14278182-14281152	-	2.0707	-	AT4G27760.1	gi|297803316|ref|XP_002869542.1|	forever young oxidoreductase [Arabidopsis lyrata subsp. lyrata] &gt;gi|297315378|gb|EFH45801.1| forever young oxidoreductase [Arabidopsis lyrata subsp. lyrata]
GSBRNA2T00006285001	BnaC01g20410D	chrC01:14264480-14266179	-	2.06241	-	AT4G27750.1	gi|30687718|ref|NP_194505.2|	impaired sucrose induction 1 protein [Arabidopsis thaliana] &gt;gi|28393094|gb|AAO41981.1| unknown protein [Arabidopsis thaliana] &gt;gi|28827484|gb|AAO50586.1| unknown protein [Arabidopsis thaliana] &gt;gi|55956219|emb|CAG26905.1| impaired sucrose induction 1 [Arabidopsis thaliana] &gt;gi|332659989|gb|AEE85389.1| impaired sucrose induction 1 protein [Arabidopsis thaliana]
GSBRNA2T00006286001	BnaC01g20400D	chrC01:14262684-14264284	-	-	0.451863	AT4G27745.1	gi|4469025|emb|CAB38286.1|	putative protein [Arabidopsis thaliana] &gt;gi|7269628|emb|CAB81424.1| putative protein [Arabidopsis thaliana]
GSBRNA2T00006287001	BnaC01g20390D	chrC01:14261643-14262375	-	0.349586	-	AT4G27740.1	gi|590674287|ref|XP_007039126.1|	Yippee family zinc-binding protein, putative isoform 1 [Theobroma cacao] &gt;gi|590674291|ref|XP_007039127.1| Yippee family zinc-binding protein, putative isoform 1 [Theobroma cacao] &gt;gi|590674295|ref|XP_007039128.1| Yippee family zinc-binding protein, putative isoform 1 [Theobroma cacao] &gt;gi|590674299|ref|XP_007039129.1| Yippee family zinc-binding protein, putative isoform 1 [Theobroma cac…
GSBRNA2T00006292001	BnaC01g20350D	chrC01:14225916-14227365	-	0.495532	-	AT4G27700.1	gi|18417050|ref|NP_567785.1|	rhodanese-like domain-containing protein [Arabidopsis thaliana] &gt;gi|75164919|sp|Q94A65.1|STR14_ARATH RecName: Full=Rhodanese-like domain-containing protein 14, chloroplastic; AltName: Full=Sulfurtransferase 14; Short=AtStr14; Flags: Precursor &gt;gi|15215616|gb|AAK91353.1| AT4g27700/T29A15_190 [Arabidopsis thaliana] &gt;gi|20334878|gb|AAM16195.1| AT4g27700/T29A15_190 [Arabidopsis thaliana] &gt…
GSBRNA2T00006293001	BnaC01g20340D	chrC01:14223382-14225826	-	-	2.17772	AT4G27690.1	gi|22328986|ref|NP_194499.2|	vacuolar protein sorting-associated protein 26B [Arabidopsis thaliana] &gt;gi|25453460|sp|Q9T091.2|VP26B_ARATH RecName: Full=Vacuolar protein sorting-associated protein 26B; AltName: Full=Vesicle protein sorting 26B &gt;gi|20453083|gb|AAM19785.1| AT4g27690/T29A15_180 [Arabidopsis thaliana] &gt;gi|21689605|gb|AAM67424.1| AT4g27690/T29A15_180 [Arabidopsis thaliana] &gt;gi|332659981|gb|AEE85381.1| v…
GSBRNA2T00006337001	BnaA04g18040D	chrA04:14536462-14537137	-	2.04103	-	-	gi|225446555|ref|XP_002279581.1|	PREDICTED: uncharacterized protein LOC100260766 [Vitis vinifera] &gt;gi|302143391|emb|CBI21952.3| unnamed protein product [Vitis vinifera]
GSBRNA2T00006342001	BnaA04g18090D	chrA04:14596815-14598961	-	2.5571	-	AT2G31240.1	gi|30684882|ref|NP_850163.1|	tetratricopeptide repeat-containing protein [Arabidopsis thaliana] &gt;gi|17380952|gb|AAL36288.1| putative kinesin light chain [Arabidopsis thaliana] &gt;gi|330253419|gb|AEC08513.1| tetratricopeptide repeat-containing protein [Arabidopsis thaliana]
GSBRNA2T00006353001	BnaA04g18190D	chrA04:14644665-14646477	-	4.72396	-	AT5G35530.1	gi|297805098|ref|XP_002870433.1|	40S ribosomal protein S3 [Arabidopsis lyrata subsp. lyrata] &gt;gi|297316269|gb|EFH46692.1| 40S ribosomal protein S3 [Arabidopsis lyrata subsp. lyrata]
GSBRNA2T00006355001	BnaA04g18210D	chrA04:14649149-14650858	-	2.88432	-	AT5G35530.1	gi|297822907|ref|XP_002879336.1|	40S ribosomal protein S3 [Arabidopsis lyrata subsp. lyrata] &gt;gi|297325175|gb|EFH55595.1| 40S ribosomal protein S3 [Arabidopsis lyrata subsp. lyrata]
GSBRNA2T00006368001	BnaA04g18320D	chrA04:14684798-14689587	-	17.0126	4.83441	AT2G31390.1	gi|297826579|ref|XP_002881172.1|	pfkB-type carbohydrate kinase family protein [Arabidopsis lyrata subsp. lyrata] &gt;gi|297327011|gb|EFH57431.1| pfkB-type carbohydrate kinase family protein [Arabidopsis lyrata subsp. lyrata]
GSBRNA2T00006384001	BnaA04g18460D	chrA04:14742847-14745154	-	0.33119	-	AT2G31800.1	gi|51039799|gb|AAT94403.1|	ankyrin protein kinase [Brassica napus]
GSBRNA2T00006429001	BnaA04g18850D	chrA04:14976394-14977771	-	4.53076	2.41401	AT2G32520.1	gi|15225693|ref|NP_180811.1|	dienelactone hydrolase domain-containing protein [Arabidopsis thaliana] &gt;gi|3298540|gb|AAC25934.1| putative carboxymethylenebutenolidase [Arabidopsis thaliana] &gt;gi|30102612|gb|AAP21224.1| At2g32520 [Arabidopsis thaliana] &gt;gi|110743666|dbj|BAE99670.1| putative carboxymethylenebutenolidase [Arabidopsis thaliana] &gt;gi|330253602|gb|AEC08696.1| dienelactone hydrolase domain-containing prote…
GSBRNA2T00006432001	BnaA04g18870D	chrA04:15000796-15003940	-	-	3.01798	AT2G33060.1	gi|2924785|gb|AAC04914.1|	putative leucine-rich repeat disease resistance protein [Arabidopsis thaliana]
GSBRNA2T00006457001	BnaA04g19070D	chrA04:15138133-15141593	-	0.495443	-	AT2G32860.1	gi|30685472|ref|NP_180845.2|	beta glucosidase 33 [Arabidopsis thaliana] &gt;gi|330253659|gb|AEC08753.1| beta glucosidase 33 [Arabidopsis thaliana]
GSBRNA2T00006472001	BnaC05g13800D	chrC05:7977519-7981206	-	0.413509	-	AT1G17840.1	gi|297844740|ref|XP_002890251.1|	abc transporter family protein [Arabidopsis lyrata subsp. lyrata] &gt;gi|297336093|gb|EFH66510.1| abc transporter family protein [Arabidopsis lyrata subsp. lyrata]
GSBRNA2T00006473001	BnaC05g13810D	chrC05:7981299-7983725	-	0.437642	-	AT1G17850.2	gi|334182661|ref|NP_001185025.1|	rhodanese homology domain-containing protein [Arabidopsis thaliana] &gt;gi|384950757|sp|F4I933.1|STR8_ARATH RecName: Full=Rhodanese-like domain-containing protein 8, chloroplastic; AltName: Full=Sulfurtransferase 8; Short=AtStr8; Flags: Precursor &gt;gi|332191523|gb|AEE29644.1| rhodanese homology domain-containing protein [Arabidopsis thaliana]
GSBRNA2T00006476001	BnaC05g13840D	chrC05:7987145-7988761	-	2.5726	-	AT1G17880.1	gi|15220876|ref|NP_173230.1|	basic transcription factor 3 [Arabidopsis thaliana] &gt;gi|9665066|gb|AAF97268.1|AC034106_11 Strong similarity (practically identical) to BTF3b-like factor from Arabidopsis thaliana gb|AJ242970 and contains a NAC PF|01849 domain. ESTs gb|AV530384, gb|AV533391, gb|AV521165, gb|AV554398, gb|AV527846, gb|BE038323, gb|T76806, gb|AI998200, gb|AI100073 come from this gene [Arabidopsis thaliana] &gt;gi|…
GSBRNA2T00006477001	BnaC05g13850D	chrC05:7989086-7990474	-	2.72964	-	AT1G17890.1	gi|18394547|ref|NP_564040.1|	putative GDP-L-fucose synthase 2 [Arabidopsis thaliana] &gt;gi|75174832|sp|Q9LMU0.1|FCL2_ARATH RecName: Full=Putative GDP-L-fucose synthase 2; AltName: Full=GDP-4-keto-6-deoxy-D-mannose-3,5-epimerase-4-reductase 2; Short=AtGER2 &gt;gi|9665067|gb|AAF97269.1|AC034106_12 Strong similarity to GER1 from Arabidopsis thaliana gb|AF045286. ESTs gb|AI996642, gb|AV533951 come from this gene [Arabidopsis th…
GSBRNA2T00006489001	BnaC05g13940D	chrC05:8087473-8092743	-	0.389943	-	AT1G18160.1	gi|297844764|ref|XP_002890263.1|	kinase family protein [Arabidopsis lyrata subsp. lyrata] &gt;gi|297336105|gb|EFH66522.1| kinase family protein [Arabidopsis lyrata subsp. lyrata]
GSBRNA2T00006491001	BnaC05g13960D	chrC05:8095617-8099276	-	0.394454	-	AT1G18190.1	gi|30685736|ref|NP_173257.2|	golgin candidate 2 [Arabidopsis thaliana] &gt;gi|205779900|sp|B0F9L7.1|GOGC2_ARATH RecName: Full=Golgin candidate 2; Short=AtGC2 &gt;gi|164708706|gb|ABY67250.1| putative golgin-84-like protein [Arabidopsis thaliana] &gt;gi|332191564|gb|AEE29685.1| golgin candidate 2 [Arabidopsis thaliana]
GSBRNA2T00006497001	BnaC05g14020D	chrC05:8111092-8121060	-	0.434458	-	AT1G18270.1	gi|297850224|ref|XP_002892993.1|	ketose-bisphosphate aldolase class-II family protein [Arabidopsis lyrata subsp. lyrata] &gt;gi|297338835|gb|EFH69252.1| ketose-bisphosphate aldolase class-II family protein [Arabidopsis lyrata subsp. lyrata]
GSBRNA2T00006529001	BnaC05g14270D	chrC05:8307170-8308330	-	4.52987	-	AT1G18590.1	gi|237682452|gb|ACR10273.1|	sulfotransferase 5c [Brassica rapa subsp. pekinensis]
GSBRNA2T00006534001	BnaC05g14320D	chrC05:8325203-8327469	-	3.23556	-	AT1G18640.2	gi|42571535|ref|NP_973858.1|	phosphoserine phosphatase [Arabidopsis thaliana] &gt;gi|62900892|sp|O82796.2|SERB_ARATH RecName: Full=Phosphoserine phosphatase, chloroplastic; Short=PSP; Short=PSPase; AltName: Full=O-phosphoserine phosphohydrolase; Flags: Precursor &gt;gi|9795592|gb|AAF98410.1|AC026238_2 3-phosphoserine phosphatase [Arabidopsis thaliana] &gt;gi|17529132|gb|AAL38792.1| putative 3-phosphoserine phosphatase [Arabi…
GSBRNA2T00006539001	BnaC05g14340D	chrC05:8346441-8351062	-	0.443918	-	AT1G18660.1	gi|18394639|ref|NP_564060.1|	zinc finger (C3HC4-type RING finger) family protein [Arabidopsis thaliana] &gt;gi|30685966|ref|NP_849687.1| zinc finger (C3HC4-type RING finger) family protein [Arabidopsis thaliana] &gt;gi|30685971|ref|NP_849688.1| zinc finger (C3HC4-type RING finger) family protein [Arabidopsis thaliana] &gt;gi|25082694|gb|AAN71992.1| expressed protein [Arabidopsis thaliana] &gt;gi|30387591|gb|AAP31961.1| At1g1…
GSBRNA2T00006560001	BnaC05g14490D	chrC05:8522487-8522754	-	2.9056	-	AT1G18835.1	gi|145323942|ref|NP_001077560.1|	mini zinc finger protein [Arabidopsis thaliana] &gt;gi|122202649|sp|Q2Q493.1|MIF3_ARATH RecName: Full=Mini zinc finger protein 3; Short=AtMIF3 &gt;gi|78098986|gb|ABB20816.1| mini zinc finger 3 [Arabidopsis thaliana] &gt;gi|332191647|gb|AEE29768.1| mini zinc finger protein [Arabidopsis thaliana]
GSBRNA2T00006565001	BnaC05g14520D	chrC05:8547191-8550572	-	0.248659	-	AT1G18840.2	gi|30686055|ref|NP_173318.2|	protein IQ-domain 30 [Arabidopsis thaliana] &gt;gi|79318194|ref|NP_001031067.1| protein IQ-domain 30 [Arabidopsis thaliana] &gt;gi|63003836|gb|AAY25447.1| At1g18840 [Arabidopsis thaliana] &gt;gi|332191648|gb|AEE29769.1| protein IQ-domain 30 [Arabidopsis thaliana] &gt;gi|332191649|gb|AEE29770.1| protein IQ-domain 30 [Arabidopsis thaliana]
GSBRNA2T00006566001	BnaC05g14530D	chrC05:8551056-8553218	-	4.61754	-	AT1G18850.1	gi|18394662|ref|NP_564065.1|	uncharacterized protein [Arabidopsis thaliana] &gt;gi|6730701|gb|AAF27096.1|AC011809_5 Unknown protein [Arabidopsis thaliana] &gt;gi|15810347|gb|AAL07061.1| unknown protein [Arabidopsis thaliana] &gt;gi|20465593|gb|AAM20279.1| unknown protein [Arabidopsis thaliana] &gt;gi|332191650|gb|AEE29771.1| uncharacterized protein AT1G18850 [Arabidopsis thaliana]
GSBRNA2T00006575001	BnaC05g14600D	chrC05:8600106-8602853	-	-	2.709	AT1G18890.1	gi|597710803|gb|AHN16204.1|	CPK10-2.1 [Brassica napus]
GSBRNA2T00006579001	BnaC05g14640D	chrC05:8617239-8621831	-	0.442481	-	AT1G18950.1	gi|297844852|ref|XP_002890307.1|	aminoacyl-tRNA synthetase family [Arabidopsis lyrata subsp. lyrata] &gt;gi|297336149|gb|EFH66566.1| aminoacyl-tRNA synthetase family [Arabidopsis lyrata subsp. lyrata]
GSBRNA2T00006615001	BnaC01g31990D	chrC01:31087740-31090042	-	-	0.462827	AT3G62210.1	gi|565469594|ref|XP_006292600.1|	hypothetical protein CARUB_v10018841mg [Capsella rubella] &gt;gi|482561307|gb|EOA25498.1| hypothetical protein CARUB_v10018841mg [Capsella rubella]
GSBRNA2T00006656001	BnaC01g31810D	chrC01:30727840-30729847	-	0.495852	-	AT3G21770.1	gi|253762016|gb|ACT35472.1|	peroxidase 30, partial [Brassica rapa]
GSBRNA2T00006674001	BnaC01g31710D	chrC01:30587067-30588485	-	2.55478	-	AT4G15165.1	gi|334186554|ref|NP_001190735.1|	N-terminal nucleophile aminohydrolases (Ntn hydrolases) superfamily protein [Arabidopsis thaliana] &gt;gi|528050022|sp|F4JJE5.1|PSA4B_ARATH RecName: Full=Putative proteasome subunit alpha type-4-B; AltName: Full=20S proteasome alpha subunit C-2; AltName: Full=Proteasome subunit alpha type-3 &gt;gi|332658164|gb|AEE83564.1| N-terminal nucleophile aminohydrolases (Ntn hydrolases) superfamily protein…
GSBRNA2T00006707001	BnaA03g57870D	chrA03_random:1351605-1357929	-	2.02385	-	AT3G25520.1	gi|18404552|ref|NP_566767.1|	60S ribosomal protein L5-1 [Arabidopsis thaliana] &gt;gi|108860938|sp|Q8LBI1.2|RL51_ARATH RecName: Full=60S ribosomal protein L5-1 &gt;gi|15809788|gb|AAL06822.1| AT5g39740/MKM21_30 [Arabidopsis thaliana] &gt;gi|17473632|gb|AAL38279.1| 60S ribosomal protein L5 [Arabidopsis thaliana] &gt;gi|20148745|gb|AAM10263.1| 60S ribosomal protein L5 [Arabidopsis thaliana] &gt;gi|22530962|gb|AAM96985.1| putati…
GSBRNA2T00006719001	BnaA09g16160D	chrA09:9575887-9577854	-	2.3875	-	AT5G42420.1	gi|18411172|ref|NP_565138.1|	Nucleotide-sugar transporter family protein [Arabidopsis thaliana] &gt;gi|75207337|sp|Q9SRE4.1|UGAL2_ARATH RecName: Full=UDP-galactose transporter 2; Short=At-UDP-GalT2 &gt;gi|6143887|gb|AAF04433.1|AC010718_2 unknown protein; 11341-9662 [Arabidopsis thaliana] &gt;gi|14532698|gb|AAK64150.1| unknown protein [Arabidopsis thaliana] &gt;gi|16604380|gb|AAL24196.1| At1g76670/F28O16_4 [Arabidopsis thalia…
GSBRNA2T00006720001	BnaA09g16170D	chrA09:9578291-9580405	-	3.19025	-	AT1G43170.8	gi|312283375|dbj|BAJ34553.1|	unnamed protein product [Thellungiella halophila]
GSBRNA2T00006738001	BnaA01g36120D	chrA01_random:1603072-1604014	0.23009	-	-	AT1G61667.1	gi|21553956|gb|AAM63037.1|	unknown [Arabidopsis thaliana]
GSBRNA2T00006766001	BnaA09g38860D	chrA09:27664539-27665510	-	2.54522	-	AT3G61110.1	gi|119720832|gb|ABL97986.1|	ribosomal protein S27 [Brassica rapa]
GSBRNA2T00006776001	BnaA09g38940D	chrA09:27695583-27696858	-	2.65702	-	AT3G60820.3	gi|600387|emb|CAA47753.1|	proteosome subunit [Arabidopsis thaliana]
GSBRNA2T00006801001	BnaA08g31010D	chrA08_random:1803390-1805491	-	4.68682	-	AT4G25630.1	gi|18416588|ref|NP_567724.1|	mediator of RNA polymerase II transcription subunit 36a [Arabidopsis thaliana] &gt;gi|67461067|sp|Q94AH9.2|MD36A_ARATH RecName: Full=Mediator of RNA polymerase II transcription subunit 36a; AltName: Full=Fibrillarin-like protein 2; AltName: Full=Histone-glutamine methyltransferase; AltName: Full=rRNA 2&apos;-O-methyltransferase fibrillarin 2 &gt;gi|9965655|gb|AAG10104.1|AF233444_1 fibrillarin 2 […
GSBRNA2T00006807001	BnaA09g15700D	chrA09:9161209-9163293	-	3.07447	-	AT5G42790.1	gi|21537234|gb|AAM61575.1|	20S proteasome subunit PAF1 [Arabidopsis thaliana]
GSBRNA2T00006811001	BnaA09g15730D	chrA09:9176094-9177517	-	3.06955	-	AT5G42820.1	gi|15239067|ref|NP_199096.1|	Splicing factor U2af small subunit B [Arabidopsis thaliana] &gt;gi|42573547|ref|NP_974870.1| Splicing factor U2af small subunit B [Arabidopsis thaliana] &gt;gi|75334092|sp|Q9FMY5.1|U2AFB_ARATH RecName: Full=Splicing factor U2af small subunit B; AltName: Full=U2 auxiliary factor 35 kDa subunit B; AltName: Full=U2 small nuclear ribonucleoprotein auxiliary factor small subunit B; Short=U2 snRNP auxi…
GSBRNA2T00006823001	BnaCnng22200D	chrCnn_random:20821239-20826725	-	0.257766	-	AT2G01460.1	gi|334184093|ref|NP_178255.5|	phosphoribulokinase/uridine kinase domain protein [Arabidopsis thaliana] &gt;gi|330250362|gb|AEC05456.1| phosphoribulokinase/uridine kinase domain protein [Arabidopsis thaliana]
GSBRNA2T00006844001	BnaC07g48980D	chrC07_random:1685159-1686239	0.446883	-	-	AT3G27060.1	gi|15232077|ref|NP_189342.1|	ribonucleoside-diphosphate reductase small chain C [Arabidopsis thaliana] &gt;gi|75273949|sp|Q9LSD0.1|RIR2C_ARATH RecName: Full=Ribonucleoside-diphosphate reductase small chain C; AltName: Full=Ribonucleoside-diphosphate reductase TSO2 subunit; AltName: Full=Ribonucleotide reductase small subunit C &gt;gi|9279629|dbj|BAB01087.1| ribonucleotide reductase [Arabidopsis thaliana] &gt;gi|17380726|gb|A…
GSBRNA2T00006864001	BnaCnng22350D	chrCnn_random:20900534-20901876	-	3.7852	-	AT2G14860.1	gi|15226016|ref|NP_179092.1|	Mpv17/PMP22 family protein [Arabidopsis thaliana] &gt;gi|3650028|gb|AAC61283.1| 22 kDa peroxisomal membrane protein [Arabidopsis thaliana] &gt;gi|124300964|gb|ABN04734.1| At2g14860 [Arabidopsis thaliana] &gt;gi|330251249|gb|AEC06343.1| Mpv17/PMP22 family protein [Arabidopsis thaliana]
GSBRNA2T00006867001	BnaCnng22370D	chrCnn_random:20912019-20913722	0.213944	-	-	-	gi|227206314|dbj|BAH57212.1|	AT2G14890 [Arabidopsis thaliana]
GSBRNA2T00006874001	BnaCnng22420D	chrCnn_random:20960246-20961712	-	3.01061	-	AT2G15290.1	gi|325073416|gb|ADY76580.1|	translocon at inner membrane of chloroplasts 21 [Brassica napus]
GSBRNA2T00006902001	BnaA06g39180D	chrA06_random:1400704-1401620	-	-	0.17192	AT5G63160.1	gi|4678352|emb|CAB41162.1|	putative protein [Arabidopsis thaliana]
GSBRNA2T00006974001	BnaA07g39110D	chrA07_random:1988855-1990227	-	4.31965	6.83215	AT1G78550.1	gi|297842633|ref|XP_002889198.1|	oxidoreductase [Arabidopsis lyrata subsp. lyrata] &gt;gi|297335039|gb|EFH65457.1| oxidoreductase [Arabidopsis lyrata subsp. lyrata]
GSBRNA2T00006978001	BnaA07g39140D	chrA07_random:1996295-1999004	-	0.389126	0.440159	AT1G78510.1	gi|297842625|ref|XP_002889194.1|	solanesyl diphosphate synthase [Arabidopsis lyrata subsp. lyrata] &gt;gi|297335035|gb|EFH65453.1| solanesyl diphosphate synthase [Arabidopsis lyrata subsp. lyrata]
GSBRNA2T00006990001	BnaA07g39230D	chrA07_random:2048787-2049102	-	3.22516	-	AT1G78410.1	gi|297839707|ref|XP_002887735.1|	VQ motif-containing protein [Arabidopsis lyrata subsp. lyrata] &gt;gi|297333576|gb|EFH63994.1| VQ motif-containing protein [Arabidopsis lyrata subsp. lyrata]
GSBRNA2T00007004001	BnaCnng22450D	chrCnn_random:21013817-21020629	-	0.440328	-	AT1G77800.2	gi|334183982|ref|NP_001185422.1|	PHD finger-containing protein [Arabidopsis thaliana] &gt;gi|332197907|gb|AEE36028.1| PHD finger-containing protein [Arabidopsis thaliana]
GSBRNA2T00007035001	BnaCnng22510D	chrCnn_random:21100545-21101597	-	2.31391	-	AT1G70000.2	gi|351722587|ref|NP_001237761.1|	MYB transcription factor MYB138 [Glycine max] &gt;gi|110931720|gb|ABH02859.1| MYB transcription factor MYB138 [Glycine max]
GSBRNA2T00007044001	BnaCnng22530D	chrCnn_random:21135947-21137951	-	2.38901	2.52076	AT1G69960.1	gi|15222511|ref|NP_177154.1|	serine/threonine protein phosphatase 2A [Arabidopsis thaliana] &gt;gi|12643532|sp|O04951.1|PP2A5_ARATH RecName: Full=Serine/threonine-protein phosphatase PP2A-5 catalytic subunit; AltName: Full=Protein phosphatase 2A isoform 5 &gt;gi|12325235|gb|AAG52565.1|AC010675_13 serine/threonine protein phosphatase (type 2A); 2836-4455 [Arabidopsis thaliana] &gt;gi|1912286|gb|AAC49668.1| type 2A serine/thre…
GSBRNA2T00007060001	BnaA04g27920D	chrA04_random:460941-461997	-	0.207673	-	AT5G38410.1	gi|229893642|gb|ACQ90230.1|	virus-resistance protein [Brassica rapa subsp. chinensis]
GSBRNA2T00007080001	BnaCnng69530D	chrCnn_random:69422109-69424302	-	3.8161	-	AT5G51100.1	gi|312837926|gb|ADR01110.1|	Fe superoxide dismutase 2 [Brassica rapa]
GSBRNA2T00007098001	BnaCnng69590D	chrCnn_random:69473338-69474235	-	2.89552	-	-	gi|449442381|ref|XP_004138960.1|	PREDICTED: uncharacterized protein LOC101214231 [Cucumis sativus] &gt;gi|449526243|ref|XP_004170123.1| PREDICTED: uncharacterized protein LOC101231850 [Cucumis sativus]
GSBRNA2T00007111001	BnaUnng04000D	chrUnn_random:5719716-5720592	-	4.20351	-	-	-	-
GSBRNA2T00007134001	BnaAnng34830D	chrAnn_random:39641843-39642383	0.0482504	-	-	AT2G36450.1	gi|297827123|ref|XP_002881444.1|	AP2 domain-containing protein [Arabidopsis lyrata subsp. lyrata] &gt;gi|297327283|gb|EFH57703.1| AP2 domain-containing protein [Arabidopsis lyrata subsp. lyrata]
GSBRNA2T00007181001	BnaAnng11520D	chrAnn_random:12498977-12499553	-	2.08512	-	AT5G28490.1	gi|15241821|ref|NP_198201.1|	protein LIGHT-DEPENDENT SHORT HYPOCOTYLS 1 [Arabidopsis thaliana] &gt;gi|75127091|sp|Q6NNI3.1|LSH1_ARATH RecName: Full=Protein LIGHT-DEPENDENT SHORT HYPOCOTYLS 1; AltName: Full=Protein ORGAN BOUNDARY 2 &gt;gi|34851102|gb|AAQ82901.1| light-dependent short hypocotyl 1 [Arabidopsis thaliana] &gt;gi|38566596|gb|AAR24188.1| At5g28490 [Arabidopsis thaliana] &gt;gi|40824076|gb|AAR92340.1| At5g28490 [Ara…
GSBRNA2T00007240001	BnaC02g43900D	chrC02:46029244-46030534	-	2.18914	-	AT4G23330.2	gi|334186844|ref|NP_001190810.1|	uncharacterized protein [Arabidopsis thaliana] &gt;gi|332659340|gb|AEE84740.1| uncharacterized protein AT4G23330 [Arabidopsis thaliana]
GSBRNA2T00007242001	BnaA05g34990D	chrA05_random:515588-519301	-	0.463656	-	AT2G32950.1	gi|302633366|gb|ADL59932.1|	constitutively photomorphogenic 1 [Brassica napus]
GSBRNA2T00007247001	BnaA05g35040D	chrA05_random:542023-546098	-	0.429861	-	AT2G32900.1	gi|297823079|ref|XP_002879422.1|	ATZW10 [Arabidopsis lyrata subsp. lyrata] &gt;gi|297325261|gb|EFH55681.1| ATZW10 [Arabidopsis lyrata subsp. lyrata]
GSBRNA2T00007262001	BnaC08g48150D	chrC08_random:3176815-3178746	-	2.01979	-	AT4G17550.1	gi|89257580|gb|ABD65069.1|	transporter, putative [Brassica oleracea]
GSBRNA2T00007264001	BnaC08g48170D	chrC08_random:3181628-3183934	-	2.66994	-	AT4G17520.1	gi|89257578|gb|ABD65067.1|	nuclear RNA binding protein, putative [Brassica oleracea]
GSBRNA2T00007277001	BnaC03g71770D	chrC03_random:326446-329577	-	0.426464	-	AT5G54730.1	gi|15239726|ref|NP_200284.1|	autophagy 18F-like protein [Arabidopsis thaliana] &gt;gi|75333833|sp|Q9FH32.1|AT18F_ARATH RecName: Full=Autophagy-related protein 18f; Short=AtATG18f &gt;gi|10176800|dbj|BAB09939.1| unnamed protein product [Arabidopsis thaliana] &gt;gi|332009148|gb|AED96531.1| autophagy 18F-like protein [Arabidopsis thaliana]
GSBRNA2T00007281001	BnaC03g71800D	chrC03_random:343999-345843	-	2.16539	-	AT5G54800.1	gi|21554690|gb|AAM63660.1|	glucose-6-phosphate/phosphate translocator [Arabidopsis thaliana]
GSBRNA2T00007313001	BnaAnng34880D	chrAnn_random:39697394-39699939	-	0.394263	-	AT4G17140.2	gi|238480786|ref|NP_001154245.1|	pleckstrin homology (PH) domain-containing protein [Arabidopsis thaliana] &gt;gi|332658452|gb|AEE83852.1| pleckstrin homology (PH) domain-containing protein [Arabidopsis thaliana]
GSBRNA2T00007348001	BnaCnng22660D	chrCnn_random:21252202-21254992	-	-	0.46672	AT2G18876.1	gi|30680495|ref|NP_849981.1|	Afadin/alpha-actinin-binding protein [Arabidopsis thaliana] &gt;gi|26453178|dbj|BAC43664.1| unknown protein [Arabidopsis thaliana] &gt;gi|28950955|gb|AAO63401.1| At2g18870 [Arabidopsis thaliana] &gt;gi|330251724|gb|AEC06818.1| Afadin/alpha-actinin-binding protein [Arabidopsis thaliana]
GSBRNA2T00007350001	BnaCnng22680D	chrCnn_random:21269322-21272304	-	0.339292	-	AT2G18890.1	gi|297836744|ref|XP_002886254.1|	kinase family protein [Arabidopsis lyrata subsp. lyrata] &gt;gi|297332094|gb|EFH62513.1| kinase family protein [Arabidopsis lyrata subsp. lyrata]
GSBRNA2T00007374001	BnaCnng22770D	chrCnn_random:21336937-21338396	-	2.99073	-	AT2G17265.1	gi|4927412|gb|AAD33097.1|AF082525_1	homoserine kinase [Arabidopsis thaliana]
GSBRNA2T00007384001	BnaCnng22830D	chrCnn_random:21381717-21382464	0.332883	-	-	AT2G17300.1	gi|15227807|ref|NP_179322.1|	uncharacterized protein [Arabidopsis thaliana] &gt;gi|45476533|gb|AAS65932.1| At2g17300 [Arabidopsis thaliana] &gt;gi|46359819|gb|AAS88773.1| At2g17300 [Arabidopsis thaliana] &gt;gi|330251516|gb|AEC06610.1| uncharacterized protein AT2G17300 [Arabidopsis thaliana]
GSBRNA2T00007397001	BnaCnng22940D	chrCnn_random:21417749-21419097	-	2.04599	-	AT3G12260.1	gi|297834026|ref|XP_002884895.1|	complex 1 family protein [Arabidopsis lyrata subsp. lyrata] &gt;gi|297330735|gb|EFH61154.1| complex 1 family protein [Arabidopsis lyrata subsp. lyrata]
GSBRNA2T00007432001	BnaCnng23060D	chrCnn_random:21514120-21514811	-	0.322525	-	AT2G30540.1	gi|15224519|ref|NP_180612.1|	monothiol glutaredoxin-S9 [Arabidopsis thaliana] &gt;gi|75317810|sp|O04341.1|GRXS9_ARATH RecName: Full=Monothiol glutaredoxin-S9; Short=AtGrxS9; AltName: Full=Protein ROXY 7 &gt;gi|1946365|gb|AAB63083.1| putative glutaredoxin [Arabidopsis thaliana] &gt;gi|21593494|gb|AAM65461.1| putative glutaredoxin [Arabidopsis thaliana] &gt;gi|22022556|gb|AAM83235.1| At2g30540/T6B20.11 [Arabidopsis thaliana] &…
GSBRNA2T00007442001	BnaAnng11560D	chrAnn_random:12530085-12531510	-	2.42944	-	AT4G35220.1	gi|18418598|ref|NP_567979.1|	Cyclase family protein [Arabidopsis thaliana] &gt;gi|13937204|gb|AAK50095.1|AF372956_1 AT4g35220/F23E12_220 [Arabidopsis thaliana] &gt;gi|18491127|gb|AAL69532.1| AT4g35220/F23E12_220 [Arabidopsis thaliana] &gt;gi|21537400|gb|AAM61741.1| unknown [Arabidopsis thaliana] &gt;gi|332661081|gb|AEE86481.1| Cyclase family protein [Arabidopsis thaliana]
GSBRNA2T00007444001	BnaAnng11580D	chrAnn_random:12538994-12541173	0.115632	0.453889	-	AT4G35180.1	gi|145353326|ref|NP_567977.2|	LYS/HIS transporter 7 [Arabidopsis thaliana] &gt;gi|334302829|sp|Q84WE9.2|LHTL7_ARATH RecName: Full=Lysine histidine transporter-like 7 &gt;gi|332661077|gb|AEE86477.1| LYS/HIS transporter 7 [Arabidopsis thaliana]
GSBRNA2T00007449001	BnaAnng11620D	chrAnn_random:12556386-12558818	-	-	0.485605	AT4G35110.2	gi|15236270|ref|NP_195237.1|	phospholipase-like (PEARLI 4) family protein [Arabidopsis thaliana] &gt;gi|30690215|ref|NP_849495.1| phospholipase-like (PEARLI 4) family protein [Arabidopsis thaliana] &gt;gi|14326527|gb|AAK60308.1|AF385717_1 AT4g35110/M4E13_160 [Arabidopsis thaliana] &gt;gi|2924521|emb|CAA17775.1| putative protein [Arabidopsis thaliana] &gt;gi|7270462|emb|CAB80228.1| putative protein [Arabidopsis thaliana] &gt;…
GSBRNA2T00007452001	BnaAnng11650D	chrAnn_random:12574657-12576545	-	5.04443	-	AT4G35080.3	gi|334187173|ref|NP_001190919.1|	high-affinity nickel-transport family protein [Arabidopsis thaliana] &gt;gi|332661061|gb|AEE86461.1| high-affinity nickel-transport family protein [Arabidopsis thaliana]
GSBRNA2T00007543001	BnaCnng69820D	chrCnn_random:69842451-69845128	-	2.5106	-	AT1G59740.1	gi|297840607|ref|XP_002888185.1|	proton-dependent oligopeptide transport family protein [Arabidopsis lyrata subsp. lyrata] &gt;gi|297334026|gb|EFH64444.1| proton-dependent oligopeptide transport family protein [Arabidopsis lyrata subsp. lyrata]
GSBRNA2T00007549001	BnaC01g38510D	chrC01:37542382-37544742	-	2.36567	-	AT3G12580.1	gi|15230534|ref|NP_187864.1|	heat shock protein 70-4 [Arabidopsis thaliana] &gt;gi|75311168|sp|Q9LHA8.1|MD37C_ARATH RecName: Full=Probable mediator of RNA polymerase II transcription subunit 37c; AltName: Full=Heat shock 70 kDa protein 4; AltName: Full=Heat shock cognate 70 kDa protein 4; AltName: Full=Heat shock cognate protein 70-4; Short=AtHsc70-4; AltName: Full=Heat shock protein 70-4; Short=AtHsp70-4 &gt;gi|12321973|gb|…
GSBRNA2T00007616001	BnaA04g10650D	chrA04:9350516-9352519	-	2.55744	-	AT5G40850.1	gi|15237505|ref|NP_198901.1|	urophorphyrin methylase 1 [Arabidopsis thaliana] &gt;gi|18087581|gb|AAL58921.1|AF462833_1 AT5g40850/MHK7_8 [Arabidopsis thaliana] &gt;gi|1146165|gb|AAB92676.1| urophorphyrin III methylase [Arabidopsis thaliana] &gt;gi|10177964|dbj|BAB11347.1| urophorphyrin III methylase [Arabidopsis thaliana] &gt;gi|16604390|gb|AAL24201.1| AT5g40850/MHK7_8 [Arabidopsis thaliana] &gt;gi|19310499|gb|AAL84983.1| AT5…
GSBRNA2T00007627001	BnaA04g10600D	chrA04:9308078-9311777	-	-	0.249069	AT5G40780.2	gi|30693666|ref|NP_198894.2|	Lysine histidine transporter 1 [Arabidopsis thaliana] &gt;gi|332007211|gb|AED94594.1| Lysine histidine transporter 1 [Arabidopsis thaliana]
GSBRNA2T00007679001	BnaC09g53370D	chrC09_random:3333694-3340405	-	0.498216	-	AT5G57160.1	gi|297796605|ref|XP_002866187.1|	ATLIG4 [Arabidopsis lyrata subsp. lyrata] &gt;gi|297312022|gb|EFH42446.1| ATLIG4 [Arabidopsis lyrata subsp. lyrata]
GSBRNA2T00007702001	BnaA07g37730D	chrA07_random:1252674-1254582	-	2.79073	-	AT2G37220.1	gi|681904|dbj|BAA06519.1|	RNA-binding protein cp29 [Arabidopsis thaliana]
GSBRNA2T00007705001	BnaA07g37750D	chrA07_random:1266085-1266921	-	4.97556	-	AT3G53430.1	gi|297820072|ref|XP_002877919.1|	60S ribosomal protein L12 [Arabidopsis lyrata subsp. lyrata] &gt;gi|297323757|gb|EFH54178.1| 60S ribosomal protein L12 [Arabidopsis lyrata subsp. lyrata]
GSBRNA2T00007777001	BnaCnng70010D	chrCnn_random:70008162-70009693	-	-	2.31056	AT2G25450.1	gi|237682460|gb|ACR10277.1|	2-oxoacid-dependent dioxygenase [Brassica rapa subsp. pekinensis]
GSBRNA2T00007808001	BnaC08g48530D	chrC08_random:3531953-3534147	-	2.95518	-	AT1G26930.1	gi|297845486|ref|XP_002890624.1|	kelch repeat-containing F-box family protein [Arabidopsis lyrata subsp. lyrata] &gt;gi|297336466|gb|EFH66883.1| kelch repeat-containing F-box family protein [Arabidopsis lyrata subsp. lyrata]
GSBRNA2T00007856001	BnaC02g44520D	chrC02_random:340293-343591	-	0.405327	-	AT1G78230.1	gi|12324260|gb|AAG52107.1|AC012680_18	unknown protein; 65290-67280 [Arabidopsis thaliana] &gt;gi|17528980|gb|AAL38700.1| unknown protein [Arabidopsis thaliana]
GSBRNA2T00007866001	BnaCnng23370D	chrCnn_random:21882287-21882987	-	2.43349	-	AT4G38495.1	gi|30691990|ref|NP_849518.1|	uncharacterized protein [Arabidopsis thaliana] &gt;gi|20268791|gb|AAM14098.1| unknown protein [Arabidopsis thaliana] &gt;gi|21689815|gb|AAM67551.1| unknown protein [Arabidopsis thaliana] &gt;gi|26452808|dbj|BAC43484.1| unknown protein [Arabidopsis thaliana] &gt;gi|332661534|gb|AEE86934.1| uncharacterized protein AT4G38495 [Arabidopsis thaliana]
GSBRNA2T00007869001	BnaCnng23400D	chrCnn_random:21891242-21892571	0.334955	-	-	AT4G38400.1	gi|506484998|gb|AGM16372.1|	alpha-expansin-like protein 2 [Brassica rapa]
GSBRNA2T00007937001	BnaAnng35280D	chrAnn_random:40033396-40034632	-	2.24699	-	-	-	-
GSBRNA2T00007954001	BnaCnng70090D	chrCnn_random:70130555-70131956	-	10.7104	-	AT5G39050.1	gi|240256381|ref|NP_568561.4|	phenolic glucoside malonyltransferase 1 [Arabidopsis thaliana] &gt;gi|75163973|sp|Q940Z5.1|PMAT1_ARATH RecName: Full=Phenolic glucoside malonyltransferase 1 &gt;gi|15450469|gb|AAK96528.1| AT5g39050/MXF12_60 [Arabidopsis thaliana] &gt;gi|25090341|gb|AAN72280.1| At5g39050/MXF12_60 [Arabidopsis thaliana] &gt;gi|332007008|gb|AED94391.1| phenolic glucoside malonyltransferase 1 [Arabidopsis thaliana]
GSBRNA2T00007959001	BnaAnng35340D	chrAnn_random:40073810-40074300	-	3.88044	-	AT1G17147.1	gi|186478570|ref|NP_001117300.1|	VQ motif-containing protein [Arabidopsis thaliana] &gt;gi|98961981|gb|ABF59320.1| unknown protein [Arabidopsis thaliana] &gt;gi|332191429|gb|AEE29550.1| VQ motif-containing protein [Arabidopsis thaliana]
GSBRNA2T00007962001	BnaAnng35350D	chrAnn_random:40076126-40076543	-	0.348126	-	-	-	-
GSBRNA2T00007977001	BnaAnng11790D	chrAnn_random:12741833-12742502	-	7.63633	-	AT3G50410.1	gi|15229744|ref|NP_190610.1|	Dof zinc finger protein DOF3.4 [Arabidopsis thaliana] &gt;gi|55584036|sp|Q39088.2|DOF34_ARATH RecName: Full=Dof zinc finger protein DOF3.4; Short=AtDOF3.4; AltName: Full=OBF-binding protein 1 &gt;gi|7630027|emb|CAB88324.1| DNA binding protein [Arabidopsis thaliana] &gt;gi|332645143|gb|AEE78664.1| Dof zinc finger protein DOF3.4 [Arabidopsis thaliana]
GSBRNA2T00007988001	BnaA10g28460D	chrA10_random:731652-732504	-	2.26834	-	AT5G52750.1	gi|119720816|gb|ABL97978.1|	metal ion binding [Brassica rapa]
GSBRNA2T00008003001	BnaA09g56420D	chrA09_random:3726255-3727170	-	3.63331	-	AT1G16170.1	gi|18412461|ref|NP_565217.1|	uncharacterized protein [Arabidopsis thaliana] &gt;gi|7715589|gb|AAF68107.1|AC010793_2 F20B17.9 [Arabidopsis thaliana] &gt;gi|15529238|gb|AAK97713.1| At1g79660/F20B17_9 [Arabidopsis thaliana] &gt;gi|16974405|gb|AAL31128.1| At1g79660/F20B17_9 [Arabidopsis thaliana] &gt;gi|332198162|gb|AEE36283.1| uncharacterized protein AT1G79660 [Arabidopsis thaliana]
GSBRNA2T00008015001	BnaA09g56510D	chrA09_random:3757916-3759365	-	4.30353	-	AT2G32060.2	gi|297844514|ref|XP_002890138.1|	40S ribosomal protein S12 [Arabidopsis lyrata subsp. lyrata] &gt;gi|297335980|gb|EFH66397.1| 40S ribosomal protein S12 [Arabidopsis lyrata subsp. lyrata]
GSBRNA2T00008016001	BnaA09g56520D	chrA09_random:3760152-3763043	-	0.482664	-	AT1G15910.1	gi|297844510|ref|XP_002890136.1|	XH/XS domain-containing protein [Arabidopsis lyrata subsp. lyrata] &gt;gi|297335978|gb|EFH66395.1| XH/XS domain-containing protein [Arabidopsis lyrata subsp. lyrata]
GSBRNA2T00008028001	BnaCnng23600D	chrCnn_random:22033043-22037656	-	2.2338	-	AT3G12780.1	gi|15230595|ref|NP_187884.1|	phosphoglycerate kinase 1 [Arabidopsis thaliana] &gt;gi|75273138|sp|Q9LD57.1|PGKH1_ARATH RecName: Full=Phosphoglycerate kinase 1, chloroplastic; Flags: Precursor &gt;gi|7839389|gb|AAF70258.1|AF247558_1 phosphoglycerate kinase [Arabidopsis thaliana] &gt;gi|13430644|gb|AAK25944.1|AF360234_1 putative phosphoglycerate kinase [Arabidopsis thaliana] &gt;gi|16226508|gb|AAL16186.1|AF428418_1 AT3g12780/MB…
GSBRNA2T00008037001	BnaCnng23650D	chrCnn_random:22064050-22064812	-	2.88538	-	AT3G12830.1	gi|297834094|ref|XP_002884929.1|	auxin-responsive family protein [Arabidopsis lyrata subsp. lyrata] &gt;gi|297330769|gb|EFH61188.1| auxin-responsive family protein [Arabidopsis lyrata subsp. lyrata]
GSBRNA2T00008048001	BnaC06g27790D	chrC06:29166512-29167027	-	2.61317	-	AT1G66820.1	gi|566255034|ref|XP_006387664.1|	glycine-rich family protein [Populus trichocarpa] &gt;gi|550308041|gb|ERP46578.1| glycine-rich family protein [Populus trichocarpa]
GSBRNA2T00008049001	BnaC06g27800D	chrC06:29167354-29170071	0.486979	-	-	AT1G66830.1	gi|15219755|ref|NP_176855.1|	probable inactive leucine-rich repeat receptor-like protein kinase [Arabidopsis thaliana] &gt;gi|75169751|sp|Q9C9N5.1|Y1668_ARATH RecName: Full=Probable inactive leucine-rich repeat receptor-like protein kinase At1g66830; Flags: Precursor &gt;gi|12597769|gb|AAG60082.1|AC013288_16 receptor protein kinase, putative [Arabidopsis thaliana] &gt;gi|224589463|gb|ACN59265.1| leucine-rich repeat receptor-…
GSBRNA2T00008078001	BnaA06g00140D	chrA06:55075-68090	-	0.287014	-	AT1G55860.2	gi|297853304|ref|XP_002894533.1|	ubiquitin-protein ligase 1 [Arabidopsis lyrata subsp. lyrata] &gt;gi|297340375|gb|EFH70792.1| ubiquitin-protein ligase 1 [Arabidopsis lyrata subsp. lyrata]
GSBRNA2T00008089001	BnaA06g00070D	chrA06:24406-25253	-	5.53065	2.03052	-	-	-
GSBRNA2T00008091001	BnaA06g00050D	chrA06:21321-22305	-	3.81343	-	AT1G55920.1	gi|297847962|ref|XP_002891862.1|	AtSerat2_1 [Arabidopsis lyrata subsp. lyrata] &gt;gi|297337704|gb|EFH68121.1| AtSerat2_1 [Arabidopsis lyrata subsp. lyrata]
GSBRNA2T00008096001	BnaA06g00020D	chrA06:5286-5705	-	2.75118	-	AT1G56060.1	gi|15222831|ref|NP_176002.1|	uncharacterized protein [Arabidopsis thaliana] &gt;gi|332195216|gb|AEE33337.1| uncharacterized protein AT1G56060 [Arabidopsis thaliana]
GSBRNA2T00008104001	BnaA04g29290D	chrA04_random:1298023-1300241	0.0369063	-	0.0790665	AT2G40320.1	gi|42569796|ref|NP_181563.2|	protein trichome birefringence-like 33 [Arabidopsis thaliana] &gt;gi|586946307|sp|F4IH21.1|TBL33_ARATH RecName: Full=Protein trichome birefringence-like 33 &gt;gi|330254720|gb|AEC09814.1| protein trichome birefringence-like 33 [Arabidopsis thaliana]
GSBRNA2T00008121001	BnaA04g29430D	chrA04_random:1362822-1363032	-	2.71848	-	-	-	-
GSBRNA2T00008150001	BnaAnng35370D	chrAnn_random:40119656-40120798	-	-	5.77745	AT5G25980.2	gi|56130949|gb|AAV80206.1|	myrosinase [Brassica rapa subsp. pekinensis]
GSBRNA2T00008160001	BnaCnng70140D	chrCnn_random:70214255-70215697	-	2.41446	-	AT5G49210.2	gi|83032222|gb|ABB97028.1|	unknown [Brassica rapa]
GSBRNA2T00008198001	BnaCnng70190D	chrCnn_random:70281760-70283358	-	5.5386	4.81488	AT4G23500.1	gi|297803786|ref|XP_002869777.1|	glycoside hydrolase family 28 protein [Arabidopsis lyrata subsp. lyrata] &gt;gi|297315613|gb|EFH46036.1| glycoside hydrolase family 28 protein [Arabidopsis lyrata subsp. lyrata]
GSBRNA2T00008204001	BnaC03g77820D	chrC03_random:6196929-6198461	-	2.63366	-	AT1G51510.1	gi|390432207|gb|AFL91695.1|	RNA binding protein [Raphanus sativus var. raphanistroides]
GSBRNA2T00008215001	BnaC03g77890D	chrC03_random:6230669-6232279	-	3.48664	-	AT1G51660.1	gi|430217058|gb|AGA37177.1|	mitogen-activated protein kinase kinase 4.1 [Brassica napus]
GSBRNA2T00008216001	BnaC03g77900D	chrC03_random:6235359-6238950	-	0.453029	-	AT1G51690.3	gi|334183233|ref|NP_001185199.1|	serine/threonine protein phosphatase 2A 55 kDa regulatory subunit B alpha isoform [Arabidopsis thaliana] &gt;gi|332194582|gb|AEE32703.1| protein phosphatase 2A B55 alpha [Arabidopsis thaliana]
GSBRNA2T00008222001	BnaC03g77940D	chrC03_random:6250753-6253950	-	0.45816	-	AT1G51720.1	gi|12321666|gb|AAG50868.1|AC025294_6	NADP-specific glutatamate dehydrogenase, putative [Arabidopsis thaliana]
GSBRNA2T00008244001	BnaA06g01540D	chrA06:951060-954619	-	-	13.0444	AT1G52400.3	gi|312281993|dbj|BAJ33862.1|	unnamed protein product [Thellungiella halophila]
GSBRNA2T00008252001	BnaA06g01590D	chrA06:987013-988784	-	3.87152	-	AT1G52340.1	gi|15218213|ref|NP_175644.1|	Xanthoxin dehydrogenase [Arabidopsis thaliana] &gt;gi|75308867|sp|Q9C826.1|ABA2_ARATH RecName: Full=Xanthoxin dehydrogenase; AltName: Full=Protein GLUCOSE INSENSITIVE 1; AltName: Full=Protein IMPAIRED SUCROSE INDUCTION 4; AltName: Full=Protein SALOBRENO 3; AltName: Full=Protein SALT RESISTANT 1; AltName: Full=Protein SUGAR INSENSITIVE 4; AltName: Full=Short-chain alcohol dehydrogenase ABA2; AltNa…
GSBRNA2T00008257001	BnaA06g01640D	chrA06:999783-1001266	-	3.32974	-	AT1G52300.1	gi|297830188|ref|XP_002882976.1|	60S ribosomal protein L37 [Arabidopsis lyrata subsp. lyrata] &gt;gi|297852982|ref|XP_002894372.1| 60S ribosomal protein L37 [Arabidopsis lyrata subsp. lyrata] &gt;gi|297328816|gb|EFH59235.1| 60S ribosomal protein L37 [Arabidopsis lyrata subsp. lyrata] &gt;gi|297340214|gb|EFH70631.1| 60S ribosomal protein L37 [Arabidopsis lyrata subsp. lyrata]
GSBRNA2T00008283001	BnaAnng11850D	chrAnn_random:12856501-12858819	-	0.429235	-	AT4G27620.2	gi|21536672|gb|AAM61004.1|	unknown [Arabidopsis thaliana]
GSBRNA2T00008331001	BnaC04g00160D	chrC04:47512-48867	-	2.62174	-	AT2G47710.1	gi|297828493|ref|XP_002882129.1|	universal stress protein family protein [Arabidopsis lyrata subsp. lyrata] &gt;gi|297327968|gb|EFH58388.1| universal stress protein family protein [Arabidopsis lyrata subsp. lyrata]
GSBRNA2T00008362001	BnaCnng70250D	chrCnn_random:70319041-70321049	-	-	2.94029	AT2G43150.1	gi|449531229|ref|XP_004172590.1|	PREDICTED: uncharacterized LOC101208428, partial [Cucumis sativus]
GSBRNA2T00008431001	BnaCnng24070D	chrCnn_random:22639013-22640298	-	2.53685	-	AT4G13850.3	gi|387861093|gb|AFK08576.1|	glycine-rich RNA binding protein 2a [Camelina sativa] &gt;gi|387861099|gb|AFK08579.1| glycine-rich RNA binding protein 2a [Camelina sativa]
GSBRNA2T00008476001	BnaA09g14240D	chrA09:8139576-8141648	-	2.71343	0.284672	AT1G60390.1	gi|383100982|emb|CCD74525.1|	polygalacturonase 1 [Arabidopsis halleri subsp. halleri]
GSBRNA2T00008490001	BnaCnng24090D	chrCnn_random:22658377-22659453	-	2.11366	-	AT1G69890.1	gi|24417346|gb|AAN60283.1|	unknown [Arabidopsis thaliana]
GSBRNA2T00008519001	BnaCnng24150D	chrCnn_random:22726667-22730065	-	2.97297	-	AT3G08947.1	gi|238479695|ref|NP_001154598.1|	armadillo/beta-catenin-like repeat-containing protein [Arabidopsis thaliana] &gt;gi|332641179|gb|AEE74700.1| armadillo/beta-catenin-like repeat-containing protein [Arabidopsis thaliana]
GSBRNA2T00008521001	BnaCnng24170D	chrCnn_random:22733056-22740214	-	0.385912	-	AT3G08960.1	gi|240255306|ref|NP_187508.5|	ARM repeat superfamily protein [Arabidopsis thaliana] &gt;gi|332641181|gb|AEE74702.1| ARM repeat superfamily protein [Arabidopsis thaliana]
GSBRNA2T00008526001	BnaCnng24220D	chrCnn_random:22754677-22756063	-	2.81972	-	AT3G09030.1	gi|297829436|ref|XP_002882600.1|	potassium channel tetramerization domain-containing protein [Arabidopsis lyrata subsp. lyrata] &gt;gi|297328440|gb|EFH58859.1| potassium channel tetramerization domain-containing protein [Arabidopsis lyrata subsp. lyrata]
GSBRNA2T00008530001	BnaCnng24260D	chrCnn_random:22766505-22767473	-	0.321431	-	AT3G09050.1	gi|568854715|ref|XP_006480965.1|	PREDICTED: uncharacterized protein LOC102613087 [Citrus sinensis]
GSBRNA2T00008553001	BnaC04g52810D	chrC04_random:562092-562809	-	5.93958	-	AT2G42360.1	gi|297824199|ref|XP_002879982.1|	zinc finger family protein [Arabidopsis lyrata subsp. lyrata] &gt;gi|297325821|gb|EFH56241.1| zinc finger family protein [Arabidopsis lyrata subsp. lyrata]
GSBRNA2T00008584001	BnaAnng35640D	chrAnn_random:40367157-40368572	-	3.08037	-	AT5G58430.1	gi|15237198|ref|NP_200651.1|	exocyst subunit exo70 family protein B1 [Arabidopsis thaliana] &gt;gi|75170431|sp|Q9FGH9.1|E70B1_ARATH RecName: Full=Exocyst complex component EXO70B1; Short=AtExo70b1; AltName: Full=Exocyst subunit Exo70 family protein B1 &gt;gi|10177020|dbj|BAB10258.1| leucine zipper protein [Arabidopsis thaliana] &gt;gi|20453216|gb|AAM19847.1| AT5g58430/mqj2_20 [Arabidopsis thaliana] &gt;gi|23463065|gb|AAN3320…
GSBRNA2T00008608001	BnaCnng24370D	chrCnn_random:22813751-22815416	-	4.49715	-	AT5G40140.1	gi|297805680|ref|XP_002870724.1|	armadillo/beta-catenin repeat family protein [Arabidopsis lyrata subsp. lyrata] &gt;gi|297316560|gb|EFH46983.1| armadillo/beta-catenin repeat family protein [Arabidopsis lyrata subsp. lyrata]
GSBRNA2T00008610001	BnaCnng24390D	chrCnn_random:22822049-22823105	-	-	4.3692	AT5G40150.1	gi|15242580|ref|NP_198831.1|	peroxidase 63 [Arabidopsis thaliana] &gt;gi|26397798|sp|Q9FL16.1|PER63_ARATH RecName: Full=Peroxidase 63; Short=Atperox P63; AltName: Full=ATP26a; Flags: Precursor &gt;gi|10177502|dbj|BAB10896.1| peroxidase ATP26a homolog [Arabidopsis thaliana] &gt;gi|26452285|dbj|BAC43229.1| putative peroxidase ATP26a [Arabidopsis thaliana] &gt;gi|332007130|gb|AED94513.1| peroxidase 63 [Arabidopsis thaliana]
GSBRNA2T00008620001	BnaCnng24460D	chrCnn_random:22862507-22864971	0.348939	-	-	AT5G40210.1	gi|297801566|ref|XP_002868667.1|	nodulin MtN21 family protein [Arabidopsis lyrata subsp. lyrata] &gt;gi|297314503|gb|EFH44926.1| nodulin MtN21 family protein [Arabidopsis lyrata subsp. lyrata]
GSBRNA2T00008659001	BnaC01g41400D	chrC01_random:579085-580612	-	4.69677	-	AT4G23030.1	gi|15235905|ref|NP_194034.1|	MATE efflux family protein [Arabidopsis thaliana] &gt;gi|3292829|emb|CAA19819.1| putative protein [Arabidopsis thaliana] &gt;gi|7269150|emb|CAB79258.1| putative protein [Arabidopsis thaliana] &gt;gi|29465687|gb|AAM03451.1| putative transporter NIC1 [Arabidopsis thaliana] &gt;gi|332659297|gb|AEE84697.1| MATE efflux family protein [Arabidopsis thaliana]
GSBRNA2T00008668001	BnaC01g41460D	chrC01_random:630000-631175	0.279939	-	3.32819	AT4G11650.1	gi|255537367|ref|XP_002509750.1|	Osmotin precursor, putative [Ricinus communis] &gt;gi|223549649|gb|EEF51137.1| Osmotin precursor, putative [Ricinus communis]
GSBRNA2T00008677001	BnaAnng12030D	chrAnn_random:13104786-13107606	-	0.305098	-	AT1G57700.1	gi|334183391|ref|NP_176083.2|	Protein kinase superfamily protein [Arabidopsis thaliana] &gt;gi|332195333|gb|AEE33454.1| Protein kinase superfamily protein [Arabidopsis thaliana]
GSBRNA2T00008681001	BnaAnng12050D	chrAnn_random:13124577-13125049	-	2.1796	-	AT5G02490.1	gi|2655420|gb|AAB88009.1|	heat shock cognate protein HSC70 [Brassica napus]
GSBRNA2T00008683001	BnaAnng12070D	chrAnn_random:13125839-13126878	-	2.5073	-	AT5G02500.2	gi|41584275|gb|AAS09825.1|	heat shock cognate protein 70 [Eutrema halophilum]
GSBRNA2T00008687001	BnaAnng12100D	chrAnn_random:13147230-13150377	-	0.444298	-	AT1G58025.1	gi|186491671|ref|NP_176101.3|	DNA-binding bromodomain-containing protein [Arabidopsis thaliana] &gt;gi|332195364|gb|AEE33485.1| DNA-binding bromodomain-containing protein [Arabidopsis thaliana]
GSBRNA2T00008723001	BnaA06g40530D	chrA06_random:2077066-2078200	-	4.27099	-	AT4G39580.1	gi|15235147|ref|NP_195668.1|	F-box/kelch-repeat protein [Arabidopsis thaliana] &gt;gi|75210848|sp|Q9SVA0.1|FK101_ARATH RecName: Full=F-box/kelch-repeat protein At4g39580 &gt;gi|5042174|emb|CAB44693.1| putative protein [Arabidopsis thaliana] &gt;gi|7270942|emb|CAB80621.1| putative protein [Arabidopsis thaliana] &gt;gi|332661690|gb|AEE87090.1| F-box/kelch-repeat protein [Arabidopsis thaliana]
GSBRNA2T00008749001	BnaAnng12180D	chrAnn_random:13190331-13191633	-	3.02042	-	AT3G04400.1	gi|21618149|gb|AAM67199.1|	putative 60S ribosomal protein L17 [Arabidopsis thaliana]
GSBRNA2T00008765001	BnaC06g43200D	chrC06_random:2681512-2683898	-	0.372773	-	AT1G76950.1	gi|297839563|ref|XP_002887663.1|	zinc finger protein [Arabidopsis lyrata subsp. lyrata] &gt;gi|297333504|gb|EFH63922.1| zinc finger protein [Arabidopsis lyrata subsp. lyrata]
GSBRNA2T00008784001	BnaC03g73480D	chrC03_random:1569475-1570541	-	2.42183	-	AT3G11800.1	gi|18399357|ref|NP_566401.1|	uncharacterized protein [Arabidopsis thaliana] &gt;gi|15028125|gb|AAK76686.1| unknown protein [Arabidopsis thaliana] &gt;gi|19310799|gb|AAL85130.1| unknown protein [Arabidopsis thaliana] &gt;gi|332641579|gb|AEE75100.1| uncharacterized protein AT3G11800 [Arabidopsis thaliana]
GSBRNA2T00008785001	BnaC03g73490D	chrC03_random:1570591-1572276	-	2.81537	-	AT3G11820.1	gi|297833970|ref|XP_002884867.1|	SYP121 [Arabidopsis lyrata subsp. lyrata] &gt;gi|297330707|gb|EFH61126.1| SYP121 [Arabidopsis lyrata subsp. lyrata]
GSBRNA2T00008793001	BnaCnng70550D	chrCnn_random:70661095-70663368	-	0.457254	-	AT1G69220.2	gi|62321541|dbj|BAD95044.1|	serine/threonine kinase [Arabidopsis thaliana]
GSBRNA2T00008820001	BnaCnng70650D	chrCnn_random:70723402-70724450	-	0.403293	-	AT4G14210.1	gi|251825149|gb|ACT20709.1|	chloroplast phytoene desaturase [Brassica rapa]
GSBRNA2T00008841001	BnaC05g08330D	chrC05:4352751-4355243	-	2.13871	-	AT1G10840.1	gi|297849446|ref|XP_002892604.1|	TIF3H1 [Arabidopsis lyrata subsp. lyrata] &gt;gi|297338446|gb|EFH68863.1| TIF3H1 [Arabidopsis lyrata subsp. lyrata]
GSBRNA2T00008843001	BnaC05g08340D	chrC05:4358457-4360510	-	2.1087	-	AT1G10850.1	gi|297843916|ref|XP_002889839.1|	ATP binding protein [Arabidopsis lyrata subsp. lyrata] &gt;gi|297335681|gb|EFH66098.1| ATP binding protein [Arabidopsis lyrata subsp. lyrata]
GSBRNA2T00008844001	BnaC05g08350D	chrC05:4360685-4365824	-	0.39118	-	AT1G10870.1	gi|297849450|ref|XP_002892606.1|	ARF-GAP domain 4 [Arabidopsis lyrata subsp. lyrata] &gt;gi|297338448|gb|EFH68865.1| ARF-GAP domain 4 [Arabidopsis lyrata subsp. lyrata]
GSBRNA2T00008852001	BnaC05g08400D	chrC05:4391211-4394299	-	0.299423	-	AT1G10910.1	gi|145335386|ref|NP_172560.2|	pentatricopeptide repeat-containing protein [Arabidopsis thaliana] &gt;gi|122242678|sp|Q0WVV0.1|PPR31_ARATH RecName: Full=Pentatricopeptide repeat-containing protein At1g10910, chloroplastic; Flags: Precursor &gt;gi|110741600|dbj|BAE98748.1| membrane-associated salt-inducible protein isolog [Arabidopsis thaliana] &gt;gi|332190541|gb|AEE28662.1| pentatricopeptide repeat-containing protein [Arabido…
GSBRNA2T00008855001	BnaC05g08430D	chrC05:4401851-4402476	-	-	2.32975	AT1G60950.1	gi|297840471|ref|XP_002888117.1|	fed A [Arabidopsis lyrata subsp. lyrata] &gt;gi|297333958|gb|EFH64376.1| fed A [Arabidopsis lyrata subsp. lyrata]
GSBRNA2T00008859001	BnaC05g08470D	chrC05:4436047-4439033	-	-	0.254988	AT1G11080.2	gi|42561909|ref|NP_172575.2|	serine carboxypeptidase-like 31 [Arabidopsis thaliana] &gt;gi|334302853|sp|O04084.2|SCP31_ARATH RecName: Full=Serine carboxypeptidase-like 31; Flags: Precursor &gt;gi|133778908|gb|ABO38794.1| At1g11080 [Arabidopsis thaliana] &gt;gi|332190559|gb|AEE28680.1| serine carboxypeptidase-like 31 [Arabidopsis thaliana]
GSBRNA2T00008874001	BnaC05g08550D	chrC05:4483655-4486340	-	-	2.08274	AT1G11170.1	gi|297843944|ref|XP_002889853.1|	predicted protein [Arabidopsis lyrata subsp. lyrata] &gt;gi|297335695|gb|EFH66112.1| predicted protein [Arabidopsis lyrata subsp. lyrata]
GSBRNA2T00008883001	BnaC05g08610D	chrC05:4516760-4519710	-	-	0.274816	AT1G11260.1	gi|15220330|ref|NP_172592.1|	sugar transporter 1 [Arabidopsis thaliana] &gt;gi|21542458|sp|P23586.2|STP1_ARATH RecName: Full=Sugar transport protein 1; AltName: Full=Glucose transporter; AltName: Full=Hexose transporter 1 &gt;gi|5734730|gb|AAD49995.1|AC007259_8 glucose transporter [Arabidopsis thaliana] &gt;gi|15809962|gb|AAL06908.1| At1g11260/T28P6_18 [Arabidopsis thaliana] &gt;gi|16604673|gb|AAL24129.1| putative glucose tr…
GSBRNA2T00008887001	BnaC05g08650D	chrC05:4529779-4533982	-	0.317789	-	AT1G11330.2	gi|334182461|ref|NP_001184962.1|	G-type lectin S-receptor-like serine/threonine-protein kinase [Arabidopsis thaliana] &gt;gi|322510093|sp|Q9SXB8.3|Y1133_ARATH RecName: Full=G-type lectin S-receptor-like serine/threonine-protein kinase At1g11330; Flags: Precursor &gt;gi|332190598|gb|AEE28719.1| G-type lectin S-receptor-like serine/threonine-protein kinase [Arabidopsis thaliana]
GSBRNA2T00008901001	BnaC05g08760D	chrC05:4587872-4591357	-	0.147327	0.417738	AT1G11340.1	gi|334182463|ref|NP_172601.2|	G-type lectin S-receptor-like serine/threonine-protein kinase [Arabidopsis thaliana] &gt;gi|332190599|gb|AEE28720.1| G-type lectin S-receptor-like serine/threonine-protein kinase [Arabidopsis thaliana]
GSBRNA2T00008904001	BnaC05g08770D	chrC05:4659650-4665014	-	-	2.65053	AT1G11790.1	gi|297844030|ref|XP_002889896.1|	prephenate dehydratase family protein [Arabidopsis lyrata subsp. lyrata] &gt;gi|297335738|gb|EFH66155.1| prephenate dehydratase family protein [Arabidopsis lyrata subsp. lyrata]
GSBRNA2T00008908001	BnaC05g08810D	chrC05:4700462-4701035	-	2.51619	-	AT1G13360.1	gi|22329538|ref|NP_683304.1|	uncharacterized protein [Arabidopsis thaliana] &gt;gi|9958057|gb|AAG09546.1|AC011810_5 Unknown Protein [Arabidopsis thaliana] &gt;gi|27754364|gb|AAO22631.1| unknown protein [Arabidopsis thaliana] &gt;gi|28393909|gb|AAO42362.1| unknown protein [Arabidopsis thaliana] &gt;gi|332190884|gb|AEE29005.1| uncharacterized protein AT1G13360 [Arabidopsis thaliana]
GSBRNA2T00008913001	BnaC05g08850D	chrC05:4729519-4730787	-	-	2.58263	AT1G13330.1	gi|470122182|ref|XP_004297126.1|	PREDICTED: homologous-pairing protein 2 homolog [Fragaria vesca subsp. vesca]
GSBRNA2T00008945001	BnaC05g09070D	chrC05:4899093-4900780	-	2.14695	-	AT1G13110.1	gi|15222182|ref|NP_172770.1|	cytochrome P450 71B7 [Arabidopsis thaliana] &gt;gi|5915830|sp|Q96514.1|C71B7_ARATH RecName: Full=Cytochrome P450 71B7 &gt;gi|4850394|gb|AAD31064.1|AC007357_13 Identical to gb|X97864 cytochrome P450 from Arabidopsis thaliana and is a member of the PF|00067 Cytochrome P450 family. ESTs gb|T44875, gb|T04814, gb|R65111, gb|T44310 and gb|T04541 come from this gene [Arabidopsis thaliana] &gt;gi|1808762…
GSBRNA2T00008957001	BnaC05g09180D	chrC05:4966716-4967331	-	3.02341	-	AT2G14288.1	gi|186500366|ref|NP_001118315.1|	uncharacterized protein [Arabidopsis thaliana] &gt;gi|330251204|gb|AEC06298.1| uncharacterized protein AT2G14288 [Arabidopsis thaliana]
GSBRNA2T00008991001	BnaC04g11660D	chrC04:9130055-9132025	-	2.07343	-	AT2G33040.1	gi|15227257|ref|NP_180863.1|	ATP synthase subunit gamma [Arabidopsis thaliana] &gt;gi|3334123|sp|Q96250.1|ATPG3_ARATH RecName: Full=ATP synthase subunit gamma, mitochondrial; AltName: Full=F-ATPase gamma subunit; Flags: Precursor &gt;gi|1655480|dbj|BAA13599.1| gamma subunit of mitochondrial F1-ATPase [Arabidopsis thaliana] &gt;gi|2924787|gb|AAC04916.1| mitochondrial F1-ATPase, gamma subunit (ATP3_ARATH) [Arabidopsis thaliana…
GSBRNA2T00009042001	BnaC04g11340D	chrC04:8884803-8888045	-	0.284607	-	AT1G09320.1	gi|357448811|ref|XP_003594681.1|	RNA binding protein [Medicago truncatula] &gt;gi|355483729|gb|AES64932.1| RNA binding protein [Medicago truncatula]
GSBRNA2T00009131001	BnaC09g13930D	chrC09:10543403-10544502	-	2.37807	-	AT1G62110.1	gi|30696656|ref|NP_176402.2|	mitochondrial transcription termination factor family protein [Arabidopsis thaliana] &gt;gi|26450724|dbj|BAC42471.1| unknown protein [Arabidopsis thaliana] &gt;gi|28951041|gb|AAO63444.1| At1g62110 [Arabidopsis thaliana] &gt;gi|332195803|gb|AEE33924.1| mitochondrial transcription termination factor family protein [Arabidopsis thaliana]
GSBRNA2T00009164001	BnaC09g13720D	chrC09:10373278-10374052	-	2.65883	-	-	-	-
GSBRNA2T00009174001	BnaC09g13650D	chrC09:10309641-10317938	-	0.461174	-	AT1G62310.1	gi|297837189|ref|XP_002886476.1|	predicted protein [Arabidopsis lyrata subsp. lyrata] &gt;gi|297332317|gb|EFH62735.1| predicted protein [Arabidopsis lyrata subsp. lyrata]
GSBRNA2T00009218001	BnaA05g19750D	chrA05:15156037-15161341	-	0.340572	-	AT3G21250.2	gi|334185506|ref|NP_001189944.1|	multidrug resistance-associated protein 6 [Arabidopsis thaliana] &gt;gi|334302926|sp|Q8LGU1.3|AB8C_ARATH RecName: Full=ABC transporter C family member 8; Short=ABC transporter ABCC.8; Short=AtABCC8; AltName: Full=ATP-energized glutathione S-conjugate pump 6; AltName: Full=Glutathione S-conjugate-transporting ATPase 6; AltName: Full=Multidrug resistance-associated protein 6; Flags: Precursor &gt;g…
GSBRNA2T00009225001	BnaA05g19780D	chrA05:15195210-15202135	-	0.301136	-	AT3G21230.1	gi|29888158|gb|AAP03020.1|	4-coumarate-CoA ligase-like protein [Arabidopsis thaliana]
GSBRNA2T00009242001	BnaA05g19900D	chrA05:15298356-15299022	-	5.3883	-	AT3G21150.1	gi|15232482|ref|NP_188752.1|	B-box 32 protein [Arabidopsis thaliana] &gt;gi|11994275|dbj|BAB01458.1| unnamed protein product [Arabidopsis thaliana] &gt;gi|26450753|dbj|BAC42485.1| unknown protein [Arabidopsis thaliana] &gt;gi|28950769|gb|AAO63308.1| At3g21150 [Arabidopsis thaliana] &gt;gi|332642946|gb|AEE76467.1| B-box 32 protein [Arabidopsis thaliana] &gt;gi|347666435|gb|AEP17830.1| B-box 32 protein [Expression vector pMON8…
GSBRNA2T00009269001	BnaA05g20120D	chrA05:15570304-15572991	-	-	2.18904	AT3G20790.1	gi|22331222|ref|NP_188715.2|	NAD(P)-binding Rossmann-fold superfamily protein [Arabidopsis thaliana] &gt;gi|20260136|gb|AAM12966.1| unknown protein [Arabidopsis thaliana] &gt;gi|23197742|gb|AAN15398.1| unknown protein [Arabidopsis thaliana] &gt;gi|332642902|gb|AEE76423.1| NAD(P)-binding Rossmann-fold superfamily protein [Arabidopsis thaliana]
GSBRNA2T00009270001	BnaA05g20130D	chrA05:15573169-15577740	-	0.447182	-	AT3G20780.1	gi|30685928|ref|NP_188714.2|	DNA topoisomerase 6 subunit B [Arabidopsis thaliana] &gt;gi|75169001|sp|Q9C5V6.1|TOP6B_ARATH RecName: Full=DNA topoisomerase 6 subunit B; Short=AtTOP6B; AltName: Full=Protein BRASSINOSTEROID INSENSITIVE 3; AltName: Full=Protein ELONGATED HYPOCOTYL 6; AltName: Full=Protein ROOT HAIRLESS 3 &gt;gi|12331188|emb|CAC24690.1| topoisomerase 6 subunit B [Arabidopsis thaliana] &gt;gi|332642901|gb|AEE76422.…
GSBRNA2T00009285001	BnaA05g20250D	chrA05:15645834-15649618	-	4.69913	-	AT3G20660.1	gi|297835022|ref|XP_002885393.1|	carbohydrate transporter/ sugar porter [Arabidopsis lyrata subsp. lyrata] &gt;gi|297331233|gb|EFH61652.1| carbohydrate transporter/ sugar porter [Arabidopsis lyrata subsp. lyrata]
GSBRNA2T00009301001	BnaA05g20360D	chrA05:15770666-15774932	-	-	2.11189	AT3G20560.1	gi|18402672|ref|NP_566664.1|	protein PDI-like 5-3 [Arabidopsis thaliana] &gt;gi|75273652|sp|Q9LJU2.1|PDI53_ARATH RecName: Full=Protein disulfide-isomerase 5-3; Short=AtPDIL5-3; AltName: Full=Protein disulfide-isomerase 12; Short=PDI12; AltName: Full=Protein disulfide-isomerase 8-1; Short=AtPDIL8-1; Flags: Precursor &gt;gi|11994143|dbj|BAB01164.1| unnamed protein product [Arabidopsis thaliana] &gt;gi|15215847|gb|AAK91468.1| A…
GSBRNA2T00009391001	BnaC09g29340D	chrC09:31881440-31884069	-	2.15335	-	AT5G53120.5	gi|18423473|ref|NP_568785.1|	Spermine synthase [Arabidopsis thaliana] &gt;gi|30696281|ref|NP_851178.1| Spermine synthase [Arabidopsis thaliana] &gt;gi|30696283|ref|NP_851179.1| Spermine synthase [Arabidopsis thaliana] &gt;gi|145334805|ref|NP_001078748.1| Spermine synthase [Arabidopsis thaliana] &gt;gi|145334807|ref|NP_001078749.1| Spermine synthase [Arabidopsis thaliana] &gt;gi|75165099|sp|Q94BN2.1|SPSY_ARATH RecName: Full=S…
GSBRNA2T00009448001	BnaA09g03690D	chrA09:1851721-1853379	-	0.43451	-	AT5G27290.1	gi|18421099|ref|NP_568492.1|	uncharacterized protein [Arabidopsis thaliana] &gt;gi|115311399|gb|ABI93880.1| At5g27290 [Arabidopsis thaliana] &gt;gi|332006284|gb|AED93667.1| uncharacterized protein AT5G27290 [Arabidopsis thaliana]
GSBRNA2T00009453001	BnaA09g03720D	chrA09:1872006-1873198	-	2.95547	-	AT5G27420.1	gi|297812979|ref|XP_002874373.1|	zinc finger family protein [Arabidopsis lyrata subsp. lyrata] &gt;gi|297320210|gb|EFH50632.1| zinc finger family protein [Arabidopsis lyrata subsp. lyrata]
GSBRNA2T00009466001	BnaA09g03830D	chrA09:1922508-1923291	-	2.86557	-	AT5G27670.1	gi|15241016|ref|NP_198119.1|	histone H2A 7 [Arabidopsis thaliana] &gt;gi|75306451|sp|Q94F49.1|H2A5_ARATH RecName: Full=Probable histone H2A.5; AltName: Full=HTA7 &gt;gi|14326516|gb|AAK60303.1|AF385711_1 AT5g27670/F15A18_130 [Arabidopsis thaliana] &gt;gi|18700220|gb|AAL77720.1| AT5g27670/F15A18_130 [Arabidopsis thaliana] &gt;gi|332006330|gb|AED93713.1| histone H2A 7 [Arabidopsis thaliana]
GSBRNA2T00009467001	BnaA09g03840D	chrA09:1923932-1924985	-	3.34394	-	AT5G27700.1	gi|117168167|gb|ABK32166.1|	At5g27700 [Arabidopsis thaliana]
GSBRNA2T00009473001	BnaA09g03890D	chrA09:1943926-1945923	-	4.47436	-	AT3G05590.1	gi|15230011|ref|NP_187210.1|	60S ribosomal protein L18-2 [Arabidopsis thaliana] &gt;gi|21431838|sp|P42791.2|RL182_ARATH RecName: Full=60S ribosomal protein L18-2 &gt;gi|6714451|gb|AAF26138.1|AC011620_14 putative 60S ribosomal protein L18 [Arabidopsis thaliana] &gt;gi|14335090|gb|AAK59824.1| AT3g05590/F18C1_14 [Arabidopsis thaliana] &gt;gi|16974509|gb|AAL31164.1| AT3g05590/F18C1_14 [Arabidopsis thaliana] &gt;gi|332640742|gb|A…
GSBRNA2T00009497001	BnaA09g04060D	chrA09:2029785-2035092	-	0.495831	-	AT5G26850.4	gi|186525988|ref|NP_198037.3|	uncharacterized protein [Arabidopsis thaliana] &gt;gi|186525992|ref|NP_001031947.2| uncharacterized protein [Arabidopsis thaliana] &gt;gi|186525996|ref|NP_001031948.2| uncharacterized protein [Arabidopsis thaliana] &gt;gi|334187962|ref|NP_001190405.1| uncharacterized protein [Arabidopsis thaliana] &gt;gi|332006230|gb|AED93613.1| uncharacterized protein AT5G26850 [Arabidopsis thaliana] &gt;gi|3320…
GSBRNA2T00009499001	BnaA09g04080D	chrA09:2040045-2041217	-	2.59986	-	AT5G26800.1	gi|334187960|ref|NP_198032.2|	uncharacterized protein [Arabidopsis thaliana] &gt;gi|48310023|gb|AAT41738.1| At5g26800 [Arabidopsis thaliana] &gt;gi|50198830|gb|AAT70447.1| At5g26800 [Arabidopsis thaliana] &gt;gi|332006223|gb|AED93606.1| uncharacterized protein AT5G26800 [Arabidopsis thaliana]
GSBRNA2T00009520001	BnaA09g04260D	chrA09:2101664-2105350	-	2.75847	-	AT5G26340.1	gi|15240313|ref|NP_198006.1|	sugar transport protein 13 [Arabidopsis thaliana] &gt;gi|85701281|sp|Q94AZ2.2|STP13_ARATH RecName: Full=Sugar transport protein 13; AltName: Full=Hexose transporter 13; AltName: Full=Multicopy suppressor of snf4 deficiency protein 1 &gt;gi|9965739|gb|AAG10146.1|AF250340_1 putative hexose transporter MSS1 [Arabidopsis thaliana] &gt;gi|3319354|gb|AAC26243.1| contains similarity to sugar transporter…
GSBRNA2T00009546001	BnaA09g04490D	chrA09:2209623-2210956	-	2.21476	-	AT5G25760.2	gi|18420949|ref|NP_568476.1|	protein peroxin4 [Arabidopsis thaliana] &gt;gi|79328676|ref|NP_001031939.1| protein peroxin4 [Arabidopsis thaliana] &gt;gi|75330089|sp|Q8LGF7.1|PEX4_ARATH RecName: Full=Protein PEROXIN-4; Short=AtPEX4; AltName: Full=Probable ubiquitin-conjugating enzyme E2 21; AltName: Full=Ubiquitin carrier protein 21 &gt;gi|21536556|gb|AAM60888.1| E2, ubiquitin-conjugating enzyme, putative [Arabidopsis thaliana…
GSBRNA2T00009562001	BnaA09g04600D	chrA09:2264466-2267046	-	6.59466	-	AT5G25350.1	gi|15239399|ref|NP_197917.1|	EIN3-binding F-box protein 2 [Arabidopsis thaliana] &gt;gi|75325708|sp|Q708Y0.1|EBF2_ARATH RecName: Full=EIN3-binding F-box protein 2 &gt;gi|38705081|gb|AAR27072.1| EIN3-binding F-box protein 2 [Arabidopsis thaliana] &gt;gi|40641627|emb|CAE75865.1| F-box protein [Arabidopsis thaliana] &gt;gi|110735710|dbj|BAE99835.1| leucine-rich repeats containing protein [Arabidopsis thaliana] &gt;gi|332006046|…
GSBRNA2T00009566001	BnaA09g04620D	chrA09:2277936-2278745	-	2.90529	-	AT2G47840.1	gi|18407462|ref|NP_566112.1|	protein TIC 20-II [Arabidopsis thaliana] &gt;gi|75100577|sp|O82251.1|TI202_ARATH RecName: Full=Protein TIC 20-II, chloroplastic; AltName: Full=Translocon at the inner envelope membrane of chloroplasts 20-II; Short=AtTIC20-II; Flags: Precursor &gt;gi|3738296|gb|AAC63638.1| expressed protein [Arabidopsis thaliana] &gt;gi|330255801|gb|AEC10895.1| protein TIC 20-II [Arabidopsis thaliana]
GSBRNA2T00009570001	BnaA09g04650D	chrA09:2290729-2291577	-	-	12.0975	AT5G25190.1	gi|15238727|ref|NP_197901.1|	ethylene-responsive transcription factor ERF003 [Arabidopsis thaliana] &gt;gi|75249799|sp|Q94AW5.1|ERF03_ARATH RecName: Full=Ethylene-responsive transcription factor ERF003 &gt;gi|15010716|gb|AAK74017.1| AT5g25190/F21J6_103 [Arabidopsis thaliana] &gt;gi|16974345|gb|AAL31157.1| AT5g25190/F21J6_103 [Arabidopsis thaliana] &gt;gi|332006027|gb|AED93410.1| ethylene-responsive transcription factor ERF00…
GSBRNA2T00009594001	BnaA09g04850D	chrA09:2386737-2387817	-	3.08777	-	AT5G24460.1	gi|15238541|ref|NP_197834.1|	uncharacterized protein [Arabidopsis thaliana] &gt;gi|9758534|dbj|BAB08929.1| unnamed protein product [Arabidopsis thaliana] &gt;gi|17065180|gb|AAL32744.1| Unknown protein [Arabidopsis thaliana] &gt;gi|20259932|gb|AAM13313.1| unknown protein [Arabidopsis thaliana] &gt;gi|332005930|gb|AED93313.1| uncharacterized protein AT5G24460 [Arabidopsis thaliana]
GSBRNA2T00009610001	BnaA09g04990D	chrA09:2459628-2462873	-	0.314229	-	AT5G24120.1	gi|15237896|ref|NP_197800.1|	RNA polymerase sigma factor 5 [Arabidopsis thaliana] &gt;gi|75267675|sp|Q9ZNX9.1|SIGE_ARATH RecName: Full=RNA polymerase sigma factor sigE, chloroplastic/mitochondrial; Short=Sigma factor E; Short=Sigma-E; AltName: Full=RNA polymerase sigma factor sig5; Short=Atsig5; Short=Sigma factor 5; Flags: Precursor &gt;gi|4033838|emb|CAA77213.1| sigma-like factor [Arabidopsis thaliana] &gt;gi|4972299|dbj|B…
GSBRNA2T00009628001	BnaC09g31260D	chrC09:34285761-34287977	-	2.37571	-	AT5G54810.1	gi|297796355|ref|XP_002866062.1|	tryptophan synthase beta-subunit [Arabidopsis lyrata subsp. lyrata] &gt;gi|297311897|gb|EFH42321.1| tryptophan synthase beta-subunit [Arabidopsis lyrata subsp. lyrata]
GSBRNA2T00009645001	BnaC09g31400D	chrC09:34392925-34395630	-	2.30871	-	AT5G54900.1	gi|9758270|dbj|BAB08769.1|	unnamed protein product [Arabidopsis thaliana]
GSBRNA2T00009694001	BnaC09g31720D	chrC09:34689482-34691406	-	2.1353	-	AT5G55200.1	gi|21554173|gb|AAM63252.1|	chaperone GrpE-like protein [Arabidopsis thaliana]
GSBRNA2T00009696001	BnaC09g31730D	chrC09:34707839-34709606	-	3.44068	-	AT5G55190.1	gi|20149262|gb|AAM12880.1|AF495716_1	GTP-binding protein [Helianthus annuus]
GSBRNA2T00009697001	BnaC09g31740D	chrC09:34711910-34713910	-	6.26762	-	AT5G55180.1	gi|297792991|ref|XP_002864380.1|	glycosyl hydrolase family 17 protein [Arabidopsis lyrata subsp. lyrata] &gt;gi|297310215|gb|EFH40639.1| glycosyl hydrolase family 17 protein [Arabidopsis lyrata subsp. lyrata]
GSBRNA2T00009699001	BnaC09g31760D	chrC09:34731058-34732009	-	2.23629	-	AT5G55140.1	gi|18423714|ref|NP_568821.1|	ribosomal protein L30 family protein [Arabidopsis thaliana] &gt;gi|21617966|gb|AAM67016.1| unknown [Arabidopsis thaliana] &gt;gi|88011076|gb|ABD38899.1| At5g55140 [Arabidopsis thaliana] &gt;gi|332009208|gb|AED96591.1| ribosomal protein L30 family protein [Arabidopsis thaliana]
GSBRNA2T00009711001	BnaC09g31850D	chrC09:34847788-34848509	0.159323	-	-	AT5G55410.2	gi|297793011|ref|XP_002864390.1|	protease inhibitor/seed storage/lipid transfer protein family protein [Arabidopsis lyrata subsp. lyrata] &gt;gi|297310225|gb|EFH40649.1| protease inhibitor/seed storage/lipid transfer protein family protein [Arabidopsis lyrata subsp. lyrata]
GSBRNA2T00009734001	BnaA09g03190D	chrA09:1607386-1612686	0.44236	-	-	AT5G48900.1	gi|18422969|ref|NP_568705.1|	putative pectate lyase 20 [Arabidopsis thaliana] &gt;gi|32129904|sp|Q93WF1.1|PEL20_ARATH RecName: Full=Probable pectate lyase 20; Flags: Precursor &gt;gi|15215750|gb|AAK91420.1| AT5g48900/K19E20_1 [Arabidopsis thaliana] &gt;gi|15292723|gb|AAK92730.1| putative pectate lyase [Arabidopsis thaliana] &gt;gi|332008357|gb|AED95740.1| putative pectate lyase 20 [Arabidopsis thaliana]
GSBRNA2T00009736001	BnaA09g03170D	chrA09:1601875-1602690	-	2.40636	-	AT5G48870.1	gi|110739170|dbj|BAF01501.1|	Sm-like protein [Arabidopsis thaliana]
GSBRNA2T00009739001	BnaA09g03160D	chrA09:1592735-1594538	-	3.75893	-	AT5G48820.1	gi|297795593|ref|XP_002865681.1|	predicted protein [Arabidopsis lyrata subsp. lyrata] &gt;gi|297311516|gb|EFH41940.1| predicted protein [Arabidopsis lyrata subsp. lyrata]
GSBRNA2T00009742001	BnaA09g03130D	chrA09:1586316-1588156	-	4.8586	-	AT5G48760.2	gi|297795569|ref|XP_002865669.1|	60S ribosomal protein L13A [Arabidopsis lyrata subsp. lyrata] &gt;gi|297311504|gb|EFH41928.1| 60S ribosomal protein L13A [Arabidopsis lyrata subsp. lyrata]
GSBRNA2T00009748001	BnaA09g03090D	chrA09:1565259-1567101	-	3.62543	-	AT3G07220.1	gi|15231425|ref|NP_187378.1|	SMAD/FHA domain-containing protein [Arabidopsis thaliana] &gt;gi|6642643|gb|AAF20224.1|AC012395_11 unknown protein [Arabidopsis thaliana] &gt;gi|332640995|gb|AEE74516.1| SMAD/FHA domain-containing protein [Arabidopsis thaliana]
GSBRNA2T00009783001	BnaA09g02840D	chrA09:1439605-1440322	-	2.55735	-	AT3G61110.1	gi|119720832|gb|ABL97986.1|	ribosomal protein S27 [Brassica rapa]
GSBRNA2T00009786001	BnaA09g02820D	chrA09:1435822-1437124	-	5.12388	-	AT1G65520.1	gi|15218713|ref|NP_176730.1|	delta(3), delta(2)-enoyl CoA isomerase 1 [Arabidopsis thaliana] &gt;gi|2190542|gb|AAB60906.1| F5I14.5 gene product [Arabidopsis thaliana] &gt;gi|38454116|gb|AAR20752.1| At1g65520 [Arabidopsis thaliana] &gt;gi|46402478|gb|AAS92341.1| At1g65520 [Arabidopsis thaliana] &gt;gi|332196271|gb|AEE34392.1| delta(3), delta(2)-enoyl CoA isomerase 1 [Arabidopsis thaliana]
GSBRNA2T00009787001	BnaA09g02810D	chrA09:1433646-1434667	-	5.32326	2.00573	AT5G47870.1	gi|15238827|ref|NP_199598.1|	uncharacterized protein [Arabidopsis thaliana] &gt;gi|10177923|dbj|BAB11334.1| unnamed protein product [Arabidopsis thaliana] &gt;gi|51969470|dbj|BAD43427.1| unknown protein [Arabidopsis thaliana] &gt;gi|90568004|gb|ABD94072.1| At5g47870 [Arabidopsis thaliana] &gt;gi|332008199|gb|AED95582.1| uncharacterized protein AT5G47870 [Arabidopsis thaliana]
GSBRNA2T00009788001	BnaA09g02800D	chrA09:1431134-1433415	-	6.73398	-	AT5G47850.1	gi|15238823|ref|NP_199596.1|	serine/threonine-protein kinase-like protein CCR4 [Arabidopsis thaliana] &gt;gi|75333916|sp|Q9FIJ6.1|ACCR4_ARATH RecName: Full=Serine/threonine-protein kinase-like protein CCR4; AltName: Full=CRINKLY 4-related kinase 1; Short=AtCRK1; AltName: Full=Protein CRINKLY 4 RELATED 4; Short=AtCCR4; Flags: Precursor &gt;gi|10177921|dbj|BAB11332.1| receptor kinase-like protein [Arabidopsis thaliana] &gt;gi|…
GSBRNA2T00009793001	BnaA09g02760D	chrA09:1408219-1411015	0.104876	-	-	AT3G30775.1	gi|157849682|gb|ABV89624.1|	early responsive to dehydration 5 dehydrogenase [Brassica rapa]
GSBRNA2T00009840001	BnaA09g02410D	chrA09:1228774-1229762	-	2.98432	-	AT3G28900.1	gi|15228528|ref|NP_189532.1|	60S ribosomal protein L34-3 [Arabidopsis thaliana] &gt;gi|75273672|sp|Q9LJW6.1|RL343_ARATH RecName: Full=60S ribosomal protein L34-3 &gt;gi|9294231|dbj|BAB02133.1| 60S ribosomal protein L34 [Arabidopsis thaliana] &gt;gi|15027923|gb|AAK76492.1| putative 60S ribosomal protein L34 [Arabidopsis thaliana] &gt;gi|20259165|gb|AAM14298.1| putative 60S ribosomal protein L34 [Arabidopsis thaliana] &gt;gi|3…
GSBRNA2T00009862001	BnaA09g02240D	chrA09:1125273-1126444	0.376564	3.36491	5.57005	AT3G28200.1	gi|15232929|ref|NP_189460.1|	peroxidase 31 [Arabidopsis thaliana] &gt;gi|25453208|sp|Q9LHA7.1|PER31_ARATH RecName: Full=Peroxidase 31; Short=Atperox P31; AltName: Full=ATP41; Flags: Precursor &gt;gi|11994582|dbj|BAB02637.1| peroxidase [Arabidopsis thaliana] &gt;gi|23297263|gb|AAN12927.1| putative peroxidase [Arabidopsis thaliana] &gt;gi|332643894|gb|AEE77415.1| peroxidase 31 [Arabidopsis thaliana]
GSBRNA2T00009890001	BnaA09g02020D	chrA09:1003082-1005464	0.453778	-	-	AT3G27400.1	gi|297814998|ref|XP_002875382.1|	predicted protein [Arabidopsis lyrata subsp. lyrata] &gt;gi|297321220|gb|EFH51641.1| predicted protein [Arabidopsis lyrata subsp. lyrata]
GSBRNA2T00009896001	BnaA09g01960D	chrA09:989351-991536	-	4.85792	-	AT3G27280.1	gi|21592895|gb|AAM64845.1|	prohibitin, putative [Arabidopsis thaliana]
GSBRNA2T00009902001	BnaA09g01930D	chrA09:969585-972417	-	2.76085	-	AT3G27240.1	gi|566167799|ref|XP_006384826.1|	cytochrome c1 family protein [Populus trichocarpa] &gt;gi|118485601|gb|ABK94651.1| unknown [Populus trichocarpa] &gt;gi|550341594|gb|ERP62623.1| cytochrome c1 family protein [Populus trichocarpa]
GSBRNA2T00009904001	BnaA09g01910D	chrA09:965947-966753	-	3.23418	-	AT3G27160.1	gi|18405254|ref|NP_566809.1|	plastid ribosomal protein S21 [Arabidopsis thaliana] &gt;gi|9294081|dbj|BAB01933.1| unnamed protein product [Arabidopsis thaliana] &gt;gi|332643753|gb|AEE77274.1| plastid ribosomal protein S21 [Arabidopsis thaliana]
GSBRNA2T00009947001	BnaA01g29060D	chrA01:20131087-20132693	-	5.39926	-	AT3G15000.1	gi|568864558|ref|XP_006485661.1|	PREDICTED: uncharacterized protein At3g15000, mitochondrial-like [Citrus sinensis]
GSBRNA2T00009951001	BnaA01g29040D	chrA01:20122207-20123471	-	2.52266	-	AT3G15040.1	gi|21594619|gb|AAM66027.1|	unknown [Arabidopsis thaliana]
GSBRNA2T00009958001	BnaA01g28970D	chrA01:20101167-20102186	-	4.37988	-	AT3G15210.1	gi|297830076|ref|XP_002882920.1|	ATERF-4/ATERF4/ERF4/RAP2.5 [Arabidopsis lyrata subsp. lyrata] &gt;gi|297328760|gb|EFH59179.1| ATERF-4/ATERF4/ERF4/RAP2.5 [Arabidopsis lyrata subsp. lyrata]
GSBRNA2T00009965001	BnaA01g28930D	chrA01:20053152-20054279	-	2.19001	-	AT3G15500.1	gi|15232604|ref|NP_188169.1|	ATAF-like NAC-domain transcription factor [Arabidopsis thaliana] &gt;gi|75273159|sp|Q9LDY8.1|NAC55_ARATH RecName: Full=NAC domain-containing protein 55; Short=ANAC055; AltName: Full=NAC domain-containing protein 3; Short=AtNAC3 &gt;gi|7021735|gb|AAF35416.1| putative jasmonic acid regulatory protein [Arabidopsis thaliana] &gt;gi|12060424|dbj|BAB20599.1| AtNAC3 [Arabidopsis thaliana] &gt;gi|1579511…
GSBRNA2T00009974001	BnaA01g28840D	chrA01:20014982-20016247	-	2.84142	-	AT3G15352.1	gi|18400730|ref|NP_566508.1|	cytochrome c oxidase 17 [Arabidopsis thaliana] &gt;gi|75273628|sp|Q9LJQ9.1|CX171_ARATH RecName: Full=Cytochrome c oxidase copper chaperone 1; AltName: Full=Cytochrome c oxidase 17 copper chaperone; Short=AtCOX17 &gt;gi|14794882|gb|AAK73496.1|AF349684_1 copper chaperone COX17-1 [Arabidopsis thaliana] &gt;gi|22297185|gb|AAM95390.1|AF505654_1 Cu-chaperone [Arabidopsis thaliana] &gt;gi|9294267|dbj|BA…
GSBRNA2T00009977001	BnaA01g28810D	chrA01:20010788-20011806	-	10.8158	-	AT3G16530.1	gi|297834530|ref|XP_002885147.1|	legume lectin family protein [Arabidopsis lyrata subsp. lyrata] &gt;gi|297330987|gb|EFH61406.1| legume lectin family protein [Arabidopsis lyrata subsp. lyrata]
GSBRNA2T00009991001	BnaA01g28700D	chrA01:19948161-19949610	-	2.87936	-	AT3G15520.1	gi|42564190|ref|NP_188171.2|	peptidyl-prolyl cis-trans isomerase CYP37 [Arabidopsis thaliana] &gt;gi|148887366|sp|P82869.3|CYP37_ARATH RecName: Full=Peptidyl-prolyl cis-trans isomerase CYP37, chloroplastic; Short=PPIase CYP37; AltName: Full=Rotamase CYP37; AltName: Full=Thylakoid lumen PPIase of 38 kDa; Short=TLP38; Short=p38; Flags: Precursor &gt;gi|95147276|gb|ABF57273.1| At3g15520 [Arabidopsis thaliana] &gt;gi|332642165|g…
GSBRNA2T00009992001	BnaA01g28690D	chrA01:19946504-19948041	-	2.03263	-	AT3G15530.2	gi|18400797|ref|NP_566517.1|	S-adenosyl-L-methionine-dependent methyltransferases superfamily protein [Arabidopsis thaliana] &gt;gi|30683646|ref|NP_850590.1| S-adenosyl-L-methionine-dependent methyltransferases superfamily protein [Arabidopsis thaliana] &gt;gi|7021738|gb|AAF35419.1| unknown protein [Arabidopsis thaliana] &gt;gi|15795118|dbj|BAB02382.1| unnamed protein product [Arabidopsis thaliana] &gt;gi|21553605|gb|AAM6269…
GSBRNA2T00010029001	BnaA01g28400D	chrA01:19811953-19813119	-	-	0.493247	AT3G15890.1	gi|18400939|ref|NP_566530.1|	PTI1-like tyrosine-protein kinase [Arabidopsis thaliana] &gt;gi|75335398|sp|Q9LSC2.1|Y3589_ARATH RecName: Full=PTI1-like tyrosine-protein kinase At3g15890 &gt;gi|9294592|dbj|BAB02873.1| protein kinase-like protein [Arabidopsis thaliana] &gt;gi|332642222|gb|AEE75743.1| PTI1-like tyrosine-protein kinase [Arabidopsis thaliana]
GSBRNA2T00010031001	BnaA01g28380D	chrA01:19810099-19810900	-	0.32819	-	AT3G15920.1	gi|297834466|ref|XP_002885115.1|	phox domain-containing protein [Arabidopsis lyrata subsp. lyrata] &gt;gi|297330955|gb|EFH61374.1| phox domain-containing protein [Arabidopsis lyrata subsp. lyrata]
GSBRNA2T00010032001	BnaA01g28370D	chrA01:19807391-19810010	-	0.410397	-	AT3G15920.1	gi|297834466|ref|XP_002885115.1|	phox domain-containing protein [Arabidopsis lyrata subsp. lyrata] &gt;gi|297330955|gb|EFH61374.1| phox domain-containing protein [Arabidopsis lyrata subsp. lyrata]
GSBRNA2T00010044001	BnaA01g28260D	chrA01:19724664-19725579	-	3.74027	-	AT3G16050.1	gi|15233273|ref|NP_188226.1|	putative pyridoxal biosynthesis protein PDX1.2 [Arabidopsis thaliana] &gt;gi|45477214|sp|Q9ZNR6.1|PDX12_ARATH RecName: Full=Probable pyridoxal biosynthesis protein PDX1.2; Short=AtPDX1.2; Short=AtPDX1;3 &gt;gi|4103952|gb|AAD01897.1| A37 [Arabidopsis thaliana] &gt;gi|4103954|gb|AAD01898.1| A37 [Arabidopsis thaliana] &gt;gi|9294451|dbj|BAB02670.1| A37 protein; ethylene-inducible protein-like [Arabi…
GSBRNA2T00010054001	BnaA01g28190D	chrA01:19684663-19686021	-	42.5628	3.8615	AT3G16150.1	gi|18401029|ref|NP_566536.1|	probable isoaspartyl peptidase/L-asparaginase 2 [Arabidopsis thaliana] &gt;gi|85540956|sp|Q8GXG1.2|ASPG2_ARATH RecName: Full=Probable isoaspartyl peptidase/L-asparaginase 2; AltName: Full=L-asparagine amidohydrolase 2; Contains: RecName: Full=Isoaspartyl peptidase/L-asparaginase 2 subunit alpha; Contains: RecName: Full=Isoaspartyl peptidase/L-asparaginase 2 subunit beta; Flags: Precursor &gt;gi|9…
GSBRNA2T00010143001	BnaC09g30110D	chrC09:32881286-32882230	-	3.23049	-	-	gi|587949977|gb|EXC35991.1|	Ribulose bisphosphate carboxylase large chain [Morus notabilis]
GSBRNA2T00010214001	BnaC03g74050D	chrC03_random:2025404-2028049	-	6.42657	-	AT3G23810.1	gi|15229522|ref|NP_189023.1|	adenosylhomocysteinase 2 [Arabidopsis thaliana] &gt;gi|61216850|sp|Q9LK36.1|SAHH2_ARATH RecName: Full=Adenosylhomocysteinase 2; Short=AdoHcyase 2; AltName: Full=S-adenosyl-L-homocysteine hydrolase 1; AltName: Full=SAH hydrolase 2 &gt;gi|9293955|dbj|BAB01858.1| S-adenosyl L-homocystein hydrolase [Arabidopsis thaliana] &gt;gi|16649037|gb|AAL24370.1| S-adenosyl L-homocystein hydrolase [Arabidopsis t…
GSBRNA2T00010232001	BnaA02g19480D	chrA02:12088617-12091440	-	2.01471	-	AT1G80670.1	gi|297839869|ref|XP_002887816.1|	transducin family protein [Arabidopsis lyrata subsp. lyrata] &gt;gi|297333657|gb|EFH64075.1| transducin family protein [Arabidopsis lyrata subsp. lyrata]
GSBRNA2T00010242001	BnaA02g19410D	chrA02:12043005-12044366	-	2.27262	-	AT1G80780.2	gi|15220828|ref|NP_178193.1|	putative CCR4-associated factor 1-like 6 [Arabidopsis thaliana] &gt;gi|30699538|ref|NP_849915.1| putative CCR4-associated factor 1-like 6 [Arabidopsis thaliana] &gt;gi|75336904|sp|Q9SAI2.1|CAF1F_ARATH RecName: Full=Probable CCR4-associated factor 1 homolog 6 &gt;gi|6503290|gb|AAF14666.1|AC011713_14 Similar to gb|U21855 CCR4-associated factor 1 (CAF1) from Mus musculus. ESTs gb|AAA394972, gb|AA585…
GSBRNA2T00010253001	BnaCnng24690D	chrCnn_random:23103477-23104635	-	5.37256	-	AT3G05200.1	gi|18397153|ref|NP_566249.1|	E3 ubiquitin-protein ligase ATL6 [Arabidopsis thaliana] &gt;gi|68565231|sp|Q8RXX9.2|ATL6_ARATH RecName: Full=E3 ubiquitin-protein ligase ATL6; AltName: Full=RING-H2 finger protein ATL6; Flags: Precursor &gt;gi|70905101|gb|AAZ14076.1| At3g05200 [Arabidopsis thaliana] &gt;gi|332640683|gb|AEE74204.1| E3 ubiquitin-protein ligase ATL6 [Arabidopsis thaliana]
GSBRNA2T00010278001	BnaA02g04010D	chrA02:1795685-1801897	-	0.47575	-	AT5G18190.1	gi|15238765|ref|NP_197320.1|	protein kinase [Arabidopsis thaliana] &gt;gi|9758901|dbj|BAB09477.1| casein kinase-like protein [Arabidopsis thaliana] &gt;gi|332005134|gb|AED92517.1| protein kinase [Arabidopsis thaliana]
GSBRNA2T00010279001	BnaA02g04000D	chrA02:1794083-1795300	-	2.48272	-	AT3G03920.1	gi|18396707|ref|NP_566217.1|	H/ACA ribonucleoprotein complex, subunit Gar1/Naf1 protein [Arabidopsis thaliana] &gt;gi|68565918|sp|Q8VZT0.1|NLAL1_ARATH RecName: Full=Putative H/ACA ribonucleoprotein complex subunit 1-like protein 1 &gt;gi|17380836|gb|AAL36230.1| putative GAR1 protein [Arabidopsis thaliana] &gt;gi|20259633|gb|AAM14173.1| putative GAR1 protein [Arabidopsis thaliana] &gt;gi|332640491|gb|AEE74012.1| H/ACA ribonuc…
GSBRNA2T00010298001	BnaCnng24720D	chrCnn_random:23142536-23144230	-	7.09123	-	AT2G36830.1	gi|22858917|gb|AAN05780.1|	tonoplast intrinsic protein bobTIP26-2 [Brassica oleracea var. botrytis]
GSBRNA2T00010335001	BnaCnng24770D	chrCnn_random:23198040-23199751	-	0.200336	0.305129	AT4G09420.1	gi|297839147|ref|XP_002887455.1|	predicted protein [Arabidopsis lyrata subsp. lyrata] &gt;gi|297333296|gb|EFH63714.1| predicted protein [Arabidopsis lyrata subsp. lyrata]
GSBRNA2T00010341001	BnaCnng70680D	chrCnn_random:70747654-70748445	-	2.84412	-	AT2G32060.2	gi|297844514|ref|XP_002890138.1|	40S ribosomal protein S12 [Arabidopsis lyrata subsp. lyrata] &gt;gi|297335980|gb|EFH66397.1| 40S ribosomal protein S12 [Arabidopsis lyrata subsp. lyrata]
GSBRNA2T00010424001	BnaA09g56670D	chrA09_random:3833099-3837211	-	2.8078	-	AT1G15690.1	gi|480313125|gb|AGJ81362.1|	vacuolar H+ pyrophosphatase 1 [Brassica napus]
GSBRNA2T00010425001	BnaA09g56680D	chrA09_random:3837255-3838302	-	2.99049	-	AT1G15710.1	gi|297844480|ref|XP_002890121.1|	prephenate dehydrogenase family protein [Arabidopsis lyrata subsp. lyrata] &gt;gi|297335963|gb|EFH66380.1| prephenate dehydrogenase family protein [Arabidopsis lyrata subsp. lyrata]
GSBRNA2T00010442001	BnaCnng24840D	chrCnn_random:23310266-23312130	-	3.20293	-	AT3G11400.1	gi|15229743|ref|NP_187747.1|	eukaryotic translation initiation factor 3G1 [Arabidopsis thaliana] &gt;gi|12322907|gb|AAG51445.1|AC008153_18 putative eukaryotic translation initiation factor 3 subunit; 21071-22901 [Arabidopsis thaliana] &gt;gi|16226341|gb|AAL16140.1|AF428308_1 AT3g11400/F24K9_7 [Arabidopsis thaliana] &gt;gi|9755847|emb|CAC01929.1| translation initiation factor 3, subunit g (eIF3g) [Arabidopsis thaliana] &gt;gi…
GSBRNA2T00010454001	BnaAnng12330D	chrAnn_random:13352377-13355871	-	0.462883	-	AT3G48500.1	gi|297816052|ref|XP_002875909.1|	PDE312/PTAC10 [Arabidopsis lyrata subsp. lyrata] &gt;gi|297321747|gb|EFH52168.1| PDE312/PTAC10 [Arabidopsis lyrata subsp. lyrata]
GSBRNA2T00010517001	BnaC04g54510D	chrC04_random:1785515-1786487	-	2.63401	2.06324	AT2G29500.1	gi|38639431|gb|AAR25848.1|	17.5 kDa class I heat shock protein [Carica papaya]
GSBRNA2T00010540001	BnaUnng04130D	chrUnn_random:6041686-6042321	-	2.93412	-	AT5G58375.1	gi|21553848|gb|AAM62941.1|	unknown [Arabidopsis thaliana]
GSBRNA2T00010581001	BnaA09g52790D	chrA09_random:639156-641875	-	0.462216	-	AT5G26000.1	gi|152207441|gb|ABS30827.1|	myrosinase [Brassica oleracea]
GSBRNA2T00010712001	BnaA02g07020D	chrA02:3322464-3324495	-	2.03	-	AT5G59550.1	gi|8885559|dbj|BAA97489.1|	unnamed protein product [Arabidopsis thaliana]
GSBRNA2T00010757001	BnaAnng35870D	chrAnn_random:40759824-40761066	-	2.01365	-	AT3G18710.1	gi|297834784|ref|XP_002885274.1|	U-box domain-containing protein [Arabidopsis lyrata subsp. lyrata] &gt;gi|297331114|gb|EFH61533.1| U-box domain-containing protein [Arabidopsis lyrata subsp. lyrata]
GSBRNA2T00010785001	BnaA04g28070D	chrA04_random:628501-630615	-	2.1068	-	AT2G25010.1	gi|18400697|ref|NP_565582.1|	aminotransferase-like, plant mobile domain-containing protein [Arabidopsis thaliana] &gt;gi|4559351|gb|AAD23012.1| expressed protein [Arabidopsis thaliana] &gt;gi|95147312|gb|ABF57291.1| At2g25010 [Arabidopsis thaliana] &gt;gi|330252555|gb|AEC07649.1| aminotransferase-like, plant mobile domain-containing protein [Arabidopsis thaliana]
GSBRNA2T00010803001	BnaC03g14840D	chrC03:7221288-7222566	-	2.689	-	AT5G53650.1	gi|18423537|ref|NP_568796.1|	uncharacterized protein [Arabidopsis thaliana] &gt;gi|9759204|dbj|BAB09741.1| unnamed protein product [Arabidopsis thaliana] &gt;gi|21536641|gb|AAM60973.1| unknown [Arabidopsis thaliana] &gt;gi|26453175|dbj|BAC43663.1| unknown protein [Arabidopsis thaliana] &gt;gi|28416749|gb|AAO42905.1| At5g53650 [Arabidopsis thaliana] &gt;gi|332009008|gb|AED96391.1| uncharacterized protein AT5G53650 [Arabidopsi…
GSBRNA2T00010809001	BnaC03g14810D	chrC03:7212246-7214403	-	2.93337	-	AT5G53750.1	gi|79537386|ref|NP_200186.2|	CBS domain-containing protein [Arabidopsis thaliana] &gt;gi|332009019|gb|AED96402.1| CBS domain-containing protein [Arabidopsis thaliana]
GSBRNA2T00010827001	BnaC04g02600D	chrC04:1927282-1927845	-	5.58962	-	AT2G42310.1	gi|18410807|ref|NP_567054.1|	uncharacterized protein [Arabidopsis thaliana] &gt;gi|21592369|gb|AAM64320.1| unknown [Arabidopsis thaliana] &gt;gi|22531245|gb|AAM97126.1| expressed protein [Arabidopsis thaliana] &gt;gi|24899847|gb|AAN65138.1| expressed protein [Arabidopsis thaliana] &gt;gi|332646179|gb|AEE79700.1| uncharacterized protein AT3G57785 [Arabidopsis thaliana]
GSBRNA2T00010836001	BnaC04g02550D	chrC04:1895422-1896548	-	-	3.71932	AT2G42260.1	gi|297827893|ref|XP_002881829.1|	polychome, UV-B-insensitive 4 [Arabidopsis lyrata subsp. lyrata] &gt;gi|297327668|gb|EFH58088.1| polychome, UV-B-insensitive 4 [Arabidopsis lyrata subsp. lyrata]
GSBRNA2T00010839001	BnaC04g02530D	chrC04:1890191-1891221	-	3.22521	-	AT2G42210.2	gi|79324885|ref|NP_001031527.1|	outer envelope pore protein 16-3 [Arabidopsis thaliana] &gt;gi|330254993|gb|AEC10087.1| outer envelope pore protein 16-3 [Arabidopsis thaliana]
GSBRNA2T00010859001	BnaCnng25300D	chrCnn_random:23834054-23835505	-	2.95482	-	AT4G10750.1	gi|297809303|ref|XP_002872535.1|	HpcH/HpaI aldolase family protein [Arabidopsis lyrata subsp. lyrata] &gt;gi|297318372|gb|EFH48794.1| HpcH/HpaI aldolase family protein [Arabidopsis lyrata subsp. lyrata]
GSBRNA2T00010874001	BnaC05g11140D	chrC05:6541534-6542083	-	5.00292	-	AT1G14890.1	gi|297844396|ref|XP_002890079.1|	invertase/pectin methylesterase inhibitor family protein [Arabidopsis lyrata subsp. lyrata] &gt;gi|297335921|gb|EFH66338.1| invertase/pectin methylesterase inhibitor family protein [Arabidopsis lyrata subsp. lyrata]
GSBRNA2T00010878001	BnaCnng25340D	chrCnn_random:23861922-23863249	-	2.10507	-	AT5G36970.1	gi|15239459|ref|NP_198513.1|	NDR1/HIN1-like 25 [Arabidopsis thaliana] &gt;gi|332006750|gb|AED94133.1| NDR1/HIN1-like 25 [Arabidopsis thaliana]
GSBRNA2T00010943001	BnaCnng71090D	chrCnn_random:71235852-71238394	-	-	2.42289	AT4G38220.1	gi|30691729|ref|NP_568036.2|	peptidase M20/M25/M40 family protein [Arabidopsis thaliana] &gt;gi|18650600|gb|AAL75900.1| AT4g38220/F20D10_340 [Arabidopsis thaliana] &gt;gi|332661494|gb|AEE86894.1| peptidase M20/M25/M40 family protein [Arabidopsis thaliana]
GSBRNA2T00010950001	BnaUnng04180D	chrUnn_random:6096819-6099220	-	0.443277	-	AT4G17330.1	gi|240255973|ref|NP_193464.5|	G2484-1 protein [Arabidopsis thaliana] &gt;gi|332658477|gb|AEE83877.1| G2484-1 protein [Arabidopsis thaliana]
GSBRNA2T00010967001	BnaCnng71190D	chrCnn_random:71313439-71314450	-	-	4.01441	AT4G15210.1	gi|222427551|dbj|BAH20736.1|	beta-amylase [Raphanus sativus]
GSBRNA2T00011037001	BnaA05g34620D	chrA05_random:247391-248585	-	2.69152	-	AT2G39460.2	gi|312281975|dbj|BAJ33853.1|	unnamed protein product [Thellungiella halophila]
GSBRNA2T00011039001	BnaA05g34640D	chrA05_random:250588-256924	-	0.438524	-	AT2G39480.1	gi|20453064|gb|AAM19777.1|	At2g39480/F12L6.14 [Arabidopsis thaliana]
GSBRNA2T00011083001	BnaA01g25600D	chrA01:17861364-17862189	-	-	3.75796	AT3G20670.1	gi|225461156|ref|XP_002282795.1|	PREDICTED: histone H2A.6 isoform 1 [Vitis vinifera] &gt;gi|302143197|emb|CBI20492.3| unnamed protein product [Vitis vinifera]
GSBRNA2T00011103001	BnaC09g53910D	chrC09_random:3845051-3846125	-	3.98608	-	AT5G60670.1	gi|15239409|ref|NP_200875.1|	60S ribosomal protein L12-3 [Arabidopsis thaliana] &gt;gi|75309019|sp|Q9FF52.1|RL123_ARATH RecName: Full=60S ribosomal protein L12-3 &gt;gi|9759331|dbj|BAB09840.1| 60S ribosomal protein L12 [Arabidopsis thaliana] &gt;gi|14517558|gb|AAK62669.1| AT5g60670/mup24_80 [Arabidopsis thaliana] &gt;gi|18700232|gb|AAL77726.1| AT5g60670/mup24_80 [Arabidopsis thaliana] &gt;gi|21593741|gb|AAM65708.1| 60S ribos…
GSBRNA2T00011125001	BnaA08g30350D	chrA08_random:1424095-1427334	-	0.491149	-	AT4G16650.1	gi|22328730|ref|NP_567509.2|	O-fucosyltransferase family protein [Arabidopsis thaliana] &gt;gi|20856498|gb|AAM26669.1| AT4g16650/dl4350w [Arabidopsis thaliana] &gt;gi|23308445|gb|AAN18192.1| At4g16650/dl4350w [Arabidopsis thaliana] &gt;gi|51969788|dbj|BAD43586.1| growth regulator like protein [Arabidopsis thaliana] &gt;gi|332658380|gb|AEE83780.1| O-fucosyltransferase family protein [Arabidopsis thaliana]
GSBRNA2T00011127001	BnaA08g30370D	chrA08_random:1431211-1443652	-	4.72246	-	AT4G16720.1	gi|89257650|gb|ABD65137.1|	60S ribosomal protein L15 [Brassica oleracea]
GSBRNA2T00011146001	BnaC04g52960D	chrC04_random:630112-631456	-	3.90667	-	AT2G43090.1	gi|297824281|ref|XP_002880023.1|	aconitase C-terminal domain-containing protein [Arabidopsis lyrata subsp. lyrata] &gt;gi|297325862|gb|EFH56282.1| aconitase C-terminal domain-containing protein [Arabidopsis lyrata subsp. lyrata]
GSBRNA2T00011148001	BnaCnng71230D	chrCnn_random:71384473-71386929	-	0.242509	-	AT4G11490.1	gi|152013443|sp|Q8RX80.2|CRK18_ARATH	RecName: Full=Cysteine-rich receptor-like protein kinase 18; Short=Cysteine-rich RLK18; Flags: Precursor
GSBRNA2T00011151001	BnaCnng71250D	chrCnn_random:71404797-71406514	-	-	4.77787	AT4G15210.1	gi|222427551|dbj|BAH20736.1|	beta-amylase [Raphanus sativus]
GSBRNA2T00011183001	BnaCnng71320D	chrCnn_random:71488765-71489530	-	2.74294	-	AT2G32210.1	gi|18402900|ref|NP_565740.1|	uncharacterized protein [Arabidopsis thaliana] &gt;gi|13272417|gb|AAK17147.1|AF325079_1 unknown protein [Arabidopsis thaliana] &gt;gi|4263698|gb|AAD15384.1| expressed protein [Arabidopsis thaliana] &gt;gi|18389222|gb|AAL67054.1| unknown protein [Arabidopsis thaliana] &gt;gi|20465359|gb|AAM20083.1| unknown protein [Arabidopsis thaliana] &gt;gi|21618272|gb|AAM67322.1| unknown [Arabidopsis thaliana]…
GSBRNA2T00011190001	BnaAnng36100D	chrAnn_random:40960459-40961743	-	4.04806	-	AT3G48890.1	gi|297816096|ref|XP_002875931.1|	membrane-associated progesterone binding protein 3 [Arabidopsis lyrata subsp. lyrata] &gt;gi|297321769|gb|EFH52190.1| membrane-associated progesterone binding protein 3 [Arabidopsis lyrata subsp. lyrata]
GSBRNA2T00011205001	BnaA05g34510D	chrA05_random:177959-182233	-	2.31391	-	AT2G40190.1	gi|297789912|ref|XP_002862877.1|	glycosyl transferase family 1 protein [Arabidopsis lyrata subsp. lyrata] &gt;gi|297308639|gb|EFH39136.1| glycosyl transferase family 1 protein [Arabidopsis lyrata subsp. lyrata]
GSBRNA2T00011237001	BnaA07g37780D	chrA07_random:1284061-1285341	-	3.05389	-	AT3G55690.1	gi|18405186|ref|NP_565916.1|	uncharacterized protein [Arabidopsis thaliana] &gt;gi|13877743|gb|AAK43949.1|AF370134_1 unknown protein [Arabidopsis thaliana] &gt;gi|2088640|gb|AAB95272.1| expressed protein [Arabidopsis thaliana] &gt;gi|18086441|gb|AAL57675.1| At2g39870/T5I7.17 [Arabidopsis thaliana] &gt;gi|20196979|gb|AAM14854.1| expressed protein [Arabidopsis thaliana] &gt;gi|21281183|gb|AAM44903.1| unknown protein [Arabidops…
GSBRNA2T00011242001	BnaA07g37810D	chrA07_random:1304361-1305955	-	5.78878	2.07176	AT3G55560.1	gi|15233302|ref|NP_191115.1|	AT-hook protein of GA feedback 2 [Arabidopsis thaliana] &gt;gi|7076799|emb|CAB75914.1| putative protein [Arabidopsis thaliana] &gt;gi|21554159|gb|AAM63238.1| unknown [Arabidopsis thaliana] &gt;gi|89001051|gb|ABD59115.1| At3g55560 [Arabidopsis thaliana] &gt;gi|119657374|tpd|FAA00286.1| TPA: AT-hook motif nuclear localized protein 15 [Arabidopsis thaliana] &gt;gi|332645879|gb|AEE79400.1| AT-hook pr…
GSBRNA2T00011248001	BnaA07g37860D	chrA07_random:1338225-1340371	-	2.6167	-	AT3G55430.1	gi|15028379|gb|AAK76666.1|	putative beta-1,3-glucanase [Arabidopsis thaliana]
GSBRNA2T00011274001	BnaAnng12560D	chrAnn_random:13555355-13561581	-	0.377848	-	AT3G63340.1	gi|334186224|ref|NP_567145.2|	putative protein phosphatase 2C 51 [Arabidopsis thaliana] &gt;gi|332646947|gb|AEE80468.1| putative protein phosphatase 2C 51 [Arabidopsis thaliana]
GSBRNA2T00011275001	BnaAnng12570D	chrAnn_random:13561994-13563237	-	2.03052	-	AT3G63310.1	gi|15229411|ref|NP_191890.1|	BRZ-INSENSITIVE-LONG HYPOCOTYLS 4 [Arabidopsis thaliana] &gt;gi|7523413|emb|CAB86432.1| putative protein [Arabidopsis thaliana] &gt;gi|56121898|gb|AAV74230.1| At3g63310 [Arabidopsis thaliana] &gt;gi|60543339|gb|AAX22267.1| At3g63310 [Arabidopsis thaliana] &gt;gi|332646945|gb|AEE80466.1| BRZ-INSENSITIVE-LONG HYPOCOTYLS 4 [Arabidopsis thaliana]
GSBRNA2T00011325001	BnaAnng12690D	chrAnn_random:13611149-13613911	-	0.216094	0.414371	AT3G02750.2	gi|297832908|ref|XP_002884336.1|	phosphatase 2C family protein [Arabidopsis lyrata subsp. lyrata] &gt;gi|297330176|gb|EFH60595.1| phosphatase 2C family protein [Arabidopsis lyrata subsp. lyrata]
GSBRNA2T00011327001	BnaAnng12710D	chrAnn_random:13619892-13622265	-	0.251928	-	AT3G02750.2	gi|297832908|ref|XP_002884336.1|	phosphatase 2C family protein [Arabidopsis lyrata subsp. lyrata] &gt;gi|297330176|gb|EFH60595.1| phosphatase 2C family protein [Arabidopsis lyrata subsp. lyrata]
GSBRNA2T00011329001	BnaAnng12730D	chrAnn_random:13629531-13631141	-	2.02522	-	AT3G02770.1	gi|297832912|ref|XP_002884338.1|	dimethylmenaquinone methyltransferase family protein [Arabidopsis lyrata subsp. lyrata] &gt;gi|297330178|gb|EFH60597.1| dimethylmenaquinone methyltransferase family protein [Arabidopsis lyrata subsp. lyrata]
GSBRNA2T00011335001	BnaAnng12780D	chrAnn_random:13653591-13658695	-	0.367455	-	AT3G02890.1	gi|334185042|ref|NP_186939.2|	RING/FYVE/PHD zinc finger-related protein [Arabidopsis thaliana] &gt;gi|332640354|gb|AEE73875.1| RING/FYVE/PHD zinc finger-related protein [Arabidopsis thaliana]
GSBRNA2T00011337001	BnaCnng25440D	chrCnn_random:23927008-23927935	-	3.6295	-	AT1G55920.1	gi|297847962|ref|XP_002891862.1|	AtSerat2_1 [Arabidopsis lyrata subsp. lyrata] &gt;gi|297337704|gb|EFH68121.1| AtSerat2_1 [Arabidopsis lyrata subsp. lyrata]
GSBRNA2T00011385001	BnaAnng36180D	chrAnn_random:41059157-41059748	-	4.37277	-	AT3G22160.1	gi|18403283|ref|NP_566699.1|	VQ motif-containing protein [Arabidopsis thaliana] &gt;gi|11994735|dbj|BAB03064.1| unnamed protein product [Arabidopsis thaliana] &gt;gi|21595542|gb|AAM66111.1| unknown [Arabidopsis thaliana] &gt;gi|332643074|gb|AEE76595.1| VQ motif-containing protein [Arabidopsis thaliana]
GSBRNA2T00011395001	BnaCnng71400D	chrCnn_random:71653234-71655095	-	2.88291	-	AT1G35430.1	gi|12324286|gb|AAG52115.1|AC023064_8	unknown protein; 37182-38139 [Arabidopsis thaliana]
GSBRNA2T00011400001	BnaAnng36210D	chrAnn_random:41076510-41077653	-	0.471592	-	AT5G38430.1	gi|132091|sp|P27985.1|RBS2_BRANA	RecName: Full=Ribulose bisphosphate carboxylase small chain F1, chloroplastic; Short=RuBisCO small subunit F1; Flags: Precursor &gt;gi|17852|emb|CAA39402.1| ribulose bisphosphate carboxylase /oxygenase small subunit [Brassica napus]
GSBRNA2T00011409001	BnaC01g43920D	chrC01_random:3522342-3525485	0.319282	0.315539	0.220095	AT3G18660.2	gi|79313285|ref|NP_001030722.1|	plant glycogenin-like starch initiation protein 1 [Arabidopsis thaliana] &gt;gi|75273936|sp|Q9LSB1.1|GUX1_ARATH RecName: Full=UDP-glucuronate:xylan alpha-glucuronosyltransferase 1; Short=UDP-GlcA:xylan glucuronyltransferase 1; AltName: Full=Glycogenin-like protein 1; AltName: Full=Plant glycogenin-like starch initiation protein 1; AltName: Full=Protein GLUCURONIC ACID SUBSTITUTION OF XYLAN 1; Sho…
GSBRNA2T00011435001	BnaC03g73150D	chrC03_random:1300073-1301418	-	2.26202	-	AT4G03120.1	gi|18412147|ref|NP_567250.1|	C2H2 and C2HC zinc finger-containing protein [Arabidopsis thaliana] &gt;gi|75217907|sp|Q56XE4.1|RU1C_ARATH RecName: Full=U1 small nuclear ribonucleoprotein C; Short=U1 snRNP C; Short=U1-C; Short=U1C &gt;gi|62320807|dbj|BAD93742.1| putative C-type U1 snRNP [Arabidopsis thaliana] &gt;gi|332656876|gb|AEE82276.1| C2H2 and C2HC zinc finger-containing protein [Arabidopsis thaliana]
GSBRNA2T00011488001	BnaA06g01730D	chrA06:1022712-1024006	-	9.16496	-	AT3G15450.1	gi|297853064|ref|XP_002894413.1|	predicted protein [Arabidopsis lyrata subsp. lyrata] &gt;gi|297340255|gb|EFH70672.1| predicted protein [Arabidopsis lyrata subsp. lyrata]
GSBRNA2T00011544001	BnaA07g37450D	chrA07_random:1089851-1091808	-	4.37445	2.20494	AT5G65650.1	gi|18424975|ref|NP_569015.1|	uncharacterized protein [Arabidopsis thaliana] &gt;gi|21537019|gb|AAM61360.1| unknown [Arabidopsis thaliana] &gt;gi|27754375|gb|AAO22636.1| unknown protein [Arabidopsis thaliana] &gt;gi|28394067|gb|AAO42441.1| unknown protein [Arabidopsis thaliana] &gt;gi|51968712|dbj|BAD43048.1| putative protein [Arabidopsis thaliana] &gt;gi|51971631|dbj|BAD44480.1| putative protein [Arabidopsis thaliana] &gt;gi…
GSBRNA2T00011546001	BnaA07g37470D	chrA07_random:1094861-1096772	-	3.09127	-	AT5G66720.1	gi|15240071|ref|NP_201473.1|	putative protein phosphatase 2C 80 [Arabidopsis thaliana] &gt;gi|75180674|sp|Q9LVQ8.1|P2C80_ARATH RecName: Full=Probable protein phosphatase 2C 80; Short=AtPP2C80 &gt;gi|8843730|dbj|BAA97278.1| unnamed protein product [Arabidopsis thaliana] &gt;gi|22531134|gb|AAM97071.1| putative protein [Arabidopsis thaliana] &gt;gi|23198040|gb|AAN15547.1| putative protein [Arabidopsis thaliana] &gt;gi|26449356|…
GSBRNA2T00011585001	BnaCnng71510D	chrCnn_random:71732988-71734167	-	3.03656	-	AT1G58100.1	gi|15217857|ref|NP_176107.1|	transcription factor TCP8 [Arabidopsis thaliana] &gt;gi|75168878|sp|Q9C518.1|TCP8_ARATH RecName: Full=Transcription factor TCP8 &gt;gi|12321250|gb|AAG50694.1|AC079604_1 auxin-induced basic helix-loop-helix transcription factor, putative [Arabidopsis thaliana] &gt;gi|12321381|gb|AAG50759.1|AC079131_4 auxin-induced basic helix-loop-helix transcription factor, putative [Arabidopsis thaliana] &gt;gi|…
GSBRNA2T00011615001	BnaCnng71550D	chrCnn_random:71813402-71814925	0.221256	-	2.67589	AT1G69530.2	gi|269999985|gb|ACZ57921.1|	expansin protein 1 [Brassica juncea] &gt;gi|283459396|gb|ADB22388.1| expansin [Brassica juncea]
GSBRNA2T00011616001	BnaC02g46240D	chrC02_random:2090093-2094581	-	0.436493	-	AT1G72700.1	gi|15218567|ref|NP_177414.1|	putative phospholipid-transporting ATPase 5 [Arabidopsis thaliana] &gt;gi|12229669|sp|Q9SGG3.1|ALA5_ARATH RecName: Full=Putative phospholipid-transporting ATPase 5; Short=AtALA5; AltName: Full=Aminophospholipid flippase 5 &gt;gi|12323764|gb|AAG51844.1|AC010926_7 putative P-type transporting ATPase; 43607-39026 [Arabidopsis thaliana] &gt;gi|332197241|gb|AEE35362.1| putative phospholipid-transporti…
GSBRNA2T00011618001	BnaC02g46260D	chrC02_random:2118614-2122096	-	9.0455	-	AT1G72730.1	gi|15218574|ref|NP_177417.1|	eukaryotic initiation factor 4A-3 [Arabidopsis thaliana] &gt;gi|75333652|sp|Q9CAI7.1|IF4A3_ARATH RecName: Full=Eukaryotic initiation factor 4A-3; Short=eIF-4A-3; AltName: Full=ATP-dependent RNA helicase eIF4A-3; AltName: Full=DEAD-box ATP-dependent RNA helicase 23 &gt;gi|12323781|gb|AAG51861.1|AC010926_24 putative Eukaryotic initiation factor 4A; 30924-32477 [Arabidopsis thaliana] &gt;gi|16974629…
GSBRNA2T00011623001	BnaC02g46290D	chrC02_random:2134142-2134962	-	2.97651	-	AT1G72750.1	gi|15218593|ref|NP_177419.1|	translocase inner membrane subunit 23-2 [Arabidopsis thaliana] &gt;gi|75101864|sp|Q38820.1|TI232_ARATH RecName: Full=Mitochondrial import inner membrane translocase subunit TIM23-2 &gt;gi|12323775|gb|AAG51855.1|AC010926_18 inner mitochondrial membrane protein; 26940-26374 [Arabidopsis thaliana] &gt;gi|603056|gb|AAA57314.1| inner mitochondrial membrane protein [Arabidopsis thaliana] &gt;gi|1459620…
GSBRNA2T00011648001	BnaA03g56900D	chrA03_random:919092-920028	-	2.4125	-	AT2G45680.1	gi|312281619|dbj|BAJ33675.1|	unnamed protein product [Thellungiella halophila]
GSBRNA2T00011651001	BnaA03g56930D	chrA03_random:924868-925788	-	2.16799	-	AT3G61110.1	gi|119720832|gb|ABL97986.1|	ribosomal protein S27 [Brassica rapa]
GSBRNA2T00011662001	BnaA09g53070D	chrA09_random:863524-865890	-	0.319308	-	AT1G64625.2	gi|42570263|ref|NP_849917.2|	transcription factor bHLH157 [Arabidopsis thaliana] &gt;gi|75142817|sp|Q7XJU0.1|LHWL2_ARATH RecName: Full=Transcription factor bHLH157; AltName: Full=Basic helix-loop-helix protein 157; Short=AtbHLH157; Short=bHLH 157; AltName: Full=LONESOME HIGHWAY-like protein 2; AltName: Full=bHLH transcription factor bHLH157 &gt;gi|32563004|emb|CAE09171.1| bHLH transcription factor [Arabidopsis thaliana] &gt;…
GSBRNA2T00011668001	BnaA09g53100D	chrA09_random:888483-890224	-	2.30149	-	AT1G64660.1	gi|15217709|ref|NP_176647.1|	methionine gamma-lyase [Arabidopsis thaliana] &gt;gi|75205145|sp|Q9SGU9.1|MGL_ARATH RecName: Full=Methionine gamma-lyase; Short=AtMGL; AltName: Full=L-methioninase &gt;gi|6633821|gb|AAF19680.1|AC009519_14 F1N19.23 [Arabidopsis thaliana] &gt;gi|16226491|gb|AAL16181.1|AF428413_1 At1g64660/F1N19_22 [Arabidopsis thaliana] &gt;gi|15450932|gb|AAK96737.1| similar to O-succinylhomoserine sulfhydrylase [A…
GSBRNA2T00011682001	BnaA07g38210D	chrA07_random:1520499-1522157	-	4.12387	-	AT3G61560.1	gi|42566117|ref|NP_191715.2|	reticulon-like protein B6 [Arabidopsis thaliana] &gt;gi|75120709|sp|Q6DBN4.1|RTNLF_ARATH RecName: Full=Reticulon-like protein B6; Short=AtRTNLB6 &gt;gi|50198812|gb|AAT70439.1| At3g61560 [Arabidopsis thaliana] &gt;gi|56381963|gb|AAV85700.1| At3g61560 [Arabidopsis thaliana] &gt;gi|332646701|gb|AEE80222.1| reticulon-like protein B6 [Arabidopsis thaliana]
GSBRNA2T00011685001	BnaA07g38230D	chrA07_random:1528111-1530541	-	3.73506	-	AT3G61530.2	gi|15233139|ref|NP_191712.1|	ketopentoate hydroxymethyltransferase [Arabidopsis thaliana] &gt;gi|42572757|ref|NP_974474.1| ketopentoate hydroxymethyltransferase [Arabidopsis thaliana] &gt;gi|6850844|emb|CAB71083.1| 3-methyl-2-oxobutanoate hydroxy-methyl-transferase-like protein [Arabidopsis thaliana] &gt;gi|21593121|gb|AAM65070.1| 3-methyl-2-oxobutanoate hydroxy-methyl-transferase-like protein [Arabidopsis thaliana] &gt;gi|9…
GSBRNA2T00011704001	BnaC03g73560D	chrC03_random:1640637-1642351	-	3.32679	-	AT2G37270.2	gi|15228111|ref|NP_181264.1|	40S ribosomal protein S5-1 [Arabidopsis thaliana] &gt;gi|79324564|ref|NP_001031502.1| 40S ribosomal protein S5-1 [Arabidopsis thaliana] &gt;gi|27734544|sp|Q9ZUT9.1|RS51_ARATH RecName: Full=40S ribosomal protein S5-1 &gt;gi|4056502|gb|AAC98068.1| 40S ribosomal protein S5 [Arabidopsis thaliana] &gt;gi|16648959|gb|AAL24331.1| 40S ribosomal protein S5 [Arabidopsis thaliana] &gt;gi|20148681|gb|AAM1023…
GSBRNA2T00011716001	BnaA10g28530D	chrA10_random:863847-867361	-	0.288442	0.349784	AT4G15420.1	-	-
GSBRNA2T00011724001	BnaA10g28550D	chrA10_random:910094-913119	-	0.481769	-	AT1G45231.2	gi|334183094|ref|NP_973978.2|	S-adenosyl-L-methionine-dependent methyltransferases superfamily protein [Arabidopsis thaliana] &gt;gi|332193981|gb|AEE32102.1| S-adenosyl-L-methionine-dependent methyltransferases superfamily protein [Arabidopsis thaliana]
GSBRNA2T00011742001	BnaA02g36970D	chrA02_random:1521783-1524058	-	0.392826	-	AT2G03590.1	gi|18395580|ref|NP_565303.1|	ureide permease 1 [Arabidopsis thaliana] &gt;gi|68566149|sp|Q9ZPR7.1|UPS1_ARATH RecName: Full=Ureide permease 1; Short=AtUPS1 &gt;gi|4406756|gb|AAD20067.1| expressed protein [Arabidopsis thaliana] &gt;gi|21554091|gb|AAM63172.1| putative integral membrane protein [Arabidopsis thaliana] &gt;gi|115646808|gb|ABJ17125.1| At2g03590 [Arabidopsis thaliana] &gt;gi|330250624|gb|AEC05718.1| ureide permease …
GSBRNA2T00011803001	BnaCnng25810D	chrCnn_random:24286970-24289228	-	0.383901	-	AT1G45231.2	gi|334183094|ref|NP_973978.2|	S-adenosyl-L-methionine-dependent methyltransferases superfamily protein [Arabidopsis thaliana] &gt;gi|332193981|gb|AEE32102.1| S-adenosyl-L-methionine-dependent methyltransferases superfamily protein [Arabidopsis thaliana]
GSBRNA2T00011813001	BnaCnng25840D	chrCnn_random:24343524-24344038	-	3.07961	-	AT1G45145.1	gi|297852252|ref|XP_002894007.1|	thioredoxin H-type 5 [Arabidopsis lyrata subsp. lyrata] &gt;gi|297339849|gb|EFH70266.1| thioredoxin H-type 5 [Arabidopsis lyrata subsp. lyrata]
GSBRNA2T00011829001	BnaA10g29970D	chrA10_random:2010145-2012657	-	2.7173	-	AT5G12470.1	gi|18416870|ref|NP_568280.1|	uncharacterized protein [Arabidopsis thaliana] &gt;gi|14586377|emb|CAC42908.1| putative protein [Arabidopsis thaliana] &gt;gi|20268752|gb|AAM14079.1| unknown protein [Arabidopsis thaliana] &gt;gi|21281149|gb|AAM45049.1| unknown protein [Arabidopsis thaliana] &gt;gi|27311697|gb|AAO00814.1| putative protein [Arabidopsis thaliana] &gt;gi|30725614|gb|AAP37829.1| At5g12470 [Arabidopsis thaliana] &gt;g…
GSBRNA2T00011833001	BnaA10g30010D	chrA10_random:2022222-2024583	-	3.72132	-	AT5G12860.1	gi|30684152|ref|NP_568283.2|	dicarboxylate transporter 1 [Arabidopsis thaliana] &gt;gi|75180949|sp|Q9LXV3.1|DIT1_ARATH RecName: Full=Dicarboxylate transporter 1, chloroplastic; AltName: Full=2-oxoglutarate/malate translocator 1; Short=AtpOMT1; Flags: Precursor &gt;gi|7630042|emb|CAB88250.1| 2-oxoglutarate/malate translocator precursor-like protein [Arabidopsis thaliana] &gt;gi|332004439|gb|AED91822.1| dicarboxylate transport…
GSBRNA2T00011948001	BnaAnng36430D	chrAnn_random:41353591-41353952	-	2.51032	-	AT1G49245.1	gi|590639995|ref|XP_007029831.1|	Prefoldin chaperone subunit family protein [Theobroma cacao] &gt;gi|508718436|gb|EOY10333.1| Prefoldin chaperone subunit family protein [Theobroma cacao]
GSBRNA2T00012003001	BnaA09g54910D	chrA09_random:2922230-2924085	-	-	5.56658	AT3G53880.1	gi|15232354|ref|NP_190956.1|	aldo-keto reductase family 4 member C11 [Arabidopsis thaliana] &gt;gi|75264633|sp|Q9M338.1|AKRCB_ARATH RecName: Full=Aldo-keto reductase family 4 member C11 &gt;gi|7630008|emb|CAB88350.1| reductase-like protein [Arabidopsis thaliana] &gt;gi|21537087|gb|AAM61428.1| reductase-like protein [Arabidopsis thaliana] &gt;gi|111182169|gb|ABH07517.1| aldo-keto reductase [Arabidopsis thaliana] &gt;gi|332645…
GSBRNA2T00012004001	BnaA09g54920D	chrA09_random:2924172-2925097	-	3.78418	-	AT5G27700.1	gi|297820124|ref|XP_002877945.1|	40S ribosomal protein S21 [Arabidopsis lyrata subsp. lyrata] &gt;gi|297323783|gb|EFH54204.1| 40S ribosomal protein S21 [Arabidopsis lyrata subsp. lyrata]
GSBRNA2T00012006001	BnaA09g54940D	chrA09_random:2928213-2931256	-	-	2.00239	AT3G53960.1	gi|7630016|emb|CAB88358.1|	transporter-like protein [Arabidopsis thaliana]
GSBRNA2T00012014001	BnaA09g54980D	chrA09_random:2969519-2971426	0.329507	-	-	AT3G54000.1	gi|21536513|gb|AAM60845.1|	unknown [Arabidopsis thaliana]
GSBRNA2T00012034001	BnaCnng26110D	chrCnn_random:24601143-24603308	-	-	2.51929	AT3G57020.1	gi|312281991|dbj|BAJ33861.1|	unnamed protein product [Thellungiella halophila]
GSBRNA2T00012068001	BnaA07g36310D	chrA07_random:275702-285569	-	0.468385	-	AT1G50030.2	gi|590682535|ref|XP_007041369.1|	Target of rapamycin [Theobroma cacao] &gt;gi|508705304|gb|EOX97200.1| Target of rapamycin [Theobroma cacao]
GSBRNA2T00012074001	BnaA07g36370D	chrA07_random:338945-342415	-	0.396687	-	AT2G15860.1	gi|22325703|ref|NP_179186.2|	uncharacterized protein [Arabidopsis thaliana] &gt;gi|20466642|gb|AAM20638.1| unknown protein [Arabidopsis thaliana] &gt;gi|22136452|gb|AAM91304.1| unknown protein [Arabidopsis thaliana] &gt;gi|330251347|gb|AEC06441.1| uncharacterized protein AT2G15860 [Arabidopsis thaliana]
GSBRNA2T00012081001	BnaAnng12970D	chrAnn_random:13857829-13860145	-	0.445995	-	AT1G54790.3	gi|334183319|ref|NP_001185228.1|	GDSL esterase/lipase [Arabidopsis thaliana] &gt;gi|3776573|gb|AAC64890.1| Similar to nodulins and lipase homolog F14J9.5 gi|3482914 from Arabidopsis thaliana BAC gb|AC003970. Alternate first exon from 72258 to 72509 [Arabidopsis thaliana] &gt;gi|332195028|gb|AEE33149.1| GDSL esterase/lipase [Arabidopsis thaliana]
GSBRNA2T00012185001	BnaC04g36800D	chrC04:38270321-38273665	-	0.347279	-	AT1G62800.2	gi|30696761|ref|NP_849838.1|	aspartate aminotransferase 4 [Arabidopsis thaliana] &gt;gi|332195886|gb|AEE34007.1| aspartate aminotransferase 4 [Arabidopsis thaliana]
GSBRNA2T00012190001	BnaC04g36770D	chrC04:38244832-38246602	-	0.490509	-	AT2G24060.1	gi|15224088|ref|NP_179984.1|	translation initiation factor IF-3 [Arabidopsis thaliana] &gt;gi|3738333|gb|AAC63674.1| putative chloroplast initiation factor 3 [Arabidopsis thaliana] &gt;gi|18176092|gb|AAL59982.1| putative chloroplast initiation factor 3 [Arabidopsis thaliana] &gt;gi|20465301|gb|AAM20054.1| putative chloroplast initiation factor 3 [Arabidopsis thaliana] &gt;gi|21593709|gb|AAM65676.1| putative chloroplast initi…
GSBRNA2T00012197001	BnaC04g36720D	chrC04:38207566-38210435	-	3.19771	-	AT2G24200.2	gi|15224101|ref|NP_179997.1|	aminopeptidase family protein [Arabidopsis thaliana] &gt;gi|186502696|ref|NP_001118375.1| aminopeptidase family protein [Arabidopsis thaliana] &gt;gi|231536|sp|P30184.1|AMPL1_ARATH RecName: Full=Leucine aminopeptidase 1; AltName: Full=Leucyl aminopeptidase 1; Short=LAP 1; AltName: Full=Proline aminopeptidase 1; AltName: Full=Prolyl aminopeptidase 1 &gt;gi|16394|emb|CAA45040.1| leucine aminopeptid…
GSBRNA2T00012213001	BnaC04g36640D	chrC04:38107433-38110247	-	0.468467	-	AT2G24270.4	gi|334184410|ref|NP_001189590.1|	NADP-dependent glyceraldehyde-3-phosphate dehydrogenase [Arabidopsis thaliana] &gt;gi|330252461|gb|AEC07555.1| NADP-dependent glyceraldehyde-3-phosphate dehydrogenase [Arabidopsis thaliana]
GSBRNA2T00012237001	BnaC04g36490D	chrC04:37946063-37947669	-	4.90601	-	AT1G72370.2	gi|15214300|sp|Q9ZSR8.1|RSSA_BRANA	RecName: Full=40S ribosomal protein SA; AltName: Full=Laminin receptor-like protein; AltName: Full=p40 &gt;gi|3769681|gb|AAC97937.1| laminin receptor-like protein [Brassica napus]
GSBRNA2T00012246001	BnaC04g36430D	chrC04:37914567-37918252	-	0.404146	-	AT2G24420.2	gi|18400540|ref|NP_565569.1|	ATPase-related DNA repair protein [Arabidopsis thaliana] &gt;gi|30682410|ref|NP_850053.1| ATPase-related DNA repair protein [Arabidopsis thaliana] &gt;gi|16930417|gb|AAL31894.1|AF419562_1 At2g24420/T28I24.15 [Arabidopsis thaliana] &gt;gi|20197763|gb|AAD18124.2| expressed protein [Arabidopsis thaliana] &gt;gi|33589746|gb|AAQ22639.1| At2g24420/T28I24.15 [Arabidopsis thaliana] &gt;gi|222422823|dbj|B…
GSBRNA2T00012271001	BnaC04g36280D	chrC04:37798705-37800989	-	3.31053	-	AT2G24590.1	gi|15224171|ref|NP_180035.1|	serine/arginine-rich splicing factor RSZ22A [Arabidopsis thaliana] &gt;gi|75337303|sp|Q9SJA6.1|RZ22A_ARATH RecName: Full=Serine/arginine-rich splicing factor RSZ22A; AltName: Full=RS-containing zinc finger protein 22A; Short=At-RSZ22a; Short=At-RSZp22a &gt;gi|4572679|gb|AAD23894.1| putative RSZp22 splicing factor [Arabidopsis thaliana] &gt;gi|26450830|dbj|BAC42523.1| putative RSZp22 splicing fact…
GSBRNA2T00012274001	BnaC04g36260D	chrC04:37788774-37792570	-	0.35255	-	AT2G24640.1	gi|18400597|ref|NP_565576.1|	ubiquitin carboxyl-terminal hydrolase 19 [Arabidopsis thaliana] &gt;gi|75265927|sp|Q9SJA1.2|UBP19_ARATH RecName: Full=Ubiquitin carboxyl-terminal hydrolase 19; AltName: Full=Deubiquitinating enzyme 19; Short=AtUBP19; AltName: Full=Ubiquitin thioesterase 19; AltName: Full=Ubiquitin-specific-processing protease 19 &gt;gi|13430806|gb|AAK26025.1|AF360315_1 putative ubiquitin carboxyl terminal hydrola…
GSBRNA2T00012443001	BnaC02g24160D	chrC02:21425012-21429181	-	0.285355	-	AT1G76580.1	gi|519682727|gb|AGP03039.1|	SQUAMOSA promoter binding protein-like protein 16 [Arabis alpina]
GSBRNA2T00012499001	BnaC04g06140D	chrC04:4390552-4391485	-	2.28826	-	AT2G39430.1	gi|15225466|ref|NP_181475.1|	Disease resistance-responsive (dirigent-like protein) family protein [Arabidopsis thaliana] &gt;gi|75099837|sp|O80630.1|DIR9_ARATH RecName: Full=Dirigent protein 9; Short=AtDIR9; Flags: Precursor &gt;gi|3355472|gb|AAC27834.1| putative disease resistance response protein [Arabidopsis thaliana] &gt;gi|38454170|gb|AAR20779.1| At2g39430 [Arabidopsis thaliana] &gt;gi|44022160|gb|AAS46642.1| At2g39430 …
GSBRNA2T00012512001	BnaC04g06040D	chrC04:4354366-4356141	-	2.20448	-	AT2G39445.1	gi|240254610|ref|NP_001118477.4|	phosphatidylinositol N-acetylglucosaminyltransferase, GPI19/PIG-P subunit [Arabidopsis thaliana] &gt;gi|330254584|gb|AEC09678.1| phosphatidylinositol N-acetylglucosaminyltransferase, GPI19/PIG-P subunit [Arabidopsis thaliana]
GSBRNA2T00012513001	BnaC04g06030D	chrC04:4340612-4348829	-	2.45751	-	AT2G39460.2	gi|312281975|dbj|BAJ33853.1|	unnamed protein product [Thellungiella halophila]
GSBRNA2T00012517001	BnaC04g05990D	chrC04:4325288-4325772	-	3.37696	-	AT2G39500.1	gi|18405073|ref|NP_565907.1|	uncharacterized protein [Arabidopsis thaliana] &gt;gi|3355479|gb|AAC27841.1| expressed protein [Arabidopsis thaliana] &gt;gi|14335016|gb|AAK59772.1| At2g39500/F12L6.16 [Arabidopsis thaliana] &gt;gi|330254593|gb|AEC09687.1| uncharacterized protein AT2G39500 [Arabidopsis thaliana]
GSBRNA2T00012555001	BnaC04g05770D	chrC04:4102356-4104238	0.34957	-	2.73046	AT2G39700.1	gi|254554270|gb|ACT67493.1|	expansin A1 [Raphanus sativus]
GSBRNA2T00012560001	BnaC04g05750D	chrC04:4076768-4081660	-	0.388078	-	-	-	-
GSBRNA2T00012565001	BnaC04g05720D	chrC04:4029523-4030852	-	2.55494	-	AT2G39710.1	gi|297827577|ref|XP_002881671.1|	aspartyl protease family protein [Arabidopsis lyrata subsp. lyrata] &gt;gi|297327510|gb|EFH57930.1| aspartyl protease family protein [Arabidopsis lyrata subsp. lyrata]
GSBRNA2T00012566001	BnaC04g05710D	chrC04:4024219-4025307	-	3.00168	-	AT2G39720.1	gi|18405141|ref|NP_030517.1|	RING-H2 finger C2A [Arabidopsis thaliana] &gt;gi|2642154|gb|AAB87121.1| expressed protein [Arabidopsis thaliana] &gt;gi|3790595|gb|AAC69860.1| RING-H2 finger protein RHC2a [Arabidopsis thaliana] &gt;gi|18377864|gb|AAL67118.1| At2g39720/T5I7.2 [Arabidopsis thaliana] &gt;gi|20334832|gb|AAM16172.1| At2g39720/T5I7.2 [Arabidopsis thaliana] &gt;gi|21618267|gb|AAM67317.1| unknown [Arabidopsis thaliana] …
GSBRNA2T00012598001	BnaC04g05480D	chrC04:3885148-3888386	-	0.43196	-	AT2G39890.2	gi|15225591|ref|NP_181518.1|	proline transporter 1 [Arabidopsis thaliana] &gt;gi|145330699|ref|NP_001078025.1| proline transporter 1 [Arabidopsis thaliana] &gt;gi|75220394|sp|P92961.1|PROT1_ARATH RecName: Full=Proline transporter 1; Short=AtPROT1 &gt;gi|1769901|emb|CAA65052.1| proline transporter 1 [Arabidopsis thaliana] &gt;gi|2088642|gb|AAB95274.1| proline transporter 1 [Arabidopsis thaliana] &gt;gi|330254651|gb|AEC09745.1…
GSBRNA2T00012599001	BnaC04g05470D	chrC04:3881545-3884192	-	3.28252	3.58738	AT2G39890.2	gi|15225591|ref|NP_181518.1|	proline transporter 1 [Arabidopsis thaliana] &gt;gi|145330699|ref|NP_001078025.1| proline transporter 1 [Arabidopsis thaliana] &gt;gi|75220394|sp|P92961.1|PROT1_ARATH RecName: Full=Proline transporter 1; Short=AtPROT1 &gt;gi|1769901|emb|CAA65052.1| proline transporter 1 [Arabidopsis thaliana] &gt;gi|2088642|gb|AAB95274.1| proline transporter 1 [Arabidopsis thaliana] &gt;gi|330254651|gb|AEC09745.1…
GSBRNA2T00012602001	BnaC04g05450D	chrC04:3871182-3872647	-	0.479868	-	AT2G39920.2	gi|334184832|ref|NP_001189716.1|	acid phosphatase class IIIB protein [Arabidopsis thaliana] &gt;gi|330254656|gb|AEC09750.1| acid phosphatase class IIIB protein [Arabidopsis thaliana]
GSBRNA2T00012610001	BnaC04g05390D	chrC04:3833494-3835869	-	0.451553	-	AT2G39970.1	gi|21593883|gb|AAM65850.1|	putative peroxisomal membrane carrier protein [Arabidopsis thaliana]
GSBRNA2T00012626001	BnaC04g05290D	chrC04:3745289-3745860	-	-	0.430821	AT2G40080.1	gi|18405258|ref|NP_565922.1|	protein EARLY FLOWERING 4 [Arabidopsis thaliana] &gt;gi|75096964|sp|O04211.1|ELF4_ARATH RecName: Full=Protein EARLY FLOWERING 4; AltName: Full=Protein ARRHYTHMIC 44 &gt;gi|2088659|gb|AAB95293.1| expressed protein [Arabidopsis thaliana] &gt;gi|14334558|gb|AAK59687.1| unknown protein [Arabidopsis thaliana] &gt;gi|17065630|gb|AAL33809.1| unknown protein [Arabidopsis thaliana] &gt;gi|21618014|gb|AAM6…
GSBRNA2T00012718001	BnaC07g12320D	chrC07:17826230-17829609	-	0.355748	-	AT1G26620.1	gi|297845540|ref|XP_002890651.1|	predicted protein [Arabidopsis lyrata subsp. lyrata] &gt;gi|297336493|gb|EFH66910.1| predicted protein [Arabidopsis lyrata subsp. lyrata]
GSBRNA2T00012732001	BnaC07g12420D	chrC07:17908114-17909340	-	2.55213	-	AT1G26740.1	gi|18396033|ref|NP_564259.1|	ribosomal L32p protein family [Arabidopsis thaliana] &gt;gi|16226298|gb|AAL16127.1|AF428295_1 At1g26740/T24P13_11 [Arabidopsis thaliana] &gt;gi|23308289|gb|AAN18114.1| At1g26740/T24P13_11 [Arabidopsis thaliana] &gt;gi|332192605|gb|AEE30726.1| ribosomal L32p protein family [Arabidopsis thaliana]
GSBRNA2T00012738001	BnaC07g12470D	chrC07:17931628-17933658	-	-	0.245259	AT1G26810.1	gi|297845518|ref|XP_002890640.1|	galactosyltransferase family protein [Arabidopsis lyrata subsp. lyrata] &gt;gi|297336482|gb|EFH66899.1| galactosyltransferase family protein [Arabidopsis lyrata subsp. lyrata]
GSBRNA2T00012755001	BnaC08g14700D	chrC08:19433737-19436918	-	-	0.428787	AT1G11080.2	gi|42561909|ref|NP_172575.2|	serine carboxypeptidase-like 31 [Arabidopsis thaliana] &gt;gi|334302853|sp|O04084.2|SCP31_ARATH RecName: Full=Serine carboxypeptidase-like 31; Flags: Precursor &gt;gi|133778908|gb|ABO38794.1| At1g11080 [Arabidopsis thaliana] &gt;gi|332190559|gb|AEE28680.1| serine carboxypeptidase-like 31 [Arabidopsis thaliana]
GSBRNA2T00012776001	BnaC08g14540D	chrC08:19304696-19313324	-	0.379649	-	AT1G10760.1	gi|18391200|ref|NP_563877.1|	alpha-glucan water dikinase 1 [Arabidopsis thaliana] &gt;gi|57012990|sp|Q9SAC6.2|GWD1_ARATH RecName: Full=Alpha-glucan water dikinase 1, chloroplastic; AltName: Full=Protein starch excess 1; AltName: Full=Protein starch-related R1; Flags: Precursor &gt;gi|12044358|gb|AAG47821.1|AF312027_1 SEX1 [Arabidopsis thaliana] &gt;gi|332190522|gb|AEE28643.1| alpha-glucan water dikinase 1 [Arabidopsis thalia…
GSBRNA2T00012815001	BnaC08g14230D	chrC08:19084923-19089031	0.353013	0.189228	-	AT1G10340.1	gi|18391143|ref|NP_563867.1|	ankyrin repeat-containing protein [Arabidopsis thaliana] &gt;gi|4914336|gb|AAD32884.1|AC005489_22 F14N23.22 [Arabidopsis thaliana] &gt;gi|13937240|gb|AAK50112.1|AF372975_1 At1g10340/F14N23_22 [Arabidopsis thaliana] &gt;gi|19548017|gb|AAL87372.1| At1g10340/F14N23_22 [Arabidopsis thaliana] &gt;gi|332190446|gb|AEE28567.1| ankyrin repeat-containing protein [Arabidopsis thaliana]
GSBRNA2T00012840001	BnaC08g14030D	chrC08:18987986-18991104	-	2.53239	-	AT1G10170.1	gi|297849340|ref|XP_002892551.1|	NF-X1 type zinc finger family protein [Arabidopsis lyrata subsp. lyrata] &gt;gi|297338393|gb|EFH68810.1| NF-X1 type zinc finger family protein [Arabidopsis lyrata subsp. lyrata]
GSBRNA2T00012849001	BnaC08g13940D	chrC08:18936091-18938173	-	3.66976	-	AT1G10030.1	gi|21553466|gb|AAM62559.1|	unknown [Arabidopsis thaliana]
GSBRNA2T00012851001	BnaC08g13920D	chrC08:18924527-18926069	0.118757	-	-	AT1G10020.1	gi|15218372|ref|NP_172473.1|	uncharacterized protein [Arabidopsis thaliana] &gt;gi|3540181|gb|AAC34331.1| Unknown protein [Arabidopsis thaliana] &gt;gi|40823449|gb|AAR92283.1| At1g10020 [Arabidopsis thaliana] &gt;gi|46518421|gb|AAS99692.1| At1g10020 [Arabidopsis thaliana] &gt;gi|332190408|gb|AEE28529.1| uncharacterized protein AT1G10020 [Arabidopsis thaliana]
GSBRNA2T00012854001	BnaC08g13910D	chrC08:18911700-18914905	-	2.01448	-	AT1G09970.1	gi|30681478|ref|NP_850942.1|	leucine-rich receptor-like protein kinase [Arabidopsis thaliana] &gt;gi|17065208|gb|AAL32758.1| Unknown protein [Arabidopsis thaliana] &gt;gi|224589386|gb|ACN59227.1| leucine-rich repeat receptor-like protein kinase [Arabidopsis thaliana] &gt;gi|332190401|gb|AEE28522.1| leucine-rich receptor-like protein kinase [Arabidopsis thaliana]
GSBRNA2T00012859001	BnaC08g13860D	chrC08:18862405-18865240	-	2.6634	-	AT1G09780.1	gi|18391066|ref|NP_563852.1|	2,3-bisphosphoglycerate-independent phosphoglycerate mutase 1 [Arabidopsis thaliana] &gt;gi|30316342|sp|O04499.3|PMG1_ARATH RecName: Full=2,3-bisphosphoglycerate-independent phosphoglycerate mutase 1; Short=BPG-independent PGAM 1; Short=Phosphoglyceromutase 1; AltName: Full=PGAM-I 1 &gt;gi|21592310|gb|AAM64261.1| putative 2,3-bisphosphoglycerate-independent phosphoglycerate mutase [Arabidopsis th…
GSBRNA2T00012867001	BnaC08g13790D	chrC08:18838569-18839640	-	3.7867	-	AT1G09690.1	gi|297843758|ref|XP_002889760.1|	60S ribosomal protein L21 [Arabidopsis lyrata subsp. lyrata] &gt;gi|297335602|gb|EFH66019.1| 60S ribosomal protein L21 [Arabidopsis lyrata subsp. lyrata]
GSBRNA2T00012868001	BnaC08g13780D	chrC08:18835499-18837874	-	2.25304	-	AT1G09660.1	gi|22329449|ref|NP_172437.2|	RNA-binding KH domain-containing protein [Arabidopsis thaliana] &gt;gi|75244377|sp|Q8GWR3.1|QKIL5_ARATH RecName: Full=KH domain-containing protein At1g09660/At1g09670; AltName: Full=Quaking-like protein 5 &gt;gi|26452384|dbj|BAC43277.1| putative elongation factor [Arabidopsis thaliana] &gt;gi|51968882|dbj|BAD43133.1| putative elongation factor [Arabidopsis thaliana] &gt;gi|51969734|dbj|BAD43559.1…
GSBRNA2T00012869001	BnaC08g13770D	chrC08:18830807-18835345	-	2.49439	-	AT1G09640.1	gi|18391048|ref|NP_563848.1|	elongation factor EF-1 gamma subunit [Arabidopsis thaliana] &gt;gi|13626364|sp|O04487.1|EF1G1_ARATH RecName: Full=Probable elongation factor 1-gamma 1; Short=EF-1-gamma 1; AltName: Full=eEF-1B gamma 1 &gt;gi|2160158|gb|AAB60721.1| Similar to elongation factor 1-gamma (gb|EF1G_XENLA). ESTs gb|T20564,gb|T45940,gb|T04527 come from this gene [Arabidopsis thaliana] &gt;gi|222424502|dbj|BAH20206.1| AT1…
GSBRNA2T00012875001	BnaC08g13710D	chrC08:18815021-18816081	-	3.4316	-	AT1G09690.1	gi|297843758|ref|XP_002889760.1|	60S ribosomal protein L21 [Arabidopsis lyrata subsp. lyrata] &gt;gi|297335602|gb|EFH66019.1| 60S ribosomal protein L21 [Arabidopsis lyrata subsp. lyrata]
GSBRNA2T00012882001	BnaC08g13660D	chrC08:18792512-18793508	-	4.04919	-	AT1G09560.1	gi|297843754|ref|XP_002889758.1|	predicted protein [Arabidopsis lyrata subsp. lyrata] &gt;gi|297335600|gb|EFH66017.1| predicted protein [Arabidopsis lyrata subsp. lyrata]
GSBRNA2T00012904001	BnaA02g08440D	chrA02:4104989-4106634	-	2.78775	-	AT5G56940.1	gi|297790240|ref|XP_002863022.1|	ribosomal protein S16 family protein [Arabidopsis lyrata subsp. lyrata] &gt;gi|297793207|ref|XP_002864488.1| ribosomal protein S16 family protein [Arabidopsis lyrata subsp. lyrata] &gt;gi|297308822|gb|EFH39281.1| ribosomal protein S16 family protein [Arabidopsis lyrata subsp. lyrata] &gt;gi|297310323|gb|EFH40747.1| ribosomal protein S16 family protein [Arabidopsis lyrata subsp. lyrata]
GSBRNA2T00012918001	BnaA02g08520D	chrA02:4186612-4187806	-	2.39323	-	AT5G56710.1	gi|297803472|ref|XP_002869620.1|	60S ribosomal protein L31 [Arabidopsis lyrata subsp. lyrata] &gt;gi|297315456|gb|EFH45879.1| 60S ribosomal protein L31 [Arabidopsis lyrata subsp. lyrata]
GSBRNA2T00012919001	BnaA02g08530D	chrA02:4188585-4189551	-	2.51732	-	AT5G56670.1	gi|15233565|ref|NP_194668.1|	40S ribosomal protein S30 [Arabidopsis thaliana] &gt;gi|15241895|ref|NP_200478.1| 40S ribosomal protein S30 [Arabidopsis thaliana] &gt;gi|18399137|ref|NP_565458.1| 40S ribosomal protein S30 [Arabidopsis thaliana] &gt;gi|297796551|ref|XP_002866160.1| 40S ribosomal protein S30 [Arabidopsis lyrata subsp. lyrata] &gt;gi|297799054|ref|XP_002867411.1| predicted protein [Arabidopsis lyrata subsp. lyrata…
GSBRNA2T00012924001	BnaA02g08560D	chrA02:4215294-4216333	-	-	0.495518	AT5G56550.1	gi|15241248|ref|NP_200466.1|	protein OXIDATIVE STRESS 3 [Arabidopsis thaliana] &gt;gi|8809630|dbj|BAA97181.1| unnamed protein product [Arabidopsis thaliana] &gt;gi|51969112|dbj|BAD43248.1| putative protein [Arabidopsis thaliana] &gt;gi|51971389|dbj|BAD44359.1| putative protein [Arabidopsis thaliana] &gt;gi|332009397|gb|AED96780.1| oxidative stress 3 [Arabidopsis thaliana]
GSBRNA2T00012931001	BnaA02g08610D	chrA02:4257543-4259724	-	0.326686	0.152496	AT5G56460.1	gi|15241220|ref|NP_200457.1|	probable receptor-like protein kinase [Arabidopsis thaliana] &gt;gi|75334057|sp|Q9FM85.1|Y5564_ARATH RecName: Full=Probable receptor-like protein kinase At5g56460 &gt;gi|10177845|dbj|BAB11274.1| protein kinase-like protein [Arabidopsis thaliana] &gt;gi|22135984|gb|AAM91574.1| protein kinase-like protein [Arabidopsis thaliana] &gt;gi|30725688|gb|AAP37866.1| At5g56460 [Arabidopsis thaliana] &gt;gi|…
GSBRNA2T00012964001	BnaA02g08820D	chrA02:4403343-4406007	-	3.22758	2.23163	AT5G56030.2	gi|566207923|ref|XP_006373573.1|	HSP80 family protein [Populus trichocarpa] &gt;gi|550320483|gb|ERP51370.1| HSP80 family protein [Populus trichocarpa]
GSBRNA2T00012967001	BnaA02g08850D	chrA02:4412856-4414578	-	2.8058	-	AT5G55850.3	gi|2642215|gb|AAB86938.1|	NOI protein [Arabidopsis thaliana] &gt;gi|8843736|dbj|BAA97284.1| NOI protein, nitrate-induced [Arabidopsis thaliana] &gt;gi|17529052|gb|AAL38736.1| putative NOI protein, nitrate-induced [Arabidopsis thaliana] &gt;gi|20465673|gb|AAM20305.1| putative nitrate-induced NOI protein [Arabidopsis thaliana]
GSBRNA2T00012983001	BnaA02g08950D	chrA02:4449850-4451835	-	2.5358	-	AT5G55610.1	gi|15240548|ref|NP_200372.1|	uncharacterized protein [Arabidopsis thaliana] &gt;gi|9758595|dbj|BAB09228.1| unnamed protein product [Arabidopsis thaliana] &gt;gi|27754360|gb|AAO22629.1| unknown protein [Arabidopsis thaliana] &gt;gi|28393905|gb|AAO42360.1| unknown protein [Arabidopsis thaliana] &gt;gi|332009275|gb|AED96658.1| uncharacterized protein AT5G55610 [Arabidopsis thaliana]
GSBRNA2T00012993001	BnaA02g09020D	chrA02:4488027-4488678	0.164735	-	-	AT5G55450.1	gi|297793017|ref|XP_002864393.1|	protease inhibitor/seed storage/lipid transfer protein family protein [Arabidopsis lyrata subsp. lyrata] &gt;gi|297310228|gb|EFH40652.1| protease inhibitor/seed storage/lipid transfer protein family protein [Arabidopsis lyrata subsp. lyrata]
GSBRNA2T00012995001	BnaA02g09030D	chrA02:4490853-4491943	0.093761	7.5203	94.3153	AT5G55450.1	gi|297793017|ref|XP_002864393.1|	protease inhibitor/seed storage/lipid transfer protein family protein [Arabidopsis lyrata subsp. lyrata] &gt;gi|297310228|gb|EFH40652.1| protease inhibitor/seed storage/lipid transfer protein family protein [Arabidopsis lyrata subsp. lyrata]
GSBRNA2T00013008001	BnaA02g09160D	chrA02:4531945-4533879	-	2.49017	-	AT5G55280.1	gi|196123664|gb|ACG70179.1|	chloroplast FtsZ1-1 [Brassica oleracea var. botrytis]
GSBRNA2T00013010001	BnaA02g09180D	chrA02:4539478-4542289	-	0.300182	-	AT5G55220.1	gi|297792999|ref|XP_002864384.1|	trigger factor type chaperone family protein [Arabidopsis lyrata subsp. lyrata] &gt;gi|297310219|gb|EFH40643.1| trigger factor type chaperone family protein [Arabidopsis lyrata subsp. lyrata]
GSBRNA2T00013011001	BnaA02g09190D	chrA02:4545809-4547626	-	2.48745	-	AT5G55190.1	gi|20149262|gb|AAM12880.1|AF495716_1	GTP-binding protein [Helianthus annuus]
GSBRNA2T00013015001	BnaA02g09210D	chrA02:4563443-4564820	-	2.71519	-	AT4G26840.1	gi|430219220|gb|AGA37252.1|	small ubiquitin-like modifier 2.1 [Brassica napus]
GSBRNA2T00013017001	BnaA02g09230D	chrA02:4566321-4567410	-	2.5223	-	AT5G55140.1	gi|18423714|ref|NP_568821.1|	ribosomal protein L30 family protein [Arabidopsis thaliana] &gt;gi|21617966|gb|AAM67016.1| unknown [Arabidopsis thaliana] &gt;gi|88011076|gb|ABD38899.1| At5g55140 [Arabidopsis thaliana] &gt;gi|332009208|gb|AED96591.1| ribosomal protein L30 family protein [Arabidopsis thaliana]
GSBRNA2T00013021001	BnaA02g09260D	chrA02:4575241-4576089	-	3.30317	2.19028	AT5G55125.2	gi|116830209|gb|ABK28062.1|	unknown [Arabidopsis thaliana]
GSBRNA2T00013062001	BnaC07g06570D	chrC07:10751739-10754629	-	2.19033	-	AT4G35785.1	gi|357483947|ref|XP_003612260.1|	Scaffold attachment factor B1 [Medicago truncatula] &gt;gi|355513595|gb|AES95218.1| Scaffold attachment factor B1 [Medicago truncatula]
GSBRNA2T00013065001	BnaC07g06580D	chrC07:10791684-10792375	-	2.90595	-	AT2G17705.1	gi|297832390|ref|XP_002884077.1|	protein-methionine-s-oxide reductase [Arabidopsis lyrata subsp. lyrata] &gt;gi|297329917|gb|EFH60336.1| protein-methionine-s-oxide reductase [Arabidopsis lyrata subsp. lyrata]
GSBRNA2T00013162001	BnaC05g26290D	chrC05:22308266-22308524	-	6.43027	2.63145	AT1G49800.1	gi|297852676|ref|XP_002894219.1|	hypothetical protein ARALYDRAFT_474111 [Arabidopsis lyrata subsp. lyrata] &gt;gi|297340061|gb|EFH70478.1| hypothetical protein ARALYDRAFT_474111 [Arabidopsis lyrata subsp. lyrata]
GSBRNA2T00013229001	BnaC06g01110D	chrC06:1792437-1794072	-	2.51026	-	AT1G47640.1	gi|502132984|ref|XP_004501606.1|	PREDICTED: transmembrane protein 147-like isoform X1 [Cicer arietinum]
GSBRNA2T00013257001	BnaC06g01250D	chrC06:2018548-2019693	-	5.73662	-	AT4G36130.1	gi|297832440|ref|XP_002884102.1|	predicted protein [Arabidopsis lyrata subsp. lyrata] &gt;gi|297329942|gb|EFH60361.1| predicted protein [Arabidopsis lyrata subsp. lyrata]
GSBRNA2T00013273001	BnaC06g01320D	chrC06:2106065-2107588	-	2.47582	-	AT2G18193.1	gi|30680274|ref|NP_849972.1|	P-loop containing nucleoside triphosphate hydrolases superfamily protein [Arabidopsis thaliana] &gt;gi|26452984|dbj|BAC43568.1| putative AAA-type ATPase [Arabidopsis thaliana] &gt;gi|51968516|dbj|BAD42950.1| AAA-type ATPase like protein [Arabidopsis thaliana] &gt;gi|51968792|dbj|BAD43088.1| AAA-type ATPase like protein [Arabidopsis thaliana] &gt;gi|51971357|dbj|BAD44343.1| AAA-type ATPase like pr…
GSBRNA2T00013296001	BnaC06g01480D	chrC06:2229658-2230844	-	3.13582	-	AT4G29120.1	gi|15233455|ref|NP_194641.1|	6-phosphogluconate dehydrogenase family protein [Arabidopsis thaliana] &gt;gi|75266757|sp|Q9SZE1.1|3HID1_ARATH RecName: Full=Probable 3-hydroxyisobutyrate dehydrogenase-like 1, mitochondrial; Short=HIBADH-like; Flags: Precursor &gt;gi|13877869|gb|AAK44012.1|AF370197_1 unknown protein [Arabidopsis thaliana] &gt;gi|4972058|emb|CAB43926.1| putative protein [Arabidopsis thaliana] &gt;gi|7269810|emb|C…
GSBRNA2T00013297001	BnaC06g01490D	chrC06:2234983-2236185	-	0.469696	-	AT1G47960.1	gi|42562599|ref|NP_564516.2|	cell wall / vacuolar inhibitor of fructosidase 1 [Arabidopsis thaliana] &gt;gi|387942476|sp|F4HWQ8.1|CVIF1_ARATH RecName: Full=Cell wall / vacuolar inhibitor of fructosidase 1; Short=AtC/VIF1; Flags: Precursor &gt;gi|332194111|gb|AEE32232.1| cell wall / vacuolar inhibitor of fructosidase 1 [Arabidopsis thaliana]
GSBRNA2T00013300001	BnaC06g01510D	chrC06:2271290-2272603	-	0.49729	-	-	gi|28393370|gb|AAO42109.1|	unknown protein [Arabidopsis thaliana]
GSBRNA2T00013308001	BnaC06g01550D	chrC06:2361899-2364126	-	2.49379	-	AT1G48030.2	gi|297852420|ref|XP_002894091.1|	F21D18.28 [Arabidopsis lyrata subsp. lyrata] &gt;gi|297339933|gb|EFH70350.1| F21D18.28 [Arabidopsis lyrata subsp. lyrata]
GSBRNA2T00013315001	BnaC06g01590D	chrC06:2393992-2418230	-	0.373294	-	AT1G48090.1	gi|334183127|ref|NP_175242.7|	calcium-dependent lipid-binding family protein [Arabidopsis thaliana] &gt;gi|332194125|gb|AEE32246.1| calcium-dependent lipid-binding family protein [Arabidopsis thaliana]
GSBRNA2T00013339001	BnaC08g47290D	chrC08_random:2102921-2108038	-	6.91422	-	AT4G25600.1	gi|30686940|ref|NP_194290.2|	Oxoglutarate/iron-dependent oxygenase [Arabidopsis thaliana] &gt;gi|26451153|dbj|BAC42680.1| unknown protein [Arabidopsis thaliana] &gt;gi|29893542|gb|AAP06823.1| unknown protein [Arabidopsis thaliana] &gt;gi|332659681|gb|AEE85081.1| Oxoglutarate/iron-dependent oxygenase [Arabidopsis thaliana]
GSBRNA2T00013352001	BnaC02g46060D	chrC02_random:1868059-1869113	-	-	6.60167	AT1G68320.1	gi|15221373|ref|NP_176999.1|	R2R3-MYB transcription family [Arabidopsis thaliana] &gt;gi|12325331|gb|AAG52612.1|AC016447_21 putative transcription factor; 40023-38981 [Arabidopsis thaliana] &gt;gi|41619164|gb|AAS10038.1| MYB transcription factor [Arabidopsis thaliana] &gt;gi|332196660|gb|AEE34781.1| R2R3-MYB transcription family [Arabidopsis thaliana]
GSBRNA2T00013440001	BnaCnng26290D	chrCnn_random:24824086-24829513	-	0.462076	-	AT1G69220.1	gi|18409220|ref|NP_564955.1|	putative serine/threonine kinase [Arabidopsis thaliana] &gt;gi|12325090|gb|AAG52499.1|AC018364_17 putative serine/threonine kinase; 70789-76610 [Arabidopsis thaliana] &gt;gi|2352084|gb|AAB68776.1| serine/threonine kinase [Arabidopsis thaliana] &gt;gi|332196775|gb|AEE34896.1| putative serine/threonine kinase [Arabidopsis thaliana]
GSBRNA2T00013558001	BnaA10g29180D	chrA10_random:1589189-1591184	-	0.305424	-	AT5G58900.1	gi|15237776|ref|NP_200698.1|	homeodomain-like transcriptional regulator [Arabidopsis thaliana] &gt;gi|9759223|dbj|BAB09635.1| unnamed protein product [Arabidopsis thaliana] &gt;gi|26452790|dbj|BAC43475.1| putative I-box binding factor [Arabidopsis thaliana] &gt;gi|28973137|gb|AAO63893.1| putative I-box binding factor [Arabidopsis thaliana] &gt;gi|41619012|gb|AAS10003.1| MYB transcription factor [Arabidopsis thaliana] &gt;gi|…
GSBRNA2T00013562001	BnaA10g29200D	chrA10_random:1610914-1614304	-	0.40918	0.452472	AT5G58940.1	gi|79540650|ref|NP_200702.2|	calmodulin-binding receptor-like cytoplasmic kinase 1 [Arabidopsis thaliana] &gt;gi|75333919|sp|Q9FIL7.1|CRCK1_ARATH RecName: Full=Calmodulin-binding receptor-like cytoplasmic kinase 1 &gt;gi|9759225|dbj|BAB09637.1| unnamed protein product [Arabidopsis thaliana] &gt;gi|50253524|gb|AAT71964.1| At5g58940 [Arabidopsis thaliana] &gt;gi|53850531|gb|AAU95442.1| At5g58940 [Arabidopsis thaliana] &gt;gi|3…
GSBRNA2T00013587001	BnaA08g29200D	chrA08_random:56595-58867	-	2.49419	9.59019	AT1G54030.1	gi|4587544|gb|AAD25775.1|AC006577_11	Belongs to the PF|00657 Lipase/Acylhydrolase with GDSL-motif family. ESTs gb|T75865, gb|R30449, gb|AI239373, gb|F19931 and gb|F19930 come from this gene [Arabidopsis thaliana]
GSBRNA2T00013609001	BnaA04g28180D	chrA04_random:697476-698547	-	2.85487	-	AT4G38940.1	gi|15234897|ref|NP_195605.1|	F-box/kelch-repeat protein [Arabidopsis thaliana] &gt;gi|75212071|sp|Q9SVJ9.1|FBK95_ARATH RecName: Full=F-box/kelch-repeat protein At4g38940 &gt;gi|4539313|emb|CAB38814.1| putative protein [Arabidopsis thaliana] &gt;gi|7270877|emb|CAB80557.1| putative protein [Arabidopsis thaliana] &gt;gi|21593554|gb|AAM65521.1| unknown [Arabidopsis thaliana] &gt;gi|51968770|dbj|BAD43077.1| unknown protein [Arabi…
GSBRNA2T00013624001	BnaC08g49820D	chrC08_random:4376173-4376875	-	2.07912	-	AT1G10590.2	gi|18391179|ref|NP_563874.1|	nucleic acid-binding, OB-fold-like protein [Arabidopsis thaliana] &gt;gi|30681796|ref|NP_849632.1| nucleic acid-binding, OB-fold-like protein [Arabidopsis thaliana] &gt;gi|14335100|gb|AAK59829.1| At1g10590/F20B24_1 [Arabidopsis thaliana] &gt;gi|15027865|gb|AAK76463.1| unknown protein [Arabidopsis thaliana] &gt;gi|21281077|gb|AAM44909.1| unknown protein [Arabidopsis thaliana] &gt;gi|332190482|gb|A…
GSBRNA2T00013625001	BnaC08g49830D	chrC08_random:4376994-4378751	-	2.48537	-	AT1G10590.2	gi|18391179|ref|NP_563874.1|	nucleic acid-binding, OB-fold-like protein [Arabidopsis thaliana] &gt;gi|30681796|ref|NP_849632.1| nucleic acid-binding, OB-fold-like protein [Arabidopsis thaliana] &gt;gi|14335100|gb|AAK59829.1| At1g10590/F20B24_1 [Arabidopsis thaliana] &gt;gi|15027865|gb|AAK76463.1| unknown protein [Arabidopsis thaliana] &gt;gi|21281077|gb|AAM44909.1| unknown protein [Arabidopsis thaliana] &gt;gi|332190482|gb|A…
GSBRNA2T00013682001	BnaCnng72060D	chrCnn_random:72437292-72439823	-	0.403469	-	AT1G50030.1	gi|186489926|ref|NP_001117459.1|	serine/threonine-protein kinase TOR [Arabidopsis thaliana] &gt;gi|332194389|gb|AEE32510.1| phosphatidylinositol 3-kinase family protein TOR [Arabidopsis thaliana]
GSBRNA2T00013694001	BnaAnng36730D	chrAnn_random:41694432-41696063	-	2.48571	2.085	-	gi|357514887|ref|XP_003627732.1|	ATP synthase subunit beta [Medicago truncatula] &gt;gi|355521754|gb|AET02208.1| ATP synthase subunit beta [Medicago truncatula]
GSBRNA2T00013695001	BnaAnng36740D	chrAnn_random:41697019-41698786	-	2.1718	-	AT1G21720.1	gi|21553663|gb|AAM62756.1|	putative 20S proteasome beta subunit PBC2 [Arabidopsis thaliana]
GSBRNA2T00013731001	BnaCnng26570D	chrCnn_random:25039342-25047959	-	0.494186	-	AT3G33530.2	gi|238479953|ref|NP_001154659.1|	transducin/WD40 domain-containing protein [Arabidopsis thaliana] &gt;gi|332644193|gb|AEE77714.1| transducin/WD40 domain-containing protein [Arabidopsis thaliana]
GSBRNA2T00013760001	BnaC07g50840D	chrC07_random:2728312-2729460	-	2.57209	-	AT4G29735.1	gi|149392691|gb|ABR26148.1|	unknown [Oryza sativa Indica Group]
GSBRNA2T00013786001	BnaC01g41990D	chrC01_random:1093629-1094969	-	2.65244	-	AT3G02560.2	gi|20139962|sp|Q9XH45.1|RS7_BRAOL	RecName: Full=40S ribosomal protein S7 &gt;gi|5532505|gb|AAD44761.1|AF144752_1 40S ribosomal protein S7 homolog [Brassica oleracea]
GSBRNA2T00013788001	BnaC01g42010D	chrC01_random:1098906-1099437	-	2.54737	-	AT3G02550.1	gi|32395577|gb|AAP37970.1|	seed specific protein Bn15D17A [Brassica napus]
GSBRNA2T00013798001	BnaC06g43080D	chrC06_random:2588011-2589187	-	2.06398	-	AT1G80150.1	gi|297842851|ref|XP_002889307.1|	pentatricopeptide repeat-containing protein [Arabidopsis lyrata subsp. lyrata] &gt;gi|297335148|gb|EFH65566.1| pentatricopeptide repeat-containing protein [Arabidopsis lyrata subsp. lyrata]
GSBRNA2T00013845001	BnaAnng36820D	chrAnn_random:41771258-41772356	-	2.11281	-	AT3G02468.1	gi|186509697|ref|NP_001118557.1|	conserved peptide upstream open reading frame 9 [Arabidopsis thaliana] &gt;gi|332640294|gb|AEE73815.1| uncharacterized protein AT3G02468 [Arabidopsis thaliana]
GSBRNA2T00013846001	BnaAnng36830D	chrAnn_random:41772447-41773657	-	2.19025	-	AT3G02470.4	gi|295885772|gb|ADG57793.1|	S-adenosyl-l-methionine decarboxylase 3-2 [Brassica napus]
GSBRNA2T00013852001	BnaA01g34730D	chrA01_random:91515-92811	-	-	2.32856	AT4G36920.2	gi|433689038|gb|AGB51148.1|	AP2 variant 1 [Brassica juncea]
GSBRNA2T00013854001	BnaAnng36850D	chrAnn_random:41785274-41787793	-	0.390222	-	AT2G40930.1	gi|297827733|ref|XP_002881749.1|	ubiquitin-specific protease 5 [Arabidopsis lyrata subsp. lyrata] &gt;gi|297327588|gb|EFH58008.1| ubiquitin-specific protease 5 [Arabidopsis lyrata subsp. lyrata]
GSBRNA2T00013915001	BnaA09g53760D	chrA09_random:1587406-1591282	-	4.4412	4.9881	AT4G08770.1	gi|129809|sp|P17179.1|PER2_ARMRU	RecName: Full=Peroxidase C2; Flags: Precursor &gt;gi|217932|dbj|BAA14143.1| peroxidase isozyme [Armoracia rusticana] &gt;gi|426262455|emb|CCJ34823.1| horseradish peroxidase isoenzyme HRP_04627(C2) [Armoracia rusticana]
GSBRNA2T00013975001	BnaAnng13110D	chrAnn_random:14081395-14082966	-	3.12822	-	AT3G09500.1	gi|15232693|ref|NP_187561.1|	60S ribosomal protein L35-1 [Arabidopsis thaliana] &gt;gi|46397054|sp|Q9SF53.1|RL351_ARATH RecName: Full=60S ribosomal protein L35-1 &gt;gi|6682230|gb|AAF23282.1|AC016661_7 putative 60S ribosomal protein L35 [Arabidopsis thaliana] &gt;gi|21592412|gb|AAM64363.1| putative 60S ribosomal protein L35 [Arabidopsis thaliana] &gt;gi|28393549|gb|AAO42195.1| putative 60S ribosomal protein L35 [Arabidopsis …
GSBRNA2T00013979001	BnaC09g53670D	chrC09_random:3644530-3644929	-	0.445138	-	AT5G57040.1	gi|297796591|ref|XP_002866180.1|	lactoylglutathione lyase family protein [Arabidopsis lyrata subsp. lyrata] &gt;gi|297312015|gb|EFH42439.1| lactoylglutathione lyase family protein [Arabidopsis lyrata subsp. lyrata]
GSBRNA2T00013983001	BnaC09g53700D	chrC09_random:3656484-3658286	-	2.61226	-	AT5G57020.1	gi|18423927|ref|NP_568846.1|	glycylpeptide N-tetradecanoyltransferase 1 [Arabidopsis thaliana] &gt;gi|85541754|sp|Q9LTR9.2|NMT1_ARATH RecName: Full=Glycylpeptide N-tetradecanoyltransferase 1; AltName: Full=Myristoyl-CoA:protein N-myristoyltransferase 1; Short=NMT 1; Short=Type I N-myristoyltransferase 1; AltName: Full=Peptide N-myristoyltransferase 1 &gt;gi|7339834|gb|AAF60968.1|AF193616_1 N-myristoyltransferase 1 [Arabidops…
GSBRNA2T00013984001	BnaC09g53710D	chrC09_random:3663153-3666652	-	0.390261	-	AT5G57015.1	gi|22327902|ref|NP_680447.1|	casein kinase I-like 12 [Arabidopsis thaliana] &gt;gi|17979438|gb|AAL49861.1| unknown protein [Arabidopsis thaliana] &gt;gi|20259089|gb|AAM14260.1| unknown protein [Arabidopsis thaliana] &gt;gi|26452845|dbj|BAC43502.1| putative Col-0 casein kinase I-like protein [Arabidopsis thaliana] &gt;gi|62997002|gb|AAY24545.1| casein kinase 1-like protein 12 [Arabidopsis thaliana] &gt;gi|332009451|gb|AED9683…
GSBRNA2T00014000001	BnaA03g59520D	chrA03_random:3460677-3461931	-	2.40904	-	AT1G56345.1	gi|297853522|ref|XP_002894642.1|	pseudouridine synthase family protein [Arabidopsis lyrata subsp. lyrata] &gt;gi|297340484|gb|EFH70901.1| pseudouridine synthase family protein [Arabidopsis lyrata subsp. lyrata]
GSBRNA2T00014023001	BnaCnng72290D	chrCnn_random:72698526-72700029	-	3.47519	-	AT3G01410.2	gi|30678332|ref|NP_186790.2|	polynucleotidyl transferase, ribonuclease H-like superfamily protein [Arabidopsis thaliana] &gt;gi|145331720|ref|NP_001078087.1| polynucleotidyl transferase, ribonuclease H-like superfamily protein [Arabidopsis thaliana] &gt;gi|332640141|gb|AEE73662.1| polynucleotidyl transferase, ribonuclease H-like superfamily protein [Arabidopsis thaliana] &gt;gi|332640142|gb|AEE73663.1| polynucleotidyl transf…
GSBRNA2T00014042001	BnaAnng36930D	chrAnn_random:41890217-41890688	-	2.16064	-	AT3G10520.1	gi|22001642|sp|Q941Q2.1|HBL2_BRANA	RecName: Full=Non-symbiotic hemoglobin 2; AltName: Full=BRAna GLB2; AltName: Full=Hb2 &gt;gi|15809392|gb|AAK07741.1| class 2 non-symbiotic hemoglobin [Brassica napus]
GSBRNA2T00014080001	BnaC04g56560D	chrC04_random:4191878-4192790	-	8.07359	-	AT2G38310.1	gi|18404709|ref|NP_565887.1|	abscisic acid receptor PYL4 [Arabidopsis thaliana] &gt;gi|75099990|sp|O80920.1|PYL4_ARATH RecName: Full=Abscisic acid receptor PYL4; AltName: Full=ABI1-binding protein 2; AltName: Full=PYR1-like protein 4; AltName: Full=Regulatory components of ABA receptor 10 &gt;gi|3395441|gb|AAC28773.1| expressed protein [Arabidopsis thaliana] &gt;gi|14517502|gb|AAK62641.1| At2g38310/T19C21.20 [Arabidopsis tha…
GSBRNA2T00014087001	BnaC04g56610D	chrC04_random:4237568-4239363	-	-	14.1004	AT2G38390.1	gi|129812|sp|P17180.1|PER3_ARMRU	RecName: Full=Peroxidase C3; Flags: Precursor &gt;gi|217934|dbj|BAA14144.1| peroxidase isozyme [Armoracia rusticana] &gt;gi|426262457|emb|CCJ34824.1| horseradish peroxidase isoenzyme HRP_C3 [Armoracia rusticana]
GSBRNA2T00014107001	BnaC02g45580D	chrC02_random:1294241-1295157	-	3.86294	-	AT1G65720.1	gi|18408349|ref|NP_564863.1|	uncharacterized protein [Arabidopsis thaliana] &gt;gi|6686406|gb|AAF23840.1|AC007234_12 F1E22.9 [Arabidopsis thaliana] &gt;gi|14190371|gb|AAK55666.1|AF378863_1 At1g65720/F1E22_13 [Arabidopsis thaliana] &gt;gi|14190497|gb|AAK55729.1|AF380648_1 At1g65720/F1E22_13 [Arabidopsis thaliana] &gt;gi|15215869|gb|AAK91478.1| At1g65720/F1E22_13 [Arabidopsis thaliana] &gt;gi|15809746|gb|AAL06801.1| At1g65720/…
GSBRNA2T00014132001	BnaA09g52720D	chrA09_random:583783-585331	-	2.30624	-	AT2G15290.1	gi|325073416|gb|ADY76580.1|	translocon at inner membrane of chloroplasts 21 [Brassica napus]
GSBRNA2T00014254001	BnaC07g49220D	chrC07_random:1821671-1823842	-	2.65509	-	AT5G48020.1	gi|568858621|ref|XP_006482846.1|	PREDICTED: uncharacterized protein LOC102609310 isoform X1 [Citrus sinensis] &gt;gi|568858623|ref|XP_006482847.1| PREDICTED: uncharacterized protein LOC102609310 isoform X2 [Citrus sinensis]
GSBRNA2T00014257001	BnaC07g49250D	chrC07_random:1830079-1834087	-	0.398191	-	AT5G47940.1	gi|297795393|ref|XP_002865581.1|	predicted protein [Arabidopsis lyrata subsp. lyrata] &gt;gi|297311416|gb|EFH41840.1| predicted protein [Arabidopsis lyrata subsp. lyrata]
GSBRNA2T00014258001	BnaC07g49260D	chrC07_random:1834155-1835478	-	2.53183	-	AT3G61110.1	gi|119720832|gb|ABL97986.1|	ribosomal protein S27 [Brassica rapa]
GSBRNA2T00014301001	BnaA08g30400D	chrA08_random:1476860-1477863	-	2.27174	-	AT4G20150.1	gi|297800010|ref|XP_002867889.1|	predicted protein [Arabidopsis lyrata subsp. lyrata] &gt;gi|297313725|gb|EFH44148.1| predicted protein [Arabidopsis lyrata subsp. lyrata]
GSBRNA2T00014340001	BnaA05g28580D	chrA05:20270335-20272529	-	-	0.498196	AT3G55980.1	gi|297816922|ref|XP_002876344.1|	zinc finger (CCCH-type) family protein [Arabidopsis lyrata subsp. lyrata] &gt;gi|297322182|gb|EFH52603.1| zinc finger (CCCH-type) family protein [Arabidopsis lyrata subsp. lyrata]
GSBRNA2T00014423001	BnaCnng27470D	chrCnn_random:25997131-25998502	-	4.74695	-	AT3G16770.1	gi|15228312|ref|NP_188299.1|	ethylene-responsive transcription factor RAP2-3 [Arabidopsis thaliana] &gt;gi|27735162|sp|P42736.2|RAP23_ARATH RecName: Full=Ethylene-responsive transcription factor RAP2-3; AltName: Full=Cadmium-induced protein AS30; AltName: Full=Ethylene response factor 72; Short=ERF72; AltName: Full=Ethylene-responsive element binding protein; Short=AtEBP; AltName: Full=Protein RELATED TO APETALA2 3; Short=Re…
GSBRNA2T00014550001	BnaAnng37230D	chrAnn_random:42192673-42194206	-	2.42008	-	AT2G35010.2	gi|15226875|ref|NP_181046.1|	thioredoxin O1 [Arabidopsis thaliana] &gt;gi|145330362|ref|NP_001078006.1| thioredoxin O1 [Arabidopsis thaliana] &gt;gi|75099186|sp|O64764.1|TRXO1_ARATH RecName: Full=Thioredoxin O1, mitochondrial; Short=AtTrxo1; Flags: Precursor &gt;gi|3033396|gb|AAC12840.1| putative thioredoxin [Arabidopsis thaliana] &gt;gi|107738216|gb|ABF83663.1| At2g35010 [Arabidopsis thaliana] &gt;gi|330253954|gb|AEC09048.1…
GSBRNA2T00014582001	BnaA09g52440D	chrA09_random:446832-447568	-	2.67795	-	AT5G65520.1	gi|15238495|ref|NP_201355.1|	tetratricopeptide repeat domain-containing protein [Arabidopsis thaliana] &gt;gi|8978280|dbj|BAA98171.1| unnamed protein product [Arabidopsis thaliana] &gt;gi|26453066|dbj|BAC43609.1| unknown protein [Arabidopsis thaliana] &gt;gi|28973455|gb|AAO64052.1| unknown protein [Arabidopsis thaliana] &gt;gi|332010683|gb|AED98066.1| tetratricopeptide repeat domain-containing protein [Arabidopsis thaliana]
GSBRNA2T00014587001	BnaA09g52470D	chrA09_random:455249-456986	-	4.59673	-	AT5G65430.1	gi|30698122|ref|NP_851274.1|	14-3-3-like protein GF14 kappa [Arabidopsis thaliana] &gt;gi|12643286|sp|P48348.2|14338_ARATH RecName: Full=14-3-3-like protein GF14 kappa; AltName: Full=General regulatory factor 8 &gt;gi|5802794|gb|AAD51783.1|AF145300_1 14-3-3 protein GF14 kappa [Arabidopsis thaliana] &gt;gi|15293125|gb|AAK93673.1| putative 14-3-3 protein GF14kappa grf8 [Arabidopsis thaliana] &gt;gi|19310701|gb|AAL85081.1| puta…
GSBRNA2T00014595001	BnaCnng27520D	chrCnn_random:26125339-26126835	-	4.62635	-	AT3G53870.1	gi|297805098|ref|XP_002870433.1|	40S ribosomal protein S3 [Arabidopsis lyrata subsp. lyrata] &gt;gi|297316269|gb|EFH46692.1| 40S ribosomal protein S3 [Arabidopsis lyrata subsp. lyrata]
GSBRNA2T00014609001	BnaAnng13420D	chrAnn_random:14353699-14358777	-	5.06826	-	AT4G16720.1	gi|89257650|gb|ABD65137.1|	60S ribosomal protein L15 [Brassica oleracea]
GSBRNA2T00014676001	BnaA06g40990D	chrA06_random:2280023-2281895	-	2.9802	-	AT4G38520.2	gi|297801926|ref|XP_002868847.1|	phosphatase 2C family protein [Arabidopsis lyrata subsp. lyrata] &gt;gi|297314683|gb|EFH45106.1| phosphatase 2C family protein [Arabidopsis lyrata subsp. lyrata]
GSBRNA2T00014699001	BnaC03g75820D	chrC03_random:4538909-4541475	-	2.94976	-	AT1G24360.1	gi|57012853|sp|Q93X67.1|FABG2_BRANA	RecName: Full=3-oxoacyl-[acyl-carrier-protein] reductase 2, chloroplastic; AltName: Full=3-ketoacyl-acyl carrier protein reductase 2; Flags: Precursor &gt;gi|14422249|emb|CAC41363.1| 3-oxyacyl-[acyl carrier protein] reductase [Brassica napus]
GSBRNA2T00014729001	BnaC08g48270D	chrC08_random:3239473-3241937	-	0.428658	-	AT4G16845.1	gi|384597737|gb|AFI23585.1|	vernalization 2 [Brassica oleracea var. italica] &gt;gi|384597743|gb|AFI23588.1| vernalization 2 [Brassica oleracea var. italica]
GSBRNA2T00014756001	BnaC05g51340D	chrC05_random:2313774-2314164	-	2.49365	-	AT1G32920.1	gi|18398649|ref|NP_564411.1|	uncharacterized protein [Arabidopsis thaliana] &gt;gi|15294268|gb|AAK95311.1|AF410325_1 At1g32920/F9L11_25 [Arabidopsis thaliana] &gt;gi|15450637|gb|AAK96590.1| At1g32920/F9L11_25 [Arabidopsis thaliana] &gt;gi|20147259|gb|AAM10343.1| At1g32920/F9L11_25 [Arabidopsis thaliana] &gt;gi|332193418|gb|AEE31539.1| uncharacterized protein AT1G32920 [Arabidopsis thaliana]
GSBRNA2T00014777001	BnaC01g22620D	chrC01:16140843-16141559	-	4.98599	-	AT4G15000.1	gi|15233637|ref|NP_193236.1|	60S ribosomal protein L27-3 [Arabidopsis thaliana] &gt;gi|3123264|sp|P51419.2|RL273_ARATH RecName: Full=60S ribosomal protein L27-3 &gt;gi|2244857|emb|CAB10279.1| ribosomal protein [Arabidopsis thaliana] &gt;gi|7268246|emb|CAB78542.1| ribosomal protein [Arabidopsis thaliana] &gt;gi|17381062|gb|AAL36343.1| putative ribosomal protein [Arabidopsis thaliana] &gt;gi|20466061|gb|AAM20365.1| putative ri…
GSBRNA2T00014792001	BnaA10g27980D	chrA10_random:248194-254112	-	0.404026	-	AT1G06900.1	gi|145335200|ref|NP_172173.2|	Insulinase (peptidase family M16) family protein [Arabidopsis thaliana] &gt;gi|332189930|gb|AEE28051.1| Insulinase (peptidase family M16) family protein [Arabidopsis thaliana]
GSBRNA2T00014812001	BnaC07g17120D	chrC07:23212442-23214228	-	0.405078	-	AT1G77520.1	gi|15223976|ref|NP_177876.1|	O-methyltransferase family protein [Arabidopsis thaliana] &gt;gi|12323395|gb|AAG51676.1|AC010704_20 putative caffeic acid 3-O-methyltransferase; 41078-42528 [Arabidopsis thaliana] &gt;gi|332197867|gb|AEE35988.1| O-methyltransferase family protein [Arabidopsis thaliana]
GSBRNA2T00014825001	BnaAnng13610D	chrAnn_random:14566825-14569203	-	2.10364	-	AT4G00290.1	gi|297810151|ref|XP_002872959.1|	mechanosensitive ion channel domain-containing protein [Arabidopsis lyrata subsp. lyrata] &gt;gi|297318796|gb|EFH49218.1| mechanosensitive ion channel domain-containing protein [Arabidopsis lyrata subsp. lyrata]
GSBRNA2T00014831001	BnaAnng13640D	chrAnn_random:14595549-14596012	-	-	0.285702	AT4G00305.1	gi|18411282|ref|NP_567167.1|	RING/U-box domain-containing protein [Arabidopsis thaliana] &gt;gi|332656453|gb|AEE81853.1| RING/U-box domain-containing protein [Arabidopsis thaliana]
GSBRNA2T00014931001	BnaCnng27850D	chrCnn_random:26402273-26403289	11.5127	-	-	AT5G66400.1	gi|312190401|gb|ADQ43200.1|	unknown [Eutrema parvulum]
GSBRNA2T00014958001	BnaCnng27910D	chrCnn_random:26501127-26502393	-	2.91442	-	-	-	-
GSBRNA2T00014970001	BnaA10g29330D	chrA10_random:1677322-1680248	-	0.393246	-	AT5G58970.1	gi|297796843|ref|XP_002866306.1|	ATUCP2 [Arabidopsis lyrata subsp. lyrata] &gt;gi|297312141|gb|EFH42565.1| ATUCP2 [Arabidopsis lyrata subsp. lyrata]
GSBRNA2T00015023001	BnaCnng28180D	chrCnn_random:26711679-26715027	-	0.490266	-	AT1G59890.3	gi|334183437|ref|NP_001185268.1|	paired amphipathic helix protein Sin3-like 5 [Arabidopsis thaliana] &gt;gi|332195515|gb|AEE33636.1| paired amphipathic helix protein Sin3-like 5 [Arabidopsis thaliana]
GSBRNA2T00015093001	BnaA08g25770D	chrA08:17651855-17653543	-	5.14053	-	AT1G10470.1	gi|15218550|ref|NP_172517.1|	two-component response regulator ARR4 [Arabidopsis thaliana] &gt;gi|51315817|sp|O82798.1|ARR4_ARATH RecName: Full=Two-component response regulator ARR4; AltName: Full=Response regulator 1 &gt;gi|5091539|gb|AAD39568.1|AC007067_8 T10O24.8 [Arabidopsis thaliana] &gt;gi|3273196|dbj|BAA31143.1| responce regulator1 [Arabidopsis thaliana] &gt;gi|3323583|gb|AAC26636.1| two-component response regulator ho…
GSBRNA2T00015106001	BnaA08g25660D	chrA08:17604520-17605740	-	2.07908	-	AT1G10590.2	gi|18391179|ref|NP_563874.1|	nucleic acid-binding, OB-fold-like protein [Arabidopsis thaliana] &gt;gi|30681796|ref|NP_849632.1| nucleic acid-binding, OB-fold-like protein [Arabidopsis thaliana] &gt;gi|14335100|gb|AAK59829.1| At1g10590/F20B24_1 [Arabidopsis thaliana] &gt;gi|15027865|gb|AAK76463.1| unknown protein [Arabidopsis thaliana] &gt;gi|21281077|gb|AAM44909.1| unknown protein [Arabidopsis thaliana] &gt;gi|332190482|gb|A…
GSBRNA2T00015115001	BnaA08g25580D	chrA08:17560334-17568411	-	0.48245	-	AT1G10760.1	gi|18391200|ref|NP_563877.1|	alpha-glucan water dikinase 1 [Arabidopsis thaliana] &gt;gi|57012990|sp|Q9SAC6.2|GWD1_ARATH RecName: Full=Alpha-glucan water dikinase 1, chloroplastic; AltName: Full=Protein starch excess 1; AltName: Full=Protein starch-related R1; Flags: Precursor &gt;gi|12044358|gb|AAG47821.1|AF312027_1 SEX1 [Arabidopsis thaliana] &gt;gi|332190522|gb|AEE28643.1| alpha-glucan water dikinase 1 [Arabidopsis thalia…
GSBRNA2T00015125001	BnaA08g25490D	chrA08:17526351-17528676	-	2.36359	-	AT1G11020.1	gi|18391230|ref|NP_563883.1|	RING/FYVE/PHD zinc finger-containing protein [Arabidopsis thaliana] &gt;gi|26449897|dbj|BAC42070.1| unknown protein [Arabidopsis thaliana] &gt;gi|28827244|gb|AAO50466.1| unknown protein [Arabidopsis thaliana] &gt;gi|51971114|dbj|BAD44249.1| unknown protein [Arabidopsis thaliana] &gt;gi|332190554|gb|AEE28675.1| RING/FYVE/PHD zinc finger-containing protein [Arabidopsis thaliana]
GSBRNA2T00015127001	BnaA08g25470D	chrA08:17519782-17522744	-	-	0.290965	AT1G11080.2	gi|42561909|ref|NP_172575.2|	serine carboxypeptidase-like 31 [Arabidopsis thaliana] &gt;gi|334302853|sp|O04084.2|SCP31_ARATH RecName: Full=Serine carboxypeptidase-like 31; Flags: Precursor &gt;gi|133778908|gb|ABO38794.1| At1g11080 [Arabidopsis thaliana] &gt;gi|332190559|gb|AEE28680.1| serine carboxypeptidase-like 31 [Arabidopsis thaliana]
GSBRNA2T00015132001	BnaA08g25420D	chrA08:17502315-17502495	-	2.19426	-	-	gi|359496315|ref|XP_003635207.1|	PREDICTED: uncharacterized protein LOC100853563 [Vitis vinifera]
GSBRNA2T00015134001	BnaA08g25400D	chrA08:17497171-17498712	-	2.49606	-	AT1G11200.1	gi|18391247|ref|NP_563884.1|	uncharacterized protein [Arabidopsis thaliana] &gt;gi|332190577|gb|AEE28698.1| uncharacterized protein AT1G11200 [Arabidopsis thaliana]
GSBRNA2T00015144001	BnaA08g25340D	chrA08:17451860-17455560	-	0.490104	-	AT1G11310.1	gi|15220339|ref|NP_172598.1|	MLO-like protein 2 [Arabidopsis thaliana] &gt;gi|33112397|sp|Q9SXB6.1|MLO2_ARATH RecName: Full=MLO-like protein 2; Short=AtMlo2 &gt;gi|5734726|gb|AAD49991.1|AC007259_4 Highly similar to Mlo proteins [Arabidopsis thaliana] &gt;gi|14091574|gb|AAK53795.1|AF369563_1 membrane protein Mlo2 [Arabidopsis thaliana] &gt;gi|21554658|gb|AAM63648.1| Mlo protein, putative [Arabidopsis thaliana] &gt;gi|11074099…
GSBRNA2T00015145001	BnaA08g25330D	chrA08:17445157-17450072	-	0.481527	-	AT1G11330.2	gi|334182461|ref|NP_001184962.1|	G-type lectin S-receptor-like serine/threonine-protein kinase [Arabidopsis thaliana] &gt;gi|322510093|sp|Q9SXB8.3|Y1133_ARATH RecName: Full=G-type lectin S-receptor-like serine/threonine-protein kinase At1g11330; Flags: Precursor &gt;gi|332190598|gb|AEE28719.1| G-type lectin S-receptor-like serine/threonine-protein kinase [Arabidopsis thaliana]
GSBRNA2T00015172001	BnaA08g25110D	chrA08:17357804-17359871	-	-	2.15551	AT1G11840.6	gi|157890952|dbj|BAF81517.1|	putative lactoylglutathione lyase [Brassica rapa]
GSBRNA2T00015184001	BnaA08g25010D	chrA08:17326998-17331312	-	0.307377	-	AT1G11950.1	gi|297849570|ref|XP_002892666.1|	transcription factor jumonji domain-containing protein [Arabidopsis lyrata subsp. lyrata] &gt;gi|297338508|gb|EFH68925.1| transcription factor jumonji domain-containing protein [Arabidopsis lyrata subsp. lyrata]
GSBRNA2T00015190001	BnaA08g24960D	chrA08:17311642-17312527	-	2.47463	-	AT1G12060.1	gi|334182492|ref|NP_172670.2|	BCL-2-associated athanogene 5 [Arabidopsis thaliana] &gt;gi|75219931|sp|O65373.1|BAG5_ARATH RecName: Full=BAG family molecular chaperone regulator 5, mitochondrial; AltName: Full=Bcl-2-associated athanogene 5; Flags: Precursor &gt;gi|3157923|gb|AAC17606.1| F12F1.7 [Arabidopsis thaliana] &gt;gi|332190710|gb|AEE28831.1| BCL-2-associated athanogene 5 [Arabidopsis thaliana]
GSBRNA2T00015198001	BnaA08g24900D	chrA08:17272929-17276907	-	-	0.478824	AT1G12110.1	gi|327197335|gb|AEA35415.1|	nitrate transporter [Brassica rapa subsp. chinensis]
GSBRNA2T00015202001	BnaA08g24860D	chrA08:17259186-17261926	-	0.397592	-	AT1G12220.2	gi|77632420|gb|ABB00207.1|	disease resistance protein [Arabidopsis thaliana] &gt;gi|77632426|gb|ABB00210.1| disease resistance protein [Arabidopsis thaliana]
GSBRNA2T00015208001	BnaA08g24810D	chrA08:17233516-17234317	-	3.06132	-	AT1G12310.1	gi|297837139|ref|XP_002886451.1|	predicted protein [Arabidopsis lyrata subsp. lyrata] &gt;gi|297332292|gb|EFH62710.1| predicted protein [Arabidopsis lyrata subsp. lyrata]
GSBRNA2T00015210001	BnaA08g24800D	chrA08:17231258-17232079	-	5.04405	5.78956	AT1G12320.1	gi|15221286|ref|NP_172696.1|	uncharacterized protein [Arabidopsis thaliana] &gt;gi|8778621|gb|AAF79629.1|AC025416_3 F5O11.5 [Arabidopsis thaliana] &gt;gi|17380648|gb|AAL36154.1| unknown protein [Arabidopsis thaliana] &gt;gi|21436269|gb|AAM51273.1| unknown protein [Arabidopsis thaliana] &gt;gi|332190745|gb|AEE28866.1| uncharacterized protein AT1G12320 [Arabidopsis thaliana]
GSBRNA2T00015219001	BnaA08g24720D	chrA08:17192473-17198476	-	0.353579	-	AT1G12470.1	gi|297844112|ref|XP_002889937.1|	T12C24.2 [Arabidopsis lyrata subsp. lyrata] &gt;gi|297335779|gb|EFH66196.1| T12C24.2 [Arabidopsis lyrata subsp. lyrata]
GSBRNA2T00015244001	BnaA08g24530D	chrA08:17129387-17131040	-	2.06717	-	AT1G12850.1	gi|18391446|ref|NP_563918.1|	phosphoglycerate mutase-like protein [Arabidopsis thaliana] &gt;gi|14517376|gb|AAK62579.1| At1g12850/F13K23_8 [Arabidopsis thaliana] &gt;gi|21360535|gb|AAM47383.1| At1g12850/F13K23_8 [Arabidopsis thaliana] &gt;gi|332190817|gb|AEE28938.1| phosphoglycerate mutase-like protein [Arabidopsis thaliana]
GSBRNA2T00015246001	BnaA08g24510D	chrA08:17124111-17125919	-	2.76249	-	AT1G12920.1	gi|270303612|gb|ACZ71034.1|	eukaryotic release factor 1-2 [Brassica oleracea var. botrytis]
GSBRNA2T00015258001	BnaA08g24410D	chrA08:17088849-17090862	-	0.261728	-	AT1G13080.1	gi|15222174|ref|NP_172767.1|	cytochrome P450 71B2 [Arabidopsis thaliana] &gt;gi|38503391|sp|O65788.2|C71B2_ARATH RecName: Full=Cytochrome P450 71B2 &gt;gi|4850391|gb|AAD31061.1|AC007357_10 Identical to gb|D78605 cytochrome P450 monooxygenase from Arabidopsis thaliana and is a member of the PF|00067 Cytochrome P450 family. ESTs gb|Z18072, gb|Z35218 and gb|T43466 come from this gene [Arabidopsis thaliana] &gt;gi|28392854|gb|AA…
GSBRNA2T00015259001	BnaA08g24400D	chrA08:17085852-17087414	-	0.440768	-	AT1G13090.1	gi|15222177|ref|NP_172768.1|	cytochrome P450 71B28 [Arabidopsis thaliana] &gt;gi|13878396|sp|Q9SAE3.1|C71BS_ARATH RecName: Full=Cytochrome P450 71B28 &gt;gi|4850392|gb|AAD31062.1|AC007357_11 Strong similarity to gb|X97864 cytochrome P450 from Arabidopsis thaliana and is a member of the PF|00067 Cytochrome P450 family. ESTs gb|N65665, gb|T14112, gb|T76255, gb|T20906 and gb|AI100027 come from this gene [Arabidopsis thaliana] &…
GSBRNA2T00015262001	BnaA08g24370D	chrA08:17074833-17076642	-	0.329692	-	AT5G44600.1	gi|145358858|ref|NP_199273.2|	S-adenosyl-L-methionine-dependent methyltransferase domain-containing protein [Arabidopsis thaliana] &gt;gi|332007754|gb|AED95137.1| S-adenosyl-L-methionine-dependent methyltransferase domain-containing protein [Arabidopsis thaliana]
GSBRNA2T00015269001	BnaA08g24310D	chrA08:17045083-17046122	-	4.02033	-	AT1G13360.1	gi|22329538|ref|NP_683304.1|	uncharacterized protein [Arabidopsis thaliana] &gt;gi|9958057|gb|AAG09546.1|AC011810_5 Unknown Protein [Arabidopsis thaliana] &gt;gi|27754364|gb|AAO22631.1| unknown protein [Arabidopsis thaliana] &gt;gi|28393909|gb|AAO42362.1| unknown protein [Arabidopsis thaliana] &gt;gi|332190884|gb|AEE29005.1| uncharacterized protein AT1G13360 [Arabidopsis thaliana]
GSBRNA2T00015287001	BnaA01g33400D	chrA01:22626569-22628276	-	2.57455	-	AT4G34670.1	gi|1350981|sp|P49396.2|RS3A_BRACM	RecName: Full=40S ribosomal protein S3a; AltName: Full=S phase-specific protein BIS289 &gt;gi|387909|gb|AAA33013.1| S-phase-specific protein [Brassica rapa] &gt;gi|397401|emb|CAA81030.1| unnamed protein product [Brassica rapa]
GSBRNA2T00015312001	BnaA01g33580D	chrA01:22738164-22738930	-	3.16231	-	AT3G04400.1	gi|334185072|ref|NP_001189805.1|	60S ribosomal protein L23 [Arabidopsis thaliana] &gt;gi|332640556|gb|AEE74077.1| 60S ribosomal protein L23 [Arabidopsis thaliana]
GSBRNA2T00015317001	BnaA01g33620D	chrA01:22757876-22761986	-	0.451814	-	AT3G04260.1	gi|334185070|ref|NP_187076.2|	plastid transcriptionally active 3 [Arabidopsis thaliana] &gt;gi|332640537|gb|AEE74058.1| plastid transcriptionally active 3 [Arabidopsis thaliana]
GSBRNA2T00015320001	BnaA01g33650D	chrA01:22776019-22776460	-	6.42364	-	AT5G18380.1	gi|15238809|ref|NP_197339.1|	40S ribosomal protein S16-3 [Arabidopsis thaliana] &gt;gi|2500430|sp|Q42340.1|RS163_ARATH RecName: Full=40S ribosomal protein S16-3 &gt;gi|13877831|gb|AAK43993.1|AF370178_1 putative 40S ribosomal protein S16 [Arabidopsis thaliana] &gt;gi|16323500|gb|AAL15244.1| putative 40S ribosomal protein S16 [Arabidopsis thaliana] &gt;gi|332005163|gb|AED92546.1| 40S ribosomal protein S16-3 [Arabidopsis thalia…
GSBRNA2T00015321001	BnaA01g33660D	chrA01:22777481-22780291	-	4.50785	2.12545	AT1G13440.1	gi|312282121|dbj|BAJ33926.1|	unnamed protein product [Thellungiella halophila]
GSBRNA2T00015336001	BnaA01g33800D	chrA01:22901706-22903095	-	5.7218	-	AT3G03980.1	gi|15229203|ref|NP_187048.1|	NAD(P)-binding Rossmann-fold superfamily protein [Arabidopsis thaliana] &gt;gi|6223643|gb|AAF05857.1|AC011698_8 putative short-chain type dehydrogenase/reductase [Arabidopsis thaliana] &gt;gi|332640501|gb|AEE74022.1| NAD(P)-binding Rossmann-fold superfamily protein [Arabidopsis thaliana]
GSBRNA2T00015344001	BnaA01g33860D	chrA01:22931145-22935578	-	0.488432	-	AT3G03940.1	gi|297833078|ref|XP_002884421.1|	kinase family protein [Arabidopsis lyrata subsp. lyrata] &gt;gi|297330261|gb|EFH60680.1| kinase family protein [Arabidopsis lyrata subsp. lyrata]
GSBRNA2T00015345001	BnaA01g33870D	chrA01:22936249-22937457	-	5.33138	-	AT3G03920.1	gi|18396707|ref|NP_566217.1|	H/ACA ribonucleoprotein complex, subunit Gar1/Naf1 protein [Arabidopsis thaliana] &gt;gi|68565918|sp|Q8VZT0.1|NLAL1_ARATH RecName: Full=Putative H/ACA ribonucleoprotein complex subunit 1-like protein 1 &gt;gi|17380836|gb|AAL36230.1| putative GAR1 protein [Arabidopsis thaliana] &gt;gi|20259633|gb|AAM14173.1| putative GAR1 protein [Arabidopsis thaliana] &gt;gi|332640491|gb|AEE74012.1| H/ACA ribonuc…
GSBRNA2T00015419001	BnaA01g34380D	chrA01:23211953-23215114	-	2.31509	-	AT3G03440.1	gi|30678850|ref|NP_186994.2|	ARM repeat superfamily protein [Arabidopsis thaliana] &gt;gi|332640423|gb|AEE73944.1| ARM repeat superfamily protein [Arabidopsis thaliana]
GSBRNA2T00015433001	BnaC03g54040D	chrC03:40844998-40847635	-	2.19965	-	AT2G41110.2	gi|359479174|ref|XP_003632230.1|	PREDICTED: calmodulin-related protein isoform 4 [Vitis vinifera]
GSBRNA2T00015586001	BnaC03g29500D	chrC03:17631452-17633521	-	0.365405	-	AT4G12320.1	gi|240255793|ref|NP_192969.4|	cytochrome P450, family 706, subfamily A, polypeptide 6 [Arabidopsis thaliana] &gt;gi|51536592|gb|AAU05534.1| At4g12320 [Arabidopsis thaliana] &gt;gi|332657714|gb|AEE83114.1| cytochrome P450, family 706, subfamily A, polypeptide 6 [Arabidopsis thaliana]
GSBRNA2T00015599001	BnaC03g29580D	chrC03:17727618-17728119	-	2.4999	-	AT4G12480.1	gi|15235388|ref|NP_192986.1|	Bifunctional inhibitor/lipid-transfer protein/seed storage 2S albumin superfamily protein [Arabidopsis thaliana] &gt;gi|75207815|sp|Q9SU34.1|ERLL2_ARATH RecName: Full=pEARLI1-like lipid transfer protein 2; Flags: Precursor &gt;gi|4725948|emb|CAB41719.1| pEARLI 1-like protein [Arabidopsis thaliana] &gt;gi|7267951|emb|CAB78292.1| pEARLI 1-like protein [Arabidopsis thaliana] &gt;gi|15450471|gb|AAK96…
GSBRNA2T00015612001	BnaC03g29670D	chrC03:17837246-17838394	-	2.81882	-	AT5G20160.1	gi|119720778|gb|ABL97959.1|	ribosomal protein L7Ae-like [Brassica rapa]
GSBRNA2T00015631001	BnaC03g29830D	chrC03:17956597-17961319	-	0.418822	-	AT4G04350.1	gi|15233478|ref|NP_192344.1|	tRNA synthetase class I (I, L, M and V) family protein [Arabidopsis thaliana] &gt;gi|4982478|gb|AAD36946.1|AF069441_6 putative leucyl tRNA synthetase [Arabidopsis thaliana] &gt;gi|7267192|emb|CAB77903.1| putative leucyl tRNA synthetase [Arabidopsis thaliana] &gt;gi|19310531|gb|AAL84999.1| AT4g04350/T19B17_7 [Arabidopsis thaliana] &gt;gi|25090241|gb|AAN72260.1| At4g04350/T19B17_7 [Arabidopsis thal…
GSBRNA2T00015636001	BnaC03g29870D	chrC03:17977648-17978854	-	9.67834	3.83708	AT4G04480.1	gi|116830569|gb|ABK28242.1|	unknown [Arabidopsis thaliana]
GSBRNA2T00015710001	BnaA09g30730D	chrA09:22896713-22897310	-	5.17787	-	AT1G22270.1	gi|15218237|ref|NP_177943.1|	Trm112p-like protein [Arabidopsis thaliana] &gt;gi|47606209|sp|Q9C9R3.1|T112B_ARATH RecName: Full=TRM112-like protein At1g78190 &gt;gi|12324252|gb|AAG52099.1|AC012680_10 unknown protein; 53758-53384 [Arabidopsis thaliana] &gt;gi|332197958|gb|AEE36079.1| Trm112p-like protein [Arabidopsis thaliana]
GSBRNA2T00015720001	BnaA09g30680D	chrA09:22847947-22850364	-	2.79995	-	AT1G22360.1	gi|297850680|ref|XP_002893221.1|	UDP-glycosyltransferase [Arabidopsis lyrata subsp. lyrata] &gt;gi|297339063|gb|EFH69480.1| UDP-glycosyltransferase [Arabidopsis lyrata subsp. lyrata]
GSBRNA2T00015727001	BnaA09g30630D	chrA09:22805138-22806081	0.058911	-	0.221474	AT1G22480.1	gi|15219890|ref|NP_173664.1|	plastocyanin-like domain-containing protein [Arabidopsis thaliana] &gt;gi|6587840|gb|AAF18529.1|AC006551_15 Similar to blue copper protein precursor [Arabidopsis thaliana] &gt;gi|51969716|dbj|BAD43550.1| blue copper protein precursor-like predicted GPI-anchored protein [Arabidopsis thaliana] &gt;gi|63003844|gb|AAY25451.1| At1g22480 [Arabidopsis thaliana] &gt;gi|332192125|gb|AEE30246.1| plastocyan…
GSBRNA2T00015751001	BnaA09g30480D	chrA09:22660653-22663691	-	4.06877	2.30367	AT1G22650.1	gi|18395144|ref|NP_564177.1|	putative neutral invertase [Arabidopsis thaliana] &gt;gi|332192143|gb|AEE30264.1| putative neutral invertase [Arabidopsis thaliana]
GSBRNA2T00015769001	BnaA09g30340D	chrA09:22572358-22573436	-	2.75208	-	AT1G22840.1	gi|51316999|sp|P62772.1|CYC_BRANA	RecName: Full=Cytochrome c &gt;gi|51317000|sp|P62773.1|CYC_BRAOL RecName: Full=Cytochrome c &gt;gi|229347|prf||711058A cytochrome c
GSBRNA2T00015778001	BnaA09g30270D	chrA09:22529587-22531810	-	2.21387	-	AT1G22920.1	gi|21593104|gb|AAM65053.1|	putative JUN kinase activator protein [Arabidopsis thaliana]
GSBRNA2T00015797001	BnaA09g30150D	chrA09:22459584-22462195	0.318061	-	4.33568	AT1G23030.1	gi|297845338|ref|XP_002890550.1|	armadillo/beta-catenin repeat family protein [Arabidopsis lyrata subsp. lyrata] &gt;gi|297336392|gb|EFH66809.1| armadillo/beta-catenin repeat family protein [Arabidopsis lyrata subsp. lyrata]
GSBRNA2T00015803001	BnaA09g30100D	chrA09:22424367-22424931	-	5.12052	-	AT1G23100.1	gi|15220018|ref|NP_173723.1|	GroES-like protein [Arabidopsis thaliana] &gt;gi|21554204|gb|AAM63283.1| putative 10kd chaperonin [Arabidopsis thaliana] &gt;gi|26450019|dbj|BAC42130.1| putative 10kd chaperonin [Arabidopsis thaliana] &gt;gi|28827420|gb|AAO50554.1| putative 10kDa chaperonin (CPN10) protein [Arabidopsis thaliana] &gt;gi|332192215|gb|AEE30336.1| GroES-like protein [Arabidopsis thaliana]
GSBRNA2T00015810001	BnaA09g30070D	chrA09:22397665-22400604	-	-	2.4795	AT1G23170.2	gi|334182786|ref|NP_001185070.1|	uncharacterized protein [Arabidopsis thaliana] &gt;gi|332192230|gb|AEE30351.1| uncharacterized protein AT1G23170 [Arabidopsis thaliana]
GSBRNA2T00015815001	BnaA09g30020D	chrA09:22368843-22370404	-	2.51827	2.03583	AT1G23220.1	gi|297845392|ref|XP_002890577.1|	dynein light chain type 1 family protein [Arabidopsis lyrata subsp. lyrata] &gt;gi|297336419|gb|EFH66836.1| dynein light chain type 1 family protein [Arabidopsis lyrata subsp. lyrata]
GSBRNA2T00015820001	BnaA09g29970D	chrA09:22354659-22355327	-	6.79833	-	AT1G23290.1	gi|15220698|ref|NP_173743.1|	60S ribosomal protein L27a-2 [Arabidopsis thaliana] &gt;gi|297845396|ref|XP_002890579.1| RPL27A [Arabidopsis lyrata subsp. lyrata] &gt;gi|20143883|sp|Q9LR33.1|R27A2_ARATH RecName: Full=60S ribosomal protein L27a-2 &gt;gi|9295692|gb|AAF86998.1|AC005292_7 F26F24.13 [Arabidopsis thaliana] &gt;gi|11692928|gb|AAG40067.1|AF324716_1 At1g23290 [Arabidopsis thaliana] &gt;gi|13194820|gb|AAK15572.1|AF349525…
GSBRNA2T00015841001	BnaC03g27540D	chrC03:16012180-16016746	-	0.466846	-	AT5G49930.1	gi|15240582|ref|NP_199804.1|	protein EMBRYO DEFECTIVE 1441 [Arabidopsis thaliana] &gt;gi|8777424|dbj|BAA97014.1| unnamed protein product [Arabidopsis thaliana] &gt;gi|332008489|gb|AED95872.1| zinc knuckle (CCHC-type) family protein [Arabidopsis thaliana]
GSBRNA2T00015842001	BnaC03g27530D	chrC03:16008363-16009604	-	2.26574	-	AT5G49920.1	gi|297795759|ref|XP_002865764.1|	octicosapeptide/Phox/Bem1p domain-containing protein [Arabidopsis lyrata subsp. lyrata] &gt;gi|297311599|gb|EFH42023.1| octicosapeptide/Phox/Bem1p domain-containing protein [Arabidopsis lyrata subsp. lyrata]
GSBRNA2T00015843001	BnaC03g27520D	chrC03:15995194-16000250	-	0.451613	-	AT5G49900.1	gi|30695777|ref|NP_199801.2|	Beta-glucosidase, GBA2 type family protein [Arabidopsis thaliana] &gt;gi|27311753|gb|AAO00842.1| putative protein [Arabidopsis thaliana] &gt;gi|34365725|gb|AAQ65174.1| At5g49900 [Arabidopsis thaliana] &gt;gi|332008486|gb|AED95869.1| Beta-glucosidase, GBA2 type family protein [Arabidopsis thaliana]
GSBRNA2T00015854001	BnaC03g27460D	chrC03:15943016-15943947	-	5.77239	-	AT5G49700.1	gi|568837988|ref|XP_006472999.1|	PREDICTED: putative DNA-binding protein ESCAROLA-like, partial [Citrus sinensis]
GSBRNA2T00015864001	BnaC03g27370D	chrC03:15871074-15872455	-	2.36183	-	AT2G20920.1	gi|15226418|ref|NP_179688.1|	uncharacterized protein [Arabidopsis thaliana] &gt;gi|4454458|gb|AAD20905.1| unknown protein [Arabidopsis thaliana] &gt;gi|17978972|gb|AAL47447.1| At2g20920/F5H14.11 [Arabidopsis thaliana] &gt;gi|21700805|gb|AAM70526.1| At2g20920/F5H14.11 [Arabidopsis thaliana] &gt;gi|330252003|gb|AEC07097.1| uncharacterized protein AT2G20920 [Arabidopsis thaliana]
GSBRNA2T00015898001	BnaC03g27170D	chrC03:15673476-15676298	-	0.293933	-	AT2G23200.1	gi|15227790|ref|NP_179901.1|	putative receptor-like protein kinase [Arabidopsis thaliana] &gt;gi|75317972|sp|O22187.1|Y2232_ARATH RecName: Full=Probable receptor-like protein kinase At2g23200; Flags: Precursor &gt;gi|2642445|gb|AAB87113.1| putative protein kinase [Arabidopsis thaliana] &gt;gi|330252334|gb|AEC07428.1| putative receptor-like protein kinase [Arabidopsis thaliana]
GSBRNA2T00015949001	BnaC09g47810D	chrC09:46956294-46958472	-	0.297845	-	AT5G08120.1	gi|15241531|ref|NP_196429.1|	movement protein binding protein 2C [Arabidopsis thaliana] &gt;gi|13877923|gb|AAK44039.1|AF370224_1 putative myosin heavy chain [Arabidopsis thaliana] &gt;gi|8346549|emb|CAB93713.1| myosin heavy chain-like protein [Arabidopsis thaliana] &gt;gi|21436331|gb|AAM51335.1| putative myosin heavy chain [Arabidopsis thaliana] &gt;gi|332003866|gb|AED91249.1| movement protein binding protein 2C [Arabidopsis…
GSBRNA2T00015950001	BnaC09g47800D	chrC09:46951979-46955722	-	0.466549	-	AT5G08130.4	gi|186521214|ref|NP_001119190.1|	transcription factor BIM1 [Arabidopsis thaliana] &gt;gi|334187510|ref|NP_001190257.1| transcription factor BIM1 [Arabidopsis thaliana] &gt;gi|209572593|sp|Q9LEZ3.2|BIM1_ARATH RecName: Full=Transcription factor BIM1; AltName: Full=BES1-interacting Myc-like protein 1; AltName: Full=Basic helix-loop-helix protein 46; Short=AtbHLH46; Short=bHLH 46; AltName: Full=Transcription factor EN 126; AltName: …
GSBRNA2T00015963001	BnaC09g47690D	chrC09:46899434-46903399	-	2.50911	-	AT5G23140.1	gi|18420643|ref|NP_568427.1|	nuclear-encoded CLP protease P7 [Arabidopsis thaliana] &gt;gi|75309225|sp|Q9FN42.1|CLPP2_ARATH RecName: Full=ATP-dependent Clp protease proteolytic subunit 2, mitochondrial; AltName: Full=Endopeptidase ClpP2; AltName: Full=nClpP7; Flags: Precursor &gt;gi|9759372|dbj|BAB09831.1| ATP-dependent protease proteolytic subunit ClpP-like protein [Arabidopsis thaliana] &gt;gi|26452073|dbj|BAC43126.1| puta…
GSBRNA2T00015967001	BnaC09g47680D	chrC09:46872677-46873802	-	2.22051	-	AT5G08240.1	gi|297810929|ref|XP_002873348.1|	predicted protein [Arabidopsis lyrata subsp. lyrata] &gt;gi|297319185|gb|EFH49607.1| predicted protein [Arabidopsis lyrata subsp. lyrata]
GSBRNA2T00015972001	BnaC09g47660D	chrC09:46862505-46863872	0.149004	-	-	AT5G08260.1	gi|15241571|ref|NP_196443.1|	serine carboxypeptidase-like 35 [Arabidopsis thaliana] &gt;gi|75334909|sp|Q9LEY1.1|SCP35_ARATH RecName: Full=Serine carboxypeptidase-like 35; Flags: Precursor &gt;gi|13877963|gb|AAK44059.1|AF370244_1 putative serine-type carboxypeptidase II [Arabidopsis thaliana] &gt;gi|8346563|emb|CAB93727.1| serine-type carboxypeptidase II-like protein [Arabidopsis thaliana] &gt;gi|17065642|gb|AAL33815.1| putat…
GSBRNA2T00015979001	BnaC09g47610D	chrC09:46842138-46844758	-	2.39996	-	AT5G08300.1	gi|15241592|ref|NP_196447.1|	Succinyl-CoA ligase [GDP-forming] subunit alpha-1 [Arabidopsis thaliana] &gt;gi|57014135|sp|P68209.1|SUCA1_ARATH RecName: Full=Succinyl-CoA ligase [ADP-forming] subunit alpha-1, mitochondrial; AltName: Full=Succinyl-CoA synthetase subunit alpha-1; Short=SCS-alpha-1; Flags: Precursor &gt;gi|3660467|emb|CAA05023.1| succinyl-CoA-ligase alpha subunit [Arabidopsis thaliana] &gt;gi|10178272|emb|CAC0833…
GSBRNA2T00015984001	BnaC09g47560D	chrC09:46834804-46835799	-	4.29248	-	AT5G08330.1	gi|15241596|ref|NP_196450.1|	transcription factor TCP21 [Arabidopsis thaliana] &gt;gi|75172414|sp|Q9FTA2.1|TCP21_ARATH RecName: Full=Transcription factor TCP21; AltName: Full=Protein CCA1 HIKING EXPEDITION; AltName: Full=Protein CHE &gt;gi|15724268|gb|AAL06527.1|AF412074_1 AT5g08330/F8L15_60 [Arabidopsis thaliana] &gt;gi|10178275|emb|CAC08333.1| putative protein [Arabidopsis thaliana] &gt;gi|18252261|gb|AAL62011.1| AT5g08330…
GSBRNA2T00015999001	BnaC09g47460D	chrC09:46789929-46792379	-	2.29135	-	AT5G08530.1	gi|388507134|gb|AFK41633.1|	unknown [Medicago truncatula]
GSBRNA2T00016004001	BnaC09g47410D	chrC09:46772122-46774933	-	3.65839	-	AT5G08570.1	gi|15242313|ref|NP_196474.1|	pyruvate kinase [Arabidopsis thaliana] &gt;gi|9759351|dbj|BAB10006.1| pyruvate kinase [Arabidopsis thaliana] &gt;gi|29824378|gb|AAP04149.1| putative pyruvate kinase [Arabidopsis thaliana] &gt;gi|30793821|gb|AAP40363.1| putative pyruvate kinase [Arabidopsis thaliana] &gt;gi|110739085|dbj|BAF01459.1| pyruvate kinase [Arabidopsis thaliana] &gt;gi|332003941|gb|AED91324.1| pyruvate kinase [Arabidopsis…
GSBRNA2T00016006001	BnaC09g47390D	chrC09:46766091-46768677	-	0.408286	-	AT5G08590.1	gi|15242317|ref|NP_196476.1|	serine/threonine-protein kinase SRK2G [Arabidopsis thaliana] &gt;gi|26454616|sp|P43292.2|SRK2G_ARATH RecName: Full=Serine/threonine-protein kinase SRK2G; AltName: Full=Arabidopsis protein SK1; AltName: Full=OST1-kinase-like 8; AltName: Full=SNF1-related kinase 2.1; Short=SnRK2.1 &gt;gi|9759353|dbj|BAB10008.1| serine/threonine-protein kinase [Arabidopsis thaliana] &gt;gi|90093288|gb|ABD85157.1| At…
GSBRNA2T00016013001	BnaC09g47330D	chrC09:46738981-46741881	-	3.12934	-	AT5G08690.1	gi|17939849|emb|CAC81058.1|	mitochondrial F1 ATP synthase beta subunit [Arabidopsis thaliana]
GSBRNA2T00016026001	BnaC09g47270D	chrC09:46701093-46702058	-	2.55952	-	AT5G08770.1	gi|22326681|ref|NP_680159.1|	uncharacterized protein [Arabidopsis thaliana] &gt;gi|332003965|gb|AED91348.1| uncharacterized protein AT5G08770 [Arabidopsis thaliana]
GSBRNA2T00016028001	BnaC09g47250D	chrC09:46697992-46699100	-	2.33249	-	AT5G08790.1	gi|31322568|gb|AAP35049.1|	NAC-domain protein 3 [Brassica napus]
GSBRNA2T00016036001	BnaC09g47190D	chrC09:46675300-46676616	-	-	8.09511	AT5G09280.1	gi|590673511|ref|XP_007038913.1|	Pectin lyase-like superfamily protein [Theobroma cacao] &gt;gi|508776158|gb|EOY23414.1| Pectin lyase-like superfamily protein [Theobroma cacao]
GSBRNA2T00016042001	BnaC09g47130D	chrC09:46656720-46658944	-	0.379557	-	AT5G09390.1	gi|18415962|ref|NP_568211.1|	CD2 antigen cytoplasmic tail-binding protein 2 [Arabidopsis thaliana] &gt;gi|21553355|gb|AAM62448.1| unknown [Arabidopsis thaliana] &gt;gi|21703117|gb|AAM74500.1| AT5g09390/T5E8_190 [Arabidopsis thaliana] &gt;gi|23308323|gb|AAN18131.1| At5g09390/T5E8_190 [Arabidopsis thaliana] &gt;gi|332004002|gb|AED91385.1| CD2 antigen cytoplasmic tail-binding protein 2 [Arabidopsis thaliana]
GSBRNA2T00016048001	BnaC09g47080D	chrC09:46622581-46624742	-	0.369719	-	AT5G09460.1	gi|15242422|ref|NP_196508.1|	transcription factor bHLH143 [Arabidopsis thaliana] &gt;gi|75173194|sp|Q9FY69.1|BH143_ARATH RecName: Full=Transcription factor bHLH143; AltName: Full=Basic helix-loop-helix protein 143; Short=AtbHLH143; Short=bHLH 143; AltName: Full=Transcription factor EN 129; AltName: Full=bHLH transcription factor bHLH143 &gt;gi|9955533|emb|CAC05472.1| putative protein [Arabidopsis thaliana] &gt;gi|22135920|gb…
GSBRNA2T00016054001	BnaC09g47040D	chrC09:46610004-46611402	-	4.68394	4.62665	AT5G09570.1	gi|15242455|ref|NP_196519.1|	Cox19-like CHCH family protein [Arabidopsis thaliana] &gt;gi|7671432|emb|CAB89373.1| putative protein [Arabidopsis thaliana] &gt;gi|26452406|dbj|BAC43288.1| unknown protein [Arabidopsis thaliana] &gt;gi|28372814|gb|AAO39889.1| At5g09570 [Arabidopsis thaliana] &gt;gi|332004028|gb|AED91411.1| Cox19-like CHCH family protein [Arabidopsis thaliana]
GSBRNA2T00016055001	BnaC09g47030D	chrC09:46607955-46609589	-	2.51523	-	AT5G09600.3	gi|297806993|ref|XP_002871380.1|	succinate dehydrogenase 3-1 [Arabidopsis lyrata subsp. lyrata] &gt;gi|297317217|gb|EFH47639.1| succinate dehydrogenase 3-1 [Arabidopsis lyrata subsp. lyrata]
GSBRNA2T00016061001	BnaC09g46980D	chrC09:46581169-46583355	-	0.314606	-	AT5G09660.1	gi|11133654|sp|Q9XFW3.1|MDHG2_BRANA	RecName: Full=Malate dehydrogenase 2, glyoxysomal; Flags: Precursor &gt;gi|4995091|emb|CAB43995.1| malate dehydrogenase 2 [Brassica napus]
GSBRNA2T00016080001	BnaC09g46820D	chrC09:46492812-46495390	-	0.426623	-	AT5G09850.1	gi|18416107|ref|NP_568218.1|	transcription elongation factor (TFIIS) family protein [Arabidopsis thaliana] &gt;gi|395406779|sp|F4KFC7.1|MD26C_ARATH RecName: Full=Probable mediator of RNA polymerase II transcription subunit 26c &gt;gi|332004072|gb|AED91455.1| transcription elongation factor (TFIIS) family protein [Arabidopsis thaliana]
GSBRNA2T00016132001	BnaA09g43990D	chrA09:30313201-30314150	-	5.48055	-	AT2G19760.1	gi|15224838|ref|NP_179566.1|	profilin 1 [Arabidopsis thaliana] &gt;gi|2499810|sp|Q42449.1|PROF1_ARATH RecName: Full=Profilin-1; AltName: Allergen=Ara t 8 &gt;gi|157829634|pdb|1A0K|A Chain A, Profilin I From Arabidopsis Thaliana &gt;gi|9965575|gb|AAG10090.1|U43593_1 profilin [Arabidopsis thaliana] &gt;gi|1353763|gb|AAB39476.1| profilin 1 [Arabidopsis thaliana] &gt;gi|1353770|gb|AAB39480.1| profilin 1 [Arabidopsis thaliana] &g…
GSBRNA2T00016133001	BnaA09g44000D	chrA09:30314252-30315308	-	2.73705	-	AT5G56670.1	gi|15233565|ref|NP_194668.1|	40S ribosomal protein S30 [Arabidopsis thaliana] &gt;gi|15241895|ref|NP_200478.1| 40S ribosomal protein S30 [Arabidopsis thaliana] &gt;gi|18399137|ref|NP_565458.1| 40S ribosomal protein S30 [Arabidopsis thaliana] &gt;gi|297796551|ref|XP_002866160.1| 40S ribosomal protein S30 [Arabidopsis lyrata subsp. lyrata] &gt;gi|297799054|ref|XP_002867411.1| predicted protein [Arabidopsis lyrata subsp. lyrata…
GSBRNA2T00016135001	BnaA09g44020D	chrA09:30316217-30317131	-	2.69447	-	AT2G19740.1	gi|15224836|ref|NP_179564.1|	60S ribosomal protein L31-1 [Arabidopsis thaliana] &gt;gi|297836284|ref|XP_002886024.1| 60S ribosomal protein L31 [Arabidopsis lyrata subsp. lyrata] &gt;gi|75266051|sp|Q9SLL7.1|RL311_ARATH RecName: Full=60S ribosomal protein L31-1 &gt;gi|3687244|gb|AAC62142.1| 60S ribosomal protein L31 [Arabidopsis thaliana] &gt;gi|15450425|gb|AAK96506.1| At2g19740/F6F22.23 [Arabidopsis thaliana] &gt;gi|15451072|…
GSBRNA2T00016136001	BnaA09g44030D	chrA09:30317403-30318556	-	3.46436	-	AT2G19730.3	gi|193872598|gb|ACF23027.1|	ST45-109 [Eutrema halophilum]
GSBRNA2T00016139001	BnaA09g44060D	chrA09:30330897-30332089	-	2.03062	-	AT2G19590.1	gi|15224803|ref|NP_179549.1|	1-aminocyclopropane-1-carboxylate oxidase 1 [Arabidopsis thaliana] &gt;gi|75315923|sp|Q9ZUN4.1|ACCO1_ARATH RecName: Full=1-aminocyclopropane-1-carboxylate oxidase 1; Short=ACC oxidase 1; Short=AtACO1 &gt;gi|13877865|gb|AAK44010.1|AF370195_1 putative 1-aminocyclopropane-1-carboxylate oxidase [Arabidopsis thaliana] &gt;gi|4191788|gb|AAD10157.1| 1-aminocyclopropane-1-carboxylate oxidase [Arabidopsis…
GSBRNA2T00016149001	BnaA09g44150D	chrA09:30359576-30362409	-	-	2.7522	AT1G19450.1	gi|15223557|ref|NP_173377.1|	sugar transporter ERD6-like 4 [Arabidopsis thaliana] &gt;gi|75331761|sp|Q93YP9.1|ERDL4_ARATH RecName: Full=Sugar transporter ERD6-like 4 &gt;gi|16648957|gb|AAL24330.1| similar to integral membrane protein [Arabidopsis thaliana] &gt;gi|20259852|gb|AAM13273.1| similar to integral membrane protein [Arabidopsis thaliana] &gt;gi|332191732|gb|AEE29853.1| sugar transporter ERD6-like 4 [Arabidopsis thali…
GSBRNA2T00016159001	BnaA09g44230D	chrA09:30398658-30399737	-	11.6827	3.54771	AT1G19320.1	gi|30686314|ref|NP_173365.2|	pathogenesis-related thaumatin-like protein [Arabidopsis thaliana] &gt;gi|8778412|gb|AAF79420.1|AC025808_2 F18O14.4 [Arabidopsis thaliana] &gt;gi|48310686|gb|AAT41867.1| At1g19320 [Arabidopsis thaliana] &gt;gi|332191708|gb|AEE29829.1| pathogenesis-related thaumatin-like protein [Arabidopsis thaliana]
GSBRNA2T00016181001	BnaA09g44400D	chrA09:30490252-30494460	-	0.492322	-	AT1G18950.1	gi|334182679|ref|NP_173329.2|	DDT domain-containing protein [Arabidopsis thaliana] &gt;gi|332191662|gb|AEE29783.1| DDT domain-containing protein [Arabidopsis thaliana]
GSBRNA2T00016195001	BnaA09g44520D	chrA09:30605441-30606841	-	2.11153	-	AT1G74050.1	gi|297850244|ref|XP_002893003.1|	60S ribosomal protein L6 [Arabidopsis lyrata subsp. lyrata] &gt;gi|297338845|gb|EFH69262.1| 60S ribosomal protein L6 [Arabidopsis lyrata subsp. lyrata]
GSBRNA2T00016199001	BnaA09g44560D	chrA09:30614815-30618614	-	0.486519	-	AT1G18470.1	gi|58743496|gb|AAW81737.1|	Putative finger family protein [Brassica oleracea]
GSBRNA2T00016219001	BnaA09g44710D	chrA09:30677741-30679452	-	5.41774	-	AT1G18080.1	gi|3023857|sp|Q39336.1|GBLP_BRANA	RecName: Full=Guanine nucleotide-binding protein subunit beta-like protein &gt;gi|563335|emb|CAA83924.1| guanine nucleotide regulatory protein [Brassica napus]
GSBRNA2T00016224001	BnaA09g44750D	chrA09:30690708-30692328	-	2.95753	-	AT1G18010.1	gi|21536696|gb|AAM61028.1|	unknown [Arabidopsis thaliana]
GSBRNA2T00016236001	BnaA09g44850D	chrA09:30735354-30736938	-	-	0.227508	AT1G17710.1	gi|297850166|ref|XP_002892964.1|	phosphoric monoester hydrolase [Arabidopsis lyrata subsp. lyrata] &gt;gi|297338806|gb|EFH69223.1| phosphoric monoester hydrolase [Arabidopsis lyrata subsp. lyrata]
GSBRNA2T00016250001	BnaA09g44950D	chrA09:30787276-30796847	-	0.376357	-	AT1G17580.1	gi|30685403|ref|NP_173201.2|	myosin 1 [Arabidopsis thaliana] &gt;gi|75220738|sp|Q39160.1|MYO5_ARATH RecName: Full=Myosin-5; AltName: Full=AtMYA1 &gt;gi|433663|emb|CAA82234.1| myosin [Arabidopsis thaliana] &gt;gi|332191486|gb|AEE29607.1| myosin 1 [Arabidopsis thaliana]
GSBRNA2T00016269001	BnaA09g45090D	chrA09:30909956-30910815	-	4.91462	15.5036	AT1G17180.1	gi|15220041|ref|NP_173161.1|	glutathione S-transferase TAU 25 [Arabidopsis thaliana] &gt;gi|75337230|sp|Q9SHH7.1|GSTUP_ARATH RecName: Full=Glutathione S-transferase U25; Short=AtGSTU25; AltName: Full=GST class-tau member 25 &gt;gi|5734750|gb|AAD50015.1|AC007651_10 Putative glutathione transferase [Arabidopsis thaliana] &gt;gi|26452821|dbj|BAC43490.1| putative glutathione transferase [Arabidopsis thaliana] &gt;gi|28973477|gb|…
GSBRNA2T00016322001	BnaA06g20570D	chrA06:14152615-14153222	0.0873681	-	-	AT3G47480.1	gi|15232816|ref|NP_190332.1|	putative calcium-binding protein CML47 [Arabidopsis thaliana] &gt;gi|75337453|sp|Q9SN89.1|CML47_ARATH RecName: Full=Probable calcium-binding protein CML47; AltName: Full=Calmodulin-like protein 47 &gt;gi|6522531|emb|CAB61974.1| putative calcium binding protein [Arabidopsis thaliana] &gt;gi|45752726|gb|AAS76261.1| At3g47480 [Arabidopsis thaliana] &gt;gi|332644765|gb|AEE78286.1| putative calcium-bi…
GSBRNA2T00016327001	BnaA06g20590D	chrA06:14171448-14173209	-	2.63816	-	AT3G47530.1	gi|297819366|ref|XP_002877566.1|	pentatricopeptide repeat-containing protein [Arabidopsis lyrata subsp. lyrata] &gt;gi|297323404|gb|EFH53825.1| pentatricopeptide repeat-containing protein [Arabidopsis lyrata subsp. lyrata]
GSBRNA2T00016358001	BnaA06g20770D	chrA06:14313581-14314627	-	2.2999	-	AT3G48140.1	gi|470149010|ref|XP_004310038.1|	PREDICTED: uncharacterized protein LOC101295883 isoform 2 [Fragaria vesca subsp. vesca]
GSBRNA2T00016394001	BnaA02g34780D	chrA02:24752052-24752922	-	4.10357	-	AT5G66280.1	gi|312190409|gb|ADQ43208.1|	unknown [Eutrema parvulum]
GSBRNA2T00016399001	BnaA02g34820D	chrA02:24762609-24764753	-	2.95578	-	AT5G66200.1	gi|15239298|ref|NP_201421.1|	armadillo repeat only 2 protein [Arabidopsis thaliana] &gt;gi|10177135|dbj|BAB10425.1| unnamed protein product [Arabidopsis thaliana] &gt;gi|22531060|gb|AAM97034.1| putative protein [Arabidopsis thaliana] &gt;gi|23198098|gb|AAN15576.1| putative protein [Arabidopsis thaliana] &gt;gi|332010793|gb|AED98176.1| armadillo repeat only 2 protein [Arabidopsis thaliana]
GSBRNA2T00016413001	BnaA03g54940D	chrA03_random:84660-86300	-	2.37467	-	AT5G02040.2	gi|297806129|ref|XP_002870948.1|	prenylated rab acceptor family protein [Arabidopsis lyrata subsp. lyrata] &gt;gi|297316785|gb|EFH47207.1| prenylated rab acceptor family protein [Arabidopsis lyrata subsp. lyrata]
GSBRNA2T00016428001	BnaC01g44750D	chrC01_random:4296716-4297445	-	2.24972	-	AT3G13720.1	gi|18400140|ref|NP_566461.1|	prenylated RAB acceptor 1.F3 [Arabidopsis thaliana] &gt;gi|75273356|sp|Q9LIC6.1|PR1F3_ARATH RecName: Full=PRA1 family protein F3; Short=AtPRA1.F3 &gt;gi|9294018|dbj|BAB01921.1| unnamed protein product [Arabidopsis thaliana] &gt;gi|28393547|gb|AAO42194.1| unknown protein [Arabidopsis thaliana] &gt;gi|28827282|gb|AAO50485.1| unknown protein [Arabidopsis thaliana] &gt;gi|332641882|gb|AEE75403.1| PRA…
GSBRNA2T00016436001	BnaC01g44810D	chrC01_random:4333762-4337828	-	0.437834	-	AT3G13670.1	gi|297829912|ref|XP_002882838.1|	kinase family protein [Arabidopsis lyrata subsp. lyrata] &gt;gi|297328678|gb|EFH59097.1| kinase family protein [Arabidopsis lyrata subsp. lyrata]
GSBRNA2T00016447001	BnaC05g50270D	chrC05_random:981320-984773	-	0.286362	-	AT1G19835.2	gi|10086489|gb|AAG12549.1|AC007797_9	Unknown Protein [Arabidopsis thaliana]
GSBRNA2T00016473001	BnaAnng13690D	chrAnn_random:14637645-14641988	-	-	2.64394	AT5G07400.1	gi|297806769|ref|XP_002871268.1|	predicted protein [Arabidopsis lyrata subsp. lyrata] &gt;gi|297317105|gb|EFH47527.1| predicted protein [Arabidopsis lyrata subsp. lyrata]
GSBRNA2T00016476001	BnaAnng13720D	chrAnn_random:14649431-14652195	-	6.37144	-	AT5G07440.2	gi|15004984|dbj|BAB62170.1|	glutamate dehydrogenase [Brassica napus] &gt;gi|77019565|dbj|BAE45943.1| glutamate dehydrogenase 2 [Brassica napus]
GSBRNA2T00016487001	BnaCnng28330D	chrCnn_random:26852933-26862398	-	0.352355	-	AT2G48060.1	gi|334184983|ref|NP_182327.6|	uncharacterized protein [Arabidopsis thaliana] &gt;gi|330255833|gb|AEC10927.1| uncharacterized protein AT2G48060 [Arabidopsis thaliana]
GSBRNA2T00016503001	BnaCnng28420D	chrCnn_random:26933801-26938640	-	0.385155	-	AT3G13900.1	gi|240255342|ref|NP_188006.4|	putative phospholipid-transporting ATPase 7 [Arabidopsis thaliana] &gt;gi|374095509|sp|Q9LVK9.3|ALA7_ARATH RecName: Full=Putative phospholipid-transporting ATPase 7; Short=AtALA7; AltName: Full=Aminophospholipid flippase 7 &gt;gi|332641915|gb|AEE75436.1| putative phospholipid-transporting ATPase 7 [Arabidopsis thaliana]
GSBRNA2T00016508001	BnaCnng28430D	chrCnn_random:26944648-26947064	-	4.33649	-	AT3G13920.2	gi|79313227|ref|NP_001030693.1|	translational initiation factor 4A-1 [Arabidopsis thaliana] &gt;gi|332641918|gb|AEE75439.1| translational initiation factor 4A-1 [Arabidopsis thaliana]
GSBRNA2T00016512001	BnaCnng28470D	chrCnn_random:26965985-26966528	-	2.01021	-	AT1G54215.1	gi|568823023|ref|XP_006465924.1|	PREDICTED: basic proline-rich protein-like [Citrus sinensis]
GSBRNA2T00016519001	BnaA01g36280D	chrA01_random:1696348-1698243	0.127145	-	-	AT1G61800.1	gi|18407336|ref|NP_564785.1|	glucose-6-phosphate/phosphate translocator 2 [Arabidopsis thaliana] &gt;gi|325511333|sp|Q94B38.2|GPT2_ARATH RecName: Full=Glucose-6-phosphate/phosphate translocator 2, chloroplastic; Flags: Precursor &gt;gi|332195767|gb|AEE33888.1| glucose-6-phosphate/phosphate translocator 2 [Arabidopsis thaliana]
GSBRNA2T00016532001	BnaAnng37580D	chrAnn_random:42604377-42605676	-	0.353252	-	AT1G14040.1	gi|79343989|ref|NP_172857.2|	phosphate transporter PHO1-3 [Arabidopsis thaliana] &gt;gi|306756302|sp|Q6R8G7.2|PHO13_ARATH RecName: Full=Phosphate transporter PHO1 homolog 3; AltName: Full=Protein PHO1 homolog 3; Short=AtPHO1;H3 &gt;gi|332190980|gb|AEE29101.1| phosphate transporter PHO1-3 [Arabidopsis thaliana]
GSBRNA2T00016536001	BnaAnng37600D	chrAnn_random:42611821-42614115	-	2.60702	-	AT5G63380.1	gi|29888154|gb|AAP03018.1|	4-coumarate-CoA ligase-like protein [Arabidopsis thaliana]
GSBRNA2T00016558001	BnaCnng73130D	chrCnn_random:73620866-73622050	-	0.346434	-	-	-	-
GSBRNA2T00016579001	BnaCnng28550D	chrCnn_random:27089666-27090944	-	3.29715	-	AT3G13882.1	gi|297829950|ref|XP_002882857.1|	structural constituent of ribosome [Arabidopsis lyrata subsp. lyrata] &gt;gi|297328697|gb|EFH59116.1| structural constituent of ribosome [Arabidopsis lyrata subsp. lyrata]
GSBRNA2T00016589001	BnaC02g44940D	chrC02_random:722699-724896	-	2.07129	-	AT4G31170.3	gi|566178812|ref|XP_006382216.1|	serine/threonine/tyrosine kinase family protein [Populus trichocarpa] &gt;gi|118488096|gb|ABK95868.1| unknown [Populus trichocarpa] &gt;gi|550337371|gb|ERP60013.1| serine/threonine/tyrosine kinase family protein [Populus trichocarpa]
GSBRNA2T00016647001	BnaA06g38880D	chrA06_random:955253-956357	-	2.66201	-	AT3G44100.1	gi|255566183|ref|XP_002524079.1|	Phosphatidylglycerol/phosphatidylinositol transfer protein precursor, putative [Ricinus communis] &gt;gi|223536647|gb|EEF38289.1| Phosphatidylglycerol/phosphatidylinositol transfer protein precursor, putative [Ricinus communis]
GSBRNA2T00016675001	BnaC08g49750D	chrC08_random:4324516-4328950	-	-	2.40459	AT1G02260.1	gi|565395402|ref|XP_006363328.1|	PREDICTED: putative transporter arsB-like [Solanum tuberosum]
GSBRNA2T00016745001	BnaAnng37730D	chrAnn_random:42758975-42760704	-	2.49004	2.54661	AT2G47730.1	gi|312281935|dbj|BAJ33833.1|	unnamed protein product [Thellungiella halophila]
GSBRNA2T00016759001	BnaCnng28690D	chrCnn_random:27192666-27195080	0.167088	-	-	AT5G67360.1	gi|18425181|ref|NP_569048.1|	subtilisin-like protease [Arabidopsis thaliana] &gt;gi|75099392|sp|O65351.1|SUBL_ARATH RecName: Full=Subtilisin-like protease; AltName: Full=Cucumisin-like serine protease; Flags: Precursor &gt;gi|13430746|gb|AAK25995.1|AF360285_1 putative subtilisin serine protease ARA12 [Arabidopsis thaliana] &gt;gi|3176874|gb|AAC18851.1| cucumisin-like serine protease [Arabidopsis thaliana] &gt;gi|9758435|dbj|…
GSBRNA2T00016777001	BnaA02g36540D	chrA02_random:1024890-1026903	-	0.382348	-	AT4G02420.1	gi|18411937|ref|NP_567234.1|	L-type lectin-domain containing receptor kinase IV.4 [Arabidopsis thaliana] &gt;gi|75318755|sp|O81291.1|LRK44_ARATH RecName: Full=L-type lectin-domain containing receptor kinase IV.4; Short=LecRK-IV.4; Flags: Precursor &gt;gi|3193290|gb|AAC19274.1| T14P8.4 [Arabidopsis thaliana] &gt;gi|7269002|emb|CAB80735.1| AT4g02420 [Arabidopsis thaliana] &gt;gi|332656768|gb|AEE82168.1| concanavalin A-like lec…
GSBRNA2T00016786001	BnaC04g51980D	chrC04_random:142527-144078	-	2.5884	-	AT2G47420.1	gi|15226591|ref|NP_182264.1|	dimethyladenosine transferase [Arabidopsis thaliana] &gt;gi|2529685|gb|AAC62868.1| putative dimethyladenosine transferase [Arabidopsis thaliana] &gt;gi|14532650|gb|AAK64053.1| putative dimethyladenosine transferase [Arabidopsis thaliana] &gt;gi|21280901|gb|AAM44912.1| putative dimethyladenosine transferase [Arabidopsis thaliana] &gt;gi|330255745|gb|AEC10839.1| dimethyladenosine transferase [Arabi…
GSBRNA2T00016793001	BnaA05g34270D	chrA05_random:46914-50082	-	-	2.16469	AT2G42580.1	gi|18406005|ref|NP_565976.1|	tetratricopetide-repeat thioredoxin-like 3 [Arabidopsis thaliana] &gt;gi|75337274|sp|Q9SIN1.2|TTL3_ARATH RecName: Full=Inactive TPR repeat-containing thioredoxin TTL3; AltName: Full=Tetratricopeptide repeat thioredoxin-like 3; AltName: Full=VH1-interacting TPR-containing protein &gt;gi|13605845|gb|AAK32908.1|AF367321_1 At2g42580/F14N22.15 [Arabidopsis thaliana] &gt;gi|20198077|gb|AAD22995.2| expr…
GSBRNA2T00016795001	BnaA05g34290D	chrA05_random:61862-64949	0.457309	-	7.4485	AT2G42570.1	gi|18406003|ref|NP_565975.1|	protein trichome birefringence-like 39 [Arabidopsis thaliana] &gt;gi|75265896|sp|Q9SIN2.1|TBL39_ARATH RecName: Full=Protein trichome birefringence-like 39 &gt;gi|4559334|gb|AAD22996.1| expressed protein [Arabidopsis thaliana] &gt;gi|14334590|gb|AAK59473.1| unknown protein [Arabidopsis thaliana] &gt;gi|17104519|gb|AAL34148.1| unknown protein [Arabidopsis thaliana] &gt;gi|330255046|gb|AEC10140.1| p…
GSBRNA2T00016837001	BnaA04g29220D	chrA04_random:1274336-1276591	-	2.12063	-	AT2G37250.1	gi|297823551|ref|XP_002879658.1|	ADK/ATPADK1 [Arabidopsis lyrata subsp. lyrata] &gt;gi|297325497|gb|EFH55917.1| ADK/ATPADK1 [Arabidopsis lyrata subsp. lyrata]
GSBRNA2T00016838001	BnaA04g29230D	chrA04_random:1277042-1278570	-	3.63597	-	AT2G37270.2	gi|15228111|ref|NP_181264.1|	40S ribosomal protein S5-1 [Arabidopsis thaliana] &gt;gi|79324564|ref|NP_001031502.1| 40S ribosomal protein S5-1 [Arabidopsis thaliana] &gt;gi|27734544|sp|Q9ZUT9.1|RS51_ARATH RecName: Full=40S ribosomal protein S5-1 &gt;gi|4056502|gb|AAC98068.1| 40S ribosomal protein S5 [Arabidopsis thaliana] &gt;gi|16648959|gb|AAL24331.1| 40S ribosomal protein S5 [Arabidopsis thaliana] &gt;gi|20148681|gb|AAM1023…
GSBRNA2T00016891001	BnaA01g37360D	chrA01_random:2645996-2647357	-	2.02562	-	AT3G13940.1	gi|297834232|ref|XP_002884998.1|	DNA binding protein [Arabidopsis lyrata subsp. lyrata] &gt;gi|297330838|gb|EFH61257.1| DNA binding protein [Arabidopsis lyrata subsp. lyrata]
GSBRNA2T00016982001	BnaA05g34440D	chrA05_random:130346-131697	-	3.53171	-	AT2G43090.1	gi|297824281|ref|XP_002880023.1|	aconitase C-terminal domain-containing protein [Arabidopsis lyrata subsp. lyrata] &gt;gi|297325862|gb|EFH56282.1| aconitase C-terminal domain-containing protein [Arabidopsis lyrata subsp. lyrata]
GSBRNA2T00016987001	BnaA05g34480D	chrA05_random:145442-147164	-	-	0.165009	AT2G43120.1	gi|30689259|ref|NP_850385.1|	pirin-like protein [Arabidopsis thaliana] &gt;gi|150421627|sp|Q9ZW82.3|PIRL2_ARATH RecName: Full=Pirin-like protein At2g43120 &gt;gi|110737526|dbj|BAF00705.1| putative pirin protein [Arabidopsis thaliana] &gt;gi|119360079|gb|ABL66768.1| At2g43120 [Arabidopsis thaliana] &gt;gi|330255117|gb|AEC10211.1| pirin-like protein [Arabidopsis thaliana]
GSBRNA2T00016991001	BnaA04g29450D	chrA04_random:1378582-1385885	-	0.393096	-	AT2G48060.1	gi|334184983|ref|NP_182327.6|	uncharacterized protein [Arabidopsis thaliana] &gt;gi|330255833|gb|AEC10927.1| uncharacterized protein AT2G48060 [Arabidopsis thaliana]
GSBRNA2T00016997001	BnaA04g29490D	chrA04_random:1397830-1399030	-	0.44199	-	AT2G47910.1	gi|18407481|ref|NP_566113.1|	chlororespiratory reduction 6 [Arabidopsis thaliana] &gt;gi|11692910|gb|AAG40058.1|AF324707_1 At2g47910 [Arabidopsis thaliana] &gt;gi|12642888|gb|AAK00386.1|AF339704_1 unknown protein [Arabidopsis thaliana] &gt;gi|3738303|gb|AAC63645.1| expressed protein [Arabidopsis thaliana] &gt;gi|15010782|gb|AAK74050.1| T9J23.7/T9J23.7 [Arabidopsis thaliana] &gt;gi|15809758|gb|AAL06807.1| At2g47910/T9J23.7 [A…
GSBRNA2T00016998001	BnaA04g29500D	chrA04_random:1400067-1402078	-	2.26857	-	AT2G47900.3	gi|334184979|ref|NP_001189775.1|	Tubby-like F-box protein 3 [Arabidopsis thaliana] &gt;gi|3738302|gb|AAC63644.1| putative tubby protein [Arabidopsis thaliana] &gt;gi|20197552|gb|AAM15124.1| putative tubby protein [Arabidopsis thaliana] &gt;gi|227204449|dbj|BAH57076.1| AT2G47900 [Arabidopsis thaliana] &gt;gi|330255815|gb|AEC10909.1| Tubby-like F-box protein 3 [Arabidopsis thaliana]
GSBRNA2T00017004001	BnaA04g29540D	chrA04_random:1410534-1412285	-	2.55967	-	AT2G47790.1	gi|297828499|ref|XP_002882132.1|	transducin family protein [Arabidopsis lyrata subsp. lyrata] &gt;gi|297327971|gb|EFH58391.1| transducin family protein [Arabidopsis lyrata subsp. lyrata]
GSBRNA2T00017013001	BnaA03g54780D	chrA03_random:5282-6719	-	2.17916	-	AT5G02530.2	gi|334187381|ref|NP_001190207.1|	RNA-binding (RRM/RBD/RNP motifs) family protein [Arabidopsis thaliana] &gt;gi|7413642|emb|CAB85990.1| putative protein [Arabidopsis thaliana] &gt;gi|332003103|gb|AED90486.1| RNA-binding (RRM/RBD/RNP motifs) family protein [Arabidopsis thaliana]
GSBRNA2T00017014001	BnaA03g54790D	chrA03_random:6775-7953	-	2.31686	-	AT5G02502.1	gi|297740396|emb|CBI30578.3|	unnamed protein product [Vitis vinifera]
GSBRNA2T00017026001	BnaA03g54900D	chrA03_random:48591-56730	-	0.499333	-	AT5G02310.1	gi|30679594|ref|NP_195851.2|	proteolysis 6 [Arabidopsis thaliana] &gt;gi|332003074|gb|AED90457.1| proteolysis 6 [Arabidopsis thaliana]
GSBRNA2T00017034001	BnaC09g41520D	chrC09:43465388-43473648	-	0.448699	-	AT5G16280.1	gi|334187710|ref|NP_197132.2|	uncharacterized protein [Arabidopsis thaliana] &gt;gi|332004885|gb|AED92268.1| uncharacterized protein AT5G16280 [Arabidopsis thaliana]
GSBRNA2T00017046001	BnaC09g41420D	chrC09:43434699-43436598	-	3.4895	-	AT5G16510.2	gi|15237362|ref|NP_197155.1|	reversably-glycosylated protein 5 [Arabidopsis thaliana] &gt;gi|30685893|ref|NP_850831.1| reversably-glycosylated protein 5 [Arabidopsis thaliana] &gt;gi|75170207|sp|Q9FFD2.1|RGP5_ARATH RecName: Full=Probable UDP-arabinopyranose mutase 5; AltName: Full=Reversibly glycosylated polypeptide 5; Short=AtRGP5; AltName: Full=UDP-L-arabinose mutase 5 &gt;gi|9759135|dbj|BAB09620.1| amylogenin; reversibly …
GSBRNA2T00017071001	BnaCnng73370D	chrCnn_random:73925614-73927995	-	0.478946	-	AT3G62010.2	gi|297817536|ref|XP_002876651.1|	metal ion binding protein [Arabidopsis lyrata subsp. lyrata] &gt;gi|297322489|gb|EFH52910.1| metal ion binding protein [Arabidopsis lyrata subsp. lyrata]
GSBRNA2T00017080001	BnaA03g57940D	chrA03_random:1393075-1395450	-	0.345862	-	AT5G61190.1	gi|334188539|ref|NP_200927.3|	putative endonuclease or glycosyl hydrolase with C2H2-type zinc finger domain [Arabidopsis thaliana] &gt;gi|332010049|gb|AED97432.1| putative endonuclease or glycosyl hydrolase with C2H2-type zinc finger domain [Arabidopsis thaliana]
GSBRNA2T00017082001	BnaAnng37860D	chrAnn_random:42910336-42912148	-	2.4023	-	AT3G45400.1	gi|297815694|ref|XP_002875730.1|	exostosin family protein [Arabidopsis lyrata subsp. lyrata] &gt;gi|297321568|gb|EFH51989.1| exostosin family protein [Arabidopsis lyrata subsp. lyrata]
GSBRNA2T00017087001	BnaAnng37870D	chrAnn_random:42923514-42924913	-	2.04916	-	AT5G20920.3	gi|566245781|ref|XP_002325635.2|	Eukaryotic translation initiation factor 2 beta subunit family protein [Populus trichocarpa] &gt;gi|550317611|gb|EEF00017.2| Eukaryotic translation initiation factor 2 beta subunit family protein [Populus trichocarpa]
GSBRNA2T00017092001	BnaAnng37880D	chrAnn_random:42931993-42933180	-	6.99159	2.34458	AT5G38710.1	gi|15240986|ref|NP_198687.1|	proline dehydrogenase 2 [Arabidopsis thaliana] &gt;gi|75126937|sp|Q6NKX1.1|PROD2_ARATH RecName: Full=Proline dehydrogenase 2, mitochondrial; AltName: Full=Osmotic stress-induced proline dehydrogenase; AltName: Full=Proline oxidase; Flags: Precursor &gt;gi|46518469|gb|AAS99716.1| At5g38710 [Arabidopsis thaliana] &gt;gi|62320550|dbj|BAD95150.1| proline oxidase, mitochondrial precursor-like protein …
GSBRNA2T00017137001	BnaC03g77560D	chrC03_random:5977809-5980317	-	-	5.83572	AT4G30810.1	gi|18417667|ref|NP_567854.1|	serine carboxypeptidase-like 29 [Arabidopsis thaliana] &gt;gi|75332010|sp|Q949Q7.1|SCP29_ARATH RecName: Full=Serine carboxypeptidase-like 29; Flags: Precursor &gt;gi|15293049|gb|AAK93635.1| putative serine carboxypeptidase II [Arabidopsis thaliana] &gt;gi|22136958|gb|AAM91708.1| putative serine carboxypeptidase II [Arabidopsis thaliana] &gt;gi|332660411|gb|AEE85811.1| serine carboxypeptidase-like…
GSBRNA2T00017143001	BnaA03g58240D	chrA03_random:1604103-1606590	-	4.92236	2.60328	AT4G18360.1	gi|15236857|ref|NP_193570.1|	glycolate oxidase [Arabidopsis thaliana] &gt;gi|75318383|sp|O49506.1|GLO5_ARATH RecName: Full=Peroxisomal (S)-2-hydroxy-acid oxidase GLO5; AltName: Full=Glycolate oxidase 3; Short=AtGLO5; Short=GOX 3; AltName: Full=Short chain alpha-hydroxy acid oxidase GLO5 &gt;gi|2832641|emb|CAA16716.1| glycolate oxidase - like protein [Arabidopsis thaliana] &gt;gi|7268629|emb|CAB78838.1| glycolate oxidase-like…
GSBRNA2T00017153001	BnaA03g58300D	chrA03_random:1630869-1631831	-	3.66217	-	AT4G18430.1	gi|590624052|ref|XP_007025496.1|	RAB GTPase A1F [Theobroma cacao] &gt;gi|508780862|gb|EOY28118.1| RAB GTPase A1F [Theobroma cacao]
GSBRNA2T00017163001	BnaA01g36550D	chrA01_random:2094034-2097339	-	0.422346	-	AT3G21810.1	gi|18403162|ref|NP_566691.1|	zinc finger CCCH domain-containing protein 40 [Arabidopsis thaliana] &gt;gi|75249392|sp|Q93XW7.1|C3H40_ARATH RecName: Full=Zinc finger CCCH domain-containing protein 40; Short=AtC3H40 &gt;gi|16649059|gb|AAL24381.1| Unknown protein [Arabidopsis thaliana] &gt;gi|22136226|gb|AAM91191.1| unknown protein [Arabidopsis thaliana] &gt;gi|332643033|gb|AEE76554.1| zinc finger CCCH domain-containing protein …
GSBRNA2T00017186001	BnaC06g43510D	chrC06_random:2944591-2946687	-	-	2.84149	AT1G66430.1	gi|22330456|ref|NP_564875.2|	pfkB-like carbohydrate kinase family protein [Arabidopsis thaliana] &gt;gi|12322265|gb|AAG51160.1|AC074025_10 fructokinase, putative [Arabidopsis thaliana] &gt;gi|12324405|gb|AAG52172.1|AC020665_17 fructokinase, putative; 80047-82040 [Arabidopsis thaliana] &gt;gi|332196387|gb|AEE34508.1| pfkB-like carbohydrate kinase family protein [Arabidopsis thaliana]
GSBRNA2T00017199001	BnaC02g03430D	chrC02:1632328-1633499	-	3.28495	-	AT5G02960.1	gi|357510587|ref|XP_003625582.1|	40S ribosomal protein S23 [Medicago truncatula] &gt;gi|217071602|gb|ACJ84161.1| unknown [Medicago truncatula] &gt;gi|355500597|gb|AES81800.1| 40S ribosomal protein S23 [Medicago truncatula] &gt;gi|388519003|gb|AFK47563.1| unknown [Medicago truncatula]
GSBRNA2T00017317001	BnaA03g55320D	chrA03_random:251175-251883	-	-	0.23819	AT5G06320.1	gi|15239999|ref|NP_196250.1|	NDR1/HIN1-Like protein 3 [Arabidopsis thaliana] &gt;gi|9758412|dbj|BAB08954.1| harpin-induced protein-like [Arabidopsis thaliana] &gt;gi|24030178|gb|AAN41271.1| putative harpin-induced protein [Arabidopsis thaliana] &gt;gi|332003619|gb|AED91002.1| NDR1/HIN1-Like protein 3 [Arabidopsis thaliana]
GSBRNA2T00017352001	BnaCnng29070D	chrCnn_random:27560223-27561595	-	2.39214	-	AT3G02080.1	gi|297832838|ref|XP_002884301.1|	40S ribosomal protein S19 [Arabidopsis lyrata subsp. lyrata] &gt;gi|297330141|gb|EFH60560.1| 40S ribosomal protein S19 [Arabidopsis lyrata subsp. lyrata]
GSBRNA2T00017381001	BnaCnng29250D	chrCnn_random:27702708-27705150	-	0.43803	-	AT3G54620.1	gi|37936162|emb|CAC79658.1|	bZIP protein BZ2 [Arabidopsis thaliana]
GSBRNA2T00017390001	BnaCnng29330D	chrCnn_random:27772077-27774015	-	2.39786	-	AT1G53240.1	gi|297853098|ref|XP_002894430.1|	mitochondrial malate dehydrogenase [Arabidopsis lyrata subsp. lyrata] &gt;gi|297340272|gb|EFH70689.1| mitochondrial malate dehydrogenase [Arabidopsis lyrata subsp. lyrata]
GSBRNA2T00017501001	BnaAnng13950D	chrAnn_random:15002477-15004299	-	3.0956	-	AT5G01210.1	gi|15240918|ref|NP_195741.1|	HXXXD-type acyl-transferase-like protein [Arabidopsis thaliana] &gt;gi|6759444|emb|CAB69849.1| anthranilate N-benzoyltransferase-like protein [Arabidopsis thaliana] &gt;gi|15912269|gb|AAL08268.1| AT5g01210/F7J8_190 [Arabidopsis thaliana] &gt;gi|19699232|gb|AAL90982.1| AT5g01210/F7J8_190 [Arabidopsis thaliana] &gt;gi|110742575|dbj|BAE99201.1| anthranilate N-benzoyltransferase - like protein [Arabi…
GSBRNA2T00017507001	BnaAnng13980D	chrAnn_random:15024623-15025274	-	3.46377	-	-	-	-
GSBRNA2T00017611001	BnaAnng38170D	chrAnn_random:43245310-43245742	-	3.70727	-	AT3G04400.1	gi|357510143|ref|XP_003625360.1|	60S ribosomal protein L23 [Medicago truncatula] &gt;gi|355500375|gb|AES81578.1| 60S ribosomal protein L23 [Medicago truncatula]
GSBRNA2T00017618001	BnaC04g53210D	chrC04_random:802409-803805	-	0.410499	-	AT2G45510.1	gi|297824599|ref|XP_002880182.1|	CYP704A2 [Arabidopsis lyrata subsp. lyrata] &gt;gi|297326021|gb|EFH56441.1| CYP704A2 [Arabidopsis lyrata subsp. lyrata]
GSBRNA2T00017639001	BnaA09g56810D	chrA09_random:3895516-3896546	-	2.83982	-	AT1G15390.1	gi|18394237|ref|NP_563974.1|	peptide deformylase 1A [Arabidopsis thaliana] &gt;gi|334302914|sp|Q9FV53.3|DEF1A_ARATH RecName: Full=Peptide deformylase 1A, chloroplastic/mitochondrial; Short=AtDEF1; Short=AtPDF1A; Short=PDF 1A; AltName: Full=Polypeptide deformylase; Flags: Precursor &gt;gi|11320952|gb|AAG33973.1|AF250959_1 peptide deformylase-like protein [Arabidopsis thaliana] &gt;gi|332191194|gb|AEE29315.1| peptide deformyla…
GSBRNA2T00017651001	BnaA09g56900D	chrA09_random:3917392-3919515	-	4.97556	-	AT1G15530.1	gi|15218220|ref|NP_173006.1|	L-type lectin-domain containing receptor kinase S.1 [Arabidopsis thaliana] &gt;gi|75336093|sp|Q9M9E0.1|LRKS1_ARATH RecName: Full=L-type lectin-domain containing receptor kinase S.1; Short=LecRK-S.1; Flags: Precursor &gt;gi|8072403|gb|AAF71991.1|AC013453_16 Putative serine/threonine-specific protein kinase [Arabidopsis thaliana] &gt;gi|91805789|gb|ABE65623.1| receptor lectin kinase [Arabidopsis th…
GSBRNA2T00017654001	BnaA06g38130D	chrA06_random:335858-339965	0.163691	-	-	AT1G14040.1	gi|79343989|ref|NP_172857.2|	phosphate transporter PHO1-3 [Arabidopsis thaliana] &gt;gi|306756302|sp|Q6R8G7.2|PHO13_ARATH RecName: Full=Phosphate transporter PHO1 homolog 3; AltName: Full=Protein PHO1 homolog 3; Short=AtPHO1;H3 &gt;gi|332190980|gb|AEE29101.1| phosphate transporter PHO1-3 [Arabidopsis thaliana]
GSBRNA2T00017692001	BnaC04g55830D	chrC04_random:3449861-3451217	-	0.464329	-	AT5G39720.1	gi|15242449|ref|NP_198788.1|	avirulence induced protein 2 like protein [Arabidopsis thaliana] &gt;gi|75170915|sp|Q9FIX2.1|AIG2L_ARATH RecName: Full=AIG2-like protein; AltName: Full=Putative gamma-glutamylcyclotransferase &gt;gi|10177972|dbj|BAB11378.1| AIG2-like protein [Arabidopsis thaliana] &gt;gi|124301046|gb|ABN04775.1| At5g39720 [Arabidopsis thaliana] &gt;gi|332007084|gb|AED94467.1| avirulence induced protein 2 like pro…
GSBRNA2T00017750001	BnaAnng38240D	chrAnn_random:43282962-43284547	-	3.47574	-	AT1G35580.2	gi|30693221|ref|NP_174791.2|	alkaline/neutral invertase CINV1 [Arabidopsis thaliana] &gt;gi|30693225|ref|NP_849750.1| alkaline/neutral invertase CINV1 [Arabidopsis thaliana] &gt;gi|75264169|sp|Q9LQF2.1|CINV1_ARATH RecName: Full=Alkaline/neutral invertase CINV1; AltName: Full=Cytosolic invertase 1; Short=AtCYT-INV1 &gt;gi|8778348|gb|AAF79356.1|AC007887_15 F15O4.33 [Arabidopsis thaliana] &gt;gi|17529026|gb|AAL38723.1| putative…
GSBRNA2T00017784001	BnaAnng38290D	chrAnn_random:43373673-43375139	-	2.55745	-	AT1G22450.1	gi|15219886|ref|NP_173661.1|	cytochrome C oxidase 6B [Arabidopsis thaliana] &gt;gi|75193983|sp|Q9S7L9.1|CX6B1_ARATH RecName: Full=Cytochrome c oxidase subunit 6b-1; Short=AtCOX6b-1 &gt;gi|6587843|gb|AAF18532.1|AC006551_18 Subunit 6b of cytochrome c oxidase [Arabidopsis thaliana] &gt;gi|6518353|dbj|BAA87883.1| subunit 6b of cytochrome c oxidase [Arabidopsis thaliana] &gt;gi|17381082|gb|AAL36353.1| putative cytochrome c oxidas…
GSBRNA2T00017806001	BnaA02g35730D	chrA02_random:502793-509842	2.39902	-	-	AT1G69870.1	gi|312282217|dbj|BAJ33974.1|	unnamed protein product [Thellungiella halophila]
GSBRNA2T00017807001	BnaA02g35740D	chrA02_random:510886-512176	-	2.95955	-	AT1G69890.1	gi|24417346|gb|AAN60283.1|	unknown [Arabidopsis thaliana]
GSBRNA2T00017809001	BnaA02g35760D	chrA02_random:518291-519116	0.200674	-	-	AT1G69920.1	gi|42563094|ref|NP_177150.2|	glutathione S-transferase TAU 12 [Arabidopsis thaliana] &gt;gi|353558935|sp|Q6NMS0.2|GSTUC_ARATH RecName: Full=Glutathione S-transferase U12; Short=AtGSTU12; AltName: Full=GST class-tau member 12 &gt;gi|332196877|gb|AEE34998.1| glutathione S-transferase TAU 12 [Arabidopsis thaliana]
GSBRNA2T00017813001	BnaC02g44320D	chrC02_random:118755-119337	-	-	2.35455	AT5G59970.1	gi|195617694|gb|ACG30677.1|	histone H4 [Zea mays]
GSBRNA2T00017885001	BnaA03g12560D	chrA03:5733993-5735476	-	7.43298	-	AT5G52650.1	gi|8953720|dbj|BAA98083.1|	unnamed protein product [Arabidopsis thaliana]
GSBRNA2T00017890001	BnaA03g12510D	chrA03:5716753-5718786	-	2.64246	-	AT5G52840.1	gi|18423437|ref|NP_568778.1|	probable NADH dehydrogenase [ubiquinone] 1 alpha subcomplex subunit 5 [Arabidopsis thaliana] &gt;gi|25090853|sp|Q9FLX7.1|NDUA5_ARATH RecName: Full=Probable NADH dehydrogenase [ubiquinone] 1 alpha subcomplex subunit 5, mitochondrial; Flags: Precursor &gt;gi|10177098|dbj|BAB10432.1| unnamed protein product [Arabidopsis thaliana] &gt;gi|15809966|gb|AAL06910.1| AT5g52840/MXC20_6 [Arabidopsis thaliana…
GSBRNA2T00017900001	BnaCnng73800D	chrCnn_random:74503296-74505259	-	2.58968	-	AT2G37220.1	gi|681904|dbj|BAA06519.1|	RNA-binding protein cp29 [Arabidopsis thaliana]
GSBRNA2T00017933001	BnaCnng73880D	chrCnn_random:74595862-74596976	-	3.64745	-	AT4G09320.1	gi|19570344|dbj|BAB86292.1|	nucleoside diphosphate kinase 1 [Brassica rapa] &gt;gi|19744165|dbj|BAB86841.1| NDPK I [Brassica rapa]
GSBRNA2T00017950001	BnaC05g49360D	chrC05_random:222088-223744	-	0.283746	-	AT1G13635.2	gi|297844266|ref|XP_002890014.1|	methyladenine glycosylase family protein [Arabidopsis lyrata subsp. lyrata] &gt;gi|297335856|gb|EFH66273.1| methyladenine glycosylase family protein [Arabidopsis lyrata subsp. lyrata]
GSBRNA2T00017959001	BnaC05g51070D	chrC05_random:1992082-1993792	-	2.04784	-	AT1G27400.1	gi|15223501|ref|NP_174060.1|	60S ribosomal protein L17-1 [Arabidopsis thaliana] &gt;gi|27734446|sp|Q93VI3.1|RL171_ARATH RecName: Full=60S ribosomal protein L17-1 &gt;gi|16226209|gb|AAL16103.1|AF428271_1 At1g27400/F17L21_20 [Arabidopsis thaliana] &gt;gi|16226630|gb|AAL16218.1|AF428449_1 At1g27400/F17L21_20 [Arabidopsis thaliana] &gt;gi|14335140|gb|AAK59850.1| At1g27400/F17L21_20 [Arabidopsis thaliana] &gt;gi|18655347|gb|AAL76…
GSBRNA2T00017961001	BnaC05g51080D	chrC05_random:2001034-2003976	-	2.04	-	AT1G27450.1	gi|32492063|gb|AAP85303.1|	adenine phosphoribosyltransferase [Brassica napus]
GSBRNA2T00017963001	BnaC05g51100D	chrC05_random:2017116-2019720	-	2.31019	-	AT1G27500.1	gi|15223528|ref|NP_174070.1|	tetratricopeptide repeat domain-containing protein [Arabidopsis thaliana] &gt;gi|332192718|gb|AEE30839.1| tetratricopeptide repeat domain-containing protein [Arabidopsis thaliana]
GSBRNA2T00017974001	BnaAnng14070D	chrAnn_random:15233389-15234843	-	2.42567	-	AT1G25150.1	gi|19347782|gb|AAL86342.1|	putative F5A9.18 protein [Arabidopsis thaliana]
GSBRNA2T00017975001	BnaAnng14080D	chrAnn_random:15235388-15236955	-	23.7516	2.43701	AT1G67810.1	gi|15220546|ref|NP_176947.1|	sulfur E2 [Arabidopsis thaliana] &gt;gi|75173074|sp|Q9FXE3.1|SUFE2_ARATH RecName: Full=SufE-like protein 2, chloroplastic; AltName: Full=Protein SULFUR E 2 &gt;gi|11072031|gb|AAG28910.1|AC008113_26 F12A21.6 [Arabidopsis thaliana] &gt;gi|117958779|gb|ABK59690.1| At1g67810 [Arabidopsis thaliana] &gt;gi|332196580|gb|AEE34701.1| sulfur E2 [Arabidopsis thaliana]
GSBRNA2T00018034001	BnaA09g54550D	chrA09_random:2672030-2672562	-	0.30482	-	AT1G25425.1	gi|79318574|ref|NP_001031092.1|	protein CLAVATA3/ESR-related 43 [Arabidopsis thaliana] &gt;gi|75260405|sp|Q6IWB1.1|CLE43_ARATH RecName: Full=CLAVATA3/ESR (CLE)-related protein 43; Contains: RecName: Full=CLE43p; Flags: Precursor &gt;gi|47679604|gb|AAT36742.1| putative CLAVATA3/ESR-related 43 precursor [Arabidopsis thaliana] &gt;gi|98961993|gb|ABF59326.1| unknown protein [Arabidopsis thaliana] &gt;gi|332192503|gb|AEE30624.1| pro…
GSBRNA2T00018128001	BnaC01g36130D	chrC01:35492905-35493925	-	2.20268	-	AT3G16530.1	gi|297834530|ref|XP_002885147.1|	legume lectin family protein [Arabidopsis lyrata subsp. lyrata] &gt;gi|297330987|gb|EFH61406.1| legume lectin family protein [Arabidopsis lyrata subsp. lyrata]
GSBRNA2T00018130001	BnaC01g36110D	chrC01:35488209-35490548	-	3.00074	-	AT3G15358.1	gi|18404297|ref|NP_564621.1|	uncharacterized protein [Arabidopsis thaliana] &gt;gi|14190517|gb|AAK55739.1|AF380658_1 At1g53031 [Arabidopsis thaliana] &gt;gi|15809782|gb|AAL06819.1| At1g53031 [Arabidopsis thaliana] &gt;gi|26453132|dbj|BAC43642.1| unknown protein [Arabidopsis thaliana] &gt;gi|332194759|gb|AEE32880.1| uncharacterized protein AT1G53035 [Arabidopsis thaliana]
GSBRNA2T00018136001	BnaC01g36060D	chrC01:35440609-35442308	-	3.2034	-	AT3G15460.1	gi|297834412|ref|XP_002885088.1|	brix domain-containing protein [Arabidopsis lyrata subsp. lyrata] &gt;gi|297330928|gb|EFH61347.1| brix domain-containing protein [Arabidopsis lyrata subsp. lyrata]
GSBRNA2T00018140001	BnaC01g36040D	chrC01:35409123-35410248	-	4.79257	3.17074	AT3G15500.1	gi|15232604|ref|NP_188169.1|	ATAF-like NAC-domain transcription factor [Arabidopsis thaliana] &gt;gi|75273159|sp|Q9LDY8.1|NAC55_ARATH RecName: Full=NAC domain-containing protein 55; Short=ANAC055; AltName: Full=NAC domain-containing protein 3; Short=AtNAC3 &gt;gi|7021735|gb|AAF35416.1| putative jasmonic acid regulatory protein [Arabidopsis thaliana] &gt;gi|12060424|dbj|BAB20599.1| AtNAC3 [Arabidopsis thaliana] &gt;gi|1579511…
GSBRNA2T00018158001	BnaC01g35930D	chrC01:35252855-35255057	-	4.23858	-	AT3G15640.1	gi|15232644|ref|NP_188185.1|	cytochrome c oxidase subunit 5b-1 [Arabidopsis thaliana] &gt;gi|75274420|sp|Q9LW15.1|CX5B1_ARATH RecName: Full=Cytochrome c oxidase subunit 5b-1, mitochondrial; Short=AtCOX5b-1; Flags: Precursor &gt;gi|14194105|gb|AAK56247.1|AF367258_1 AT3g15640/MSJ11_4 [Arabidopsis thaliana] &gt;gi|11994336|dbj|BAB02295.1| cytochrome c oxidase subunit Vb precursor-like protein [Arabidopsis thaliana] &gt;gi|15777…
GSBRNA2T00018190001	BnaC01g35670D	chrC01:35090596-35096965	-	0.36568	-	AT3G15880.1	gi|79598662|ref|NP_851003.2|	WUS-interacting protein 2 [Arabidopsis thaliana] &gt;gi|298352695|sp|Q27GK7.2|TPR4_ARATH RecName: Full=Topless-related protein 4; AltName: Full=WUS-interacting protein 2 &gt;gi|332642219|gb|AEE75740.1| WUS-interacting protein 2 [Arabidopsis thaliana]
GSBRNA2T00018196001	BnaC01g35630D	chrC01:35055797-35059202	-	0.426684	-	AT3G15920.1	gi|297834466|ref|XP_002885115.1|	phox domain-containing protein [Arabidopsis lyrata subsp. lyrata] &gt;gi|297330955|gb|EFH61374.1| phox domain-containing protein [Arabidopsis lyrata subsp. lyrata]
GSBRNA2T00018217001	BnaC09g00010D	chrC09:738-2265	-	0.486597	-	AT4G02530.1	gi|297809897|ref|XP_002872832.1|	chloroplast thylakoid lumen protein [Arabidopsis lyrata subsp. lyrata] &gt;gi|297318669|gb|EFH49091.1| chloroplast thylakoid lumen protein [Arabidopsis lyrata subsp. lyrata]
GSBRNA2T00018229001	BnaC09g00110D	chrC09:61662-64737	-	-	4.22005	AT4G02700.1	gi|37998858|emb|CAE53112.1|	sulfate transporter [Brassica oleracea var. viridis]
GSBRNA2T00018231001	BnaC09g00130D	chrC09:66494-70902	-	0.421631	-	AT4G02710.1	gi|297809879|ref|XP_002872823.1|	kinase interacting family protein [Arabidopsis lyrata subsp. lyrata] &gt;gi|297318660|gb|EFH49082.1| kinase interacting family protein [Arabidopsis lyrata subsp. lyrata]
GSBRNA2T00018238001	BnaC09g00180D	chrC09:81241-83236	-	0.46326	-	AT5G51280.1	gi|15241415|ref|NP_199941.1|	putative DEAD-box ATP-dependent RNA helicase 35 [Arabidopsis thaliana] &gt;gi|75335491|sp|Q9LU46.1|RH35_ARATH RecName: Full=DEAD-box ATP-dependent RNA helicase 35 &gt;gi|8843865|dbj|BAA97391.1| DEAD-box protein abstrakt [Arabidopsis thaliana] &gt;gi|110740861|dbj|BAE98527.1| DEAD-box protein abstrakt [Arabidopsis thaliana] &gt;gi|332008678|gb|AED96061.1| putative DEAD-box ATP-dependent RNA helica…
GSBRNA2T00018253001	BnaC09g00310D	chrC09:179353-181150	-	2.6606	-	AT4G02940.1	gi|297814005|ref|XP_002874886.1|	oxidoreductase [Arabidopsis lyrata subsp. lyrata] &gt;gi|297320723|gb|EFH51145.1| oxidoreductase [Arabidopsis lyrata subsp. lyrata]
GSBRNA2T00018263001	BnaC09g00410D	chrC09:214920-217230	-	2.89497	2.94719	AT4G03050.2	gi|197090668|gb|ACH41735.1|	glucosinolate GS-Alk [Brassica rapa subsp. pekinensis] &gt;gi|197090670|gb|ACH41736.1| glucosinolate GS-Alk [Brassica rapa subsp. rapa] &gt;gi|197090672|gb|ACH41737.1| glucosinolate GS-Alk [Brassica rapa subsp. rapa]
GSBRNA2T00018279001	BnaC09g00550D	chrC09:277656-280379	-	0.378001	-	AT4G03250.1	gi|334186341|ref|NP_192234.2|	homeodomain-like superfamily protein [Arabidopsis thaliana] &gt;gi|332656897|gb|AEE82297.1| homeodomain-like superfamily protein [Arabidopsis thaliana]
GSBRNA2T00018288001	BnaC09g00630D	chrC09:342386-344128	-	3.07693	-	AT4G03320.1	gi|15236283|ref|NP_192241.1|	translocon at the inner envelope membrane of chloroplasts 20-IV [Arabidopsis thaliana] &gt;gi|75267833|sp|Q9ZQZ9.1|TI204_ARATH RecName: Full=Protein TIC 20-IV, chloroplastic; AltName: Full=Translocon at the inner envelope membrane of chloroplasts 20-IV; Short=AtTIC20-IV; Flags: Precursor &gt;gi|13605615|gb|AAK32801.1|AF361633_1 AT4g03320/F4C21_25 [Arabidopsis thaliana] &gt;gi|4262160|gb|AAD14460.…
GSBRNA2T00018305001	BnaC09g00760D	chrC09:423901-425605	-	2.89392	-	AT4G03510.2	gi|15236326|ref|NP_192260.1|	E3 ubiquitin-protein ligase RMA1 [Arabidopsis thaliana] &gt;gi|42572819|ref|NP_974506.1| E3 ubiquitin-protein ligase RMA1 [Arabidopsis thaliana] &gt;gi|75318457|sp|O64425.1|RMA1_ARATH RecName: Full=E3 ubiquitin-protein ligase RMA1; AltName: Full=Protein RING membrane-anchor 1 &gt;gi|3164222|dbj|BAA28598.1| RMA1 [Arabidopsis thaliana] &gt;gi|4206205|gb|AAD11593.1| RMA1 RING zinc finger protein [Ar…
GSBRNA2T00018322001	BnaC09g00910D	chrC09:481025-482222	0.332091	-	-	AT4G03210.1	gi|56480906|gb|AAV92081.1|	xyloglucan endotransglycosylase/hydrolase [Brassica rapa subsp. oleifera]
GSBRNA2T00018332001	BnaC09g00970D	chrC09:525012-525972	-	3.88148	-	AT4G05440.1	gi|297809747|ref|XP_002872757.1|	predicted protein [Arabidopsis lyrata subsp. lyrata] &gt;gi|297318594|gb|EFH49016.1| predicted protein [Arabidopsis lyrata subsp. lyrata]
GSBRNA2T00018349001	BnaC09g01070D	chrC09:589747-592033	-	2.9285	5.74947	AT5G67360.1	gi|18425181|ref|NP_569048.1|	subtilisin-like protease [Arabidopsis thaliana] &gt;gi|75099392|sp|O65351.1|SUBL_ARATH RecName: Full=Subtilisin-like protease; AltName: Full=Cucumisin-like serine protease; Flags: Precursor &gt;gi|13430746|gb|AAK25995.1|AF360285_1 putative subtilisin serine protease ARA12 [Arabidopsis thaliana] &gt;gi|3176874|gb|AAC18851.1| cucumisin-like serine protease [Arabidopsis thaliana] &gt;gi|9758435|dbj|…
GSBRNA2T00018354001	BnaC09g01090D	chrC09:619824-623401	-	0.456749	-	AT3G26290.1	gi|15231537|ref|NP_189260.1|	cytochrome P450 71B26 [Arabidopsis thaliana] &gt;gi|13878380|sp|Q9LTL0.1|C71BQ_ARATH RecName: Full=Cytochrome P450 71B26 &gt;gi|11994450|dbj|BAB02452.1| cytochrome P450 [Arabidopsis thaliana] &gt;gi|22136028|gb|AAM91596.1| cytochrome P450, putative [Arabidopsis thaliana] &gt;gi|31711908|gb|AAP68310.1| At3g26290 [Arabidopsis thaliana] &gt;gi|332643621|gb|AEE77142.1| cytochrome P450 71B26 [Arabidop…
GSBRNA2T00018360001	BnaA09g00340D	chrA09:146642-148245	-	2.92127	-	AT4G01700.1	gi|15234281|ref|NP_192079.1|	Chitinase family protein [Arabidopsis thaliana] &gt;gi|3859599|gb|AAC72865.1| similar to class I chitinases (Pfam: PF00182, E=1.2e-142, N=1) [Arabidopsis thaliana] &gt;gi|7268213|emb|CAB77740.1| putative chitinase [Arabidopsis thaliana] &gt;gi|27765026|gb|AAO23634.1| At4g01700 [Arabidopsis thaliana] &gt;gi|110743404|dbj|BAE99588.1| putative chitinase [Arabidopsis thaliana] &gt;gi|332656666|gb|AEE…
GSBRNA2T00018367001	BnaA09g00390D	chrA09:178567-180785	-	2.99688	-	AT4G01850.2	gi|75284101|sp|Q5DNB1.1|METK_BRARP	RecName: Full=S-adenosylmethionine synthase; Short=AdoMet synthase; AltName: Full=Methionine adenosyltransferase; Short=MAT &gt;gi|75306462|sp|Q94FA4.1|METK5_BRAJU RecName: Full=S-adenosylmethionine synthase 5; Short=AdoMet synthase 5; AltName: Full=Methionine adenosyltransferase 5; Short=MAT 5 &gt;gi|14600072|gb|AAK71235.1| S-adenosylmethionine synthetase [Brassica juncea] &gt;gi|56130947|gb|AAV…
GSBRNA2T00018376001	BnaA09g00450D	chrA09:212424-214263	-	6.21752	3.52587	AT4G01950.1	gi|297809969|ref|XP_002872868.1|	glycerol-3-phosphate acyltransferase 3 [Arabidopsis lyrata subsp. lyrata] &gt;gi|297318705|gb|EFH49127.1| glycerol-3-phosphate acyltransferase 3 [Arabidopsis lyrata subsp. lyrata]
GSBRNA2T00018386001	BnaA09g00510D	chrA09:250648-255435	-	0.391193	-	AT4G02030.1	gi|334186283|ref|NP_001190654.1|	Vps51/Vps67 family (components of vesicular transport) protein [Arabidopsis thaliana] &gt;gi|332656714|gb|AEE82114.1| Vps51/Vps67 family (components of vesicular transport) protein [Arabidopsis thaliana]
GSBRNA2T00018391001	BnaA09g00560D	chrA09:270660-272725	-	2.93313	-	AT4G02080.1	gi|15235226|ref|NP_192117.1|	GTP-binding protein SAR1A [Arabidopsis thaliana] &gt;gi|3334323|sp|O04834.1|SAR1A_ARATH RecName: Full=GTP-binding protein SAR1A &gt;gi|1314860|gb|AAA99827.1| Sar1 homolog [Arabidopsis thaliana] &gt;gi|2104532|gb|AAC78700.1| SAR1/GTP-binding secretory factor [Arabidopsis thaliana] &gt;gi|2104550|gb|AAB57799.1| AGAA.4 [Arabidopsis thaliana] &gt;gi|7268592|emb|CAB80701.1| SAR1/GTP-binding secretory …
GSBRNA2T00018413001	BnaA09g00700D	chrA09:384370-390977	-	0.381935	-	AT4G02260.1	gi|42570124|ref|NP_849287.2|	RelA-SpoT like protein RSH1 [Arabidopsis thaliana] &gt;gi|332656748|gb|AEE82148.1| RelA-SpoT like protein RSH1 [Arabidopsis thaliana]
GSBRNA2T00018424001	BnaA09g00770D	chrA09:487097-489482	-	-	2.13185	AT1G54385.2	gi|93007333|gb|ABE97170.1|	unknown [Arabidopsis thaliana]
GSBRNA2T00018425001	BnaA09g00780D	chrA09:491393-493454	0.29064	-	-	AT4G02420.1	gi|18411937|ref|NP_567234.1|	L-type lectin-domain containing receptor kinase IV.4 [Arabidopsis thaliana] &gt;gi|75318755|sp|O81291.1|LRK44_ARATH RecName: Full=L-type lectin-domain containing receptor kinase IV.4; Short=LecRK-IV.4; Flags: Precursor &gt;gi|3193290|gb|AAC19274.1| T14P8.4 [Arabidopsis thaliana] &gt;gi|7269002|emb|CAB80735.1| AT4g02420 [Arabidopsis thaliana] &gt;gi|332656768|gb|AEE82168.1| concanavalin A-like lec…
GSBRNA2T00018427001	BnaA09g00790D	chrA09:496379-499254	-	2.13647	-	AT1G02840.3	gi|30678391|ref|NP_850933.1|	Pre-mRNA-splicing factor SF2 [Arabidopsis thaliana] &gt;gi|30678398|ref|NP_563665.3| Pre-mRNA-splicing factor SF2 [Arabidopsis thaliana] &gt;gi|3929368|sp|O22315.1|SFRS1_ARATH RecName: Full=Pre-mRNA-splicing factor SF2; AltName: Full=SR1 protein &gt;gi|6056417|gb|AAF02881.1|AC009525_15 alternative splicing factor SF2a [Arabidopsis thaliana] &gt;gi|2443472|gb|AAB71385.1| ASF/SF2 homolog [Arabidops…
GSBRNA2T00018448001	BnaA09g00950D	chrA09:555596-556995	-	-	2.74446	AT4G02610.1	gi|15235430|ref|NP_192170.1|	tryptophan synthase alpha chain [Arabidopsis thaliana] &gt;gi|75097570|sp|O22765.2|TRPA1_ARATH RecName: Full=Tryptophan synthase alpha chain; AltName: Full=Indole synthase; AltName: Full=Indole-3-glycerol-phosphate lyase &gt;gi|3892048|gb|AAC78257.1| putative tryptophan synthase alpha 1-like protein [Arabidopsis thaliana] &gt;gi|7269021|emb|CAB80754.1| tryptophan synthase alpha 1-like protein [Ar…
GSBRNA2T00018472001	BnaA09g01150D	chrA09:660371-664981	-	2.22646	-	AT4G02940.1	gi|297814005|ref|XP_002874886.1|	oxidoreductase [Arabidopsis lyrata subsp. lyrata] &gt;gi|297320723|gb|EFH51145.1| oxidoreductase [Arabidopsis lyrata subsp. lyrata]
GSBRNA2T00018477001	BnaA09g01200D	chrA09:674018-676090	-	2.44281	-	AT4G02990.1	gi|297814001|ref|XP_002874884.1|	mitochondrial transcription termination factor family protein [Arabidopsis lyrata subsp. lyrata] &gt;gi|297320721|gb|EFH51143.1| mitochondrial transcription termination factor family protein [Arabidopsis lyrata subsp. lyrata]
GSBRNA2T00018482001	BnaA09g01250D	chrA09:687866-690207	-	2.65713	-	AT4G03030.1	gi|22328264|ref|NP_192212.2|	F-box/kelch-repeat protein OR23 [Arabidopsis thaliana] &gt;gi|122223580|sp|Q0V7S6.1|FK125_ARATH RecName: Full=F-box/kelch-repeat protein OR23 &gt;gi|111074456|gb|ABH04601.1| At4g03030 [Arabidopsis thaliana] &gt;gi|332656863|gb|AEE82263.1| F-box/kelch-repeat protein OR23 [Arabidopsis thaliana]
GSBRNA2T00018497001	BnaA09g01390D	chrA09:740414-741576	0.202425	-	-	AT4G03210.1	gi|56480906|gb|AAV92081.1|	xyloglucan endotransglycosylase/hydrolase [Brassica rapa subsp. oleifera]
GSBRNA2T00018512001	BnaC01g39780D	chrC01:38302608-38303543	-	2.84436	-	AT3G07590.2	gi|83272157|gb|ABC00745.1|	putative small nuclear ribonucleoprotein D1 [Brassica napus]
GSBRNA2T00018536001	BnaC01g39580D	chrC01:38224258-38225241	-	2.22006	-	AT3G07910.1	gi|460415087|ref|XP_004252892.1|	PREDICTED: uncharacterized protein LOC101257155 [Solanum lycopersicum] &gt;gi|565366243|ref|XP_006349803.1| PREDICTED: uncharacterized protein LOC102601159 [Solanum tuberosum]
GSBRNA2T00018537001	BnaC01g39570D	chrC01:38218902-38219582	-	5.99454	-	-	-	-
GSBRNA2T00018539001	BnaC01g39560D	chrC01:38215158-38217641	-	0.32747	-	AT3G07940.1	gi|30680493|ref|NP_187451.2|	putative ADP-ribosylation factor GTPase-activating protein AGD11 [Arabidopsis thaliana] &gt;gi|75154127|sp|Q8L7A4.1|AGD11_ARATH RecName: Full=Probable ADP-ribosylation factor GTPase-activating protein AGD11; Short=ARF GAP AGD11; AltName: Full=Protein ARF-GAP DOMAIN 11; Short=AtAGD11 &gt;gi|22531086|gb|AAM97047.1| putative GTPase-activating protein [Arabidopsis thaliana] &gt;gi|25083805|gb|AAN7212…
GSBRNA2T00018544001	BnaC01g39530D	chrC01:38127870-38131610	-	0.475857	-	AT3G08020.1	gi|297833588|ref|XP_002884676.1|	protein binding protein [Arabidopsis lyrata subsp. lyrata] &gt;gi|297330516|gb|EFH60935.1| protein binding protein [Arabidopsis lyrata subsp. lyrata]
GSBRNA2T00018555001	BnaC01g39450D	chrC01:38094437-38095810	-	2.04021	-	AT3G08640.1	gi|15231951|ref|NP_187476.1|	uncharacterized protein [Arabidopsis thaliana] &gt;gi|12322723|gb|AAG51347.1|AC012562_8 unknown protein; 33915-34928 [Arabidopsis thaliana] &gt;gi|19698961|gb|AAL91216.1| unknown protein [Arabidopsis thaliana] &gt;gi|22136296|gb|AAM91226.1| unknown protein [Arabidopsis thaliana] &gt;gi|332641136|gb|AEE74657.1| uncharacterized protein AT3G08640 [Arabidopsis thaliana]
GSBRNA2T00018573001	BnaC01g39330D	chrC01:37996060-37998893	-	2.86348	-	AT3G08760.1	gi|15231963|ref|NP_187488.1|	osmotic stress-inducible kinase [Arabidopsis thaliana] &gt;gi|12322736|gb|AAG51360.1|AC012562_21 putative protein kinase; 70907-69052 [Arabidopsis thaliana] &gt;gi|194294570|gb|ACF40324.1| At3g08760 [Arabidopsis thaliana] &gt;gi|222424853|dbj|BAH20378.1| AT3G08760 [Arabidopsis thaliana] &gt;gi|332641153|gb|AEE74674.1| osmotic stress-inducible kinase [Arabidopsis thaliana]
GSBRNA2T00018586001	BnaC01g39230D	chrC01:37950596-37951212	-	3.15672	-	AT3G09032.1	gi|42572333|ref|NP_974262.1|	uncharacterized protein [Arabidopsis thaliana] &gt;gi|48310269|gb|AAT41787.1| At3g09032 [Arabidopsis thaliana] &gt;gi|52627121|gb|AAU84687.1| At3g09032 [Arabidopsis thaliana] &gt;gi|332641190|gb|AEE74711.1| uncharacterized protein AT3G09032 [Arabidopsis thaliana]
GSBRNA2T00018588001	BnaC01g39220D	chrC01:37946547-37948154	-	0.286419	-	AT3G09050.1	gi|590628698|ref|XP_007026789.1|	8-amino-7-oxononanoate synthase [Theobroma cacao] &gt;gi|508715394|gb|EOY07291.1| 8-amino-7-oxononanoate synthase [Theobroma cacao]
GSBRNA2T00018607001	BnaC01g39090D	chrC01:37840857-37843048	-	3.70131	-	AT3G09630.1	gi|26450328|dbj|BAC42280.1|	putative 60S ribosomal protein [Arabidopsis thaliana]
GSBRNA2T00018609001	BnaC01g39070D	chrC01:37836937-37838538	-	109.843	35.0886	AT5G02960.1	gi|297746200|emb|CBI16256.3|	unnamed protein product [Vitis vinifera]
GSBRNA2T00018662001	BnaC02g25400D	chrC02:22692926-22700720	-	0.406477	-	AT1G79000.1	gi|186496330|ref|NP_565197.3|	histone acetyltransferase HAC1 [Arabidopsis thaliana] &gt;gi|334302816|sp|Q9C5X9.2|HAC1_ARATH RecName: Full=Histone acetyltransferase HAC1 &gt;gi|332198070|gb|AEE36191.1| histone acetyltransferase HAC1 [Arabidopsis thaliana]
GSBRNA2T00018721001	BnaC02g25740D	chrC02:23020812-23023375	-	0.112099	0.292592	AT1G79270.1	gi|297839789|ref|XP_002887776.1|	evolutionarily conserved C-terminal region 8 [Arabidopsis lyrata subsp. lyrata] &gt;gi|297333617|gb|EFH64035.1| evolutionarily conserved C-terminal region 8 [Arabidopsis lyrata subsp. lyrata]
GSBRNA2T00018752001	BnaC02g25910D	chrC02:23232724-23242318	0.176158	0.0881259	0.496371	AT1G79620.1	gi|30699436|ref|NP_178080.2|	putative serine/threonine kinase [Arabidopsis thaliana] &gt;gi|26450791|dbj|BAC42504.1| unknown protein [Arabidopsis thaliana] &gt;gi|224589491|gb|ACN59279.1| leucine-rich repeat receptor-like protein kinase [Arabidopsis thaliana] &gt;gi|332198152|gb|AEE36273.1| putative serine/threonine kinase [Arabidopsis thaliana]
GSBRNA2T00018756001	BnaC02g25950D	chrC02:23254498-23255500	-	0.355741	0.230676	AT1G80920.1	gi|3851670|gb|AAC72399.1|	J8 [Arabidopsis thaliana]
GSBRNA2T00018764001	BnaC02g26020D	chrC02:23283407-23284453	-	2.06945	-	AT1G80860.1	gi|21593732|gb|AAM65699.1|	unknown [Arabidopsis thaliana]
GSBRNA2T00018772001	BnaA06g36270D	chrA06:23778428-23785553	-	0.402822	-	AT5G44180.1	gi|15241428|ref|NP_199231.1|	homeodomain-like transcriptional regulator [Arabidopsis thaliana] &gt;gi|9759519|dbj|BAB10985.1| unnamed protein product [Arabidopsis thaliana] &gt;gi|332007687|gb|AED95070.1| homeodomain-like transcriptional regulator [Arabidopsis thaliana]
GSBRNA2T00018784001	BnaA06g36370D	chrA06:23833644-23837933	0.0945236	0.272616	0.280538	AT5G44030.1	gi|241740128|gb|ACS68194.1|	cellulose synthase 4.2 catalytic subunit [Brassica napus]
GSBRNA2T00018794001	BnaA06g36430D	chrA06:23864540-23864834	-	3.6951	-	AT5G43970.1	gi|15240059|ref|NP_199210.1|	translocase of outer membrane 22-V [Arabidopsis thaliana] &gt;gi|24212685|sp|Q9FNC9.3|TOM92_ARATH RecName: Full=Mitochondrial import receptor subunit TOM9-2; AltName: Full=Mitochondrial import receptor subunit TOM22 homolog 2; AltName: Full=Translocase of outer membrane 22 kDa subunit homolog 2; AltName: Full=Translocase of outer membrane 9 kDa subunit TOM9-2 &gt;gi|9758556|dbj|BAB09057.1| unname…
GSBRNA2T00018796001	BnaA06g36450D	chrA06:23868977-23871330	-	2.15409	-	AT5G43940.1	gi|400177692|gb|AFP72379.1|	alcohol dehydrogenase class III [Brassica oleracea var. botrytis]
GSBRNA2T00018801001	BnaA06g36500D	chrA06:23906301-23909753	-	2.22146	-	AT5G43870.1	gi|15240022|ref|NP_199200.1|	uncharacterized protein [Arabidopsis thaliana] &gt;gi|8953748|dbj|BAA98067.1| unnamed protein product [Arabidopsis thaliana] &gt;gi|114050635|gb|ABI49467.1| At5g43870 [Arabidopsis thaliana] &gt;gi|332007636|gb|AED95019.1| uncharacterized protein AT5G43870 [Arabidopsis thaliana]
GSBRNA2T00018847001	BnaA06g36870D	chrA06:24076752-24081415	-	0.413139	-	AT5G43130.1	gi|334188161|ref|NP_001190458.1|	TBP-associated factor 4 [Arabidopsis thaliana] &gt;gi|550540908|sp|F4K4L7.1|TAF4B_ARATH RecName: Full=Transcription initiation factor TFIID subunit 4b; AltName: Full=TBP-associated factor 4b; Short=AtTAF4b &gt;gi|332007531|gb|AED94914.1| TBP-associated factor 4 [Arabidopsis thaliana]
GSBRNA2T00018859001	BnaA06g36970D	chrA06:24116850-24117983	-	3.07113	-	AT5G42960.1	gi|116831573|gb|ABK28739.1|	unknown [Arabidopsis thaliana]
GSBRNA2T00018867001	BnaA06g37030D	chrA06:24166245-24169943	-	0.476943	-	AT5G42870.1	gi|297791683|ref|XP_002863726.1|	lipin family protein [Arabidopsis lyrata subsp. lyrata] &gt;gi|297309561|gb|EFH39985.1| lipin family protein [Arabidopsis lyrata subsp. lyrata]
GSBRNA2T00018868001	BnaA06g37040D	chrA06:24172398-24173313	-	2.52251	-	AT5G42850.2	gi|21592399|gb|AAM64350.1|	unknown [Arabidopsis thaliana]
GSBRNA2T00018875001	BnaA06g37110D	chrA06:24197979-24204763	-	0.494958	-	AT5G42540.1	gi|15238990|ref|NP_199069.1|	5&apos;-3&apos; exoribonuclease 2 [Arabidopsis thaliana] &gt;gi|75262831|sp|Q9FQ02.1|XRN2_ARATH RecName: Full=5&apos;-3&apos; exoribonuclease 2; AltName: Full=Protein EXORIBONUCLEASE 2 &gt;gi|11875630|gb|AAG40733.1|AF286720_1 XRN2 [Arabidopsis thaliana] &gt;gi|51970342|dbj|BAD43863.1| unnamed protein product [Arabidopsis thaliana] &gt;gi|62319144|dbj|BAD94308.1| 5&apos;-3&apos; exoribonuclease 2 …
GSBRNA2T00018884001	BnaA06g37160D	chrA06:24288042-24295077	-	0.411079	-	AT4G39050.1	gi|30692169|ref|NP_195616.2|	Kinesin motor family protein [Arabidopsis thaliana] &gt;gi|16902294|dbj|BAB71852.1| kinesin-related protein [Arabidopsis thaliana] &gt;gi|23297817|gb|AAN13032.1| putative kinesin protein [Arabidopsis thaliana] &gt;gi|332661612|gb|AEE87012.1| Kinesin motor family protein [Arabidopsis thaliana]
GSBRNA2T00018888001	BnaA06g37200D	chrA06:24304178-24305843	-	2.07447	-	AT1G75560.2	gi|225427758|ref|XP_002267480.1|	PREDICTED: zinc finger protein GIS2-like isoform 1 [Vitis vinifera]
GSBRNA2T00018899001	BnaA06g37290D	chrA06:24337557-24339703	-	-	2.73986	AT4G38900.3	gi|30692108|ref|NP_849520.1|	Basic-leucine zipper (bZIP) transcription factor family protein [Arabidopsis thaliana] &gt;gi|79326483|ref|NP_001031810.1| Basic-leucine zipper (bZIP) transcription factor family protein [Arabidopsis thaliana] &gt;gi|23297471|gb|AAN12977.1| unknown protein [Arabidopsis thaliana] &gt;gi|332661589|gb|AEE86989.1| Basic-leucine zipper (bZIP) transcription factor family protein [Arabidopsis thaliana] …
GSBRNA2T00018907001	BnaA06g37370D	chrA06:24370275-24372519	-	2.09165	-	AT4G38630.1	gi|297801932|ref|XP_002868850.1|	multiubiquitin chain binding protein MBP1 [Arabidopsis lyrata subsp. lyrata] &gt;gi|297314686|gb|EFH45109.1| multiubiquitin chain binding protein MBP1 [Arabidopsis lyrata subsp. lyrata]
GSBRNA2T00018932001	BnaC03g61400D	chrC03:50480125-50482554	-	0.48664	-	AT4G37440.1	gi|15235560|ref|NP_195460.1|	uncharacterized protein [Arabidopsis thaliana] &gt;gi|4468810|emb|CAB38211.1| putative protein [Arabidopsis thaliana] &gt;gi|7270726|emb|CAB80409.1| putative protein [Arabidopsis thaliana] &gt;gi|17381148|gb|AAL36386.1| unknown protein [Arabidopsis thaliana] &gt;gi|20465735|gb|AAM20336.1| unknown protein [Arabidopsis thaliana] &gt;gi|332661393|gb|AEE86793.1| uncharacterized protein AT4G37440 [Ara…
GSBRNA2T00018948001	BnaC03g61420D	chrC03:50525101-50527387	-	27.3527	18.1653	AT4G37410.1	gi|15235541|ref|NP_195457.1|	cytochrome P450, family 81, subfamily F, polypeptide 4 [Arabidopsis thaliana] &gt;gi|4468807|emb|CAB38208.1| cytochrome P450 monooxygenase-like protein [Arabidopsis thaliana] &gt;gi|7270723|emb|CAB80406.1| cytochrome P450 monooxygenase-like protein [Arabidopsis thaliana] &gt;gi|21536532|gb|AAM60864.1| cytochrome P450 monooxygenase-like protein [Arabidopsis thaliana] &gt;gi|116325950|gb|ABJ98576.1…
GSBRNA2T00019025001	BnaC03g22840D	chrC03:12638336-12640161	0.241678	0.460094	-	AT2G40750.1	gi|312282197|dbj|BAJ33964.1|	unnamed protein product [Thellungiella halophila]
GSBRNA2T00019054001	BnaC03g23020D	chrC03:12744834-12746079	-	2.75939	-	-	-	-
GSBRNA2T00019115001	BnaC03g23390D	chrC03:13024698-13026771	-	-	2.58394	AT2G41530.1	gi|15227376|ref|NP_181684.1|	S-formylglutathione hydrolase [Arabidopsis thaliana] &gt;gi|114152156|sp|Q8LAS8.2|SFGH_ARATH RecName: Full=S-formylglutathione hydrolase; Short=AtSFGH; AltName: Full=Esterase D &gt;gi|14190395|gb|AAK55678.1|AF378875_1 At2g41530/T32G6.5 [Arabidopsis thaliana] &gt;gi|17386096|gb|AAL38594.1|AF446861_1 At2g41530/T32G6.5 [Arabidopsis thaliana] &gt;gi|2618688|gb|AAB84335.1| putative esterase D [Arabido…
GSBRNA2T00019143001	BnaC03g23560D	chrC03:13151534-13153393	-	2.41717	-	AT2G41945.1	gi|297827855|ref|XP_002881810.1|	predicted protein [Arabidopsis lyrata subsp. lyrata] &gt;gi|297327649|gb|EFH58069.1| predicted protein [Arabidopsis lyrata subsp. lyrata]
GSBRNA2T00019187001	BnaC05g24110D	chrC05:18311180-18314264	-	0.43806	-	AT1G31930.3	gi|297846152|ref|XP_002890957.1|	extra-large GTP-binding protein 3 [Arabidopsis lyrata subsp. lyrata] &gt;gi|297336799|gb|EFH67216.1| extra-large GTP-binding protein 3 [Arabidopsis lyrata subsp. lyrata]
GSBRNA2T00019212001	BnaC05g24200D	chrC05:18454998-18456957	-	0.496529	-	AT1G32060.1	gi|15222551|ref|NP_174486.1|	phosphoribulokinase [Arabidopsis thaliana] &gt;gi|125576|sp|P25697.1|KPPR_ARATH RecName: Full=Phosphoribulokinase, chloroplastic; Short=PRK; Short=PRKase; AltName: Full=Phosphopentokinase; Flags: Precursor &gt;gi|12321472|gb|AAG50797.1|AC074309_14 phosphoribulokinase precursor [Arabidopsis thaliana] &gt;gi|16441|emb|CAA41155.1| Ribulose-5-phosphate kinase [Arabidopsis thaliana] &gt;gi|14994283|gb…
GSBRNA2T00019254001	BnaC05g24360D	chrC05:18734279-18735816	-	2.05617	-	AT5G56030.2	gi|157849720|gb|ABV89643.1|	heat shock protein 81-4 [Brassica rapa]
GSBRNA2T00019278001	BnaC08g42470D	chrC08:36664171-36664913	-	2.5819	-	AT1G09950.1	gi|18406255|ref|NP_564730.1|	protein ZW2 [Arabidopsis thaliana] &gt;gi|8979941|gb|AAF82255.1|AC008051_6 Identical to gene ZW2 from Arabidopsis thaliana gb|AB028196 [Arabidopsis thaliana] &gt;gi|6520154|dbj|BAA87938.1| ZW2 [Arabidopsis thaliana] &gt;gi|94442517|gb|ABF19046.1| At1g58330 [Arabidopsis thaliana] &gt;gi|332195415|gb|AEE33536.1| transcription factor-like protein [Arabidopsis thaliana]
GSBRNA2T00019292001	BnaC08g42570D	chrC08:36715629-36716555	-	2.954	-	AT1G09690.1	gi|297843758|ref|XP_002889760.1|	60S ribosomal protein L21 [Arabidopsis lyrata subsp. lyrata] &gt;gi|297335602|gb|EFH66019.1| 60S ribosomal protein L21 [Arabidopsis lyrata subsp. lyrata]
GSBRNA2T00019298001	BnaC08g42630D	chrC08:36732844-36735560	-	2.76507	-	AT1G09640.1	gi|18391048|ref|NP_563848.1|	elongation factor EF-1 gamma subunit [Arabidopsis thaliana] &gt;gi|13626364|sp|O04487.1|EF1G1_ARATH RecName: Full=Probable elongation factor 1-gamma 1; Short=EF-1-gamma 1; AltName: Full=eEF-1B gamma 1 &gt;gi|2160158|gb|AAB60721.1| Similar to elongation factor 1-gamma (gb|EF1G_XENLA). ESTs gb|T20564,gb|T45940,gb|T04527 come from this gene [Arabidopsis thaliana] &gt;gi|222424502|dbj|BAH20206.1| AT1…
GSBRNA2T00019300001	BnaC08g42650D	chrC08:36740517-36745179	-	2.8098	-	AT1G09600.1	gi|15217565|ref|NP_172431.1|	probable serine/threonine-protein kinase [Arabidopsis thaliana] &gt;gi|443474272|sp|F4I114.1|Y1960_ARATH RecName: Full=Probable serine/threonine-protein kinase At1g09600 &gt;gi|332190346|gb|AEE28467.1| probable serine/threonine-protein kinase [Arabidopsis thaliana]
GSBRNA2T00019331001	BnaC08g42950D	chrC08:36909720-36910997	-	2.31335	-	AT1G08845.2	gi|238478415|ref|NP_001154322.1|	ribosomal L18p/L5e family protein [Arabidopsis thaliana] &gt;gi|332190238|gb|AEE28359.1| ribosomal L18p/L5e family protein [Arabidopsis thaliana]
GSBRNA2T00019355001	BnaC08g43170D	chrC08:37016254-37019560	-	0.427075	-	AT1G08450.1	gi|18390896|ref|NP_563816.1|	calreticulin-3 [Arabidopsis thaliana] &gt;gi|166998136|sp|O04153.2|CALR3_ARATH RecName: Full=Calreticulin-3; Flags: Precursor &gt;gi|15810563|gb|AAL07169.1| putative calreticulin protein [Arabidopsis thaliana] &gt;gi|332190170|gb|AEE28291.1| calreticulin-3 [Arabidopsis thaliana]
GSBRNA2T00019378001	BnaC08g43390D	chrC08:37139053-37148088	-	0.403707	-	AT1G08060.2	gi|8132768|gb|AAF73380.1|	MOM [Arabidopsis thaliana]
GSBRNA2T00019380001	BnaC08g43410D	chrC08:37151486-37156387	-	0.480177	-	AT1G07990.1	gi|297843592|ref|XP_002889677.1|	SIT4 phosphatase-associated family protein [Arabidopsis lyrata subsp. lyrata] &gt;gi|297335519|gb|EFH65936.1| SIT4 phosphatase-associated family protein [Arabidopsis lyrata subsp. lyrata]
GSBRNA2T00019383001	BnaC08g43440D	chrC08:37160237-37162738	-	4.51682	-	AT5G60390.3	gi|241740172|gb|ACS68201.1|	elongation factor 1 alpha [Brassica napus] &gt;gi|482513961|gb|AGK07381.1| elongation factor 1-alpha protein [Brassica oleracea var. botrytis]
GSBRNA2T00019386001	BnaC08g43470D	chrC08:37178431-37179546	0.134117	-	-	AT1G07900.1	gi|297843580|ref|XP_002889671.1|	LOB domain protein 1 [Arabidopsis lyrata subsp. lyrata] &gt;gi|297335513|gb|EFH65930.1| LOB domain protein 1 [Arabidopsis lyrata subsp. lyrata]
GSBRNA2T00019388001	BnaC08g43490D	chrC08:37186410-37188533	-	4.35892	-	AT1G07890.6	gi|18265381|dbj|BAB84009.1|	ascorbate peroxidase [Brassica oleracea]
GSBRNA2T00019391001	BnaC08g43520D	chrC08:37197545-37198797	-	2.38245	-	AT1G07830.1	gi|297843572|ref|XP_002889667.1|	ribosomal protein L29 family protein [Arabidopsis lyrata subsp. lyrata] &gt;gi|297335509|gb|EFH65926.1| ribosomal protein L29 family protein [Arabidopsis lyrata subsp. lyrata]
GSBRNA2T00019392001	BnaC08g43530D	chrC08:37199020-37199657	-	-	2.09912	AT5G59970.1	gi|195617694|gb|ACG30677.1|	histone H4 [Zea mays]
GSBRNA2T00019406001	BnaCnng30070D	chrCnn_random:28523424-28524983	-	2.98807	-	AT1G33265.1	gi|18398785|ref|NP_564422.1|	transmembrane protein 14C [Arabidopsis thaliana] &gt;gi|20466808|gb|AAM20721.1| protein kinase, putative [Arabidopsis thaliana] &gt;gi|23198248|gb|AAN15651.1| protein kinase, putative [Arabidopsis thaliana] &gt;gi|332193456|gb|AEE31577.1| transmembrane protein 14C [Arabidopsis thaliana]
GSBRNA2T00019444001	BnaC07g50460D	chrC07_random:2580325-2580514	-	3.06656	-	AT4G27657.1	gi|21617917|gb|AAM66967.1|	unknown [Arabidopsis thaliana]
GSBRNA2T00019447001	BnaCnng30090D	chrCnn_random:28537058-28537920	-	2.75602	-	-	-	-
GSBRNA2T00019476001	BnaAnng14200D	chrAnn_random:15351925-15354928	-	2.07327	-	AT3G26570.2	gi|297814878|ref|XP_002875322.1|	PHT2_1 [Arabidopsis lyrata subsp. lyrata] &gt;gi|297321160|gb|EFH51581.1| PHT2_1 [Arabidopsis lyrata subsp. lyrata]
GSBRNA2T00019485001	BnaAnng14260D	chrAnn_random:15379462-15383258	-	0.388983	-	AT3G26290.1	gi|15231537|ref|NP_189260.1|	cytochrome P450 71B26 [Arabidopsis thaliana] &gt;gi|13878380|sp|Q9LTL0.1|C71BQ_ARATH RecName: Full=Cytochrome P450 71B26 &gt;gi|11994450|dbj|BAB02452.1| cytochrome P450 [Arabidopsis thaliana] &gt;gi|22136028|gb|AAM91596.1| cytochrome P450, putative [Arabidopsis thaliana] &gt;gi|31711908|gb|AAP68310.1| At3g26290 [Arabidopsis thaliana] &gt;gi|332643621|gb|AEE77142.1| cytochrome P450 71B26 [Arabidop…
GSBRNA2T00019541001	BnaAnng38530D	chrAnn_random:43647343-43649423	-	2.26497	-	AT3G02470.4	gi|42766610|gb|AAS45435.1|	S-adenosylmethionine decarboxylase [Brassica juncea]
GSBRNA2T00019576001	BnaCnng30330D	chrCnn_random:28846752-28850034	-	2.57804	-	AT3G15530.2	gi|18400797|ref|NP_566517.1|	S-adenosyl-L-methionine-dependent methyltransferases superfamily protein [Arabidopsis thaliana] &gt;gi|30683646|ref|NP_850590.1| S-adenosyl-L-methionine-dependent methyltransferases superfamily protein [Arabidopsis thaliana] &gt;gi|7021738|gb|AAF35419.1| unknown protein [Arabidopsis thaliana] &gt;gi|15795118|dbj|BAB02382.1| unnamed protein product [Arabidopsis thaliana] &gt;gi|21553605|gb|AAM6269…
GSBRNA2T00019598001	BnaA09g55660D	chrA09_random:3354777-3356877	-	3.37883	-	AT3G63260.1	gi|15229398|ref|NP_191885.1|	protein kinase ATMRK1 [Arabidopsis thaliana] &gt;gi|2351097|dbj|BAA22079.1| ATMRK1 [Arabidopsis thaliana] &gt;gi|7523408|emb|CAB86427.1| ATMRK1 [Arabidopsis thaliana] &gt;gi|19310609|gb|AAL85035.1| putative ATMRK1 protein [Arabidopsis thaliana] &gt;gi|21436423|gb|AAM51412.1| putative ATMRK1 protein [Arabidopsis thaliana] &gt;gi|332646936|gb|AEE80457.1| protein kinase family protein [Arabidopsis t…
GSBRNA2T00019599001	BnaA09g55670D	chrA09_random:3357022-3359125	-	2.06759	2.66434	AT3G63250.1	gi|6685163|gb|AAF23822.1|AF219223_1	homocysteine S-methyltransferase AtHMT-2 [Arabidopsis thaliana]
GSBRNA2T00019610001	BnaA09g55760D	chrA09_random:3405737-3406571	-	0.47479	-	-	gi|14030577|gb|AAK52964.1|AF367436_1	chloroplast outer envelope membrane protein [Erysimum cheiri]
GSBRNA2T00019611001	BnaA09g55770D	chrA09_random:3407199-3409001	-	4.22357	-	AT3G63130.2	gi|297817654|ref|XP_002876710.1|	RANGAP1 [Arabidopsis lyrata subsp. lyrata] &gt;gi|297322548|gb|EFH52969.1| RANGAP1 [Arabidopsis lyrata subsp. lyrata]
GSBRNA2T00019633001	BnaCnng30450D	chrCnn_random:28963812-28966966	-	0.415454	-	AT5G64570.1	gi|74355968|dbj|BAE44362.1|	alpha-L-arabinofuranosidase [Raphanus sativus]
GSBRNA2T00019640001	BnaCnng30500D	chrCnn_random:28991648-28993280	-	-	0.475873	AT5G64530.1	gi|297794047|ref|XP_002864908.1|	ANAC104/XND1 [Arabidopsis lyrata subsp. lyrata] &gt;gi|297310743|gb|EFH41167.1| ANAC104/XND1 [Arabidopsis lyrata subsp. lyrata]
GSBRNA2T00019695001	BnaCnng30540D	chrCnn_random:29022116-29028696	-	0.357817	-	AT2G18960.1	gi|312282517|dbj|BAJ34124.1|	unnamed protein product [Thellungiella halophila]
GSBRNA2T00019696001	BnaCnng30550D	chrCnn_random:29036251-29039848	-	2.50441	-	AT2G19050.1	gi|15224705|ref|NP_179495.1|	GDSL esterase/lipase [Arabidopsis thaliana] &gt;gi|75099045|sp|O64468.1|GDL36_ARATH RecName: Full=GDSL esterase/lipase At2g19050; AltName: Full=Extracellular lipase At2g19050; Flags: Precursor &gt;gi|3176707|gb|AAD12023.1| putative GDSL-motif lipase/hydrolase [Arabidopsis thaliana] &gt;gi|330251749|gb|AEC06843.1| GDSL esterase/lipase [Arabidopsis thaliana]
GSBRNA2T00019723001	BnaA03g55880D	chrA03_random:459120-460713	-	0.39186	-	AT5G09820.2	gi|297811083|ref|XP_002873425.1|	structural molecule [Arabidopsis lyrata subsp. lyrata] &gt;gi|297319262|gb|EFH49684.1| structural molecule [Arabidopsis lyrata subsp. lyrata]
GSBRNA2T00019724001	BnaA03g55890D	chrA03_random:461550-463842	-	2.4708	-	AT5G09810.1	gi|344939558|gb|AEN25580.1|	actin 7 [Brassica rapa subsp. pekinensis]
GSBRNA2T00019754001	BnaC01g41530D	chrC01_random:690076-692747	-	0.37162	-	AT4G24460.2	gi|30686536|ref|NP_194177.2|	CRT (chloroquine-resistance transporter)-like transporter 2 [Arabidopsis thaliana] &gt;gi|334186873|ref|NP_001190820.1| CRT (chloroquine-resistance transporter)-like transporter 2 [Arabidopsis thaliana] &gt;gi|119935896|gb|ABM06027.1| At4g24460 [Arabidopsis thaliana] &gt;gi|332659507|gb|AEE84907.1| CRT (chloroquine-resistance transporter)-like transporter 2 [Arabidopsis thaliana] &gt;gi|332659508…
GSBRNA2T00019792001	BnaCnng30740D	chrCnn_random:29195670-29198584	-	3.06637	-	AT2G31390.1	gi|297826579|ref|XP_002881172.1|	pfkB-type carbohydrate kinase family protein [Arabidopsis lyrata subsp. lyrata] &gt;gi|297327011|gb|EFH57431.1| pfkB-type carbohydrate kinase family protein [Arabidopsis lyrata subsp. lyrata]
GSBRNA2T00019793001	BnaCnng30750D	chrCnn_random:29202413-29205332	-	11.0494	-	AT2G31400.1	gi|297826581|ref|XP_002881173.1|	pentatricopeptide repeat-containing protein [Arabidopsis lyrata subsp. lyrata] &gt;gi|297327012|gb|EFH57432.1| pentatricopeptide repeat-containing protein [Arabidopsis lyrata subsp. lyrata]
GSBRNA2T00019864001	BnaC03g76260D	chrC03_random:4918985-4919783	-	5.36248	9.69768	AT4G39730.1	gi|12667247|gb|AAK01359.1|AF314810_1	dehydration stress-induced protein [Brassica napus]
GSBRNA2T00019870001	BnaCnng30840D	chrCnn_random:29309479-29311997	0.321352	0.337697	-	AT5G62580.1	gi|297793837|ref|XP_002864803.1|	predicted protein [Arabidopsis lyrata subsp. lyrata] &gt;gi|297310638|gb|EFH41062.1| predicted protein [Arabidopsis lyrata subsp. lyrata]
GSBRNA2T00019931001	BnaCnng31040D	chrCnn_random:29430224-29432231	-	-	2.43737	AT3G53420.2	gi|5081421|gb|AAD39373.1|AF118382_1	plasma membrane intrinsic protein 1 [Brassica napus]
GSBRNA2T00019935001	BnaCnng31050D	chrCnn_random:29449581-29450424	-	4.68117	-	AT3G53430.1	gi|297820072|ref|XP_002877919.1|	60S ribosomal protein L12 [Arabidopsis lyrata subsp. lyrata] &gt;gi|297323757|gb|EFH54178.1| 60S ribosomal protein L12 [Arabidopsis lyrata subsp. lyrata]
GSBRNA2T00019966001	BnaCnng31130D	chrCnn_random:29500271-29501466	-	3.85853	2.03149	AT4G00100.1	gi|18411224|ref|NP_567151.1|	40S ribosomal protein S13-2 [Arabidopsis thaliana] &gt;gi|27808638|sp|P59224.1|RS132_ARATH RecName: Full=40S ribosomal protein S13-2 &gt;gi|13877541|gb|AAK43848.1|AF370471_1 similar to ribosomal protein S13 [Arabidopsis thaliana] &gt;gi|6521012|dbj|BAA88058.1| cytoplasmic ribosomal protein S13 [Arabidopsis thaliana] &gt;gi|15982874|gb|AAL09784.1| AT4g00100/F6N15_7 [Arabidopsis thaliana] &gt;gi|21…
GSBRNA2T00019994001	BnaCnng74270D	chrCnn_random:75119277-75120821	-	2.17666	-	AT1G19310.1	gi|297850320|ref|XP_002893041.1|	zinc finger family protein [Arabidopsis lyrata subsp. lyrata] &gt;gi|297338883|gb|EFH69300.1| zinc finger family protein [Arabidopsis lyrata subsp. lyrata]
GSBRNA2T00020000001	BnaAnng38710D	chrAnn_random:43914134-43914746	-	-	0.0117709	AT5G17350.1	gi|15228513|ref|NP_186978.1|	uncharacterized protein [Arabidopsis thaliana] &gt;gi|6714412|gb|AAF26100.1|AC012328_3 unknown protein [Arabidopsis thaliana] &gt;gi|54261723|gb|AAV31165.1| At3g03280 [Arabidopsis thaliana] &gt;gi|57222180|gb|AAW38997.1| At3g03280 [Arabidopsis thaliana] &gt;gi|332640401|gb|AEE73922.1| uncharacterized protein AT3G03280 [Arabidopsis thaliana]
GSBRNA2T00020019001	BnaAnng38740D	chrAnn_random:43943772-43944087	-	4.52554	-	AT1G27970.2	gi|119720790|gb|ABL97965.1|	putative nuclear transport factor 2 [Brassica rapa]
GSBRNA2T00020049001	BnaA06g40660D	chrA06_random:2148798-2150528	-	0.263335	-	AT4G39330.1	gi|295855100|gb|ADG46005.1|	cinnamyl alcohol dehydrogenase [Isatis tinctoria]
GSBRNA2T00020051001	BnaA06g40680D	chrA06_random:2152486-2153599	-	2.44353	-	AT4G39300.1	gi|18420418|ref|NP_568056.1|	uncharacterized protein [Arabidopsis thaliana] &gt;gi|4914442|emb|CAB43645.1| putative protein [Arabidopsis thaliana] &gt;gi|7270914|emb|CAB80593.1| putative protein [Arabidopsis thaliana] &gt;gi|21593820|gb|AAM65787.1| unknown [Arabidopsis thaliana] &gt;gi|26449378|dbj|BAC41816.1| unknown protein [Arabidopsis thaliana] &gt;gi|28416791|gb|AAO42926.1| At4g39300 [Arabidopsis thaliana] &gt;gi|519717…
GSBRNA2T00020057001	BnaA06g40740D	chrA06_random:2168326-2169471	-	4.22255	-	AT4G39200.1	gi|15226590|ref|NP_179752.1|	40S ribosomal protein S25-2 [Arabidopsis thaliana] &gt;gi|30580492|sp|Q9SIK2.1|RS252_ARATH RecName: Full=40S ribosomal protein S25-2 &gt;gi|4567232|gb|AAD23647.1| 40S ribosomal protein S25 [Arabidopsis thaliana] &gt;gi|15081638|gb|AAK82474.1| At2g21580/F2G1.15 [Arabidopsis thaliana] &gt;gi|20147155|gb|AAM10294.1| At2g21580/F2G1.15 [Arabidopsis thaliana] &gt;gi|330252103|gb|AEC07197.1| 40S ribosom…
GSBRNA2T00020069001	BnaAnng14420D	chrAnn_random:15545176-15548643	-	0.413683	-	AT3G56640.1	gi|7594542|emb|CAB88067.1|	putative protein [Arabidopsis thaliana]
GSBRNA2T00020070001	BnaAnng14430D	chrAnn_random:15549893-15552011	-	2.26797	2.22243	AT3G56630.1	gi|297816984|ref|XP_002876375.1|	CYP94D2 [Arabidopsis lyrata subsp. lyrata] &gt;gi|297322213|gb|EFH52634.1| CYP94D2 [Arabidopsis lyrata subsp. lyrata]
GSBRNA2T00020100001	BnaA02g36210D	chrA02_random:755583-758944	-	0.477953	-	AT1G79270.1	gi|297839789|ref|XP_002887776.1|	evolutionarily conserved C-terminal region 8 [Arabidopsis lyrata subsp. lyrata] &gt;gi|297333617|gb|EFH64035.1| evolutionarily conserved C-terminal region 8 [Arabidopsis lyrata subsp. lyrata]
GSBRNA2T00020136001	BnaCnng31260D	chrCnn_random:29639398-29641399	-	0.368244	-	AT3G11440.1	gi|15229748|ref|NP_187751.1|	myb domain protein 65 [Arabidopsis thaliana] &gt;gi|12003234|gb|AAG43496.1|AF048840_1 MYB65 [Arabidopsis thaliana] &gt;gi|12322896|gb|AAG51434.1|AC008153_7 putative transcription factor; 45591-47464 [Arabidopsis thaliana] &gt;gi|28393104|gb|AAO41985.1| putative Myb DNA-binding protein [Arabidopsis thaliana] &gt;gi|28827618|gb|AAO50653.1| putative Myb DNA-binding protein [Arabidopsis thaliana] &gt…
GSBRNA2T00020191001	BnaCnng74420D	chrCnn_random:75306494-75307957	-	3.33252	-	AT1G68960.1	gi|21537219|gb|AAM61560.1|	unknown [Arabidopsis thaliana]
GSBRNA2T00020210001	BnaC04g52100D	chrC04_random:213552-214453	-	-	0.439478	AT2G46490.1	gi|15225993|ref|NP_182172.1|	uncharacterized protein [Arabidopsis thaliana] &gt;gi|4415930|gb|AAD20160.1| unknown protein [Arabidopsis thaliana] &gt;gi|17979199|gb|AAL49838.1| unknown protein [Arabidopsis thaliana] &gt;gi|20197822|gb|AAM15264.1| unknown protein [Arabidopsis thaliana] &gt;gi|21436075|gb|AAM51238.1| unknown protein [Arabidopsis thaliana] &gt;gi|330255610|gb|AEC10704.1| uncharacterized protein AT2G46490 [Arabid…
GSBRNA2T00020211001	BnaC04g52110D	chrC04_random:214849-217947	-	3.26409	-	AT2G46494.1	gi|334184943|ref|NP_001189761.1|	RING/U-box family protein [Arabidopsis thaliana] &gt;gi|302595618|sp|P0CH02.1|AT21B_ARATH RecName: Full=Putative RING-H2 finger protein ATL21B; Flags: Precursor &gt;gi|330255612|gb|AEC10706.1| RING/U-box family protein [Arabidopsis thaliana]
GSBRNA2T00020213001	BnaC04g52120D	chrC04_random:218743-220258	-	0.254831	0.370418	AT2G46510.1	gi|297828381|ref|XP_002882073.1|	basic helix-loop-helix family protein [Arabidopsis lyrata subsp. lyrata] &gt;gi|297327912|gb|EFH58332.1| basic helix-loop-helix family protein [Arabidopsis lyrata subsp. lyrata]
GSBRNA2T00020220001	BnaC04g52150D	chrC04_random:241769-242936	-	2.44823	-	AT2G46540.1	gi|18407103|ref|NP_566079.1|	uncharacterized protein [Arabidopsis thaliana] &gt;gi|15215610|gb|AAK91350.1| F11C10.23/F11C10.23 [Arabidopsis thaliana] &gt;gi|20197774|gb|AAD20165.2| expressed protein [Arabidopsis thaliana] &gt;gi|20334882|gb|AAM16197.1| At2g46540/F11C10.23 [Arabidopsis thaliana] &gt;gi|21554416|gb|AAM63521.1| unknown [Arabidopsis thaliana] &gt;gi|330255624|gb|AEC10718.1| uncharacterized protein AT2G46540 [Ara…
GSBRNA2T00020222001	BnaC04g52170D	chrC04_random:246789-256868	-	0.433609	-	AT2G46560.1	gi|334184951|ref|NP_182179.3|	transducin family protein / WD-40 repeat family protein [Arabidopsis thaliana] &gt;gi|330255627|gb|AEC10721.1| transducin family protein / WD-40 repeat family protein [Arabidopsis thaliana]
GSBRNA2T00020260001	BnaC09g52980D	chrC09_random:2834194-2835696	-	2.39381	-	AT5G53070.1	gi|297792663|ref|XP_002864216.1|	ribosomal protein L9 family protein [Arabidopsis lyrata subsp. lyrata] &gt;gi|297310051|gb|EFH40475.1| ribosomal protein L9 family protein [Arabidopsis lyrata subsp. lyrata]
GSBRNA2T00020289001	BnaC07g49910D	chrC07_random:2277984-2280777	-	0.493037	-	AT5G61450.1	gi|14423544|gb|AAK62454.1|AF387009_1	Unknown protein [Arabidopsis thaliana]
GSBRNA2T00020360001	BnaA09g55050D	chrA09_random:3019108-3022986	-	-	4.32588	AT3G54920.1	gi|36957267|gb|AAQ87025.1|	pectate lyase-like protein [Brassica napus]
GSBRNA2T00020402001	BnaCnng31490D	chrCnn_random:29933320-29935325	-	2.03176	-	AT1G60080.1	gi|297837509|ref|XP_002886636.1|	predicted protein [Arabidopsis lyrata subsp. lyrata] &gt;gi|297332477|gb|EFH62895.1| predicted protein [Arabidopsis lyrata subsp. lyrata]
GSBRNA2T00020436001	BnaA09g03400D	chrA09:1753206-1753882	-	2.96151	-	AT5G49550.1	gi|18423040|ref|NP_568711.1|	biogenesis of lysosome-related organelles complex 1 subunit 2 [Arabidopsis thaliana] &gt;gi|363579829|sp|F4K657.1|BL1S2_ARATH RecName: Full=Biogenesis of lysosome-related organelles complex 1 subunit 2; Short=BLOC-1 subunit 2 &gt;gi|332008445|gb|AED95828.1| uncharacterized protein AT5G49550 [Arabidopsis thaliana]
GSBRNA2T00020438001	BnaA09g03380D	chrA09:1747341-1750404	-	2.09509	-	AT5G49540.1	gi|18423038|ref|NP_568710.1|	Rab5-interacting family protein [Arabidopsis thaliana] &gt;gi|13605738|gb|AAK32862.1|AF361850_1 AT5g49540/K6M13_9 [Arabidopsis thaliana] &gt;gi|22136552|gb|AAM91062.1| AT5g49540/K6M13_9 [Arabidopsis thaliana] &gt;gi|332008444|gb|AED95827.1| Rab5-interacting family protein [Arabidopsis thaliana]
GSBRNA2T00020462001	BnaC03g64400D	chrC03:53747929-53748993	-	2.53747	-	AT4G21105.1	gi|18415628|ref|NP_567619.1|	cytochrome-c oxidase/ electron carrier [Arabidopsis thaliana] &gt;gi|15983356|gb|AAL11546.1|AF424552_1 unknown protein [Arabidopsis thaliana] &gt;gi|16930487|gb|AAL31929.1|AF419597_1 unknown protein [Arabidopsis thaliana] &gt;gi|17386156|gb|AAL38624.1|AF446891_1 At4g21108/At4g21108 [Arabidopsis thaliana] &gt;gi|26452279|dbj|BAC43226.1| unknown protein [Arabidopsis thaliana] &gt;gi|332659002|gb|AE…
GSBRNA2T00020531001	BnaCnng31530D	chrCnn_random:29987018-29988352	0.26532	-	-	AT1G63000.1	gi|21593701|gb|AAM65668.1|	unknown [Arabidopsis thaliana]
GSBRNA2T00020533001	BnaCnng31550D	chrCnn_random:29992842-29993466	0.221877	-	-	AT1G12610.1	gi|592881937|gb|AHL44969.1|	CBF6B [Brassica rapa subsp. chinensis]
GSBRNA2T00020552001	BnaC04g56900D	chrC04_random:4389862-4391102	-	3.34815	-	AT4G00100.1	gi|297814323|ref|XP_002875045.1|	ATRPS13A [Arabidopsis lyrata subsp. lyrata] &gt;gi|297320882|gb|EFH51304.1| ATRPS13A [Arabidopsis lyrata subsp. lyrata]
GSBRNA2T00020581001	BnaC04g53480D	chrC04_random:1039251-1041085	-	-	2.40016	AT2G37790.1	gi|30687261|ref|NP_181315.2|	aldo-keto reductase family 4 member C10 [Arabidopsis thaliana] &gt;gi|75243290|sp|Q84TF0.1|AKRCA_ARATH RecName: Full=Aldo-keto reductase family 4 member C10 &gt;gi|29028836|gb|AAO64797.1| At2g37790 [Arabidopsis thaliana] &gt;gi|110742937|dbj|BAE99364.1| putative alcohol dehydrogenase [Arabidopsis thaliana] &gt;gi|111182167|gb|ABH07516.1| aldo-keto reductase [Arabidopsis thaliana] &gt;gi|330254357…
GSBRNA2T00020619001	BnaC03g73200D	chrC03_random:1368769-1369504	-	2.12026	-	AT4G02380.1	gi|18411926|ref|NP_567231.1|	senescence-associated protein SAG21 [Arabidopsis thaliana] &gt;gi|15294220|gb|AAK95287.1|AF410301_1 AT4g02380/T14P8_2 [Arabidopsis thaliana] &gt;gi|14517508|gb|AAK62644.1| AT4g02380/T14P8_2 [Arabidopsis thaliana] &gt;gi|15450609|gb|AAK96576.1| AT4g02380/T14P8_2 [Arabidopsis thaliana] &gt;gi|15809760|gb|AAL06808.1| AT4g02380/T14P8_2 [Arabidopsis thaliana] &gt;gi|21592389|gb|AAM64340.1| late embryo…
GSBRNA2T00020649001	BnaAnng38910D	chrAnn_random:44265578-44266651	-	3.23529	-	AT2G35900.1	gi|449437498|ref|XP_004136529.1|	PREDICTED: uncharacterized protein LOC101211397 [Cucumis sativus] &gt;gi|449501138|ref|XP_004161287.1| PREDICTED: uncharacterized LOC101211397 [Cucumis sativus]
GSBRNA2T00020650001	BnaCnng74680D	chrCnn_random:75593201-75594739	-	0.467523	-	AT2G40740.1	gi|297824011|ref|XP_002879888.1|	WRKY DNA-binding protein 55 [Arabidopsis lyrata subsp. lyrata] &gt;gi|297325727|gb|EFH56147.1| WRKY DNA-binding protein 55 [Arabidopsis lyrata subsp. lyrata]
GSBRNA2T00020687001	BnaC04g44240D	chrC04:44355348-44357185	-	2.5617	-	AT2G33820.1	gi|42569598|ref|NP_180938.2|	mitochondrial ornithine transporter [Arabidopsis thaliana] &gt;gi|75298143|sp|Q84UC7.1|BAC1_ARATH RecName: Full=Mitochondrial arginine transporter BAC1; AltName: Full=Mitochondrial basic amino acid carrier 1; Short=AtMBAC1 &gt;gi|28207628|gb|AAO32062.1| mitochondrial basic amino acid carrier [Arabidopsis thaliana] &gt;gi|108385362|gb|ABF85776.1| At2g33820 [Arabidopsis thaliana] &gt;gi|330253796|g…
GSBRNA2T00020712001	BnaC01g42090D	chrC01_random:1141000-1142344	-	2.86841	3.0862	AT4G15400.1	gi|297800646|ref|XP_002868207.1|	transferase family protein [Arabidopsis lyrata subsp. lyrata] &gt;gi|297314043|gb|EFH44466.1| transferase family protein [Arabidopsis lyrata subsp. lyrata]
GSBRNA2T00020792001	BnaA08g20290D	chrA08:15356952-15359212	-	2.65027	-	AT1G23820.1	gi|12230014|sp|Q9ZUB3.1|SPD1_ARATH	RecName: Full=Spermidine synthase 1; Short=SPDSY 1; AltName: Full=Putrescine aminopropyltransferase 1 &gt;gi|4056467|gb|AAC98040.1| Strong similarity to gb|AB006693 spermidine synthase from Arabidopsis thaliana. ESTs gb|AA389822, gb|T41794, gb|N38455, gb|AI100106, gb|F14442 and gb|F14256 come from this gene [Arabidopsis thaliana] &gt;gi|6468489|emb|CAB61614.1| spermidine synthase 1 [Arabidopsis t…
GSBRNA2T00020816001	BnaCnng74800D	chrCnn_random:75697488-75698950	-	17.2559	12.2331	AT4G37410.1	gi|15235541|ref|NP_195457.1|	cytochrome P450, family 81, subfamily F, polypeptide 4 [Arabidopsis thaliana] &gt;gi|4468807|emb|CAB38208.1| cytochrome P450 monooxygenase-like protein [Arabidopsis thaliana] &gt;gi|7270723|emb|CAB80406.1| cytochrome P450 monooxygenase-like protein [Arabidopsis thaliana] &gt;gi|21536532|gb|AAM60864.1| cytochrome P450 monooxygenase-like protein [Arabidopsis thaliana] &gt;gi|116325950|gb|ABJ98576.1…
GSBRNA2T00020843001	BnaAnng39070D	chrAnn_random:44424473-44425588	-	2.49293	-	AT1G14870.1	gi|15223920|ref|NP_172940.1|	cadmium resistance protein 2 [Arabidopsis thaliana] &gt;gi|75180217|sp|Q9LQU4.1|PCR2_ARATH RecName: Full=Protein PLANT CADMIUM RESISTANCE 2; Short=AtPCR2 &gt;gi|8778226|gb|AAF79235.1|AC006917_20 F10B6.27 [Arabidopsis thaliana] &gt;gi|18252925|gb|AAL62389.1| unknown protein [Arabidopsis thaliana] &gt;gi|21389643|gb|AAM48020.1| unknown protein [Arabidopsis thaliana] &gt;gi|332191116|gb|AEE29237.1| …
GSBRNA2T00020887001	BnaC08g48630D	chrC08_random:3666978-3667965	0.220183	-	0.334463	AT3G50060.1	gi|119720794|gb|ABL97967.1|	R2R3-MYB transcription factor [Brassica rapa]
GSBRNA2T00020927001	BnaCnng31910D	chrCnn_random:30308642-30311253	-	6.28941	2.86292	AT5G07090.1	gi|18415395|ref|NP_568179.1|	40S ribosomal protein S4-2 [Arabidopsis thaliana] &gt;gi|20143904|sp|P49204.4|RS42_ARATH RecName: Full=40S ribosomal protein S4-2 &gt;gi|7546687|emb|CAB87265.1| ribosomal protein S4 [Arabidopsis thaliana] &gt;gi|15292999|gb|AAK93610.1| putative 40S ribosomal protein S4 [Arabidopsis thaliana] &gt;gi|17979543|gb|AAL50106.1| AT5g07090/T28J14_30 [Arabidopsis thaliana] &gt;gi|19310835|gb|AAL85148.1| p…
GSBRNA2T00020939001	BnaCnng32000D	chrCnn_random:30342375-30343995	-	-	2.03614	AT5G58490.1	gi|297793385|ref|XP_002864577.1|	cinnamoyl-CoA reductase family [Arabidopsis lyrata subsp. lyrata] &gt;gi|297310412|gb|EFH40836.1| cinnamoyl-CoA reductase family [Arabidopsis lyrata subsp. lyrata]
GSBRNA2T00020948001	BnaA05g36230D	chrA05_random:1772095-1773305	-	3.54462	2.37265	AT3G22060.1	gi|18403247|ref|NP_566697.1|	Receptor-like protein kinase-related family protein [Arabidopsis thaliana] &gt;gi|75273758|sp|Q9LRJ9.1|CRR38_ARATH RecName: Full=Cysteine-rich repeat secretory protein 38; Flags: Precursor &gt;gi|9279765|dbj|BAB01391.1| unnamed protein product [Arabidopsis thaliana] &gt;gi|14334418|gb|AAK59407.1| unknown protein [Arabidopsis thaliana] &gt;gi|90186230|gb|ABD91491.1| At3g22060 [Arabidopsis thaliana…
GSBRNA2T00020957001	BnaCnng32010D	chrCnn_random:30357917-30360196	-	0.414834	-	AT5G56130.1	gi|297796487|ref|XP_002866128.1|	transducin family protein [Arabidopsis lyrata subsp. lyrata] &gt;gi|297311963|gb|EFH42387.1| transducin family protein [Arabidopsis lyrata subsp. lyrata]
GSBRNA2T00021007001	BnaCnng74930D	chrCnn_random:75870104-75871296	-	4.87444	-	AT1G20330.1	gi|15217917|ref|NP_173458.1|	24-methylenesterol C-methyltransferase 2 [Arabidopsis thaliana] &gt;gi|62900893|sp|Q39227.2|SMT2_ARATH RecName: Full=24-methylenesterol C-methyltransferase 2; Short=24-sterol C-methyltransferase 2; Short=Sterol-C-methyltransferase 2; AltName: Full=Protein COTYLEDON VASCULAR PATTERN 1 &gt;gi|9558593|gb|AAF88156.1|AC026234_7 Identical to 24-sterol C-methyltransferase from Arabidopsis thaliana gi|21…
GSBRNA2T00021029001	BnaA08g05570D	chrA08:5482957-5483541	-	4.21315	-	AT4G15000.1	gi|15233637|ref|NP_193236.1|	60S ribosomal protein L27-3 [Arabidopsis thaliana] &gt;gi|3123264|sp|P51419.2|RL273_ARATH RecName: Full=60S ribosomal protein L27-3 &gt;gi|2244857|emb|CAB10279.1| ribosomal protein [Arabidopsis thaliana] &gt;gi|7268246|emb|CAB78542.1| ribosomal protein [Arabidopsis thaliana] &gt;gi|17381062|gb|AAL36343.1| putative ribosomal protein [Arabidopsis thaliana] &gt;gi|20466061|gb|AAM20365.1| putative ri…
GSBRNA2T00021040001	BnaA08g05660D	chrA08:5553174-5555983	-	-	4.9399	AT4G15210.1	gi|222427551|dbj|BAH20736.1|	beta-amylase [Raphanus sativus]
GSBRNA2T00021049001	BnaA08g05710D	chrA08:5604779-5606210	-	2.59245	-	AT4G15550.1	gi|295854835|gb|ADG45874.1|	UDP-glucosyltransferase [Isatis tinctoria]
GSBRNA2T00021077001	BnaA08g05860D	chrA08:5764715-5765462	-	4.25772	-	AT4G15770.1	gi|297804652|ref|XP_002870210.1|	At4g15770 [Arabidopsis lyrata subsp. lyrata] &gt;gi|297316046|gb|EFH46469.1| At4g15770 [Arabidopsis lyrata subsp. lyrata]
GSBRNA2T00021161001	BnaA06g02620D	chrA06:1556674-1560274	-	0.42351	-	AT1G50710.1	gi|30694827|ref|NP_175486.2|	uncharacterized protein [Arabidopsis thaliana] &gt;gi|26450119|dbj|BAC42179.1| unknown protein [Arabidopsis thaliana] &gt;gi|28973209|gb|AAO63929.1| unknown protein [Arabidopsis thaliana] &gt;gi|332194461|gb|AEE32582.1| uncharacterized protein AT1G50710 [Arabidopsis thaliana]
GSBRNA2T00021172001	BnaA06g02520D	chrA06:1440349-1442601	-	0.318748	-	AT1G51110.1	gi|30694898|ref|NP_175522.2|	putative plastid-lipid-associated protein 12 [Arabidopsis thaliana] &gt;gi|75154826|sp|Q8LAP6.1|PAP12_ARATH RecName: Full=Probable plastid-lipid-associated protein 12, chloroplastic; AltName: Full=Fibrillin-10; Flags: Precursor &gt;gi|21593276|gb|AAM65225.1| unknown [Arabidopsis thaliana] &gt;gi|26452116|dbj|BAC43147.1| unknown protein [Arabidopsis thaliana] &gt;gi|28950975|gb|AAO63411.1| At1g511…
GSBRNA2T00021187001	BnaA06g02380D	chrA06:1368245-1370266	-	2.36533	-	AT1G51390.1	gi|4836948|gb|AAD30650.1|AC006085_23	Similar to human CGI-33 protein [Arabidopsis thaliana]
GSBRNA2T00021194001	BnaA06g02320D	chrA06:1339262-1341028	-	2.2338	-	AT1G51510.1	gi|390432207|gb|AFL91695.1|	RNA binding protein [Raphanus sativus var. raphanistroides]
GSBRNA2T00021196001	BnaA06g02300D	chrA06:1328804-1331258	-	0.243577	-	AT1G51538.1	gi|145324899|ref|NP_001077696.1|	Aminotransferase-like, plant mobile domain family protein [Arabidopsis thaliana] &gt;gi|332194559|gb|AEE32680.1| Aminotransferase-like, plant mobile domain family protein [Arabidopsis thaliana]
GSBRNA2T00021227001	BnaA06g02080D	chrA06:1218020-1220573	-	2.61029	2.14967	AT1G51760.1	gi|81239127|gb|ABB60091.1|	IAA-amino acid hydrolase 3 [Brassica rapa]
GSBRNA2T00021236001	BnaA06g02010D	chrA06:1171330-1173011	-	-	0.474432	AT1G51950.1	gi|15218080|ref|NP_175607.1|	auxin-responsive protein IAA18 [Arabidopsis thaliana] &gt;gi|11386629|sp|O24408.2|IAA18_ARATH RecName: Full=Auxin-responsive protein IAA18; AltName: Full=Indoleacetic acid-induced protein 18 &gt;gi|9802794|gb|AAF99863.1|AC015448_13 IAA18 [Arabidopsis thaliana] &gt;gi|14194115|gb|AAK56252.1|AF367263_1 At1g51950/T14L22_14 [Arabidopsis thaliana] &gt;gi|15810073|gb|AAL06962.1| At1g51950/T14L22_14 [Ar…
GSBRNA2T00021254001	BnaA01g18270D	chrA01:9793621-9795791	-	6.72467	-	AT4G15910.1	gi|240255888|ref|NP_193326.4|	protein DROUGHT-INDUCED 21 [Arabidopsis thaliana] &gt;gi|469112|emb|CAA55322.1| Di21 [Arabidopsis thaliana] &gt;gi|27808634|gb|AAO24597.1| At4g15910 [Arabidopsis thaliana] &gt;gi|332658265|gb|AEE83665.1| drought-induced 21 protein [Arabidopsis thaliana]
GSBRNA2T00021262001	BnaA01g18330D	chrA01:9822385-9823240	-	8.662	-	AT5G49560.1	gi|15240506|ref|NP_199767.1|	putative methyltransferase family protein [Arabidopsis thaliana] &gt;gi|10177622|dbj|BAB10769.1| unnamed protein product [Arabidopsis thaliana] &gt;gi|332008447|gb|AED95830.1| putative methyltransferase family protein [Arabidopsis thaliana]
GSBRNA2T00021269001	BnaA01g18390D	chrA01:9863537-9864285	-	4.43675	-	AT4G15770.1	gi|297804652|ref|XP_002870210.1|	At4g15770 [Arabidopsis lyrata subsp. lyrata] &gt;gi|297316046|gb|EFH46469.1| At4g15770 [Arabidopsis lyrata subsp. lyrata]
GSBRNA2T00021275001	BnaA01g18430D	chrA01:9984882-9986954	-	2.30196	-	AT3G59380.1	gi|7801688|emb|CAB91608.1|	farnesyltransferase subunit A (FTA) [Arabidopsis thaliana]
GSBRNA2T00021285001	BnaA01g18530D	chrA01:10031750-10035166	-	2.02621	-	AT4G15490.1	gi|21593030|gb|AAM64979.1|	indole-3-acetate beta-glucosyltransferase like protein [Arabidopsis thaliana]
GSBRNA2T00021310001	BnaA01g18660D	chrA01:10171435-10172779	-	3.22997	2.20442	AT4G15400.1	gi|297800646|ref|XP_002868207.1|	transferase family protein [Arabidopsis lyrata subsp. lyrata] &gt;gi|297314043|gb|EFH44466.1| transferase family protein [Arabidopsis lyrata subsp. lyrata]
GSBRNA2T00021318001	BnaA01g18730D	chrA01:10213816-10224101	-	0.37424	-	AT4G15180.1	gi|297804746|ref|XP_002870257.1|	SET domain-containing protein [Arabidopsis lyrata subsp. lyrata] &gt;gi|297316093|gb|EFH46516.1| SET domain-containing protein [Arabidopsis lyrata subsp. lyrata]
GSBRNA2T00021369001	BnaC03g41040D	chrC03:25965880-25966171	-	2.12148	-	AT3G19615.1	gi|145332647|ref|NP_001078189.1|	uncharacterized protein [Arabidopsis thaliana] &gt;gi|332642746|gb|AEE76267.1| uncharacterized protein AT3G19615 [Arabidopsis thaliana]
GSBRNA2T00021401001	BnaC03g40860D	chrC03:25805041-25810308	-	0.496998	-	AT3G19170.1	gi|297834832|ref|XP_002885298.1|	ATPREP1 [Arabidopsis lyrata subsp. lyrata] &gt;gi|297331138|gb|EFH61557.1| ATPREP1 [Arabidopsis lyrata subsp. lyrata]
GSBRNA2T00021427001	BnaC03g40740D	chrC03:25642110-25643657	-	2.07324	-	AT3G19000.1	gi|18402079|ref|NP_566623.1|	2-oxoglutarate (2OG) and Fe(II)-dependent oxygenase superfamily protein [Arabidopsis thaliana] &gt;gi|9280317|dbj|BAB01696.1| oxylase-like protein [Arabidopsis thaliana] &gt;gi|20466684|gb|AAM20659.1| unknown protein [Arabidopsis thaliana] &gt;gi|23198196|gb|AAN15625.1| unknown protein [Arabidopsis thaliana] &gt;gi|332642658|gb|AEE76179.1| 2-oxoglutarate (2OG) and Fe(II)-dependent oxygenase super…
GSBRNA2T00021448001	BnaC07g31840D	chrC07:35787102-35788321	-	0.409212	-	AT3G50630.1	gi|15229815|ref|NP_190632.1|	cyclin-dependent kinase inhibitor 2 [Arabidopsis thaliana] &gt;gi|75202738|sp|Q9SCR2.1|KRP2_ARATH RecName: Full=Cyclin-dependent kinase inhibitor 2; AltName: Full=Inhibitor/interactor of CDK protein 2; AltName: Full=KIP-related protein 2 &gt;gi|6561966|emb|CAB62432.1| putative protein [Arabidopsis thaliana] &gt;gi|7160669|emb|CAB76424.1| Cdc2a-interacting protein [Arabidopsis thaliana] &gt;gi|215…
GSBRNA2T00021456001	BnaC07g31790D	chrC07:35740556-35741875	-	-	2.45946	AT3G50440.1	gi|6561984|emb|CAB62473.1|	putative protein [Arabidopsis thaliana]
GSBRNA2T00021484001	BnaC07g31610D	chrC07:35624241-35625203	-	14.1803	-	AT3G49940.1	gi|297816246|ref|XP_002876006.1|	LOB domain protein 38 [Arabidopsis lyrata subsp. lyrata] &gt;gi|297321844|gb|EFH52265.1| LOB domain protein 38 [Arabidopsis lyrata subsp. lyrata]
GSBRNA2T00021487001	BnaC07g31580D	chrC07:35611425-35611926	-	4.09757	-	AT3G49910.1	gi|15229631|ref|NP_190560.1|	60S ribosomal protein L26-1 [Arabidopsis thaliana] &gt;gi|297816242|ref|XP_002876004.1| 60S ribosomal protein L26 [Arabidopsis lyrata subsp. lyrata] &gt;gi|27735242|sp|P51414.2|RL261_ARATH RecName: Full=60S ribosomal protein L26-1 &gt;gi|13877791|gb|AAK43973.1|AF370158_1 putative 60S ribosomal protein [Arabidopsis thaliana] &gt;gi|6723436|emb|CAB66929.1| 60S RIBOSOMAL PROTEIN-like [Arabidopsis th…
GSBRNA2T00021492001	BnaC07g31540D	chrC07:35598093-35599324	3.20693	-	-	AT3G49790.1	gi|470103701|ref|XP_004288270.1|	PREDICTED: protein PHLOEM PROTEIN 2-LIKE A10-like [Fragaria vesca subsp. vesca]
GSBRNA2T00021518001	BnaC07g31350D	chrC07:35474250-35475179	-	-	0.406907	AT5G61600.1	gi|21617964|gb|AAM67014.1|	DNA binding protein-like protein [Arabidopsis thaliana]
GSBRNA2T00021542001	BnaC07g31180D	chrC07:35374124-35375152	0.273463	0.423619	0.073752	AT5G61340.1	gi|18424457|ref|NP_568933.1|	uncharacterized protein [Arabidopsis thaliana] &gt;gi|17747106|gb|AAK68745.2| Unknown protein [Arabidopsis thaliana] &gt;gi|20148747|gb|AAM10264.1| unknown protein [Arabidopsis thaliana] &gt;gi|332010073|gb|AED97456.1| uncharacterized protein AT5G61340 [Arabidopsis thaliana]
GSBRNA2T00021552001	BnaC07g31090D	chrC07:35314681-35315687	-	3.17908	-	AT5G61220.1	gi|297797073|ref|XP_002866421.1|	complex 1 family protein [Arabidopsis lyrata subsp. lyrata] &gt;gi|297312256|gb|EFH42680.1| complex 1 family protein [Arabidopsis lyrata subsp. lyrata]
GSBRNA2T00021557001	BnaC07g31060D	chrC07:35285577-35291470	-	0.47662	-	AT5G61190.1	gi|9759465|dbj|BAB10381.1|	unnamed protein product [Arabidopsis thaliana]
GSBRNA2T00021559001	BnaC07g31040D	chrC07:35276778-35277854	-	3.23118	-	AT5G61170.1	gi|15240154|ref|NP_200925.1|	40S ribosomal protein S19-3 [Arabidopsis thaliana] &gt;gi|297793669|ref|XP_002864719.1| 40S ribosomal protein S19 [Arabidopsis lyrata subsp. lyrata] &gt;gi|27923837|sp|Q9FNP8.1|RS193_ARATH RecName: Full=40S ribosomal protein S19-3 &gt;gi|9759463|dbj|BAB10379.1| 40S ribosomal protein S19 [Arabidopsis thaliana] &gt;gi|34365671|gb|AAQ65147.1| At5g61170 [Arabidopsis thaliana] &gt;gi|51970120|dbj|BAD4…
GSBRNA2T00021566001	BnaC07g30980D	chrC07:35246781-35249071	-	0.23288	-	AT5G61040.1	gi|15239506|ref|NP_200912.1|	uncharacterized protein [Arabidopsis thaliana] &gt;gi|9759451|dbj|BAB10367.1| unnamed protein product [Arabidopsis thaliana] &gt;gi|332010032|gb|AED97415.1| uncharacterized protein AT5G61040 [Arabidopsis thaliana]
GSBRNA2T00021588001	BnaC09g18570D	chrC09:15352883-15354159	-	2.08077	-	AT2G42740.1	gi|18491255|gb|AAL69452.1|	At2g42740/F7D19.26 [Arabidopsis thaliana]
GSBRNA2T00021713001	BnaA04g05810D	chrA04:4456857-4458663	-	0.423263	-	AT3G51960.1	gi|297819908|ref|XP_002877837.1|	bZIP family transcription factor [Arabidopsis lyrata subsp. lyrata] &gt;gi|297323675|gb|EFH54096.1| bZIP family transcription factor [Arabidopsis lyrata subsp. lyrata]
GSBRNA2T00021719001	BnaA04g05750D	chrA04:4430883-4431221	-	2.50706	-	AT3G52105.1	gi|4678939|emb|CAB41330.1|	putative protein [Arabidopsis thaliana]
GSBRNA2T00021754001	BnaA04g05470D	chrA04:4244816-4246287	-	2.63509	-	AT3G52400.1	gi|297819956|ref|XP_002877861.1|	SYP122 [Arabidopsis lyrata subsp. lyrata] &gt;gi|297323699|gb|EFH54120.1| SYP122 [Arabidopsis lyrata subsp. lyrata]
GSBRNA2T00021821001	BnaA08g12880D	chrA08:11318102-11320702	-	-	2.07881	AT4G30810.1	gi|18417667|ref|NP_567854.1|	serine carboxypeptidase-like 29 [Arabidopsis thaliana] &gt;gi|75332010|sp|Q949Q7.1|SCP29_ARATH RecName: Full=Serine carboxypeptidase-like 29; Flags: Precursor &gt;gi|15293049|gb|AAK93635.1| putative serine carboxypeptidase II [Arabidopsis thaliana] &gt;gi|22136958|gb|AAM91708.1| putative serine carboxypeptidase II [Arabidopsis thaliana] &gt;gi|332660411|gb|AEE85811.1| serine carboxypeptidase-like…
GSBRNA2T00021838001	BnaA08g12730D	chrA08:11230923-11232717	-	2.6725	-	AT4G31020.1	gi|42567289|ref|NP_194831.3|	alpha/beta-Hydrolases superfamily protein [Arabidopsis thaliana] &gt;gi|42573099|ref|NP_974646.1| alpha/beta-Hydrolases superfamily protein [Arabidopsis thaliana] &gt;gi|28393521|gb|AAO42181.1| unknown protein [Arabidopsis thaliana] &gt;gi|28973543|gb|AAO64096.1| unknown protein [Arabidopsis thaliana] &gt;gi|332660447|gb|AEE85847.1| alpha/beta-Hydrolases superfamily protein [Arabidopsis thaliana]…
GSBRNA2T00021863001	BnaA08g12550D	chrA08:11123382-11125609	-	3.82425	-	AT4G31300.3	gi|15235889|ref|NP_194858.1|	20S proteasome subunit PBA1 [Arabidopsis thaliana] &gt;gi|334187059|ref|NP_001190879.1| 20S proteasome subunit PBA1 [Arabidopsis thaliana] &gt;gi|82581522|sp|Q8LD27.2|PSB6_ARATH RecName: Full=Proteasome subunit beta type-6; AltName: Full=20S proteasome beta subunit A-1; AltName: Full=Proteasome component D; AltName: Full=Proteasome subunit beta type-1; Flags: Precursor &gt;gi|2511594|emb|CAA74028…
GSBRNA2T00021878001	BnaA08g12420D	chrA08:11063132-11064807	-	2.66392	-	AT4G31550.1	gi|562776629|gb|AHB33822.1|	WRKY transcription factor 11 [Brassica rapa]
GSBRNA2T00021908001	BnaA08g12240D	chrA08:10912313-10915353	-	0.401449	-	AT4G32330.3	gi|18417986|ref|NP_567893.1|	TPX2 (targeting protein for Xklp2) protein family [Arabidopsis thaliana] &gt;gi|186515493|ref|NP_001119094.1| TPX2 (targeting protein for Xklp2) protein family [Arabidopsis thaliana] &gt;gi|14334556|gb|AAK59686.1| unknown protein [Arabidopsis thaliana] &gt;gi|21280971|gb|AAM44942.1| unknown protein [Arabidopsis thaliana] &gt;gi|332660640|gb|AEE86040.1| TPX2 (targeting protein for Xklp2) protein f…
GSBRNA2T00021912001	BnaA08g12200D	chrA08:10891848-10893723	-	-	0.448156	AT4G32440.1	gi|297802778|ref|XP_002869273.1|	agenet domain-containing protein [Arabidopsis lyrata subsp. lyrata] &gt;gi|297315109|gb|EFH45532.1| agenet domain-containing protein [Arabidopsis lyrata subsp. lyrata]
GSBRNA2T00021913001	BnaA08g12190D	chrA08:10888962-10890006	-	2.48725	-	AT4G32470.1	gi|15236811|ref|NP_194973.1|	Cytochrome bd ubiquinol oxidase [Arabidopsis thaliana] &gt;gi|75209343|sp|Q9SUU5.1|QCR71_ARATH RecName: Full=Cytochrome b-c1 complex subunit 7-1; AltName: Full=Complex III subunit VII &gt;gi|11692914|gb|AAG40060.1|AF324709_1 AT4g32470 [Arabidopsis thaliana] &gt;gi|11908054|gb|AAG41456.1|AF326874_1 putative ubiquinol-cytochrome c reductase [Arabidopsis thaliana] &gt;gi|12642870|gb|AAK00377.1|AF339…
GSBRNA2T00021914001	BnaA08g12180D	chrA08:10885418-10888688	-	2.12115	-	AT4G32520.2	gi|18418028|ref|NP_567895.1|	serine hydroxymethyltransferase 3 [Arabidopsis thaliana] &gt;gi|186515561|ref|NP_001119098.1| serine hydroxymethyltransferase 3 [Arabidopsis thaliana] &gt;gi|510120807|sp|Q94JQ3.2|GLYP3_ARATH RecName: Full=Serine hydroxymethyltransferase 3, chloroplastic; Short=AtSHMT3; AltName: Full=Glycine hydroxymethyltransferase 3; AltName: Full=Serine methylase 3; Flags: Precursor &gt;gi|332660671|gb|AEE8607…
GSBRNA2T00021920001	BnaA08g12150D	chrA08:10861642-10866937	-	0.422289	-	AT4G32551.1	gi|11141605|gb|AAG32022.1|AF277458_1	LEUNIG [Arabidopsis thaliana]
GSBRNA2T00021926001	BnaA08g12100D	chrA08:10838992-10839731	-	2.68658	-	AT4G32680.1	gi|567217628|ref|XP_006412443.1|	hypothetical protein EUTSA_v10025931mg [Eutrema salsugineum] &gt;gi|557113613|gb|ESQ53896.1| hypothetical protein EUTSA_v10025931mg [Eutrema salsugineum]
GSBRNA2T00021940001	BnaC04g48720D	chrC04:47235413-47238412	-	0.274955	-	AT2G43210.2	gi|297824297|ref|XP_002880031.1|	UBX domain-containing protein [Arabidopsis lyrata subsp. lyrata] &gt;gi|297325870|gb|EFH56290.1| UBX domain-containing protein [Arabidopsis lyrata subsp. lyrata]
GSBRNA2T00021955001	BnaC04g48840D	chrC04:47284115-47284899	-	-	0.497892	AT2G43290.1	gi|18406202|ref|NP_565996.1|	calmodulin-like protein MSS3 [Arabidopsis thaliana] &gt;gi|75318037|sp|O22845.2|CML5_ARATH RecName: Full=Calmodulin-like protein 5; AltName: Full=Protein MULTICOPY SUPPRESSORS OF SNF4 DEFICIENCY IN YEAST 3 &gt;gi|9965747|gb|AAG10150.1|AF250344_1 calmodulin-like MSS3 [Arabidopsis thaliana] &gt;gi|17065478|gb|AAL32893.1| putative Ca2+-binding protein [Arabidopsis thaliana] &gt;gi|20148491|gb|AAM101…
GSBRNA2T00021956001	BnaC04g48850D	chrC04:47289887-47290436	-	2.64813	-	AT2G43310.1	gi|225433866|ref|XP_002265052.1|	PREDICTED: uncharacterized protein LOC100264652 [Vitis vinifera]
GSBRNA2T00021958001	BnaC04g48870D	chrC04:47295098-47298067	-	2.13919	-	AT2G43330.1	gi|30689342|ref|NP_850393.1|	inositol transporter 1 [Arabidopsis thaliana] &gt;gi|75331205|sp|Q8VZR6.1|INT1_ARATH RecName: Full=Inositol transporter 1 &gt;gi|17380890|gb|AAL36257.1| putative membrane transporter protein [Arabidopsis thaliana] &gt;gi|20465939|gb|AAM20155.1| putative membrane transporter protein [Arabidopsis thaliana] &gt;gi|84617967|emb|CAJ00303.1| inositol transporter 1 [Arabidopsis thaliana] &gt;gi|33025515…
GSBRNA2T00021959001	BnaC04g48880D	chrC04:47302166-47303050	-	-	11.8976	AT2G43340.1	gi|2289002|gb|AAB64331.1|	unknown protein [Arabidopsis thaliana]
GSBRNA2T00021976001	BnaC04g49030D	chrC04:47379078-47379714	-	3.3499	-	AT2G43540.1	gi|18406272|ref|NP_566001.1|	uncharacterized protein [Arabidopsis thaliana] &gt;gi|2288994|gb|AAB64323.1| expressed protein [Arabidopsis thaliana] &gt;gi|21555198|gb|AAM63802.1| unknown [Arabidopsis thaliana] &gt;gi|194708808|gb|ACF88488.1| At2g43540 [Arabidopsis thaliana] &gt;gi|330255194|gb|AEC10288.1| uncharacterized protein AT2G43540 [Arabidopsis thaliana]
GSBRNA2T00022021001	BnaC04g49400D	chrC04:47514154-47516098	-	2.23663	-	AT2G44040.1	gi|18406430|ref|NP_566006.1|	dihydrodipicolinate reductase 1 [Arabidopsis thaliana] &gt;gi|75223205|sp|O80574.2|DAPB1_ARATH RecName: Full=4-hydroxy-tetrahydrodipicolinate reductase 1, chloroplastic; Short=HTPA reductase 1; Flags: Precursor &gt;gi|20197071|gb|AAC23412.2| expressed protein [Arabidopsis thaliana] &gt;gi|21536558|gb|AAM60890.1| unknown [Arabidopsis thaliana] &gt;gi|26452703|dbj|BAC43434.1| unknown protein [Arabi…
GSBRNA2T00022028001	BnaC04g49470D	chrC04:47538825-47542792	-	2.06361	-	AT2G44120.2	gi|30689623|ref|NP_850411.1|	60S ribosomal protein L7-3 [Arabidopsis thaliana] &gt;gi|3212879|gb|AAC23430.1| 60S ribosomal protein L7 [Arabidopsis thaliana] &gt;gi|330255285|gb|AEC10379.1| 60S ribosomal protein L7-3 [Arabidopsis thaliana]
GSBRNA2T00022045001	BnaC04g49630D	chrC04:47594759-47600886	-	-	2.88768	AT2G44450.1	gi|15224879|ref|NP_181973.1|	beta glucosidase 15 [Arabidopsis thaliana] &gt;gi|75278312|sp|O64879.1|BGL15_ARATH RecName: Full=Beta-glucosidase 15; Short=AtBGLU15; Flags: Precursor &gt;gi|3128187|gb|AAC16091.1| putative beta-glucosidase [Arabidopsis thaliana] &gt;gi|330255327|gb|AEC10421.1| beta glucosidase 15 [Arabidopsis thaliana]
GSBRNA2T00022050001	BnaC04g49670D	chrC04:47647033-47649336	-	3.41574	-	AT2G44520.1	gi|18406556|ref|NP_566019.1|	protoheme IX farnesyltransferase [Arabidopsis thaliana] &gt;gi|75099253|sp|O64886.4|COX10_ARATH RecName: Full=Protoheme IX farnesyltransferase, mitochondrial; AltName: Full=Cytochrome c oxidase assembly protein COX10; AltName: Full=Heme O synthase; Flags: Precursor &gt;gi|15028299|gb|AAK76626.1| putative heme A:farnesyltransferase [Arabidopsis thaliana] &gt;gi|20197028|gb|AAC27454.3| putative hem…
GSBRNA2T00022067001	BnaC04g49770D	chrC04:47706270-47707467	-	2.16584	-	AT2G44650.1	gi|119720758|gb|ABL97949.1|	CHL-CPN10 [Brassica rapa]
GSBRNA2T00022069001	BnaC04g49790D	chrC04:47711706-47712507	-	3.10828	-	AT2G44670.1	gi|351721079|ref|NP_001235150.1|	uncharacterized protein LOC100499981 [Glycine max] &gt;gi|255628261|gb|ACU14475.1| unknown [Glycine max]
GSBRNA2T00022079001	BnaC04g49890D	chrC04:47776583-47779785	-	0.431008	-	AT3G03140.1	gi|590638833|ref|XP_007029502.1|	Tudor/PWWP/MBT superfamily protein, putative isoform 1 [Theobroma cacao] &gt;gi|508718107|gb|EOY10004.1| Tudor/PWWP/MBT superfamily protein, putative isoform 1 [Theobroma cacao]
GSBRNA2T00022104001	BnaC06g24500D	chrC06:26257050-26257825	-	16.5596	11.2908	AT1G70780.1	gi|18409673|ref|NP_565000.1|	uncharacterized protein [Arabidopsis thaliana] &gt;gi|5902391|gb|AAD55493.1|AC008148_3 Unknown protein [Arabidopsis thaliana] &gt;gi|11762244|gb|AAG40399.1|AF325047_1 At1g70780 [Arabidopsis thaliana] &gt;gi|12324748|gb|AAG52330.1|AC011663_9 unknown protein; 8615-9128 [Arabidopsis thaliana] &gt;gi|15146214|gb|AAK83590.1| At1g70780/F5A18_4 [Arabidopsis thaliana] &gt;gi|23506215|gb|AAN31119.1| At1g7…
GSBRNA2T00022119001	BnaC06g24560D	chrC06:26317345-26318938	0.336852	-	-	AT1G70700.1	gi|240254344|ref|NP_177227.5|	putative jasmonate signaling protein JAZ9 [Arabidopsis thaliana] &gt;gi|342187044|sp|Q8W4J8.2|TIF7_ARATH RecName: Full=Protein TIFY 7; AltName: Full=Jasmonate ZIM domain-containing protein 9 &gt;gi|332196980|gb|AEE35101.1| protein TIFY 7 [Arabidopsis thaliana]
GSBRNA2T00022125001	BnaC06g24620D	chrC06:26341604-26342320	-	2.75928	-	AT1G70600.1	gi|15223190|ref|NP_177217.1|	60S ribosomal protein L27a-3 [Arabidopsis thaliana] &gt;gi|297841813|ref|XP_002888788.1| 60S ribosomal protein L27A [Arabidopsis lyrata subsp. lyrata] &gt;gi|1710530|sp|P49637.2|R27A3_ARATH RecName: Full=60S ribosomal protein L27a-3 &gt;gi|12324756|gb|AAG52338.1|AC011663_17 60S ribosomal protein L27A; 82981-83421 [Arabidopsis thaliana] &gt;gi|12325037|gb|AAG52464.1|AC010796_3 60S ribosomal protei…
GSBRNA2T00022136001	BnaC06g24710D	chrC06:26387449-26388323	-	8.4714	-	AT1G70350.1	gi|3176681|gb|AAC18804.1|	F17O7.11 [Arabidopsis thaliana]
GSBRNA2T00022139001	BnaC06g24730D	chrC06:26397217-26399686	-	0.13239	-	AT1G70280.2	gi|297841763|ref|XP_002888763.1|	NHL repeat-containing protein [Arabidopsis lyrata subsp. lyrata] &gt;gi|297334604|gb|EFH65022.1| NHL repeat-containing protein [Arabidopsis lyrata subsp. lyrata]
GSBRNA2T00022156001	BnaC06g24830D	chrC06:26484519-26485149	-	2.63348	-	AT1G70190.2	gi|18409467|ref|NP_564986.1|	ribosomal protein L7/L12 domain-containing protein [Arabidopsis thaliana] &gt;gi|334183805|ref|NP_001185360.1| ribosomal protein L7/L12 domain-containing protein [Arabidopsis thaliana] &gt;gi|13430422|gb|AAK25833.1|AF360123_1 unknown protein [Arabidopsis thaliana] &gt;gi|2194123|gb|AAB61098.1| Similar to Secale chloroplast ribosomal protein L12 (gb|SCL121A). EST gb|H36579 comes from this gene [Ar…
GSBRNA2T00022170001	BnaC06g24960D	chrC06:26530888-26537099	-	0.493582	-	AT1G70060.1	gi|334183798|ref|NP_177163.3|	paired amphipathic helix protein Sin3-like 4 [Arabidopsis thaliana] &gt;gi|374095485|sp|O04539.3|SNL4_ARATH RecName: Full=Paired amphipathic helix protein Sin3-like 4 &gt;gi|332196891|gb|AEE35012.1| paired amphipathic helix protein Sin3-like 4 [Arabidopsis thaliana]
GSBRNA2T00022174001	BnaC06g25000D	chrC06:26558846-26559718	-	-	0.343517	AT1G70000.2	gi|351722587|ref|NP_001237761.1|	MYB transcription factor MYB138 [Glycine max] &gt;gi|110931720|gb|ABH02859.1| MYB transcription factor MYB138 [Glycine max]
GSBRNA2T00022189001	BnaC06g25110D	chrC06:26652388-26653675	-	2.20379	-	AT1G69890.1	gi|24417346|gb|AAN60283.1|	unknown [Arabidopsis thaliana]
GSBRNA2T00022195001	BnaC06g25140D	chrC06:26679521-26684091	-	0.188732	-	AT1G69870.1	gi|312282217|dbj|BAJ33974.1|	unnamed protein product [Thellungiella halophila]
GSBRNA2T00022200001	BnaC06g25160D	chrC06:26719532-26721100	-	0.019372	0.0122765	AT1G69780.1	gi|15222452|ref|NP_177136.1|	homeobox-leucine zipper protein ATHB-13 [Arabidopsis thaliana] &gt;gi|118573191|sp|Q8LC03.2|ATB13_ARATH RecName: Full=Homeobox-leucine zipper protein ATHB-13; AltName: Full=HD-ZIP protein ATHB-13; AltName: Full=Homeodomain transcription factor ATHB-13 &gt;gi|6644295|gb|AAF20996.1|AF208044_1 homeodomain leucine-zipper protein ATHB13 [Arabidopsis thaliana] &gt;gi|12325190|gb|AAG52541.1|AC013289_8 h…
GSBRNA2T00022239001	BnaA07g36470D	chrA07_random:468252-468783	-	4.34362	-	AT1G29041.1	gi|238478669|ref|NP_001154381.1|	uncharacterized protein [Arabidopsis thaliana] &gt;gi|332192915|gb|AEE31036.1| uncharacterized protein AT1G29041 [Arabidopsis thaliana]
GSBRNA2T00022249001	BnaC09g33500D	chrC09:36805362-36806850	-	2.05326	-	AT5G57950.1	gi|18424049|ref|NP_568872.1|	26S proteasome non-ATPase regulatory subunit 9 [Arabidopsis thaliana] &gt;gi|21593363|gb|AAM65312.1| 26S proteasome regulatory subunit p27, putative [Arabidopsis thaliana] &gt;gi|26451944|dbj|BAC43064.1| unknown protein [Arabidopsis thaliana] &gt;gi|28950773|gb|AAO63310.1| At5g57950 [Arabidopsis thaliana] &gt;gi|332009594|gb|AED96977.1| 26S proteasome non-ATPase regulatory subunit 9 [Arabidopsis …
GSBRNA2T00022260001	BnaCnng32080D	chrCnn_random:30423019-30424656	-	2.01576	-	AT3G14440.1	gi|345451248|gb|AEN94304.1|	9-cis-epoxycarotenoid dioxygenase [Brassica napus]
GSBRNA2T00022261001	BnaCnng32090D	chrCnn_random:30424705-30425160	-	2.82855	-	AT3G14440.1	gi|345451248|gb|AEN94304.1|	9-cis-epoxycarotenoid dioxygenase [Brassica napus]
GSBRNA2T00022296001	BnaC07g48750D	chrC07_random:1391197-1396941	-	0.469162	-	AT2G01130.1	gi|297817698|ref|XP_002876732.1|	ATP binding protein [Arabidopsis lyrata subsp. lyrata] &gt;gi|297322570|gb|EFH52991.1| ATP binding protein [Arabidopsis lyrata subsp. lyrata]
GSBRNA2T00022300001	BnaA05g33630D	chrA05:22710892-22718066	-	0.399132	-	AT3G02260.1	gi|297832860|ref|XP_002884312.1|	predicted protein [Arabidopsis lyrata subsp. lyrata] &gt;gi|297330152|gb|EFH60571.1| predicted protein [Arabidopsis lyrata subsp. lyrata]
[truncated: 7,718 more rows]
