# Supplementary material for: Comparative transcriptomic analysis uncovers the complex genetic network for resistance to Sclerotinia sclerotiorum in Brassica napus
Source: Sci Rep. 2016 Jan 8;6:19007. doi: 10.1038/srep19007 (PMC4705546; doi:10.1038/srep19007)
Supplement: Supplementary Table S6 [file srep19007-s6.xls]

## Sheet: Table S4
Table S6. GO enrichment analysis of up-RDEGs and down-RDEGs using Blast2GO. Three major functional categories were grouped: biological process (P), cellular component (C) and molecular function (F).
up-RDEGs
GO-ID	Term	Category	FDR	P-Value
GO:0003735	structural constituent of ribosome	F	0	0
GO:0001510	RNA methylation	P	2.50621e-276	4.95482e-279
GO:0022625	cytosolic large ribosomal subunit	C	8.73566e-252	1.94294e-254
GO:0022627	cytosolic small ribosomal subunit	C	1.58709e-220	4.31433e-223
GO:0005774	vacuolar membrane	C	1.60865e-131	6.55944e-134
GO:0046686	response to cadmium ion	P	7.71152e-107	3.90674e-109
GO:0006096	glycolysis	P	4.36196e-88	3.07218e-90
GO:0009506	plasmodesma	C	2.17877e-84	1.83067e-86
GO:0009853	photorespiration	P	4.87023e-84	4.1523e-86
GO:0006094	gluconeogenesis	P	1.71822e-55	1.9957e-57
GO:0005747	mitochondrial respiratory chain complex I	C	9.52267e-52	1.14136e-53
GO:0080129	proteasome core complex assembly	P	4.9667e-51	6.1984e-53
GO:0051788	response to misfolded protein	P	8.43405e-43	1.15678e-44
GO:0005507	copper ion binding	F	1.5021e-37	2.22725e-39
GO:0048046	apoplast	C	6.84483e-30	1.17562e-31
GO:0000786	nucleosome	C	3.13696e-22	6.47315e-24
GO:0006334	nucleosome assembly	P	2.11378e-18	5.11925e-20
GO:0009570	chloroplast stroma	C	7.15007e-18	1.77581e-19
GO:0007030	Golgi organization	P	1.03903e-17	2.59341e-19
GO:0050897	cobalt ion binding	F	3.82467e-16	1.01134e-17
GO:0015450	P-P-bond-hydrolysis-driven protein transmembrane transporter activity	F	8.92124e-16	2.38105e-17
GO:0009684	indoleacetic acid biosynthetic process	P	1.14529e-15	3.08506e-17
GO:0006407	rRNA export from nucleus	P	2.72185e-15	7.60086e-17
GO:0006569	tryptophan catabolic process	P	9.43995e-15	2.74112e-16
GO:0000461	endonucleolytic cleavage to generate mature 3'-end of SSU-rRNA from (SSU-rRNA, 5.8S rRNA, LSU-rRNA)	P	1.05483e-14	3.12813e-16
GO:0000447	endonucleolytic cleavage in ITS1 to separate SSU-rRNA from 5.8S rRNA and LSU-rRNA from tricistronic rRNA transcript (SSU-rRNA, 5.8S rRNA, LSU-rRNA)	P	1.05483e-14	3.12813e-16
GO:0004129	cytochrome-c oxidase activity	F	5.18533e-14	1.58258e-15
GO:0010200	response to chitin	P	7.39832e-14	2.29455e-15
GO:0006833	water transport	P	2.76537e-13	8.78165e-15
GO:0005750	mitochondrial respiratory chain complex III	C	4.85831e-13	1.56681e-14
GO:0009744	response to sucrose stimulus	P	8.0356e-13	2.62127e-14
GO:0002679	respiratory burst involved in defense response	P	3.21192e-12	1.08744e-13
GO:0009088	threonine biosynthetic process	P	3.77475e-12	1.28732e-13
GO:0010105	negative regulation of ethylene mediated signaling pathway	P	2.52209e-11	9.09986e-13
GO:0008121	ubiquinol-cytochrome-c reductase activity	F	9.29139e-11	3.47867e-12
GO:0046982	protein heterodimerization activity	F	9.29432e-11	3.49125e-12
GO:0006354	DNA-dependent transcription, elongation	P	1.30494e-10	4.95018e-12
GO:0000028	ribosomal small subunit assembly	P	2.50392e-10	9.71494e-12
GO:0000275	mitochondrial proton-transporting ATP synthase complex, catalytic core F(1)	C	2.56962e-10	1.00016e-11
GO:0009941	chloroplast envelope	C	3.38497e-10	1.32588e-11
GO:0009693	ethylene biosynthetic process	P	6.52497e-10	2.61224e-11
GO:0030686	90S preribosome	C	9.10281e-10	3.67802e-11
GO:0009749	response to glucose stimulus	P	1.14771e-09	4.65155e-11
GO:0042351	'de novo' GDP-L-fucose biosynthetic process	P	1.1776e-09	4.78721e-11
GO:0003746	translation elongation factor activity	F	2.60547e-09	1.09138e-10
GO:0071493	cellular response to UV-B	P	2.64489e-09	1.11116e-10
GO:0005744	mitochondrial inner membrane presequence translocase complex	C	2.82019e-09	1.18829e-10
GO:0042256	mature ribosome assembly	P	3.23439e-09	1.37481e-10
GO:0006122	mitochondrial electron transport, ubiquinol to cytochrome c	P	1.01346e-08	4.38293e-10
GO:0046933	proton-transporting ATP synthase activity, rotational mechanism	F	3.71088e-08	1.65071e-09
GO:0030515	snoRNA binding	F	4.01293e-08	1.79003e-09
GO:0005853	eukaryotic translation elongation factor 1 complex	C	1.28101e-07	6.01487e-09
GO:0010043	response to zinc ion	P	1.32233e-07	6.26969e-09
GO:0003743	translation initiation factor activity	F	1.53442e-07	7.35641e-09
GO:0006949	syncytium formation	P	1.99796e-07	9.6775e-09
GO:0006564	L-serine biosynthetic process	P	2.16015e-07	1.05165e-08
GO:0010498	proteasomal protein catabolic process	P	2.35704e-07	1.15333e-08
GO:0006120	mitochondrial electron transport, NADH to ubiquinone	P	8.364e-07	4.24762e-08
GO:0045153	electron transporter, transferring electrons within CoQH2-cytochrome c reductase complex activity	F	1.07278e-06	5.52761e-08
GO:0051287	NAD binding	F	1.11844e-06	5.79049e-08
GO:0016607	nuclear speck	C	1.45688e-06	7.61473e-08
GO:0004019	adenylosuccinate synthase activity	F	1.96254e-06	1.05002e-07
GO:0044208	'de novo' AMP biosynthetic process	P	1.96254e-06	1.05002e-07
GO:0009505	plant-type cell wall	C	2.20451e-06	1.1931e-07
GO:0035061	interchromatin granule	C	2.22495e-06	1.20691e-07
GO:0051087	chaperone binding	F	2.94919e-06	1.61435e-07
GO:0019761	glucosinolate biosynthetic process	P	2.96644e-06	1.63479e-07
GO:0009089	lysine biosynthetic process via diaminopimelate	P	3.01926e-06	1.67509e-07
GO:0051775	response to redox state	P	3.09149e-06	1.71898e-07
GO:0000138	Golgi trans cisterna	C	3.41738e-06	1.90441e-07
GO:0004365	glyceraldehyde-3-phosphate dehydrogenase (NAD+) (phosphorylating) activity	F	4.05375e-06	2.26405e-07
GO:0046961	proton-transporting ATPase activity, rotational mechanism	F	4.60227e-06	2.57998e-07
GO:0005742	mitochondrial outer membrane translocase complex	C	4.6522e-06	2.62452e-07
GO:0001731	formation of translation preinitiation complex	P	4.6522e-06	2.63853e-07
GO:0033290	eukaryotic 48S preinitiation complex	C	4.6522e-06	2.63853e-07
GO:0016282	eukaryotic 43S preinitiation complex	C	4.6522e-06	2.63853e-07
GO:0009644	response to high light intensity	P	5.96496e-06	3.41255e-07
GO:0005200	structural constituent of cytoskeleton	F	6.83926e-06	3.92964e-07
GO:0008137	NADH dehydrogenase (ubiquinone) activity	F	7.66505e-06	4.41359e-07
GO:0030060	L-malate dehydrogenase activity	F	7.77378e-06	4.4858e-07
GO:0004618	phosphoglycerate kinase activity	F	8.04184e-06	4.65041e-07
GO:0009750	response to fructose stimulus	P	9.26746e-06	5.38206e-07
GO:0044030	regulation of DNA methylation	P	1.15091e-05	6.72659e-07
GO:0004455	ketol-acid reductoisomerase activity	F	1.17862e-05	6.91765e-07
GO:0004413	homoserine kinase activity	F	1.17862e-05	6.91765e-07
GO:0055052	ATP-binding cassette (ABC) transporter complex, substrate-binding subunit-containing	C	1.2113e-05	7.18427e-07
GO:0008446	GDP-mannose 4,6-dehydratase activity	F	1.2113e-05	7.18427e-07
GO:0042956	maltodextrin transport	P	1.2113e-05	7.18427e-07
GO:0004550	nucleoside diphosphate kinase activity	F	1.52298e-05	9.31517e-07
GO:0006228	UTP biosynthetic process	P	1.52298e-05	9.31517e-07
GO:0006183	GTP biosynthetic process	P	1.52298e-05	9.31517e-07
GO:0006165	nucleoside diphosphate phosphorylation	P	1.52298e-05	9.31517e-07
GO:0052691	UDP-arabinopyranose mutase activity	F	1.86177e-05	1.15714e-06
GO:0019673	GDP-mannose metabolic process	P	1.86177e-05	1.15714e-06
GO:0002020	protease binding	F	2.18848e-05	1.37371e-06
GO:0015986	ATP synthesis coupled proton transport	P	2.4833e-05	1.57412e-06
GO:0090506	axillary shoot meristem initiation	P	2.60711e-05	1.66126e-06
GO:0004298	threonine-type endopeptidase activity	F	2.60711e-05	1.66548e-06
GO:0008840	4-hydroxy-tetrahydrodipicolinate synthase	F	3.95457e-05	2.60446e-06
GO:0031429	box H/ACA snoRNP complex	C	3.95457e-05	2.60446e-06
GO:0006446	regulation of translational initiation	P	4.00466e-05	2.64239e-06
GO:0004781	sulfate adenylyltransferase (ATP) activity	F	4.28089e-05	2.83523e-06
GO:0006744	ubiquinone biosynthetic process	P	4.41779e-05	2.94228e-06
GO:0009407	toxin catabolic process	P	4.42559e-05	2.95841e-06
GO:0042542	response to hydrogen peroxide	P	4.4457e-05	2.97735e-06
GO:0019344	cysteine biosynthetic process	P	4.86987e-05	3.29151e-06
GO:0008886	glyceraldehyde-3-phosphate dehydrogenase (NADP+) (non-phosphorylating) activity	F	5.66065e-05	3.85397e-06
GO:0004617	phosphoglycerate dehydrogenase activity	F	6.10048e-05	4.19111e-06
GO:0009052	pentose-phosphate shunt, non-oxidative branch	P	6.10048e-05	4.19111e-06
GO:0004013	adenosylhomocysteinase activity	F	6.10048e-05	4.19111e-06
GO:0004751	ribose-5-phosphate isomerase activity	F	6.10048e-05	4.19111e-06
GO:0006598	polyamine catabolic process	P	6.24167e-05	4.29582e-06
GO:0045298	tubulin complex	C	6.57516e-05	4.53347e-06
GO:0005839	proteasome core complex	C	7.16334e-05	4.97442e-06
GO:0004739	pyruvate dehydrogenase (acetyl-transferring) activity	F	7.60349e-05	5.30826e-06
GO:0004017	adenylate kinase activity	F	7.82061e-05	5.4695e-06
GO:0009828	plant-type cell wall loosening	P	7.83531e-05	5.48946e-06
GO:0005852	eukaryotic translation initiation factor 3 complex	C	8.23212e-05	5.77764e-06
GO:0016126	sterol biosynthetic process	P	8.54222e-05	6.0375e-06
GO:0080167	response to karrikin	P	8.7281e-05	6.17966e-06
GO:2000032	regulation of secondary shoot formation	P	0.000102892	7.39939e-06
GO:0008061	chitin binding	F	0.000106895	7.72689e-06
GO:0005749	mitochondrial respiratory chain complex II	C	0.000136046	9.91812e-06
GO:0019013	viral nucleocapsid	C	0.000155188	1.13711e-05
GO:0033356	UDP-L-arabinose metabolic process	P	0.00015703	1.15643e-05
GO:1901671	positive regulation of superoxide dismutase activity	P	0.00015703	1.15643e-05
GO:0008466	glycogenin glucosyltransferase activity	F	0.000186056	1.38161e-05
GO:0015768	maltose transport	P	0.000214087	1.60572e-05
GO:0090353	polygalacturonase inhibitor activity	F	0.000230025	1.73095e-05
GO:0042964	thioredoxin biosynthetic process	P	0.000247761	1.87665e-05
GO:0005053	peroxisome matrix targeting signal-2 binding	F	0.000290249	2.22717e-05
GO:0004459	L-lactate dehydrogenase activity	F	0.000290249	2.22717e-05
GO:0003991	acetylglutamate kinase activity	F	0.000290249	2.22717e-05
GO:0034618	arginine binding	F	0.000290249	2.22717e-05
GO:0005640	nuclear outer membrane	C	0.000290249	2.22717e-05
GO:0004332	fructose-bisphosphate aldolase activity	F	0.000325655	2.51494e-05
GO:0043090	amino acid import	P	0.000329099	2.54561e-05
GO:0000179	rRNA (adenine-N6,N6-)-dimethyltransferase activity	F	0.000367333	2.85497e-05
GO:0006730	one-carbon metabolic process	P	0.000433859	3.38274e-05
GO:0010064	embryonic shoot morphogenesis	P	0.000459098	3.58519e-05
GO:0019430	removal of superoxide radicals	P	0.000530156	4.17941e-05
GO:0016618	hydroxypyruvate reductase activity	F	0.000595726	4.73354e-05
GO:0016048	detection of temperature stimulus	P	0.000595726	4.73354e-05
GO:0030267	glyoxylate reductase (NADP) activity	F	0.000595726	4.73354e-05
GO:0006032	chitin catabolic process	P	0.000595726	4.76993e-05
GO:0051539	4 iron, 4 sulfur cluster binding	F	0.000760761	6.13835e-05
GO:0010117	photoprotection	P	0.000811351	6.58241e-05
GO:0009097	isoleucine biosynthetic process	P	0.000811351	6.58665e-05
GO:0004379	glycylpeptide N-tetradecanoyltransferase activity	F	0.000822862	6.75127e-05
GO:0042450	arginine biosynthetic process via ornithine	P	0.000822862	6.75127e-05
GO:0001072	RNA binding transcription antitermination factor activity	F	0.000822862	6.75127e-05
GO:0031564	transcription antitermination	P	0.000822862	6.75127e-05
GO:0043022	ribosome binding	F	0.000852966	7.03941e-05
GO:0005834	heterotrimeric G-protein complex	C	0.000852966	7.04043e-05
GO:0008809	carnitine racemase activity	F	0.000865888	7.17917e-05
GO:0015742	alpha-ketoglutarate transport	P	0.000865888	7.17917e-05
GO:0015367	oxoglutarate:malate antiporter activity	F	0.000865888	7.17917e-05
GO:0050832	defense response to fungus	P	0.000930294	7.73616e-05
GO:0019904	protein domain specific binding	F	0.000930654	7.75066e-05
GO:0006099	tricarboxylic acid cycle	P	0.000974323	8.13842e-05
GO:0009631	cold acclimation	P	0.0010209	8.57301e-05
GO:0006567	threonine catabolic process	P	0.00108545	9.17232e-05
GO:0004791	thioredoxin-disulfide reductase activity	F	0.00111346	9.49088e-05
GO:0006108	malate metabolic process	P	0.00121474	0.000104318
GO:0004648	O-phospho-L-serine:2-oxoglutarate aminotransferase activity	F	0.00122022	0.000105241
GO:0004641	phosphoribosylformylglycinamidine cyclo-ligase activity	F	0.00122022	0.000105241
GO:0046537	2,3-bisphosphoglycerate-independent phosphoglycerate mutase activity	F	0.00122022	0.000105241
GO:0019243	methylglyoxal catabolic process to D-lactate	P	0.00125376	0.000108443
GO:0042787	protein ubiquitination involved in ubiquitin-dependent protein catabolic process	P	0.00130292	0.000113178
GO:0000036	ACP phosphopantetheine attachment site binding involved in fatty acid biosynthetic process	F	0.00163876	0.000144578
GO:0015824	proline transport	P	0.00168503	0.000148869
GO:0015729	oxaloacetate transport	P	0.00171709	0.000152338
GO:0015131	oxaloacetate transmembrane transporter activity	F	0.00171709	0.000152338
GO:0043069	negative regulation of programmed cell death	P	0.00203896	0.000182909
GO:0004478	methionine adenosyltransferase activity	F	0.00214526	0.000194566
GO:0006556	S-adenosylmethionine biosynthetic process	P	0.00214526	0.000194566
GO:0042425	choline biosynthetic process	P	0.00214526	0.000194566
GO:0051537	2 iron, 2 sulfur cluster binding	F	0.00216852	0.000197139
GO:0006783	heme biosynthetic process	P	0.00216852	0.000197211
GO:0010286	heat acclimation	P	0.00229808	0.000209278
GO:0017077	oxidative phosphorylation uncoupler activity	F	0.00273454	0.000251051
GO:0008250	oligosaccharyltransferase complex	C	0.00273454	0.000251051
GO:0043295	glutathione binding	F	0.00276437	0.000254474
GO:0008792	arginine decarboxylase activity	F	0.00310501	0.000287366
GO:0004148	dihydrolipoyl dehydrogenase activity	F	0.00310501	0.000287366
GO:0006661	phosphatidylinositol biosynthetic process	P	0.00317149	0.000294694
GO:0030931	heterotetrameric ADPG pyrophosphorylase complex	C	0.00319038	0.00029842
GO:0035674	tricarboxylic acid transmembrane transport	P	0.00319038	0.00029842
GO:0008839	4-hydroxy-tetrahydrodipicolinate reductase	F	0.00319038	0.00029842
GO:0002215	defense response to nematode	P	0.00319038	0.00029842
GO:0009864	induced systemic resistance, jasmonic acid mediated signaling pathway	P	0.00323087	0.000302923
GO:0006850	mitochondrial pyruvate transport	P	0.00323087	0.000305402
GO:0008705	methionine synthase activity	F	0.00323087	0.000305402
GO:0003871	5-methyltetrahydropteroyltriglutamate-homocysteine S-methyltransferase activity	F	0.00323087	0.000305402
GO:0031930	mitochondria-nucleus signaling pathway	P	0.00323087	0.000305402
GO:0051245	negative regulation of cellular defense response	P	0.00323087	0.000305402
GO:0009414	response to water deprivation	P	0.00327133	0.00030963
GO:0030797	24-methylenesterol C-methyltransferase activity	F	0.0033995	0.000324282
GO:0010335	response to non-ionic osmotic stress	P	0.0033995	0.000324282
GO:0006982	response to lipid hydroperoxide	P	0.0033995	0.000324282
GO:0031177	phosphopantetheine binding	F	0.00370003	0.000354321
GO:0071258	cellular response to gravity	P	0.00370003	0.000354321
GO:0051082	unfolded protein binding	F	0.00387768	0.000372292
GO:0006084	acetyl-CoA metabolic process	P	0.00400912	0.000385407
GO:0009695	jasmonic acid biosynthetic process	P	0.00404999	0.000390337
GO:0009805	coumarin biosynthetic process	P	0.00405407	0.000391731
GO:0010187	negative regulation of seed germination	P	0.00415321	0.000401824
GO:0004364	glutathione transferase activity	F	0.00421574	0.000408916
GO:0015802	basic amino acid transport	P	0.00427978	0.000415656
GO:0008113	peptide-methionine (S)-S-oxide reductase activity	F	0.00475955	0.000464016
GO:0070062	extracellular vesicular exosome	C	0.00494	0.000488933
GO:0005355	glucose transmembrane transporter activity	F	0.00494	0.000488933
GO:0015798	myo-inositol transport	P	0.00497761	0.000496962
GO:0015712	hexose phosphate transport	P	0.00497761	0.000496962
GO:0008076	voltage-gated potassium channel complex	C	0.00497761	0.000496962
GO:0016004	phospholipase activator activity	F	0.00568915	0.000572922
GO:0047364	desulfoglucosinolate sulfotransferase activity	F	0.00576449	0.000581221
GO:0000312	plastid small ribosomal subunit	C	0.00580841	0.000586367
GO:0030968	endoplasmic reticulum unfolded protein response	P	0.00603756	0.000610246
GO:0004657	proline dehydrogenase activity	F	0.00645721	0.000658248
GO:0010240	plastid pyruvate dehydrogenase complex	C	0.00645721	0.000658248
GO:0004795	threonine synthase activity	F	0.00645721	0.000658248
GO:0019365	pyridine nucleotide salvage	P	0.00645721	0.000658248
GO:0045039	protein import into mitochondrial inner membrane	P	0.00647949	0.000661319
GO:0009001	serine O-acetyltransferase activity	F	0.0065487	0.000670002
GO:0006562	proline catabolic process	P	0.00780844	0.000803711
GO:0010363	regulation of plant-type hypersensitive response	P	0.0084573	0.000873632
GO:0000289	nuclear-transcribed mRNA poly(A) tail shortening	P	0.00896756	0.000930773
GO:0000234	phosphoethanolamine N-methyltransferase activity	F	0.00909991	0.000946759
GO:0035145	exon-exon junction complex	C	0.00909991	0.000946759
GO:0020037	heme binding	F	0.00929805	0.000969672
down-RDEGs
GO-ID	Term	Category	FDR	P-Value
GO:0009834	secondary cell wall biogenesis	P	3.61506e-23	1.60808e-25
GO:0009630	gravitropism	P	1.29778e-20	7.05578e-23
GO:0019252	starch biosynthetic process	P	1.04144e-17	7.72105e-20
GO:0009902	chloroplast relocation	P	9.03089e-17	7.25328e-19
GO:0010200	response to chitin	P	1.98881e-16	1.74478e-18
GO:0000956	nuclear-transcribed mRNA catabolic process	P	2.50501e-16	2.25955e-18
GO:0007155	cell adhesion	P	8.82638e-16	8.39777e-18
GO:0010310	regulation of hydrogen peroxide metabolic process	P	6.76543e-15	7.18926e-17
GO:0050832	defense response to fungus	P	6.96944e-15	7.49217e-17
GO:0019288	isopentenyl diphosphate biosynthetic process, methylerythritol 4-phosphate pathway	P	2.90125e-14	3.40564e-16
GO:0009697	salicylic acid biosynthetic process	P	4.39204e-14	5.31843e-16
GO:0016556	mRNA modification	P	1.17929e-13	1.51546e-15
GO:0009595	detection of biotic stimulus	P	1.07785e-12	1.66479e-14
GO:0010027	thylakoid membrane organization	P	3.47777e-12	5.84427e-14
GO:0009862	systemic acquired resistance, salicylic acid mediated signaling pathway	P	1.02988e-11	1.7943e-13
GO:0050665	hydrogen peroxide biosynthetic process	P	1.56017e-11	2.77603e-13
GO:0010417	glucuronoxylan biosynthetic process	P	3.72194e-11	6.80646e-13
GO:0045010	actin nucleation	P	4.7342e-11	8.77462e-13
GO:0006098	pentose-phosphate shunt	P	5.83007e-11	1.10939e-12
GO:0005524	ATP binding	F	1.25307e-10	2.55475e-12
GO:0000165	MAPK cascade	P	1.30092e-10	2.70054e-12
GO:0016926	protein desumoylation	P	1.69398e-10	3.64207e-12
GO:0016117	carotenoid biosynthetic process	P	3.96811e-10	9.26694e-12
GO:0009612	response to mechanical stimulus	P	3.99449e-09	1.19184e-10
GO:0007623	circadian rhythm	P	9.3839e-09	2.95675e-10
GO:0031348	negative regulation of defense response	P	1.21488e-08	3.94057e-10
GO:0045893	positive regulation of transcription, DNA-dependent	P	4.068e-08	1.42754e-09
GO:0006612	protein targeting to membrane	P	4.39748e-08	1.5486e-09
GO:0010363	regulation of plant-type hypersensitive response	P	4.66488e-08	1.66006e-09
GO:0010025	wax biosynthetic process	P	5.10544e-08	1.82314e-09
GO:0005983	starch catabolic process	P	6.61826e-08	2.40426e-09
GO:1900056	negative regulation of leaf senescence	P	7.49882e-08	2.76121e-09
GO:0010155	regulation of proton transport	P	2.14625e-07	8.2742e-09
GO:0010090	trichome morphogenesis	P	2.88574e-07	1.1339e-08
GO:0080116	glucuronoxylan glucuronosyltransferase activity	F	7.41349e-07	3.03208e-08
GO:0031957	very long-chain fatty acid-CoA ligase activity	F	1.36017e-06	5.68066e-08
GO:0016760	cellulose synthase (UDP-forming) activity	F	1.72576e-06	7.35684e-08
GO:0046777	protein autophosphorylation	P	2.37075e-06	1.02529e-07
GO:0006655	phosphatidylglycerol biosynthetic process	P	2.61381e-06	1.14009e-07
GO:2001070	starch binding	F	3.04804e-06	1.33702e-07
GO:0010362	negative regulation of anion channel activity by blue light	P	3.96121e-06	1.77185e-07
GO:0048015	phosphatidylinositol-mediated signaling	P	6.26328e-06	2.87122e-07
GO:0016166	phytoene dehydrogenase activity	F	8.07547e-06	3.71194e-07
GO:0048046	apoplast	C	9.48481e-06	4.40663e-07
GO:0005886	plasma membrane	C	2.09981e-05	1.00411e-06
GO:0009611	response to wounding	P	3.86839e-05	1.87851e-06
GO:0035004	phosphatidylinositol 3-kinase activity	F	5.86727e-05	2.88542e-06
GO:0048579	negative regulation of long-day photoperiodism, flowering	P	5.86727e-05	2.88542e-06
GO:0009882	blue light photoreceptor activity	F	6.47137e-05	3.1905e-06
GO:0043565	sequence-specific DNA binding	F	7.22839e-05	3.59052e-06
GO:0004713	protein tyrosine kinase activity	F	7.87188e-05	3.92962e-06
GO:0009828	plant-type cell wall loosening	P	7.90026e-05	3.95355e-06
GO:0004568	chitinase activity	F	7.99189e-05	4.00927e-06
GO:0035304	regulation of protein dephosphorylation	P	8.13443e-05	4.11225e-06
GO:0016573	histone acetylation	P	8.13443e-05	4.13104e-06
GO:0010075	regulation of meristem growth	P	0.000102653	5.26391e-06
GO:0006032	chitin catabolic process	P	0.000111793	5.81551e-06
GO:0008466	glycogenin glucosyltransferase activity	F	0.000126307	6.61733e-06
GO:0010218	response to far red light	P	0.000133382	7.03745e-06
GO:0004697	protein kinase C activity	F	0.000165168	8.73495e-06
GO:0009505	plant-type cell wall	C	0.000183325	9.71784e-06
GO:0009625	response to insect	P	0.000223108	1.20472e-05
GO:0045892	negative regulation of transcription, DNA-dependent	P	0.000224439	1.21745e-05
GO:0002679	respiratory burst involved in defense response	P	0.00023744	1.29678e-05
GO:0010555	response to mannitol stimulus	P	0.000240098	1.31427e-05
GO:0042793	transcription from plastid promoter	P	0.000267025	1.46496e-05
GO:0009864	induced systemic resistance, jasmonic acid mediated signaling pathway	P	0.000285876	1.57191e-05
GO:0003700	sequence-specific DNA binding transcription factor activity	F	0.00036611	2.0357e-05
GO:0048765	root hair cell differentiation	P	0.000427426	2.39777e-05
GO:0004402	histone acetyltransferase activity	F	0.000430332	2.41938e-05
GO:0048208	COPII vesicle coating	P	0.000438366	2.48081e-05
GO:0006487	protein N-linked glycosylation	P	0.000492824	2.81335e-05
GO:0043325	phosphatidylinositol-3,4-bisphosphate binding	F	0.000512302	2.94932e-05
GO:0009773	photosynthetic electron transport in photosystem I	P	0.000514766	2.97156e-05
GO:0042147	retrograde transport, endosome to Golgi	P	0.000515287	2.98616e-05
GO:0010114	response to red light	P	0.000623517	3.65959e-05
GO:0000155	phosphorelay sensor kinase activity	F	0.000648062	3.81166e-05
GO:0000138	Golgi trans cisterna	C	0.000688721	4.07633e-05
GO:0004430	1-phosphatidylinositol 4-kinase activity	F	0.000704322	4.17737e-05
GO:0010207	photosystem II assembly	P	0.000724742	4.31858e-05
GO:0019761	glucosinolate biosynthetic process	P	0.000750469	4.51598e-05
GO:0070273	phosphatidylinositol-4-phosphate binding	F	0.000926421	5.62057e-05
GO:0004324	ferredoxin-NADP+ reductase activity	F	0.00104828	6.42463e-05
GO:0019253	reductive pentose-phosphate cycle	P	0.00108283	6.66315e-05
GO:0005634	nucleus	C	0.00115087	7.1359e-05
GO:0042802	identical protein binding	F	0.00115168	7.158e-05
GO:0004338	glucan exo-1,3-beta-glucosidase activity	F	0.00125258	7.84702e-05
GO:0004497	monooxygenase activity	F	0.00150087	9.49518e-05
GO:0000024	maltose biosynthetic process	P	0.00152622	9.69329e-05
GO:0023014	signal transduction by phosphorylation	P	0.00167524	0.000107018
GO:0008184	glycogen phosphorylase activity	F	0.00170536	0.000109153
GO:0004012	phospholipid-translocating ATPase activity	F	0.00185451	0.000119387
GO:0009718	anthocyanin-containing compound biosynthetic process	P	0.00193827	0.000125977
GO:0006265	DNA topological change	P	0.00205717	0.000134213
GO:0032544	plastid translation	P	0.00217259	0.000142012
GO:0009638	phototropism	P	0.0022828	0.000150344
GO:0050994	regulation of lipid catabolic process	P	0.0026705	0.000177198
GO:0070883	pre-miRNA binding	F	0.00281236	0.000187653
GO:0070878	primary miRNA binding	F	0.00281236	0.000187653
GO:0015908	fatty acid transport	P	0.00285407	0.000190789
GO:0052716	hydroquinone:oxygen oxidoreductase activity	F	0.00305149	0.000205871
GO:0080001	mucilage extrusion from seed coat	P	0.00341661	0.000230926
GO:0010442	guard cell morphogenesis	P	0.00415968	0.000284748
GO:0009785	blue light signaling pathway	P	0.00420877	0.000290708
GO:0046274	lignin catabolic process	P	0.00440196	0.000306772
GO:0009303	rRNA transcription	P	0.00440529	0.000308789
GO:0052386	cell wall thickening	P	0.00456611	0.000322725
GO:0036092	phosphatidylinositol-3-phosphate biosynthetic process	P	0.00515108	0.000367253
GO:0033356	UDP-L-arabinose metabolic process	P	0.00515108	0.000367253
GO:0008270	zinc ion binding	F	0.00574445	0.000413106
GO:0009543	chloroplast thylakoid lumen	C	0.00606053	0.000438083
GO:0050521	alpha-glucan, water dikinase activity	F	0.00622815	0.000456356
GO:0008974	phosphoribulokinase activity	F	0.00622815	0.000456356
GO:0006145	purine nucleobase catabolic process	P	0.00622815	0.000456356
GO:0010400	rhamnogalacturonan I side chain metabolic process	P	0.00622815	0.000456356
GO:0015245	fatty acid transporter activity	F	0.00622815	0.000456356
GO:0004854	xanthine dehydrogenase activity	F	0.00622815	0.000456356
GO:0046110	xanthine metabolic process	P	0.00622815	0.000456356
GO:0016761	cellulose synthase (GDP-forming) activity	F	0.00622815	0.000456356
GO:0015914	phospholipid transport	P	0.00654336	0.000481849
GO:0043044	ATP-dependent chromatin remodeling	P	0.00654336	0.000483495
GO:0046524	sucrose-phosphate synthase activity	F	0.00654336	0.000483495
GO:0008017	microtubule binding	F	0.00694202	0.000516384
GO:0006995	cellular response to nitrogen starvation	P	0.00701325	0.000522549
GO:0005770	late endosome	C	0.00701746	0.00052373
GO:0007186	G-protein coupled receptor signaling pathway	P	0.00705612	0.000527487
GO:0010191	mucilage metabolic process	P	0.00709606	0.000531349
GO:0008559	xenobiotic-transporting ATPase activity	F	0.007122	0.000535052
GO:0004439	phosphatidylinositol-4,5-bisphosphate 5-phosphatase activity	F	0.00732803	0.000551436
GO:0010048	vernalization response	P	0.00849804	0.00064788
GO:0009570	chloroplast stroma	C	0.00859184	0.000657154
GO:0003682	chromatin binding	F	0.00867821	0.00066805
GO:0001666	response to hypoxia	P	0.00898855	0.000695272
GO:0009880	embryonic pattern specification	P	0.00930644	0.000723311
GO:0004467	long-chain fatty acid-CoA ligase activity	F	0.00953042	0.000741896
GO:0004221	ubiquitin thiolesterase activity	F	0.00959534	0.000748136
GO:0031113	regulation of microtubule polymerization	P	0.00996347	0.0007793
