# Supplementary material for: Comparative transcriptomic analysis uncovers the complex genetic network for resistance to Sclerotinia sclerotiorum in Brassica napus
Source: Sci Rep. 2016 Jan 8;6:19007. doi: 10.1038/srep19007 (PMC4705546; doi:10.1038/srep19007)
Supplement: Supplementary Table S7 [file srep19007-s7.xls]

## Sheet: Sheet1 
Table S7. RLKs, MAPKKK, MKK, MPK and WRKY genes were identified in the B. napus genome according to the homologous genes in Arabidopsis.
Genefamily	Gene name	Gene alias	A. thaliana orthologue	Description	Blatsp E-value
Receptor-like kinases protein family	BnaA09g05020D	GSBRNA2T00009613001	AT5G24100.1	Leucine-rich repeat protein kinase family protein	0
Receptor-like kinases protein family	BnaC09g04580D	GSBRNA2T00146056001	AT5G24100.1	Leucine-rich repeat protein kinase family protein	0
Receptor-like kinases protein family	BnaC02g11010D	GSBRNA2T00114961001	AT5G58050.1	SHV3-like 4	0
Receptor-like kinases protein family	BnaA06g40640D	GSBRNA2T00008737001	AT4G39400.1	Leucine-rich receptor-like protein kinase family protein	0
Receptor-like kinases protein family	BnaC01g40650D	GSBRNA2T00056823001	AT4G39400.1	Leucine-rich receptor-like protein kinase family protein	8e-100
Receptor-like kinases protein family	BnaC01g40660D	GSBRNA2T00056824001	AT4G39400.1	Leucine-rich receptor-like protein kinase family protein	0
Receptor-like kinases protein family	BnaC03g60590D	GSBRNA2T00061140001	AT4G39400.1	Leucine-rich receptor-like protein kinase family protein	0
Receptor-like kinases protein family	BnaA01g05490D	GSBRNA2T00073973001	AT4G39400.1	Leucine-rich receptor-like protein kinase family protein	0
Receptor-like kinases protein family	BnaC07g47240D	GSBRNA2T00100293001	AT4G39400.1	Leucine-rich receptor-like protein kinase family protein	0
Receptor-like kinases protein family	BnaA08g16520D	GSBRNA2T00150919001	AT4G39400.1	Leucine-rich receptor-like protein kinase family protein	0
Receptor-like kinases protein family	BnaC05g03090D	GSBRNA2T00002823001	AT5G40170.1	receptor like protein 54	3e-101
Receptor-like kinases protein family	BnaAnng12430D	GSBRNA2T00010616001	AT5G40170.1	receptor like protein 54	9e-143
Receptor-like kinases protein family	BnaC08g44030D	GSBRNA2T00031839001	AT5G40170.1	receptor like protein 54	9e-21
Receptor-like kinases protein family	BnaC08g44020D	GSBRNA2T00031840001	AT5G40170.1	receptor like protein 54	2e-55
Receptor-like kinases protein family	BnaA04g16400D	GSBRNA2T00045208001	AT5G40170.1	receptor like protein 54	1e-53
Receptor-like kinases protein family	BnaC02g09350D	GSBRNA2T00059069001	AT5G40170.1	receptor like protein 54	1e-95
Receptor-like kinases protein family	BnaC02g09360D	GSBRNA2T00059070001	AT5G40170.1	receptor like protein 54	2e-23
Receptor-like kinases protein family	BnaC04g32300D	GSBRNA2T00062685001	AT5G40170.1	receptor like protein 54	9e-45
Receptor-like kinases protein family	BnaC09g12950D	GSBRNA2T00082115001	AT5G40170.1	receptor like protein 54	2e-20
Receptor-like kinases protein family	BnaA08g28160D	GSBRNA2T00089705001	AT5G40170.1	receptor like protein 54	0
Receptor-like kinases protein family	BnaA05g09460D	GSBRNA2T00095320001	AT5G40170.1	receptor like protein 54	4e-147
Receptor-like kinases protein family	BnaA09g50470D	GSBRNA2T00122044001	AT5G40170.1	receptor like protein 54	2e-84
Receptor-like kinases protein family	BnaC04g39680D	GSBRNA2T00127807001	AT5G40170.1	receptor like protein 54	6e-125
Receptor-like kinases protein family	BnaC08g01200D	GSBRNA2T00145222001	AT5G40170.1	receptor like protein 54	0
Receptor-like kinases protein family	BnaC08g01180D	GSBRNA2T00145231001	AT5G40170.1	receptor like protein 54	0
Receptor-like kinases protein family	BnaCnng19280D	GSBRNA2T00096659001	AT4G13920.1	receptor like protein 50	1e-16
Receptor-like kinases protein family	BnaA04g06540D	GSBRNA2T00111251001	AT4G13920.1	receptor like protein 50	1e-32
Receptor-like kinases protein family	BnaA04g06520D	GSBRNA2T00111253001	AT4G13920.1	receptor like protein 50	0
Receptor-like kinases protein family	BnaA07g02940D	GSBRNA2T00026583001	AT1G47890.1	receptor like protein 7	2e-90
Receptor-like kinases protein family	BnaC05g30340D	GSBRNA2T00063963001	AT1G47890.1	receptor like protein 7	0
Receptor-like kinases protein family	BnaA09g37810D	GSBRNA2T00121842001	AT1G47890.1	receptor like protein 7	0
Receptor-like kinases protein family	BnaC08g29680D	GSBRNA2T00155646001	AT1G47890.1	receptor like protein 7	0
Receptor-like kinases protein family	BnaA05g17360D	GSBRNA2T00048357001	AT3G11080.1	receptor like protein 35	1e-107
Receptor-like kinases protein family	BnaC03g41550D	GSBRNA2T00059860001	AT3G11080.1	receptor like protein 35	9e-15
Receptor-like kinases protein family	BnaA01g31210D	GSBRNA2T00060271001	AT3G11080.1	receptor like protein 35	0
Receptor-like kinases protein family	BnaA01g31030D	GSBRNA2T00060292001	AT3G11080.1	receptor like protein 35	0
Receptor-like kinases protein family	BnaC02g38500D	GSBRNA2T00120690001	AT3G11080.1	receptor like protein 35	2e-17
Receptor-like kinases protein family	BnaA04g18520D	GSBRNA2T00006391001	AT3G25010.1	receptor like protein 41	5e-178
Receptor-like kinases protein family	BnaA04g18970D	GSBRNA2T00006445001	AT3G25010.1	receptor like protein 41	0
Receptor-like kinases protein family	BnaC04g43850D	GSBRNA2T00024066001	AT3G25010.1	receptor like protein 41	0
Receptor-like kinases protein family	BnaC04g12150D	GSBRNA2T00061196001	AT3G25010.1	receptor like protein 41	2e-151
Receptor-like kinases protein family	BnaC04g12170D	GSBRNA2T00061200001	AT3G25010.1	receptor like protein 41	0
Receptor-like kinases protein family	BnaC04g42570D	GSBRNA2T00085660001	AT3G25010.1	receptor like protein 41	1e-172
Receptor-like kinases protein family	BnaC09g09530D	GSBRNA2T00035776001	AT3G28890.2	receptor like protein 43	1e-73
Receptor-like kinases protein family	BnaC03g73300D	GSBRNA2T00047926001	AT3G28890.2	receptor like protein 43	0
Receptor-like kinases protein family	BnaA07g03950D	GSBRNA2T00051369001	AT3G28890.2	receptor like protein 43	8e-164
Receptor-like kinases protein family	BnaC03g41540D	GSBRNA2T00059861001	AT3G28890.2	receptor like protein 43	1e-148
Receptor-like kinases protein family	BnaA01g31270D	GSBRNA2T00060264001	AT3G28890.2	receptor like protein 43	3e-115
Receptor-like kinases protein family	BnaA01g31260D	GSBRNA2T00060266001	AT3G28890.2	receptor like protein 43	3e-101
Receptor-like kinases protein family	BnaA01g31220D	GSBRNA2T00060270001	AT3G28890.2	receptor like protein 43	0
Receptor-like kinases protein family	BnaA01g31190D	GSBRNA2T00060274001	AT3G28890.2	receptor like protein 43	1e-113
Receptor-like kinases protein family	BnaA03g31540D	GSBRNA2T00111612001	AT3G28890.2	receptor like protein 43	7e-113
Receptor-like kinases protein family	BnaA03g23420D	GSBRNA2T00138692001	AT3G28890.2	receptor like protein 43	0
Receptor-like kinases protein family	BnaC03g45490D	GSBRNA2T00150009001	AT3G28890.2	receptor like protein 43	7e-138
Receptor-like kinases protein family	BnaA03g38680D	GSBRNA2T00155066001	AT3G28890.2	receptor like protein 43	5e-147
Receptor-like kinases protein family	BnaCnng71230D	GSBRNA2T00011148001	AT4G11490.1	cysteine-rich RLK (RECEPTOR-like protein kinase) 33	3e-152
Receptor-like kinases protein family	BnaA09g21640D	GSBRNA2T00145502001	AT4G11490.1	cysteine-rich RLK (RECEPTOR-like protein kinase) 33	0
Receptor-like kinases protein family	BnaA06g08120D	GSBRNA2T00105439001	AT1G12460.1	Leucine-rich repeat protein kinase family protein	0
Receptor-like kinases protein family	BnaC05g49950D	GSBRNA2T00054498001	AT1G16120.1	wall associated kinase-like 1	9e-116
Receptor-like kinases protein family	BnaC06g40010D	GSBRNA2T00148119001	AT1G16120.1	wall associated kinase-like 1	0
Receptor-like kinases protein family	BnaC05g49920D	GSBRNA2T00054494001	AT1G16130.1	wall associated kinase-like 2	4e-111
Receptor-like kinases protein family	BnaC05g49930D	GSBRNA2T00054495001	AT1G16130.1	wall associated kinase-like 2	1e-114
Receptor-like kinases protein family	BnaA09g56440D	GSBRNA2T00008005001	AT1G16150.1	wall associated kinase-like 4	0
Receptor-like kinases protein family	BnaC05g49940D	GSBRNA2T00054497001	AT1G16150.1	wall associated kinase-like 4	1e-14
Receptor-like kinases protein family	BnaC08g38520D	GSBRNA2T00136682001	AT1G16150.1	wall associated kinase-like 4	0
Receptor-like kinases protein family	BnaA09g56430D	GSBRNA2T00008004001	AT1G16160.1	wall associated kinase-like 5	0
Receptor-like kinases protein family	BnaA09g56450D	GSBRNA2T00008007001	AT1G16160.1	wall associated kinase-like 5	0
Receptor-like kinases protein family	BnaC05g12280D	GSBRNA2T00054199001	AT1G16160.1	wall associated kinase-like 5	1e-83
Receptor-like kinases protein family	BnaC08g38530D	GSBRNA2T00136681001	AT1G16160.1	wall associated kinase-like 5	0
Receptor-like kinases protein family	BnaC08g38510D	GSBRNA2T00136683001	AT1G16160.1	wall associated kinase-like 5	1e-135
Receptor-like kinases protein family	BnaCnng74750D	GSBRNA2T00020676001	AT1G21230.1	wall associated kinase 5	3e-59
Receptor-like kinases protein family	BnaAnng15620D	GSBRNA2T00025347001	AT1G21230.1	wall associated kinase 5	6e-54
Receptor-like kinases protein family	BnaAnng18600D	GSBRNA2T00037909001	AT1G21230.1	wall associated kinase 5	0
Receptor-like kinases protein family	BnaAnng18630D	GSBRNA2T00037912001	AT1G21230.1	wall associated kinase 5	1e-157
Receptor-like kinases protein family	BnaCnng45050D	GSBRNA2T00042780001	AT1G21230.1	wall associated kinase 5	6e-78
Receptor-like kinases protein family	BnaCnng45080D	GSBRNA2T00042786001	AT1G21230.1	wall associated kinase 5	2e-42
Receptor-like kinases protein family	BnaA06g15030D	GSBRNA2T00043131001	AT1G21230.1	wall associated kinase 5	3e-74
Receptor-like kinases protein family	BnaA06g15010D	GSBRNA2T00043133001	AT1G21230.1	wall associated kinase 5	0
Receptor-like kinases protein family	BnaA06g15000D	GSBRNA2T00043134001	AT1G21230.1	wall associated kinase 5	0
Receptor-like kinases protein family	BnaC08g19750D	GSBRNA2T00055046001	AT1G21230.1	wall associated kinase 5	0
Receptor-like kinases protein family	BnaC02g23840D	GSBRNA2T00077971001	AT1G21230.1	wall associated kinase 5	1e-145
Receptor-like kinases protein family	BnaA08g21390D	GSBRNA2T00102794001	AT1G21230.1	wall associated kinase 5	0
Receptor-like kinases protein family	BnaA07g11020D	GSBRNA2T00112289001	AT1G21230.1	wall associated kinase 5	0
Receptor-like kinases protein family	BnaA07g11040D	GSBRNA2T00112291001	AT1G21230.1	wall associated kinase 5	6e-66
Receptor-like kinases protein family	BnaC05g16500D	GSBRNA2T00119175001	AT1G21230.1	wall associated kinase 5	6e-62
Receptor-like kinases protein family	BnaC05g16540D	GSBRNA2T00119184001	AT1G21230.1	wall associated kinase 5	3e-42
Receptor-like kinases protein family	BnaAnng18650D	GSBRNA2T00037914001	AT1G21240.1	wall associated kinase 3	2e-18
Receptor-like kinases protein family	BnaC07g14590D	GSBRNA2T00109975001	AT1G21240.1	wall associated kinase 3	0
Receptor-like kinases protein family	BnaAnng18620D	GSBRNA2T00037911001	AT1G21250.1	cell wall-associated kinase	0
Receptor-like kinases protein family	BnaAnng18660D	GSBRNA2T00037915001	AT1G21250.1	cell wall-associated kinase	4e-42
Receptor-like kinases protein family	BnaCnng45090D	GSBRNA2T00042787001	AT1G21250.1	cell wall-associated kinase	0
Receptor-like kinases protein family	BnaA06g15050D	GSBRNA2T00043129001	AT1G21250.1	cell wall-associated kinase	0
Receptor-like kinases protein family	BnaA06g15020D	GSBRNA2T00043132001	AT1G21250.1	cell wall-associated kinase	5e-36
Receptor-like kinases protein family	BnaC08g19780D	GSBRNA2T00055049001	AT1G21250.1	cell wall-associated kinase	0
Receptor-like kinases protein family	BnaA08g21400D	GSBRNA2T00102796001	AT1G21250.1	cell wall-associated kinase	0
Receptor-like kinases protein family	BnaA08g21410D	GSBRNA2T00102797001	AT1G21250.1	cell wall-associated kinase	0
Receptor-like kinases protein family	BnaA07g07690D	GSBRNA2T00076183001	AT1G29740.1	Leucine-rich repeat transmembrane protein kinase	0
Receptor-like kinases protein family	BnaA07g07670D	GSBRNA2T00076186001	AT1G29740.1	Leucine-rich repeat transmembrane protein kinase	0
Receptor-like kinases protein family	BnaA05g09480D	GSBRNA2T00095317001	AT1G29740.1	Leucine-rich repeat transmembrane protein kinase	2e-51
Receptor-like kinases protein family	BnaC07g09530D	GSBRNA2T00105547001	AT1G29740.1	Leucine-rich repeat transmembrane protein kinase	4e-74
Receptor-like kinases protein family	BnaC07g09520D	GSBRNA2T00105548001	AT1G29740.1	Leucine-rich repeat transmembrane protein kinase	0
Receptor-like kinases protein family	BnaC07g09500D	GSBRNA2T00105550001	AT1G29740.1	Leucine-rich repeat transmembrane protein kinase	0
Receptor-like kinases protein family	BnaC07g19020D	GSBRNA2T00128592001	AT1G29740.1	Leucine-rich repeat transmembrane protein kinase	0
Receptor-like kinases protein family	BnaC06g02630D	GSBRNA2T00039035001	AT1G49730.1	Protein kinase superfamily protein	0
Receptor-like kinases protein family	BnaA06g03050D	GSBRNA2T00098082001	AT1G49730.4	Protein kinase superfamily protein	2e-22
Receptor-like kinases protein family	BnaA06g03060D	GSBRNA2T00098083001	AT1G49730.4	Protein kinase superfamily protein	0
Receptor-like kinases protein family	BnaA05g15380D	GSBRNA2T00077522001	AT1G51790.1	Leucine-rich repeat protein kinase family protein	0
Receptor-like kinases protein family	BnaC06g09050D	GSBRNA2T00147012001	AT1G51790.1	Leucine-rich repeat protein kinase family protein	0
Receptor-like kinases protein family	BnaA05g15400D	GSBRNA2T00077525001	AT1G51800.1	Leucine-rich repeat protein kinase family protein	0
Receptor-like kinases protein family	BnaA01g28000D	GSBRNA2T00086367001	AT1G51800.1	Leucine-rich repeat protein kinase family protein	0
Receptor-like kinases protein family	BnaCnng16810D	GSBRNA2T00091591001	AT1G51800.1	Leucine-rich repeat protein kinase family protein	5e-82
Receptor-like kinases protein family	BnaCnng16820D	GSBRNA2T00091592001	AT1G51800.1	Leucine-rich repeat protein kinase family protein	2e-25
Receptor-like kinases protein family	BnaC06g09080D	GSBRNA2T00147016001	AT1G51800.1	Leucine-rich repeat protein kinase family protein	0
Receptor-like kinases protein family	BnaC06g04930D	GSBRNA2T00055338001	AT1G51820.1	Leucine-rich repeat protein kinase family protein	0
Receptor-like kinases protein family	BnaC06g09110D	GSBRNA2T00147022001	AT1G51820.1	Leucine-rich repeat protein kinase family protein	0
Receptor-like kinases protein family	BnaA06g02060D	GSBRNA2T00021229001	AT1G51860.1	Leucine-rich repeat protein kinase family protein	0
Receptor-like kinases protein family	BnaC06g04990D	GSBRNA2T00055332001	AT1G51860.1	Leucine-rich repeat protein kinase family protein	2e-88
Receptor-like kinases protein family	BnaC06g04970D	GSBRNA2T00055334001	AT1G51860.1	Leucine-rich repeat protein kinase family protein	0
Receptor-like kinases protein family	BnaA05g15180D	GSBRNA2T00082408001	AT1G51860.1	Leucine-rich repeat protein kinase family protein	0
Receptor-like kinases protein family	BnaC06g09130D	GSBRNA2T00147026001	AT1G51860.1	Leucine-rich repeat protein kinase family protein	7e-103
Receptor-like kinases protein family	BnaC06g09140D	GSBRNA2T00147034001	AT1G51860.1	Leucine-rich repeat protein kinase family protein	1e-143
Receptor-like kinases protein family	BnaC03g77970D	GSBRNA2T00008226001	AT1G51940.1	protein kinase family protein / peptidoglycan-binding LysM domain-containing protein	2e-46
Receptor-like kinases protein family	BnaC03g77980D	GSBRNA2T00010694001	AT1G51940.1	protein kinase family protein / peptidoglycan-binding LysM domain-containing protein	0
Receptor-like kinases protein family	BnaA06g02020D	GSBRNA2T00021233001	AT1G51940.1	protein kinase family protein / peptidoglycan-binding LysM domain-containing protein	0
Receptor-like kinases protein family	BnaC06g05050D	GSBRNA2T00055325001	AT1G51940.1	protein kinase family protein / peptidoglycan-binding LysM domain-containing protein	0
Receptor-like kinases protein family	BnaA08g01780D	GSBRNA2T00085753001	AT1G51940.1	protein kinase family protein / peptidoglycan-binding LysM domain-containing protein	0
Receptor-like kinases protein family	BnaA06g00940D	GSBRNA2T00024643001	AT1G53420.1	Leucine-rich repeat transmembrane protein kinase	2e-173
Receptor-like kinases protein family	BnaC06g06330D	GSBRNA2T00081397001	AT1G53420.1	Leucine-rich repeat transmembrane protein kinase	3e-172
Receptor-like kinases protein family	BnaC05g38750D	GSBRNA2T00106140001	AT1G53420.1	Leucine-rich repeat transmembrane protein kinase	3e-71
Receptor-like kinases protein family	BnaC09g12300D	GSBRNA2T00000082001	AT1G64210.1	Leucine-rich repeat protein kinase family protein	0
Receptor-like kinases protein family	BnaC09g11940D	GSBRNA2T00032830001	AT1G64210.1	Leucine-rich repeat protein kinase family protein	3e-146
Receptor-like kinases protein family	BnaA09g11490D	GSBRNA2T00056474001	AT1G64210.1	Leucine-rich repeat protein kinase family protein	2e-145
Receptor-like kinases protein family	BnaA09g12030D	GSBRNA2T00065498001	AT1G64210.1	Leucine-rich repeat protein kinase family protein	0
Receptor-like kinases protein family	BnaAnng41260D	GSBRNA2T00029940001	AT1G66970.1	SHV3-like 2	8e-153
Receptor-like kinases protein family	BnaA02g12670D	GSBRNA2T00070098001	AT1G66970.1	SHV3-like 2	5e-150
Receptor-like kinases protein family	BnaC02g45300D	GSBRNA2T00029574001	AT1G66980.1	suppressor of npr1-1 constitutive 4	1e-54
Receptor-like kinases protein family	BnaA03g50390D	GSBRNA2T00067447001	AT1G66980.1	suppressor of npr1-1 constitutive 4	5e-34
Receptor-like kinases protein family	BnaA02g12690D	GSBRNA2T00070100001	AT1G66980.1	suppressor of npr1-1 constitutive 4	1e-52
Receptor-like kinases protein family	BnaA02g12710D	GSBRNA2T00070102001	AT1G66980.1	suppressor of npr1-1 constitutive 4	2e-118
Receptor-like kinases protein family	BnaC06g28150D	GSBRNA2T00112906001	AT1G66980.1	suppressor of npr1-1 constitutive 4	1e-137
Receptor-like kinases protein family	BnaA07g26420D	GSBRNA2T00102134001	AT1G67510.1	Leucine-rich repeat protein kinase family protein	0
Receptor-like kinases protein family	BnaC06g28540D	GSBRNA2T00112968001	AT1G67510.1	Leucine-rich repeat protein kinase family protein	0
Receptor-like kinases protein family	BnaC06g31220D	GSBRNA2T00049739001	AT1G70130.1	Concanavalin A-like lectin protein kinase family protein	0
Receptor-like kinases protein family	BnaA07g28640D	GSBRNA2T00066595001	AT1G70130.1	Concanavalin A-like lectin protein kinase family protein	0
Receptor-like kinases protein family	BnaC06g43210D	GSBRNA2T00045314001	AT1G73080.1	PEP1 receptor 1	0
Receptor-like kinases protein family	BnaC06g23820D	GSBRNA2T00049117001	AT1G73080.1	PEP1 receptor 1	0
Receptor-like kinases protein family	BnaA07g22860D	GSBRNA2T00099523001	AT1G73080.1	PEP1 receptor 1	0
Receptor-like kinases protein family	BnaCnng66370D	GSBRNA2T00094299001	AT1G78940.1	Protein kinase protein with adenine nucleotide alpha hydrolases-like domain	2e-179
Receptor-like kinases protein family	BnaAnng33110D	GSBRNA2T00097620001	AT1G78940.1	Protein kinase protein with adenine nucleotide alpha hydrolases-like domain	6e-139
Receptor-like kinases protein family	BnaA07g34520D	GSBRNA2T00146398001	AT1G78940.2	Protein kinase protein with adenine nucleotide alpha hydrolases-like domain	0
Receptor-like kinases protein family	BnaC06g39360D	GSBRNA2T00148040001	AT1G78940.2	Protein kinase protein with adenine nucleotide alpha hydrolases-like domain	0
Receptor-like kinases protein family	BnaC06g20250D	GSBRNA2T00131924001	AT1G78980.1	STRUBBELIG-receptor family 5	9e-74
Receptor-like kinases protein family	BnaA07g34550D	GSBRNA2T00146395001	AT1G78980.1	STRUBBELIG-receptor family 5	0
Receptor-like kinases protein family	BnaC06g39390D	GSBRNA2T00148043001	AT1G78980.1	STRUBBELIG-receptor family 5	0
Receptor-like kinases protein family	BnaC02g25910D	GSBRNA2T00018752001	AT1G79620.1	Leucine-rich repeat protein kinase family protein	0
Receptor-like kinases protein family	BnaA02g19320D	GSBRNA2T00093736001	AT1G79620.1	Leucine-rich repeat protein kinase family protein	0
Receptor-like kinases protein family	BnaC02g25920D	GSBRNA2T00018753001	AT1G79670.1	Wall-associated kinase family protein	0
Receptor-like kinases protein family	BnaA02g19350D	GSBRNA2T00093733001	AT1G79670.2	Wall-associated kinase family protein	3e-27
Receptor-like kinases protein family	BnaA02g19340D	GSBRNA2T00093734001	AT1G79670.2	Wall-associated kinase family protein	1e-31
Receptor-like kinases protein family	BnaA02g19330D	GSBRNA2T00093735001	AT1G79670.2	Wall-associated kinase family protein	2e-34
Receptor-like kinases protein family	BnaC08g01050D	GSBRNA2T00145246001	AT1G79670.2	Wall-associated kinase family protein	2e-45
Receptor-like kinases protein family	BnaA07g35080D	GSBRNA2T00146333001	AT1G79670.2	Wall-associated kinase family protein	0
Receptor-like kinases protein family	BnaA07g35070D	GSBRNA2T00146334001	AT1G79670.2	Wall-associated kinase family protein	6e-43
Receptor-like kinases protein family	BnaC02g45340D	GSBRNA2T00029579001	AT4G26690.1	PLC-like phosphodiesterase family protein	0
Receptor-like kinases protein family	BnaCnng38120D	GSBRNA2T00034142001	AT4G26690.1	PLC-like phosphodiesterase family protein	0
Receptor-like kinases protein family	BnaA02g12680D	GSBRNA2T00070099001	AT4G26690.1	PLC-like phosphodiesterase family protein	9e-92
Receptor-like kinases protein family	BnaA02g12730D	GSBRNA2T00070104001	AT4G26690.1	PLC-like phosphodiesterase family protein	0
Receptor-like kinases protein family	BnaC09g24190D	GSBRNA2T00071149001	AT4G26690.1	PLC-like phosphodiesterase family protein	0
Receptor-like kinases protein family	BnaC02g17050D	GSBRNA2T00074572001	AT4G26690.1	PLC-like phosphodiesterase family protein	2e-91
Receptor-like kinases protein family	BnaC03g21170D	GSBRNA2T00079162001	AT4G26690.1	PLC-like phosphodiesterase family protein	0
Receptor-like kinases protein family	BnaA03g48410D	GSBRNA2T00085966001	AT4G26690.1	PLC-like phosphodiesterase family protein	0
Receptor-like kinases protein family	BnaA03g48210D	GSBRNA2T00085990001	AT4G26690.1	PLC-like phosphodiesterase family protein	0
Receptor-like kinases protein family	BnaA09g21970D	GSBRNA2T00145546001	AT4G26690.1	PLC-like phosphodiesterase family protein	6e-83
Receptor-like kinases protein family	BnaA01g15810D	GSBRNA2T00149527001	AT4G26690.1	PLC-like phosphodiesterase family protein	0
Receptor-like kinases protein family	BnaC07g40400D	GSBRNA2T00154607001	AT4G26690.1	PLC-like phosphodiesterase family protein	0
Receptor-like kinases protein family	BnaC07g40640D	GSBRNA2T00154635001	AT4G26690.1	PLC-like phosphodiesterase family protein	0
Receptor-like kinases protein family	BnaC01g18900D	GSBRNA2T00157386001	AT4G26690.1	PLC-like phosphodiesterase family protein	0
Receptor-like kinases protein family	BnaCnng23030D	GSBRNA2T00007424001	AT5G10530.1	Concanavalin A-like lectin protein kinase family protein	6e-48
Receptor-like kinases protein family	BnaCnng23050D	GSBRNA2T00007426001	AT5G10530.1	Concanavalin A-like lectin protein kinase family protein	2e-90
Receptor-like kinases protein family	BnaA05g11920D	GSBRNA2T00048558001	AT5G10530.1	Concanavalin A-like lectin protein kinase family protein	0
Receptor-like kinases protein family	BnaC02g00260D	GSBRNA2T00069024001	AT5G10530.1	Concanavalin A-like lectin protein kinase family protein	0
Receptor-like kinases protein family	BnaA07g07630D	GSBRNA2T00076191001	AT5G10530.1	Concanavalin A-like lectin protein kinase family protein	2e-123
Receptor-like kinases protein family	BnaA07g07620D	GSBRNA2T00076193001	AT5G10530.1	Concanavalin A-like lectin protein kinase family protein	2e-91
Receptor-like kinases protein family	BnaC09g38200D	GSBRNA2T00078525001	AT5G10530.1	Concanavalin A-like lectin protein kinase family protein	9e-11
Receptor-like kinases protein family	BnaC09g38190D	GSBRNA2T00078526001	AT5G10530.1	Concanavalin A-like lectin protein kinase family protein	0
Receptor-like kinases protein family	BnaUnng03030D	GSBRNA2T00080376001	AT5G10530.1	Concanavalin A-like lectin protein kinase family protein	5e-17
Receptor-like kinases protein family	BnaC02g13970D	GSBRNA2T00102383001	AT5G10530.1	Concanavalin A-like lectin protein kinase family protein	5e-17
Receptor-like kinases protein family	BnaC02g13930D	GSBRNA2T00102387001	AT5G10530.1	Concanavalin A-like lectin protein kinase family protein	0
Receptor-like kinases protein family	BnaC07g09440D	GSBRNA2T00105557001	AT5G10530.1	Concanavalin A-like lectin protein kinase family protein	1e-81
Receptor-like kinases protein family	BnaC04g14250D	GSBRNA2T00113449001	AT5G10530.1	Concanavalin A-like lectin protein kinase family protein	1e-65
Receptor-like kinases protein family	BnaA03g03000D	GSBRNA2T00129764001	AT5G10530.1	Concanavalin A-like lectin protein kinase family protein	0
Receptor-like kinases protein family	BnaC08g17660D	GSBRNA2T00139650001	AT5G10530.1	Concanavalin A-like lectin protein kinase family protein	0
Receptor-like kinases protein family	BnaC03g04380D	GSBRNA2T00140132001	AT5G10530.1	Concanavalin A-like lectin protein kinase family protein	0
Receptor-like kinases protein family	BnaA02g00590D	GSBRNA2T00143508001	AT5G10530.1	Concanavalin A-like lectin protein kinase family protein	8e-15
Receptor-like kinases protein family	BnaA02g00580D	GSBRNA2T00143509001	AT5G10530.1	Concanavalin A-like lectin protein kinase family protein	0
Receptor-like kinases protein family	BnaA10g15630D	GSBRNA2T00154305001	AT5G10530.1	Concanavalin A-like lectin protein kinase family protein	0
Receptor-like kinases protein family	BnaC06g24200D	GSBRNA2T00096708001	AT1G72180.1	Leucine-rich receptor-like protein kinase family protein	0
Receptor-like kinases protein family	BnaA07g23160D	GSBRNA2T00099557001	AT1G72180.1	Leucine-rich receptor-like protein kinase family protein	0
Receptor-like kinases protein family	BnaA07g29920D	GSBRNA2T00102534001	AT1G72180.1	Leucine-rich receptor-like protein kinase family protein	0
Receptor-like kinases protein family	BnaC06g33240D	GSBRNA2T00103286001	AT1G72180.1	Leucine-rich receptor-like protein kinase family protein	0
Receptor-like kinases protein family	BnaA05g15410D	GSBRNA2T00077526001	AT1G49100.1	Leucine-rich repeat protein kinase family protein	0
Receptor-like kinases protein family	BnaC06g09090D	GSBRNA2T00147017001	AT1G49100.1	Leucine-rich repeat protein kinase family protein	0
Receptor-like kinases protein family	BnaC08g14590D	GSBRNA2T00012768001	AT1G51850.1	Leucine-rich repeat protein kinase family protein	0
Receptor-like kinases protein family	BnaA06g02070D	GSBRNA2T00021228001	AT1G51850.1	Leucine-rich repeat protein kinase family protein	0
Receptor-like kinases protein family	BnaA05g35900D	GSBRNA2T00066924001	AT1G51850.1	Leucine-rich repeat protein kinase family protein	0
Receptor-like kinases protein family	BnaC06g05000D	GSBRNA2T00055331001	AT1G51880.1	root hair specific 6	0
Receptor-like kinases protein family	BnaC03g59870D	GSBRNA2T00061028001	AT1G51880.1	root hair specific 6	0
Receptor-like kinases protein family	BnaA05g15170D	GSBRNA2T00082407001	AT1G51880.1	root hair specific 6	0
Receptor-like kinases protein family	BnaC06g09150D	GSBRNA2T00147035001	AT1G51880.1	root hair specific 6	0
Receptor-like kinases protein family	BnaA06g02050D	GSBRNA2T00021230001	AT1G51890.1	Leucine-rich repeat protein kinase family protein	0
Receptor-like kinases protein family	BnaC06g03190D	GSBRNA2T00039111001	AT1G51890.1	Leucine-rich repeat protein kinase family protein	2e-139
Receptor-like kinases protein family	BnaC06g05020D	GSBRNA2T00055329001	AT1G51890.1	Leucine-rich repeat protein kinase family protein	0
Receptor-like kinases protein family	BnaC04g12760D	GSBRNA2T00061288001	AT1G51890.1	Leucine-rich repeat protein kinase family protein	8e-90
Receptor-like kinases protein family	BnaC03g30950D	GSBRNA2T00002416001	AT4G02420.1	Concanavalin A-like lectin protein kinase family protein	3e-115
Receptor-like kinases protein family	BnaA02g36540D	GSBRNA2T00016777001	AT4G02420.1	Concanavalin A-like lectin protein kinase family protein	0
Receptor-like kinases protein family	BnaA09g00780D	GSBRNA2T00018425001	AT4G02420.1	Concanavalin A-like lectin protein kinase family protein	2e-94
Receptor-like kinases protein family	BnaCnng55430D	GSBRNA2T00064442001	AT4G02420.1	Concanavalin A-like lectin protein kinase family protein	6e-104
Receptor-like kinases protein family	BnaCnng19190D	GSBRNA2T00096609001	AT4G02420.1	Concanavalin A-like lectin protein kinase family protein	8e-103
Receptor-like kinases protein family	BnaCnng01420D	GSBRNA2T00123475001	AT4G02420.1	Concanavalin A-like lectin protein kinase family protein	1e-112
Receptor-like kinases protein family	BnaA03g26180D	GSBRNA2T00151678001	AT4G02420.1	Concanavalin A-like lectin protein kinase family protein	0
Receptor-like kinases protein family	BnaA03g26190D	GSBRNA2T00151680001	AT4G02420.1	Concanavalin A-like lectin protein kinase family protein	0
Receptor-like kinases protein family	BnaC02g27360D	GSBRNA2T00152600001	AT4G02420.1	Concanavalin A-like lectin protein kinase family protein	1e-128
Receptor-like kinases protein family	BnaC09g22400D	GSBRNA2T00080723001	AT4G04960.1	Concanavalin A-like lectin protein kinase family protein	0
Receptor-like kinases protein family	BnaA09g20070D	GSBRNA2T00094461001	AT4G04960.1	Concanavalin A-like lectin protein kinase family protein	0
Receptor-like kinases protein family	BnaA09g26670D	GSBRNA2T00035018001	AT1G29750.2	receptor-like kinase in flowers 1	0
Receptor-like kinases protein family	BnaC03g59440D	GSBRNA2T00058221001	AT1G29750.2	receptor-like kinase in flowers 1	0
Receptor-like kinases protein family	BnaC05g22720D	GSBRNA2T00108569001	AT1G29750.2	receptor-like kinase in flowers 1	0
Receptor-like kinases protein family	BnaA08g17760D	GSBRNA2T00150765001	AT1G29750.2	receptor-like kinase in flowers 1	0
Receptor-like kinases protein family	BnaA02g08470D	GSBRNA2T00012908001	AT5G56890.1	Protein kinase superfamily protein	0
Receptor-like kinases protein family	BnaA10g10960D	GSBRNA2T00052809001	AT5G56890.1	Protein kinase superfamily protein	0
Receptor-like kinases protein family	BnaC09g33400D	GSBRNA2T00053045001	AT5G56890.1	Protein kinase superfamily protein	8e-91
Receptor-like kinases protein family	BnaC09g33410D	GSBRNA2T00053046001	AT5G56890.1	Protein kinase superfamily protein	0
Receptor-like kinases protein family	BnaA07g37820D	GSBRNA2T00011243001	AT3G55550.1	Concanavalin A-like lectin protein kinase family protein	3e-112
Receptor-like kinases protein family	BnaCnng35990D	GSBRNA2T00028491001	AT3G55550.1	Concanavalin A-like lectin protein kinase family protein	1e-112
Receptor-like kinases protein family	BnaC04g25390D	GSBRNA2T00115221001	AT3G55550.1	Concanavalin A-like lectin protein kinase family protein	0
Receptor-like kinases protein family	BnaA04g03500D	GSBRNA2T00126347001	AT3G55550.1	Concanavalin A-like lectin protein kinase family protein	0
Receptor-like kinases protein family	BnaC08g45460D	GSBRNA2T00031667001	AT1G07560.1	Leucine-rich repeat protein kinase family protein	0
Receptor-like kinases protein family	BnaC08g45430D	GSBRNA2T00031670001	AT1G07560.1	Leucine-rich repeat protein kinase family protein	8e-104
Receptor-like kinases protein family	BnaA09g49330D	GSBRNA2T00122189001	AT1G07560.1	Leucine-rich repeat protein kinase family protein	0
Receptor-like kinases protein family	BnaCnng36800D	GSBRNA2T00029908001	AT1G33260.1	Protein kinase superfamily protein	2e-163
Receptor-like kinases protein family	BnaC08g21280D	GSBRNA2T00121779001	AT1G33260.1	Protein kinase superfamily protein	5e-154
Receptor-like kinases protein family	BnaA09g23830D	GSBRNA2T00156532001	AT1G33260.2	Protein kinase superfamily protein	3e-162
Receptor-like kinases protein family	BnaC03g69300D	GSBRNA2T00087595001	AT1G52310.1	protein kinase family protein / C-type lectin domain-containing protein	0
Receptor-like kinases protein family	BnaA08g01510D	GSBRNA2T00114225001	AT1G52310.1	protein kinase family protein / C-type lectin domain-containing protein	0
Receptor-like kinases protein family	BnaC05g09380D	GSBRNA2T00044637001	AT1G62950.1	leucine-rich repeat transmembrane protein kinase family protein	0
Receptor-like kinases protein family	BnaC09g12930D	GSBRNA2T00082112001	AT1G62950.1	leucine-rich repeat transmembrane protein kinase family protein	6e-64
Receptor-like kinases protein family	BnaCnng07810D	GSBRNA2T00062447001	AT1G71830.1	somatic embryogenesis receptor-like kinase 1	0
Receptor-like kinases protein family	BnaC02g20780D	GSBRNA2T00064944001	AT1G71830.1	somatic embryogenesis receptor-like kinase 1	7e-24
Receptor-like kinases protein family	BnaA07g23390D	GSBRNA2T00099588001	AT1G71830.1	somatic embryogenesis receptor-like kinase 1	0
Receptor-like kinases protein family	BnaA07g29610D	GSBRNA2T00102501001	AT1G71830.1	somatic embryogenesis receptor-like kinase 1	0
Receptor-like kinases protein family	BnaC06g32810D	GSBRNA2T00103228001	AT1G71830.1	somatic embryogenesis receptor-like kinase 1	0
Receptor-like kinases protein family	BnaC01g14670D	GSBRNA2T00048739001	AT4G23130.2	cysteine-rich RLK (RECEPTOR-like protein kinase) 5	9e-83
Receptor-like kinases protein family	BnaA03g45760D	GSBRNA2T00048830001	AT4G23130.2	cysteine-rich RLK (RECEPTOR-like protein kinase) 5	0
Receptor-like kinases protein family	BnaA03g45790D	GSBRNA2T00048833001	AT4G23130.2	cysteine-rich RLK (RECEPTOR-like protein kinase) 5	4e-108
Receptor-like kinases protein family	BnaA03g45800D	GSBRNA2T00048834001	AT4G23130.2	cysteine-rich RLK (RECEPTOR-like protein kinase) 5	2e-11
Receptor-like kinases protein family	BnaA03g45810D	GSBRNA2T00048835001	AT4G23130.2	cysteine-rich RLK (RECEPTOR-like protein kinase) 5	0
Receptor-like kinases protein family	BnaA03g45870D	GSBRNA2T00048848001	AT4G23130.2	cysteine-rich RLK (RECEPTOR-like protein kinase) 5	0
Receptor-like kinases protein family	BnaA07g38960D	GSBRNA2T00058706001	AT4G23130.1	cysteine-rich RLK (RECEPTOR-like protein kinase) 5	2e-92
Receptor-like kinases protein family	BnaA01g12950D	GSBRNA2T00072667001	AT4G23130.2	cysteine-rich RLK (RECEPTOR-like protein kinase) 5	0
Receptor-like kinases protein family	BnaC03g65180D	GSBRNA2T00072942001	AT4G23130.2	cysteine-rich RLK (RECEPTOR-like protein kinase) 5	0
Receptor-like kinases protein family	BnaA08g10600D	GSBRNA2T00126717001	AT4G23130.2	cysteine-rich RLK (RECEPTOR-like protein kinase) 5	0
Receptor-like kinases protein family	BnaC07g37990D	GSBRNA2T00157088001	AT4G23130.2	cysteine-rich RLK (RECEPTOR-like protein kinase) 5	0
Receptor-like kinases protein family	BnaC07g38000D	GSBRNA2T00157090001	AT4G23130.1	cysteine-rich RLK (RECEPTOR-like protein kinase) 5	0
Receptor-like kinases protein family	BnaCnng46210D	GSBRNA2T00045438001	AT4G23250.1	kinases;protein kinases	0
Receptor-like kinases protein family	BnaA03g45860D	GSBRNA2T00048846001	AT4G23250.1	kinases;protein kinases	0
Receptor-like kinases protein family	BnaC04g37380D	GSBRNA2T00060005001	AT4G23250.1	kinases;protein kinases	0
Receptor-like kinases protein family	BnaA04g14680D	GSBRNA2T00082330001	AT4G23250.1	kinases;protein kinases	0
Receptor-like kinases protein family	BnaA04g06840D	GSBRNA2T00111204001	AT4G23250.1	kinases;protein kinases	1e-168
Receptor-like kinases protein family	BnaC07g38080D	GSBRNA2T00157104001	AT4G23250.1	kinases;protein kinases	0
Receptor-like kinases protein family	BnaC07g38090D	GSBRNA2T00157105001	AT4G23250.1	kinases;protein kinases	0
Receptor-like kinases protein family	BnaC06g12670D	GSBRNA2T00063167001	AT5G39000.1	Malectin/receptor-like protein kinase family protein	0
Receptor-like kinases protein family	BnaC04g31230D	GSBRNA2T00064851001	AT5G39000.1	Malectin/receptor-like protein kinase family protein	0
Receptor-like kinases protein family	BnaC04g31220D	GSBRNA2T00064853001	AT5G39000.1	Malectin/receptor-like protein kinase family protein	0
Receptor-like kinases protein family	BnaA07g14620D	GSBRNA2T00098513001	AT5G39000.1	Malectin/receptor-like protein kinase family protein	0
Receptor-like kinases protein family	BnaA07g14630D	GSBRNA2T00098514001	AT5G39000.1	Malectin/receptor-like protein kinase family protein	6e-16
Receptor-like kinases protein family	BnaC08g23080D	GSBRNA2T00109289001	AT5G39000.1	Malectin/receptor-like protein kinase family protein	2e-41
Receptor-like kinases protein family	BnaC08g23070D	GSBRNA2T00109290001	AT5G39000.1	Malectin/receptor-like protein kinase family protein	1e-23
Receptor-like kinases protein family	BnaA04g08980D	GSBRNA2T00114380001	AT5G39000.1	Malectin/receptor-like protein kinase family protein	0
Receptor-like kinases protein family	BnaA04g08970D	GSBRNA2T00114381001	AT5G39000.1	Malectin/receptor-like protein kinase family protein	0
Receptor-like kinases protein family	BnaA09g32310D	GSBRNA2T00129319001	AT5G39000.1	Malectin/receptor-like protein kinase family protein	0
Receptor-like kinases protein family	BnaAnng24230D	GSBRNA2T00063522001	AT1G48480.1	receptor-like kinase 1	1e-27
Receptor-like kinases protein family	BnaA08g03220D	GSBRNA2T00073747001	AT1G48480.1	receptor-like kinase 1	0
Receptor-like kinases protein family	BnaA06g21400D	GSBRNA2T00109789001	AT1G48480.1	receptor-like kinase 1	5e-21
Receptor-like kinases protein family	BnaC08g03540D	GSBRNA2T00128050001	AT1G48480.1	receptor-like kinase 1	0
Receptor-like kinases protein family	BnaA04g28980D	GSBRNA2T00068348001	AT5G10290.1	leucine-rich repeat transmembrane protein kinase family protein	6e-35
Receptor-like kinases protein family	BnaC02g00410D	GSBRNA2T00069007001	AT5G10290.1	leucine-rich repeat transmembrane protein kinase family protein	0
Receptor-like kinases protein family	BnaA02g00450D	GSBRNA2T00143526001	AT5G10290.1	leucine-rich repeat transmembrane protein kinase family protein	0
Receptor-like kinases protein family	BnaC05g13910D	GSBRNA2T00006486001	AT3G05360.1	receptor like protein 30	0
Receptor-like kinases protein family	BnaA06g38460D	GSBRNA2T00007500001	AT3G05360.1	receptor like protein 30	0
Receptor-like kinases protein family	BnaCnng75160D	GSBRNA2T00022644001	AT3G05360.1	receptor like protein 30	3e-117
Receptor-like kinases protein family	BnaA06g12250D	GSBRNA2T00034852001	AT3G05360.1	receptor like protein 30	4e-124
Receptor-like kinases protein family	BnaA06g12220D	GSBRNA2T00034858001	AT3G05360.1	receptor like protein 30	0
Receptor-like kinases protein family	BnaA06g12200D	GSBRNA2T00034863001	AT3G05360.1	receptor like protein 30	3e-55
Receptor-like kinases protein family	BnaC03g62780D	GSBRNA2T00055935001	AT3G05360.1	receptor like protein 30	8e-166
Receptor-like kinases protein family	BnaA08g09000D	GSBRNA2T00126922001	AT3G05360.1	receptor like protein 30	1e-59
Receptor-like kinases protein family	BnaA08g08920D	GSBRNA2T00126931001	AT3G05360.1	receptor like protein 30	1e-125
Receptor-like kinases protein family	BnaC03g63000D	GSBRNA2T00001545001	AT3G05370.1	receptor like protein 31	7e-52
Receptor-like kinases protein family	BnaAnng02370D	GSBRNA2T00005927001	AT3G05370.1	receptor like protein 31	0
Receptor-like kinases protein family	BnaAnng02580D	GSBRNA2T00005957001	AT3G05370.1	receptor like protein 31	0
Receptor-like kinases protein family	BnaAnng02590D	GSBRNA2T00005958001	AT3G05370.1	receptor like protein 31	6e-42
Receptor-like kinases protein family	BnaA06g12240D	GSBRNA2T00034854001	AT3G05370.1	receptor like protein 31	3e-13
Receptor-like kinases protein family	BnaC03g62770D	GSBRNA2T00055938001	AT3G05370.1	receptor like protein 31	0
Receptor-like kinases protein family	BnaC03g68480D	GSBRNA2T00116332001	AT3G05370.1	receptor like protein 31	4e-162
Receptor-like kinases protein family	BnaC03g42560D	GSBRNA2T00026450001	AT3G05650.1	receptor like protein 32	2e-145
Receptor-like kinases protein family	BnaC03g42570D	GSBRNA2T00026451001	AT3G05650.1	receptor like protein 32	5e-61
Receptor-like kinases protein family	BnaA04g15190D	GSBRNA2T00058297001	AT3G05650.1	receptor like protein 32	0
Receptor-like kinases protein family	BnaA01g31240D	GSBRNA2T00060268001	AT3G05650.1	receptor like protein 32	0
Receptor-like kinases protein family	BnaC04g38140D	GSBRNA2T00127587001	AT3G05650.1	receptor like protein 32	0
Receptor-like kinases protein family	BnaA10g20720D	GSBRNA2T00135758001	AT3G05650.1	receptor like protein 32	0
Receptor-like kinases protein family	BnaA05g17370D	GSBRNA2T00048356001	AT3G05660.1	receptor like protein 33	6e-23
Receptor-like kinases protein family	BnaCnng64120D	GSBRNA2T00088829001	AT3G05660.1	receptor like protein 33	8e-166
Receptor-like kinases protein family	BnaA02g30080D	GSBRNA2T00091649001	AT3G05660.1	receptor like protein 33	6e-122
Receptor-like kinases protein family	BnaCnng65590D	GSBRNA2T00092813001	AT3G05660.1	receptor like protein 33	1e-122
Receptor-like kinases protein family	BnaC02g38510D	GSBRNA2T00120688001	AT3G05660.1	receptor like protein 33	9e-144
Receptor-like kinases protein family	BnaC07g04670D	GSBRNA2T00144715001	AT3G05660.1	receptor like protein 33	9e-52
Receptor-like kinases protein family	BnaC03g45660D	GSBRNA2T00150035001	AT3G05660.1	receptor like protein 33	7e-89
Receptor-like kinases protein family	BnaA07g03470D	GSBRNA2T00047634001	AT3G11010.1	receptor like protein 34	6e-140
Receptor-like kinases protein family	BnaA01g31040D	GSBRNA2T00060291001	AT3G11010.1	receptor like protein 34	0
Receptor-like kinases protein family	BnaA03g38790D	GSBRNA2T00155082001	AT3G11010.1	receptor like protein 34	0
Receptor-like kinases protein family	BnaA09g15280D	GSBRNA2T00073406001	AT4G04220.1	receptor like protein 46	7e-65
Receptor-like kinases protein family	BnaC09g15920D	GSBRNA2T00100913001	AT4G04220.1	receptor like protein 46	5e-40
Receptor-like kinases protein family	BnaC09g15910D	GSBRNA2T00100914001	AT4G04220.1	receptor like protein 46	4e-156
Receptor-like kinases protein family	BnaA03g28440D	GSBRNA2T00111971001	AT4G04220.1	receptor like protein 46	0
Receptor-like kinases protein family	BnaC03g33570D	GSBRNA2T00153723001	AT4G04220.1	receptor like protein 46	0
Receptor-like kinases protein family	BnaCnng20810D	GSBRNA2T00003285001	AT4G13820.1	Leucine-rich repeat (LRR) family protein	6e-54
Receptor-like kinases protein family	BnaCnng75360D	GSBRNA2T00022836001	AT4G13820.1	Leucine-rich repeat (LRR) family protein	6e-67
Receptor-like kinases protein family	BnaC06g02870D	GSBRNA2T00039068001	AT4G13820.1	Leucine-rich repeat (LRR) family protein	9e-28
Receptor-like kinases protein family	BnaC04g29230D	GSBRNA2T00070258001	AT4G13820.1	Leucine-rich repeat (LRR) family protein	6e-129
Receptor-like kinases protein family	BnaC01g23080D	GSBRNA2T00090761001	AT4G13820.1	Leucine-rich repeat (LRR) family protein	3e-57
Receptor-like kinases protein family	BnaCnng65600D	GSBRNA2T00092814001	AT2G15080.2	receptor like protein 19	4e-43
Receptor-like kinases protein family	BnaA03g38780D	GSBRNA2T00155081001	AT2G15080.2	receptor like protein 19	2e-38
Receptor-like kinases protein family	BnaC04g37550D	GSBRNA2T00017206001	AT2G25440.1	receptor like protein 20	6e-101
Receptor-like kinases protein family	BnaC04g56380D	GSBRNA2T00037631001	AT2G25440.1	receptor like protein 20	0
Receptor-like kinases protein family	BnaC04g43260D	GSBRNA2T00091231001	AT2G25440.1	receptor like protein 20	8e-101
Receptor-like kinases protein family	BnaC04g43070D	GSBRNA2T00091259001	AT2G25440.1	receptor like protein 20	0
Receptor-like kinases protein family	BnaC03g18030D	GSBRNA2T00132208001	AT2G25440.1	receptor like protein 20	0
Receptor-like kinases protein family	BnaC04g43170D	GSBRNA2T00091246001	AT2G32660.1	receptor like protein 22	3e-179
Receptor-like kinases protein family	BnaC04g43150D	GSBRNA2T00091248001	AT2G32660.1	receptor like protein 22	0
Receptor-like kinases protein family	BnaA04g18490D	GSBRNA2T00006388001	AT2G32680.1	receptor like protein 23	2e-91
Receptor-like kinases protein family	BnaC04g11690D	GSBRNA2T00008987001	AT2G32680.1	receptor like protein 23	0
Receptor-like kinases protein family	BnaC04g11230D	GSBRNA2T00009066001	AT2G32680.1	receptor like protein 23	0
Receptor-like kinases protein family	BnaC04g43490D	GSBRNA2T00024122001	AT2G32680.1	receptor like protein 23	3e-37
Receptor-like kinases protein family	BnaA05g10560D	GSBRNA2T00095190001	AT2G32680.1	receptor like protein 23	1e-39
Receptor-like kinases protein family	BnaA05g10310D	GSBRNA2T00095218001	AT2G32680.1	receptor like protein 23	0
Receptor-like kinases protein family	BnaA03g15010D	GSBRNA2T00142014001	AT2G32680.1	receptor like protein 23	5e-42
Receptor-like kinases protein family	BnaA06g35070D	GSBRNA2T00001908001	AT2G01210.1	Leucine-rich repeat protein kinase family protein	0
Receptor-like kinases protein family	BnaC07g20620D	GSBRNA2T00128855001	AT2G01210.1	Leucine-rich repeat protein kinase family protein	0
Receptor-like kinases protein family	BnaC03g44800D	GSBRNA2T00085282001	AT3G24660.1	transmembrane kinase-like 1	0
Receptor-like kinases protein family	BnaA03g37540D	GSBRNA2T00154924001	AT3G24660.1	transmembrane kinase-like 1	0
Receptor-like kinases protein family	BnaAnng40700D	GSBRNA2T00027701001	AT2G33020.1	receptor like protein 24	1e-130
Receptor-like kinases protein family	BnaA04g20170D	GSBRNA2T00077024001	AT2G33020.1	receptor like protein 24	0
Receptor-like kinases protein family	BnaC05g19280D	GSBRNA2T00084457001	AT2G33020.1	receptor like protein 24	0
Receptor-like kinases protein family	BnaC04g42620D	GSBRNA2T00085653001	AT2G33020.1	receptor like protein 24	0
Receptor-like kinases protein family	BnaC04g43230D	GSBRNA2T00091238001	AT2G33020.1	receptor like protein 24	8e-86
Receptor-like kinases protein family	BnaC04g11650D	GSBRNA2T00008992001	AT2G33050.1	receptor like protein 26	0
Receptor-like kinases protein family	BnaA03g56320D	GSBRNA2T00077128001	AT2G33050.1	receptor like protein 26	0
Receptor-like kinases protein family	BnaA05g10570D	GSBRNA2T00095189001	AT2G33050.1	receptor like protein 26	0
Receptor-like kinases protein family	BnaC03g18170D	GSBRNA2T00132224001	AT2G33050.1	receptor like protein 26	8e-161
Receptor-like kinases protein family	BnaC03g18190D	GSBRNA2T00132226001	AT2G33050.1	receptor like protein 26	0
Receptor-like kinases protein family	BnaC05g03070D	GSBRNA2T00002819001	AT2G33060.1	receptor like protein 27	6e-66
Receptor-like kinases protein family	BnaA04g18870D	GSBRNA2T00006432001	AT2G33060.1	receptor like protein 27	0
Receptor-like kinases protein family	BnaA04g18920D	GSBRNA2T00006438001	AT2G33060.1	receptor like protein 27	1e-165
Receptor-like kinases protein family	BnaA04g18930D	GSBRNA2T00006439001	AT2G33060.1	receptor like protein 27	0
Receptor-like kinases protein family	BnaA04g18950D	GSBRNA2T00006441001	AT2G33060.1	receptor like protein 27	1e-174
Receptor-like kinases protein family	BnaC04g11640D	GSBRNA2T00008995001	AT2G33060.1	receptor like protein 27	5e-82
Receptor-like kinases protein family	BnaC04g11630D	GSBRNA2T00009000001	AT2G33060.1	receptor like protein 27	0
Receptor-like kinases protein family	BnaC04g11620D	GSBRNA2T00009001001	AT2G33060.1	receptor like protein 27	4e-78
Receptor-like kinases protein family	BnaC04g11590D	GSBRNA2T00009007001	AT2G33060.1	receptor like protein 27	0
Receptor-like kinases protein family	BnaC04g11580D	GSBRNA2T00009008001	AT2G33060.1	receptor like protein 27	0
Receptor-like kinases protein family	BnaC04g11510D	GSBRNA2T00009017001	AT2G33060.1	receptor like protein 27	0
Receptor-like kinases protein family	BnaC04g43520D	GSBRNA2T00024118001	AT2G33060.1	receptor like protein 27	0
Receptor-like kinases protein family	BnaC04g43480D	GSBRNA2T00024123001	AT2G33060.1	receptor like protein 27	1e-62
Receptor-like kinases protein family	BnaA04g19350D	GSBRNA2T00064635001	AT2G33060.1	receptor like protein 27	0
Receptor-like kinases protein family	BnaA04g28950D	GSBRNA2T00067616001	AT2G33060.1	receptor like protein 27	0
Receptor-like kinases protein family	BnaA09g28810D	GSBRNA2T00090584001	AT2G33060.1	receptor like protein 27	6e-41
Receptor-like kinases protein family	BnaA09g28820D	GSBRNA2T00090585001	AT2G33060.1	receptor like protein 27	0
Receptor-like kinases protein family	BnaC04g43240D	GSBRNA2T00091235001	AT2G33060.1	receptor like protein 27	8e-11
Receptor-like kinases protein family	BnaC04g43190D	GSBRNA2T00091243001	AT2G33060.1	receptor like protein 27	0
Receptor-like kinases protein family	BnaA05g10630D	GSBRNA2T00095181001	AT2G33060.1	receptor like protein 27	0
Receptor-like kinases protein family	BnaA05g10540D	GSBRNA2T00095192001	AT2G33060.1	receptor like protein 27	0
Receptor-like kinases protein family	BnaA05g10510D	GSBRNA2T00095196001	AT2G33060.1	receptor like protein 27	0
Receptor-like kinases protein family	BnaC03g18440D	GSBRNA2T00132257001	AT2G33060.1	receptor like protein 27	1e-44
Receptor-like kinases protein family	BnaC03g18450D	GSBRNA2T00132258001	AT2G33060.1	receptor like protein 27	0
Receptor-like kinases protein family	BnaA10g03480D	GSBRNA2T00003214001	AT1G05700.1	Leucine-rich repeat transmembrane protein kinase protein	0
Receptor-like kinases protein family	BnaC05g03840D	GSBRNA2T00031952001	AT1G05700.1	Leucine-rich repeat transmembrane protein kinase protein	0
Receptor-like kinases protein family	BnaC05g03850D	GSBRNA2T00031953001	AT1G05700.1	Leucine-rich repeat transmembrane protein kinase protein	3e-158
Receptor-like kinases protein family	BnaA08g28390D	GSBRNA2T00089731001	AT1G05700.1	Leucine-rich repeat transmembrane protein kinase protein	0
Receptor-like kinases protein family	BnaC08g01470D	GSBRNA2T00145175001	AT1G05700.1	Leucine-rich repeat transmembrane protein kinase protein	0
Receptor-like kinases protein family	BnaC04g56200D	GSBRNA2T00045340001	AT2G23950.1	Leucine-rich repeat protein kinase family protein	0
Receptor-like kinases protein family	BnaA04g14020D	GSBRNA2T00068272001	AT2G23950.1	Leucine-rich repeat protein kinase family protein	0
Receptor-like kinases protein family	BnaC09g00680D	GSBRNA2T00018295001	AT4G03390.1	STRUBBELIG-receptor family 3	0
Receptor-like kinases protein family	BnaCnng15940D	GSBRNA2T00089024001	AT4G03390.1	STRUBBELIG-receptor family 3	0
Receptor-like kinases protein family	BnaA09g01520D	GSBRNA2T00091289001	AT4G03390.1	STRUBBELIG-receptor family 3	1e-38
Receptor-like kinases protein family	BnaA09g01530D	GSBRNA2T00091290001	AT4G03390.1	STRUBBELIG-receptor family 3	0
Receptor-like kinases protein family	BnaA03g25680D	GSBRNA2T00151616001	AT4G03390.1	STRUBBELIG-receptor family 3	0
Receptor-like kinases protein family	BnaCnng01180D	GSBRNA2T00123443001	AT4G02010.1	Protein kinase superfamily protein	3e-45
Receptor-like kinases protein family	BnaA03g26400D	GSBRNA2T00151713001	AT4G02010.1	Protein kinase superfamily protein	0
Receptor-like kinases protein family	BnaC03g31210D	GSBRNA2T00153419001	AT4G02010.1	Protein kinase superfamily protein	0
Receptor-like kinases protein family	BnaC02g07320D	GSBRNA2T00114854001	AT3G46400.1	Leucine-rich repeat protein kinase family protein	2e-154
Receptor-like kinases protein family	BnaC02g07300D	GSBRNA2T00114856001	AT3G46400.1	Leucine-rich repeat protein kinase family protein	8e-78
Receptor-like kinases protein family	BnaCnng73570D	GSBRNA2T00017447001	AT3G51740.1	inflorescence meristem receptor-like kinase 2	1e-163
Receptor-like kinases protein family	BnaCnng73580D	GSBRNA2T00017448001	AT3G51740.1	inflorescence meristem receptor-like kinase 2	1e-55
Receptor-like kinases protein family	BnaA09g35820D	GSBRNA2T00037094001	AT3G56370.1	Leucine-rich repeat protein kinase family protein	0
Receptor-like kinases protein family	BnaA08g09070D	GSBRNA2T00126912001	AT3G56370.1	Leucine-rich repeat protein kinase family protein	5e-35
Receptor-like kinases protein family	BnaC08g27320D	GSBRNA2T00155963001	AT3G56370.1	Leucine-rich repeat protein kinase family protein	0
Receptor-like kinases protein family	BnaC08g48950D	GSBRNA2T00051262001	AT3G59420.1	crinkly4	3e-41
Receptor-like kinases protein family	BnaC08g48960D	GSBRNA2T00051263001	AT3G59420.1	crinkly4	0
Receptor-like kinases protein family	BnaA09g37760D	GSBRNA2T00121848001	AT3G59420.1	crinkly4	8e-41
Receptor-like kinases protein family	BnaA09g37750D	GSBRNA2T00121849001	AT3G59420.1	crinkly4	0
Receptor-like kinases protein family	BnaC03g13530D	GSBRNA2T00060772001	AT4G23160.1	cysteine-rich RLK (RECEPTOR-like protein kinase) 8	1e-22
Receptor-like kinases protein family	BnaC06g28420D	GSBRNA2T00112948001	AT4G23160.1	cysteine-rich RLK (RECEPTOR-like protein kinase) 8	4e-17
Receptor-like kinases protein family	BnaA02g23390D	GSBRNA2T00114035001	AT4G23160.1	cysteine-rich RLK (RECEPTOR-like protein kinase) 8	2e-11
Receptor-like kinases protein family	BnaC01g16460D	GSBRNA2T00116088001	AT4G23160.1	cysteine-rich RLK (RECEPTOR-like protein kinase) 8	3e-17
Receptor-like kinases protein family	BnaC08g35300D	GSBRNA2T00127484001	AT4G23160.1	cysteine-rich RLK (RECEPTOR-like protein kinase) 8	0
Receptor-like kinases protein family	BnaA06g13510D	GSBRNA2T00035558001	AT4G31110.1	Wall-associated kinase family protein	2e-15
Receptor-like kinases protein family	BnaA01g06080D	GSBRNA2T00039974001	AT4G31110.1	Wall-associated kinase family protein	0
Receptor-like kinases protein family	BnaA01g06050D	GSBRNA2T00039979001	AT4G31110.1	Wall-associated kinase family protein	0
Receptor-like kinases protein family	BnaC07g43130D	GSBRNA2T00099771001	AT4G31110.1	Wall-associated kinase family protein	0
Receptor-like kinases protein family	BnaC01g07330D	GSBRNA2T00130408001	AT4G31110.1	Wall-associated kinase family protein	1e-71
Receptor-like kinases protein family	BnaAnng00040D	GSBRNA2T00119530001	AT5G01890.1	Leucine-rich receptor-like protein kinase family protein	0
Receptor-like kinases protein family	BnaCnng32490D	GSBRNA2T00022736001	AT5G01950.1	Leucine-rich repeat protein kinase family protein	0
Receptor-like kinases protein family	BnaC03g71330D	GSBRNA2T00034096001	AT5G01950.1	Leucine-rich repeat protein kinase family protein	0
Receptor-like kinases protein family	BnaA03g00070D	GSBRNA2T00049183001	AT5G01950.1	Leucine-rich repeat protein kinase family protein	0
Receptor-like kinases protein family	BnaCnng35580D	GSBRNA2T00027727001	AT5G35380.1	Protein kinase protein with adenine nucleotide alpha hydrolases-like domain	0
Receptor-like kinases protein family	BnaAnng16890D	GSBRNA2T00029722001	AT5G35380.1	Protein kinase protein with adenine nucleotide alpha hydrolases-like domain	0
Receptor-like kinases protein family	BnaCnng42950D	GSBRNA2T00040786001	AT5G35380.1	Protein kinase protein with adenine nucleotide alpha hydrolases-like domain	0
Receptor-like kinases protein family	BnaC04g29590D	GSBRNA2T00055075001	AT5G35380.1	Protein kinase protein with adenine nucleotide alpha hydrolases-like domain	0
Receptor-like kinases protein family	BnaCnng70370D	GSBRNA2T00008401001	AT5G39030.1	Protein kinase superfamily protein	4e-39
Receptor-like kinases protein family	BnaA03g50400D	GSBRNA2T00067448001	AT5G39030.1	Protein kinase superfamily protein	1e-39
Receptor-like kinases protein family	BnaCnng11160D	GSBRNA2T00080185001	AT5G39030.1	Protein kinase superfamily protein	1e-150
Receptor-like kinases protein family	BnaA06g28140D	GSBRNA2T00147696001	AT5G39030.1	Protein kinase superfamily protein	0
Receptor-like kinases protein family	BnaA06g21690D	GSBRNA2T00109834001	AT5G62230.1	ERECTA-like 1	0
Receptor-like kinases protein family	BnaC03g51830D	GSBRNA2T00145713001	AT5G62230.1	ERECTA-like 1	0
Receptor-like kinases protein family	BnaA07g37390D	GSBRNA2T00011538001	AT5G66790.1	Protein kinase superfamily protein	0
Receptor-like kinases protein family	BnaC07g48570D	GSBRNA2T00013534001	AT5G66790.1	Protein kinase superfamily protein	0
Receptor-like kinases protein family	BnaA08g28120D	GSBRNA2T00089701001	AT1G69730.1	Wall-associated kinase family protein	0
Receptor-like kinases protein family	BnaC08g01040D	GSBRNA2T00145247001	AT1G69730.1	Wall-associated kinase family protein	1e-24
Receptor-like kinases protein family	BnaC08g01030D	GSBRNA2T00145248001	AT1G69730.1	Wall-associated kinase family protein	0
Receptor-like kinases protein family	BnaC06g25060D	GSBRNA2T00022183001	AT1G69910.1	Protein kinase superfamily protein	1e-41
Receptor-like kinases protein family	BnaC06g25100D	GSBRNA2T00022188001	AT1G69910.1	Protein kinase superfamily protein	0
Receptor-like kinases protein family	BnaA07g24040D	GSBRNA2T00089392001	AT1G69910.1	Protein kinase superfamily protein	0
Receptor-like kinases protein family	BnaC02g19910D	GSBRNA2T00030953001	AT1G70520.1	cysteine-rich RLK (RECEPTOR-like protein kinase) 2	0
Receptor-like kinases protein family	BnaC06g31680D	GSBRNA2T00049676001	AT1G70520.1	cysteine-rich RLK (RECEPTOR-like protein kinase) 2	0
Receptor-like kinases protein family	BnaA08g05380D	GSBRNA2T00086805001	AT1G70520.1	cysteine-rich RLK (RECEPTOR-like protein kinase) 2	0
Receptor-like kinases protein family	BnaA02g14960D	GSBRNA2T00116568001	AT1G70520.1	cysteine-rich RLK (RECEPTOR-like protein kinase) 2	0
Receptor-like kinases protein family	BnaA08g30660D	GSBRNA2T00033777001	AT1G70530.1	cysteine-rich RLK (RECEPTOR-like protein kinase) 3	0
Receptor-like kinases protein family	BnaCnng53810D	GSBRNA2T00059679001	AT1G70530.1	cysteine-rich RLK (RECEPTOR-like protein kinase) 3	0
Receptor-like kinases protein family	BnaA08g05370D	GSBRNA2T00086806001	AT1G70530.1	cysteine-rich RLK (RECEPTOR-like protein kinase) 3	0
Receptor-like kinases protein family	BnaA08g05360D	GSBRNA2T00086811001	AT1G70530.1	cysteine-rich RLK (RECEPTOR-like protein kinase) 3	5e-160
Receptor-like kinases protein family	BnaA01g33140D	GSBRNA2T00057231001	AT3G02130.1	receptor-like protein kinase 2	0
Receptor-like kinases protein family	BnaA03g27730D	GSBRNA2T00112062001	AT3G02130.1	receptor-like protein kinase 2	4e-176
Receptor-like kinases protein family	BnaC03g32770D	GSBRNA2T00153623001	AT3G02130.1	receptor-like protein kinase 2	2e-176
Receptor-like kinases protein family	BnaA05g33240D	GSBRNA2T00003626001	AT3G02880.1	Leucine-rich repeat protein kinase family protein	0
Receptor-like kinases protein family	BnaCnng06050D	GSBRNA2T00041356001	AT3G02880.1	Leucine-rich repeat protein kinase family protein	0
Receptor-like kinases protein family	BnaC03g00400D	GSBRNA2T00134160001	AT3G02880.1	Leucine-rich repeat protein kinase family protein	6e-16
Receptor-like kinases protein family	BnaC01g39370D	GSBRNA2T00018566001	AT3G08680.2	Leucine-rich repeat protein kinase family protein	0
Receptor-like kinases protein family	BnaA01g32330D	GSBRNA2T00024976001	AT3G08680.2	Leucine-rich repeat protein kinase family protein	2e-111
Receptor-like kinases protein family	BnaC05g43880D	GSBRNA2T00038910001	AT3G08680.2	Leucine-rich repeat protein kinase family protein	0
Receptor-like kinases protein family	BnaA05g29540D	GSBRNA2T00059558001	AT3G08680.2	Leucine-rich repeat protein kinase family protein	0
Receptor-like kinases protein family	BnaC05g40310D	GSBRNA2T00023753001	AT3G13065.1	STRUBBELIG-receptor family 4	0
Receptor-like kinases protein family	BnaC01g37980D	GSBRNA2T00026321001	AT3G13065.1	STRUBBELIG-receptor family 4	2e-143
Receptor-like kinases protein family	BnaA01g30070D	GSBRNA2T00076444001	AT3G13065.1	STRUBBELIG-receptor family 4	0
Receptor-like kinases protein family	BnaA05g26190D	GSBRNA2T00079430001	AT3G13065.1	STRUBBELIG-receptor family 4	0
Receptor-like kinases protein family	BnaA05g19600D	GSBRNA2T00066324001	AT3G21630.1	chitin elicitor receptor kinase 1	0
Receptor-like kinases protein family	BnaC05g30720D	GSBRNA2T00079964001	AT3G21630.1	chitin elicitor receptor kinase 1	0
Receptor-like kinases protein family	BnaCnng03730D	GSBRNA2T00032400001	AT5G02070.1	Protein kinase family protein	0
Receptor-like kinases protein family	BnaA10g27400D	GSBRNA2T00069512001	AT5G02070.1	Protein kinase family protein	0
Receptor-like kinases protein family	BnaA04g12220D	GSBRNA2T00090249001	AT2G21480.1	Malectin/receptor-like protein kinase family protein	0
Receptor-like kinases protein family	BnaC04g33450D	GSBRNA2T00108086001	AT2G21480.1	Malectin/receptor-like protein kinase family protein	0
Receptor-like kinases protein family	BnaC03g27170D	GSBRNA2T00015898001	AT2G23200.1	Protein kinase superfamily protein	0
Receptor-like kinases protein family	BnaA04g13610D	GSBRNA2T00066990001	AT2G23200.1	Protein kinase superfamily protein	0
Receptor-like kinases protein family	BnaA09g42080D	GSBRNA2T00083236001	AT2G23200.1	Protein kinase superfamily protein	0
Receptor-like kinases protein family	BnaA09g42090D	GSBRNA2T00083237001	AT2G23200.1	Protein kinase superfamily protein	3e-89
Receptor-like kinases protein family	BnaC08g34510D	GSBRNA2T00127378001	AT2G23200.1	Protein kinase superfamily protein	0
Receptor-like kinases protein family	BnaA03g23020D	GSBRNA2T00138745001	AT2G23200.1	Protein kinase superfamily protein	7e-94
Receptor-like kinases protein family	BnaC04g35820D	GSBRNA2T00149890001	AT2G23200.1	Protein kinase superfamily protein	2e-135
Receptor-like kinases protein family	BnaC04g35830D	GSBRNA2T00149891001	AT2G23200.1	Protein kinase superfamily protein	3e-59
Receptor-like kinases protein family	BnaC04g35840D	GSBRNA2T00149894001	AT2G23200.1	Protein kinase superfamily protein	1e-141
Receptor-like kinases protein family	BnaC04g35860D	GSBRNA2T00149899001	AT2G23200.1	Protein kinase superfamily protein	6e-123
Receptor-like kinases protein family	BnaA04g13650D	GSBRNA2T00066996001	AT2G23450.1	Protein kinase superfamily protein	0
Receptor-like kinases protein family	BnaCnng60020D	GSBRNA2T00077051001	AT2G23450.1	Protein kinase superfamily protein	0
Receptor-like kinases protein family	BnaA09g41970D	GSBRNA2T00083224001	AT2G23450.1	Protein kinase superfamily protein	0
Receptor-like kinases protein family	BnaC04g35920D	GSBRNA2T00149909001	AT2G23450.1	Protein kinase superfamily protein	0
Receptor-like kinases protein family	BnaA04g13870D	GSBRNA2T00068250001	AT2G23770.1	protein kinase family protein / peptidoglycan-binding LysM domain-containing protein	0
Receptor-like kinases protein family	BnaC04g36160D	GSBRNA2T00149947001	AT2G23770.1	protein kinase family protein / peptidoglycan-binding LysM domain-containing protein	0
Receptor-like kinases protein family	BnaA07g13740D	GSBRNA2T00118727001	AT2G28250.2	Protein kinase superfamily protein	0
Receptor-like kinases protein family	BnaC04g16010D	GSBRNA2T00148162001	AT2G28250.2	Protein kinase superfamily protein	0
Receptor-like kinases protein family	BnaC08g45350D	GSBRNA2T00031679001	AT2G29220.1	Concanavalin A-like lectin protein kinase family protein	2e-38
Receptor-like kinases protein family	BnaAnng26070D	GSBRNA2T00069171001	AT2G29220.1	Concanavalin A-like lectin protein kinase family protein	2e-87
Receptor-like kinases protein family	BnaC04g14170D	GSBRNA2T00069327001	AT2G29220.1	Concanavalin A-like lectin protein kinase family protein	0
Receptor-like kinases protein family	BnaA05g12700D	GSBRNA2T00082042001	AT2G29220.1	Concanavalin A-like lectin protein kinase family protein	0
Receptor-like kinases protein family	BnaC08g02160D	GSBRNA2T00145084001	AT2G29220.1	Concanavalin A-like lectin protein kinase family protein	1e-88
Receptor-like kinases protein family	BnaC03g77100D	GSBRNA2T00004420001	AT2G39360.1	Protein kinase superfamily protein	1e-23
Receptor-like kinases protein family	BnaC03g22060D	GSBRNA2T00028764001	AT2G39360.1	Protein kinase superfamily protein	0
Receptor-like kinases protein family	BnaC03g28010D	GSBRNA2T00055873001	AT2G39360.1	Protein kinase superfamily protein	4e-21
Receptor-like kinases protein family	BnaC08g19920D	GSBRNA2T00066635001	AT2G39360.1	Protein kinase superfamily protein	1e-23
Receptor-like kinases protein family	BnaAnng27910D	GSBRNA2T00076524001	AT2G39360.1	Protein kinase superfamily protein	8e-22
Receptor-like kinases protein family	BnaA04g23130D	GSBRNA2T00123315001	AT2G39360.1	Protein kinase superfamily protein	3e-55
Receptor-like kinases protein family	BnaA03g18570D	GSBRNA2T00124764001	AT2G39360.1	Protein kinase superfamily protein	0
Receptor-like kinases protein family	BnaC07g24540D	GSBRNA2T00139420001	AT2G39360.1	Protein kinase superfamily protein	1e-23
Receptor-like kinases protein family	BnaC04g46260D	GSBRNA2T00155228001	AT2G39360.1	Protein kinase superfamily protein	2e-54
Receptor-like kinases protein family	BnaC03g20080D	GSBRNA2T00132467001	AT2G48010.1	receptor-like kinase in in flowers 3	0
Receptor-like kinases protein family	BnaA03g16670D	GSBRNA2T00141817001	AT2G48010.1	receptor-like kinase in in flowers 3	0
Receptor-like kinases protein family	BnaAnng25230D	GSBRNA2T00066886001	AT5G12000.1	Protein kinase protein with adenine nucleotide alpha hydrolases-like domain	0
Receptor-like kinases protein family	BnaC09g44650D	GSBRNA2T00104151001	AT5G12000.1	Protein kinase protein with adenine nucleotide alpha hydrolases-like domain	0
Receptor-like kinases protein family	BnaA10g20620D	GSBRNA2T00135745001	AT5G12000.1	Protein kinase protein with adenine nucleotide alpha hydrolases-like domain	0
Receptor-like kinases protein family	BnaC02g04170D	GSBRNA2T00151985001	AT5G12000.1	Protein kinase protein with adenine nucleotide alpha hydrolases-like domain	0
Receptor-like kinases protein family	BnaA08g26860D	GSBRNA2T00047224001	AT1G08590.1	Leucine-rich receptor-like protein kinase family protein	0
Receptor-like kinases protein family	BnaC08g13630D	GSBRNA2T00104702001	AT1G08590.1	Leucine-rich receptor-like protein kinase family protein	0
Receptor-like kinases protein family	BnaA01g22490D	GSBRNA2T00026862001	AT1G60630.1	Leucine-rich repeat protein kinase family protein	0
Receptor-like kinases protein family	BnaC01g28700D	GSBRNA2T00056088001	AT1G60630.1	Leucine-rich repeat protein kinase family protein	0
Receptor-like kinases protein family	BnaA02g13790D	GSBRNA2T00081058001	AT1G68400.1	leucine-rich repeat transmembrane protein kinase family protein	0
Receptor-like kinases protein family	BnaC02g18120D	GSBRNA2T00135146001	AT1G68400.1	leucine-rich repeat transmembrane protein kinase family protein	0
Receptor-like kinases protein family	BnaA03g46220D	GSBRNA2T00048900001	AT4G23740.1	Leucine-rich repeat protein kinase family protein	1e-134
Receptor-like kinases protein family	BnaA03g46230D	GSBRNA2T00048901001	AT4G23740.1	Leucine-rich repeat protein kinase family protein	5e-73
Receptor-like kinases protein family	BnaA01g13400D	GSBRNA2T00087840001	AT4G23740.1	Leucine-rich repeat protein kinase family protein	0
Receptor-like kinases protein family	BnaC01g15560D	GSBRNA2T00116216001	AT4G23740.1	Leucine-rich repeat protein kinase family protein	9e-132
Receptor-like kinases protein family	BnaC01g15550D	GSBRNA2T00116217001	AT4G23740.1	Leucine-rich repeat protein kinase family protein	5e-99
Receptor-like kinases protein family	BnaC07g38470D	GSBRNA2T00157158001	AT4G23740.1	Leucine-rich repeat protein kinase family protein	0
Receptor-like kinases protein family	BnaA01g01430D	GSBRNA2T00121462001	AT4G36180.1	Leucine-rich receptor-like protein kinase family protein	0
Receptor-like kinases protein family	BnaC01g02430D	GSBRNA2T00131013001	AT4G36180.1	Leucine-rich receptor-like protein kinase family protein	0
Receptor-like kinases protein family	BnaC04g53070D	GSBRNA2T00055582001	AT2G43690.1	Concanavalin A-like lectin protein kinase family protein	0
Receptor-like kinases protein family	BnaCnng55610D	GSBRNA2T00065163001	AT2G43690.1	Concanavalin A-like lectin protein kinase family protein	2e-125
Receptor-like kinases protein family	BnaA05g03480D	GSBRNA2T00132640001	AT2G43690.1	Concanavalin A-like lectin protein kinase family protein	0
Receptor-like kinases protein family	BnaC04g49200D	GSBRNA2T00021997001	AT2G43700.1	Concanavalin A-like lectin protein kinase family protein	0
Receptor-like kinases protein family	BnaA04g25350D	GSBRNA2T00045134001	AT2G43700.1	Concanavalin A-like lectin protein kinase family protein	0
Receptor-like kinases protein family	BnaC03g24400D	GSBRNA2T00079755001	AT2G43700.1	Concanavalin A-like lectin protein kinase family protein	8e-54
Receptor-like kinases protein family	BnaC03g24410D	GSBRNA2T00079756001	AT2G43700.1	Concanavalin A-like lectin protein kinase family protein	0
Receptor-like kinases protein family	BnaA03g20400D	GSBRNA2T00139044001	AT2G43700.1	Concanavalin A-like lectin protein kinase family protein	0
Receptor-like kinases protein family	BnaA03g20390D	GSBRNA2T00139045001	AT2G43700.1	Concanavalin A-like lectin protein kinase family protein	0
Receptor-like kinases protein family	BnaC02g46420D	GSBRNA2T00010412001	AT1G72460.1	Leucine-rich repeat protein kinase family protein	0
Receptor-like kinases protein family	BnaC06g24330D	GSBRNA2T00097195001	AT1G72460.1	Leucine-rich repeat protein kinase family protein	0
Receptor-like kinases protein family	BnaA07g23060D	GSBRNA2T00099547001	AT1G72460.1	Leucine-rich repeat protein kinase family protein	0
Receptor-like kinases protein family	BnaA02g16000D	GSBRNA2T00116409001	AT1G72460.1	Leucine-rich repeat protein kinase family protein	0
Receptor-like kinases protein family	BnaCnng25710D	GSBRNA2T00011634001	AT4G04490.1	cysteine-rich RLK (RECEPTOR-like protein kinase) 36	0
Receptor-like kinases protein family	BnaC09g36080D	GSBRNA2T00036742001	AT4G04490.1	cysteine-rich RLK (RECEPTOR-like protein kinase) 36	3e-36
Receptor-like kinases protein family	BnaCnng60590D	GSBRNA2T00079857001	AT4G04490.1	cysteine-rich RLK (RECEPTOR-like protein kinase) 36	0
Receptor-like kinases protein family	BnaA09g20420D	GSBRNA2T00094506001	AT4G04490.1	cysteine-rich RLK (RECEPTOR-like protein kinase) 36	0
Receptor-like kinases protein family	BnaA09g20430D	GSBRNA2T00094509001	AT4G04490.1	cysteine-rich RLK (RECEPTOR-like protein kinase) 36	0
Receptor-like kinases protein family	BnaC03g29930D	GSBRNA2T00015648001	AT4G04500.1	cysteine-rich RLK (RECEPTOR-like protein kinase) 37	0
Receptor-like kinases protein family	BnaA03g25520D	GSBRNA2T00151594001	AT4G04500.1	cysteine-rich RLK (RECEPTOR-like protein kinase) 37	0
Receptor-like kinases protein family	BnaC03g29910D	GSBRNA2T00015646001	AT4G04510.1	cysteine-rich RLK (RECEPTOR-like protein kinase) 38	0
Receptor-like kinases protein family	BnaA03g25510D	GSBRNA2T00151593001	AT4G04510.1	cysteine-rich RLK (RECEPTOR-like protein kinase) 38	0
Receptor-like kinases protein family	BnaC02g47540D	GSBRNA2T00004342001	AT4G04540.1	cysteine-rich RLK (RECEPTOR-like protein kinase) 39	0
Receptor-like kinases protein family	BnaCnng25670D	GSBRNA2T00011627001	AT4G04540.1	cysteine-rich RLK (RECEPTOR-like protein kinase) 39	0
Receptor-like kinases protein family	BnaCnng25690D	GSBRNA2T00011629001	AT4G04540.1	cysteine-rich RLK (RECEPTOR-like protein kinase) 39	0
Receptor-like kinases protein family	BnaC03g29880D	GSBRNA2T00015637001	AT4G04540.1	cysteine-rich RLK (RECEPTOR-like protein kinase) 39	2e-54
Receptor-like kinases protein family	BnaCnng40100D	GSBRNA2T00036208001	AT4G04540.1	cysteine-rich RLK (RECEPTOR-like protein kinase) 39	0
Receptor-like kinases protein family	BnaCnng49020D	GSBRNA2T00050971001	AT4G04540.1	cysteine-rich RLK (RECEPTOR-like protein kinase) 39	0
Receptor-like kinases protein family	BnaC02g26130D	GSBRNA2T00054812001	AT4G04540.1	cysteine-rich RLK (RECEPTOR-like protein kinase) 39	0
Receptor-like kinases protein family	BnaA02g24930D	GSBRNA2T00063445001	AT4G04540.1	cysteine-rich RLK (RECEPTOR-like protein kinase) 39	0
Receptor-like kinases protein family	BnaA09g20400D	GSBRNA2T00094502001	AT4G04540.1	cysteine-rich RLK (RECEPTOR-like protein kinase) 39	0
Receptor-like kinases protein family	BnaA09g20410D	GSBRNA2T00094504001	AT4G04540.1	cysteine-rich RLK (RECEPTOR-like protein kinase) 39	0
Receptor-like kinases protein family	BnaA09g20760D	GSBRNA2T00094556001	AT4G04540.1	cysteine-rich RLK (RECEPTOR-like protein kinase) 39	8e-103
Receptor-like kinases protein family	BnaA02g21140D	GSBRNA2T00104393001	AT4G04540.1	cysteine-rich RLK (RECEPTOR-like protein kinase) 39	0
Receptor-like kinases protein family	BnaA02g21170D	GSBRNA2T00104397001	AT4G04540.1	cysteine-rich RLK (RECEPTOR-like protein kinase) 39	0
Receptor-like kinases protein family	BnaA02g21180D	GSBRNA2T00104399001	AT4G04540.1	cysteine-rich RLK (RECEPTOR-like protein kinase) 39	0
Receptor-like kinases protein family	BnaA03g25460D	GSBRNA2T00151584001	AT4G04540.1	cysteine-rich RLK (RECEPTOR-like protein kinase) 39	0
Receptor-like kinases protein family	BnaA03g25470D	GSBRNA2T00151585001	AT4G04540.1	cysteine-rich RLK (RECEPTOR-like protein kinase) 39	0
Receptor-like kinases protein family	BnaA03g25480D	GSBRNA2T00151588001	AT4G04540.1	cysteine-rich RLK (RECEPTOR-like protein kinase) 39	0
Receptor-like kinases protein family	BnaA03g25490D	GSBRNA2T00151589001	AT4G04540.1	cysteine-rich RLK (RECEPTOR-like protein kinase) 39	0
Receptor-like kinases protein family	BnaA03g25500D	GSBRNA2T00151592001	AT4G04540.1	cysteine-rich RLK (RECEPTOR-like protein kinase) 39	0
Receptor-like kinases protein family	BnaC09g22790D	GSBRNA2T00157811001	AT4G04540.1	cysteine-rich RLK (RECEPTOR-like protein kinase) 39	4e-119
Receptor-like kinases protein family	BnaA06g40790D	GSBRNA2T00020062001	AT4G39110.1	Malectin/receptor-like protein kinase family protein	0
Receptor-like kinases protein family	BnaC03g60370D	GSBRNA2T00061111001	AT4G39110.1	Malectin/receptor-like protein kinase family protein	0
Receptor-like kinases protein family	BnaA01g05340D	GSBRNA2T00073954001	AT4G39110.1	Malectin/receptor-like protein kinase family protein	0
Receptor-like kinases protein family	BnaC01g00190D	GSBRNA2T00075113001	AT4G39110.1	Malectin/receptor-like protein kinase family protein	2e-34
Receptor-like kinases protein family	BnaC01g00200D	GSBRNA2T00075114001	AT4G39110.1	Malectin/receptor-like protein kinase family protein	0
Receptor-like kinases protein family	BnaC07g47390D	GSBRNA2T00100311001	AT4G39110.1	Malectin/receptor-like protein kinase family protein	0
Receptor-like kinases protein family	BnaA08g16720D	GSBRNA2T00150895001	AT4G39110.1	Malectin/receptor-like protein kinase family protein	0
Receptor-like kinases protein family	BnaCnng35570D	GSBRNA2T00027726001	AT5G35390.1	Leucine-rich repeat protein kinase family protein	0
Receptor-like kinases protein family	BnaAnng16900D	GSBRNA2T00029723001	AT5G35390.1	Leucine-rich repeat protein kinase family protein	0
Receptor-like kinases protein family	BnaCnng76040D	GSBRNA2T00024941001	AT2G14440.1	Leucine-rich repeat protein kinase family protein	4e-117
Receptor-like kinases protein family	BnaC08g47640D	GSBRNA2T00020739001	AT2G14510.1	Leucine-rich repeat protein kinase family protein	7e-140
Receptor-like kinases protein family	BnaC05g05270D	GSBRNA2T00032114001	AT2G14510.1	Leucine-rich repeat protein kinase family protein	0
Receptor-like kinases protein family	BnaA08g29030D	GSBRNA2T00089806001	AT2G14510.1	Leucine-rich repeat protein kinase family protein	0
Receptor-like kinases protein family	BnaC08g07220D	GSBRNA2T00153393001	AT2G14510.1	Leucine-rich repeat protein kinase family protein	0
Receptor-like kinases protein family	BnaCnng22430D	GSBRNA2T00006875001	AT2G15300.1	Leucine-rich repeat protein kinase family protein	0
Receptor-like kinases protein family	BnaA09g52710D	GSBRNA2T00014131001	AT2G15300.1	Leucine-rich repeat protein kinase family protein	0
Receptor-like kinases protein family	BnaC07g15770D	GSBRNA2T00070506001	AT2G19210.1	Leucine-rich repeat transmembrane protein kinase protein	0
Receptor-like kinases protein family	BnaC07g48540D	GSBRNA2T00073586001	AT2G19210.1	Leucine-rich repeat transmembrane protein kinase protein	0
Receptor-like kinases protein family	BnaA07g11810D	GSBRNA2T00112398001	AT2G19210.1	Leucine-rich repeat transmembrane protein kinase protein	0
Receptor-like kinases protein family	BnaC07g02220D	GSBRNA2T00137877001	AT2G19210.1	Leucine-rich repeat transmembrane protein kinase protein	2e-52
Receptor-like kinases protein family	BnaC07g02230D	GSBRNA2T00137876001	AT2G19230.1	Leucine-rich repeat transmembrane protein kinase protein	3e-30
Receptor-like kinases protein family	BnaA04g13550D	GSBRNA2T00066979001	AT2G23300.1	Leucine-rich repeat protein kinase family protein	0
Receptor-like kinases protein family	BnaC04g35750D	GSBRNA2T00149871001	AT2G23300.1	Leucine-rich repeat protein kinase family protein	0
Receptor-like kinases protein family	BnaA03g22870D	GSBRNA2T00138766001	AT2G25790.1	Leucine-rich receptor-like protein kinase family protein	0
Receptor-like kinases protein family	BnaC04g15230D	GSBRNA2T00068055001	AT2G28970.1	Leucine-rich repeat protein kinase family protein	1e-115
Receptor-like kinases protein family	BnaC04g40180D	GSBRNA2T00127891001	AT2G28970.1	Leucine-rich repeat protein kinase family protein	0
Receptor-like kinases protein family	BnaA04g16790D	GSBRNA2T00050388001	AT2G28990.1	Leucine-rich repeat protein kinase family protein	0
Receptor-like kinases protein family	BnaC04g15220D	GSBRNA2T00068048001	AT2G28990.1	Leucine-rich repeat protein kinase family protein	3e-79
Receptor-like kinases protein family	BnaA04g18590D	GSBRNA2T00006399001	AT2G31880.1	Leucine-rich repeat protein kinase family protein	0
Receptor-like kinases protein family	BnaA04g18600D	GSBRNA2T00006400001	AT2G31880.1	Leucine-rich repeat protein kinase family protein	0
Receptor-like kinases protein family	BnaCnng39490D	GSBRNA2T00036045001	AT2G31880.1	Leucine-rich repeat protein kinase family protein	0
Receptor-like kinases protein family	BnaCnng39500D	GSBRNA2T00036046001	AT2G31880.1	Leucine-rich repeat protein kinase family protein	0
Receptor-like kinases protein family	BnaC03g17800D	GSBRNA2T00132176001	AT2G31880.1	Leucine-rich repeat protein kinase family protein	0
Receptor-like kinases protein family	BnaA03g14760D	GSBRNA2T00142045001	AT2G31880.1	Leucine-rich repeat protein kinase family protein	0
Receptor-like kinases protein family	BnaA05g08390D	GSBRNA2T00050330001	AT2G35620.2	Leucine-rich repeat protein kinase family protein	0
Receptor-like kinases protein family	BnaC04g44540D	GSBRNA2T00051474001	AT2G35620.2	Leucine-rich repeat protein kinase family protein	2e-44
Receptor-like kinases protein family	BnaC04g44530D	GSBRNA2T00051475001	AT2G35620.2	Leucine-rich repeat protein kinase family protein	0
Receptor-like kinases protein family	BnaA04g20610D	GSBRNA2T00069677001	AT2G35620.2	Leucine-rich repeat protein kinase family protein	0
Receptor-like kinases protein family	BnaC03g19460D	GSBRNA2T00132385001	AT2G35620.2	Leucine-rich repeat protein kinase family protein	0
Receptor-like kinases protein family	BnaC04g09490D	GSBRNA2T00141236001	AT2G35620.2	Leucine-rich repeat protein kinase family protein	0
Receptor-like kinases protein family	BnaA03g16200D	GSBRNA2T00141874001	AT2G35620.2	Leucine-rich repeat protein kinase family protein	0
Receptor-like kinases protein family	BnaC03g20240D	GSBRNA2T00132488001	AT2G36570.1	Leucine-rich repeat protein kinase family protein	0
Receptor-like kinases protein family	BnaA03g16770D	GSBRNA2T00141803001	AT2G36570.1	Leucine-rich repeat protein kinase family protein	0
Receptor-like kinases protein family	BnaA03g16950D	GSBRNA2T00086074001	AT2G37050.3	Leucine-rich repeat protein kinase family protein	0
Receptor-like kinases protein family	BnaA05g07360D	GSBRNA2T00117007001	AT2G37050.1	Leucine-rich repeat protein kinase family protein	0
Receptor-like kinases protein family	BnaC03g20490D	GSBRNA2T00132523001	AT2G37050.3	Leucine-rich repeat protein kinase family protein	0
Receptor-like kinases protein family	BnaC04g08170D	GSBRNA2T00152613001	AT2G37050.3	Leucine-rich repeat protein kinase family protein	0
Receptor-like kinases protein family	BnaC03g30940D	GSBRNA2T00002415001	AT2G37710.1	receptor lectin kinase	3e-159
Receptor-like kinases protein family	BnaA04g27940D	GSBRNA2T00007063001	AT2G37710.1	receptor lectin kinase	6e-121
Receptor-like kinases protein family	BnaC02g28690D	GSBRNA2T00015566001	AT2G37710.1	receptor lectin kinase	0
Receptor-like kinases protein family	BnaCnng19180D	GSBRNA2T00096608001	AT2G37710.1	receptor lectin kinase	4e-76
Receptor-like kinases protein family	BnaA02g23230D	GSBRNA2T00114004001	AT2G37710.1	receptor lectin kinase	0
Receptor-like kinases protein family	BnaA05g06820D	GSBRNA2T00116941001	AT2G37710.1	receptor lectin kinase	9e-126
Receptor-like kinases protein family	BnaC05g45600D	GSBRNA2T00120061001	AT2G37710.1	receptor lectin kinase	2e-07
Receptor-like kinases protein family	BnaA03g17380D	GSBRNA2T00124905001	AT2G37710.1	receptor lectin kinase	2e-127
Receptor-like kinases protein family	BnaC03g20910D	GSBRNA2T00132580001	AT2G37710.1	receptor lectin kinase	2e-101
Receptor-like kinases protein family	BnaC02g27350D	GSBRNA2T00152599001	AT2G37710.1	receptor lectin kinase	4e-122
Receptor-like kinases protein family	BnaC04g07660D	GSBRNA2T00152690001	AT2G37710.1	receptor lectin kinase	0
Receptor-like kinases protein family	BnaC04g47830D	GSBRNA2T00084653001	AT2G41820.1	Leucine-rich repeat protein kinase family protein	1e-169
Receptor-like kinases protein family	BnaC04g47840D	GSBRNA2T00084654001	AT2G41820.1	Leucine-rich repeat protein kinase family protein	0
Receptor-like kinases protein family	BnaC04g02190D	GSBRNA2T00091675001	AT2G41820.1	Leucine-rich repeat protein kinase family protein	0
Receptor-like kinases protein family	BnaA04g24090D	GSBRNA2T00123194001	AT2G41820.1	Leucine-rich repeat protein kinase family protein	0
Receptor-like kinases protein family	BnaA04g24080D	GSBRNA2T00123195001	AT2G41820.1	Leucine-rich repeat protein kinase family protein	1e-107
Receptor-like kinases protein family	BnaA05g02460D	GSBRNA2T00132764001	AT2G41820.1	Leucine-rich repeat protein kinase family protein	0
Receptor-like kinases protein family	BnaA05g02450D	GSBRNA2T00132765001	AT2G41820.1	Leucine-rich repeat protein kinase family protein	0
Receptor-like kinases protein family	BnaC05g23600D	GSBRNA2T00031167001	AT1G30570.1	hercules receptor kinase 2	0
Receptor-like kinases protein family	BnaA09g25950D	GSBRNA2T00113761001	AT1G30570.1	hercules receptor kinase 2	0
Receptor-like kinases protein family	BnaC01g39300D	GSBRNA2T00018576001	AT3G08870.1	Concanavalin A-like lectin protein kinase family protein	0
Receptor-like kinases protein family	BnaA01g32250D	GSBRNA2T00024985001	AT3G08870.1	Concanavalin A-like lectin protein kinase family protein	0
Receptor-like kinases protein family	BnaC02g16850D	GSBRNA2T00097110001	AT3G08870.1	Concanavalin A-like lectin protein kinase family protein	3e-45
Receptor-like kinases protein family	BnaA03g49400D	GSBRNA2T00044857001	AT4G29180.2	root hair specific 16	0
Receptor-like kinases protein family	BnaC07g41790D	GSBRNA2T00088082001	AT4G29180.2	root hair specific 16	0
Receptor-like kinases protein family	BnaC04g43980D	GSBRNA2T00024047001	AT2G33580.1	Protein kinase superfamily protein	6e-42
Receptor-like kinases protein family	BnaC04g43970D	GSBRNA2T00024048001	AT2G33580.1	Protein kinase superfamily protein	5e-37
Receptor-like kinases protein family	BnaA04g19600D	GSBRNA2T00064608001	AT2G33580.1	Protein kinase superfamily protein	0
Receptor-like kinases protein family	BnaC03g57020D	GSBRNA2T00024797001	AT1G16260.2	Wall-associated kinase family protein	1e-141
Receptor-like kinases protein family	BnaA06g38650D	GSBRNA2T00033632001	AT1G16260.2	Wall-associated kinase family protein	4e-179
Receptor-like kinases protein family	BnaA08g23630D	GSBRNA2T00103053001	AT1G16260.2	Wall-associated kinase family protein	0
Receptor-like kinases protein family	BnaA08g23640D	GSBRNA2T00103054001	AT1G16260.2	Wall-associated kinase family protein	9e-23
Receptor-like kinases protein family	BnaC08g38450D	GSBRNA2T00136689001	AT1G16260.2	Wall-associated kinase family protein	0
Receptor-like kinases protein family	BnaC08g16900D	GSBRNA2T00139737001	AT1G16260.2	Wall-associated kinase family protein	0
Receptor-like kinases protein family	BnaC01g37710D	GSBRNA2T00026284001	AT1G55610.2	BRI1 like	5e-135
Receptor-like kinases protein family	BnaC03g70670D	GSBRNA2T00032506001	AT1G55610.2	BRI1 like	0
Receptor-like kinases protein family	BnaA08g00410D	GSBRNA2T00074654001	AT1G55610.2	BRI1 like	0
Receptor-like kinases protein family	BnaA01g36890D	GSBRNA2T00033635001	AT3G17840.1	receptor-like kinase 902	0
Receptor-like kinases protein family	BnaCnng55470D	GSBRNA2T00064460001	AT3G17840.1	receptor-like kinase 902	0
Receptor-like kinases protein family	BnaC05g35670D	GSBRNA2T00101762001	AT3G17840.1	receptor-like kinase 902	0
Receptor-like kinases protein family	BnaA05g22400D	GSBRNA2T00153868001	AT3G17840.1	receptor-like kinase 902	0
Receptor-like kinases protein family	BnaA02g29300D	GSBRNA2T00086963001	AT3G28450.1	Leucine-rich repeat protein kinase family protein	0
Receptor-like kinases protein family	BnaC06g35660D	GSBRNA2T00103588001	AT3G28450.1	Leucine-rich repeat protein kinase family protein	4e-19
Receptor-like kinases protein family	BnaC02g37350D	GSBRNA2T00117587001	AT3G28450.1	Leucine-rich repeat protein kinase family protein	0
Receptor-like kinases protein family	BnaC07g25080D	GSBRNA2T00142814001	AT3G28450.1	Leucine-rich repeat protein kinase family protein	3e-54
Receptor-like kinases protein family	BnaC07g25090D	GSBRNA2T00142815001	AT3G28450.1	Leucine-rich repeat protein kinase family protein	7e-172
Receptor-like kinases protein family	BnaA06g31500D	GSBRNA2T00144576001	AT3G28450.1	Leucine-rich repeat protein kinase family protein	0
Receptor-like kinases protein family	BnaA01g11160D	GSBRNA2T00131580001	AT4G21230.1	cysteine-rich RLK (RECEPTOR-like protein kinase) 27	3e-26
Receptor-like kinases protein family	BnaA01g11170D	GSBRNA2T00131581001	AT4G21230.1	cysteine-rich RLK (RECEPTOR-like protein kinase) 27	1e-52
Receptor-like kinases protein family	BnaC01g12640D	GSBRNA2T00138154001	AT4G21230.1	cysteine-rich RLK (RECEPTOR-like protein kinase) 27	3e-102
Receptor-like kinases protein family	BnaA01g05970D	GSBRNA2T00039987001	AT4G31250.1	Leucine-rich repeat protein kinase family protein	0
Receptor-like kinases protein family	BnaC01g07230D	GSBRNA2T00130422001	AT4G31250.1	Leucine-rich repeat protein kinase family protein	0
Receptor-like kinases protein family	BnaA09g35490D	GSBRNA2T00037129001	AT3G55950.1	CRINKLY4 related 3	0
Receptor-like kinases protein family	BnaC08g26870D	GSBRNA2T00156017001	AT3G55950.1	CRINKLY4 related 3	0
Receptor-like kinases protein family	BnaC06g36500D	GSBRNA2T00103695001	AT1G75820.1	Leucine-rich receptor-like protein kinase family protein	0
Receptor-like kinases protein family	BnaA07g32120D	GSBRNA2T00146668001	AT1G75820.1	Leucine-rich receptor-like protein kinase family protein	0
Receptor-like kinases protein family	BnaC04g54430D	GSBRNA2T00010506001	AT3G20190.1	Leucine-rich repeat protein kinase family protein	1e-20
Receptor-like kinases protein family	BnaC01g32740D	GSBRNA2T00054382001	AT3G20190.1	Leucine-rich repeat protein kinase family protein	3e-157
Receptor-like kinases protein family	BnaC03g41470D	GSBRNA2T00059872001	AT3G20190.1	Leucine-rich repeat protein kinase family protein	0
Receptor-like kinases protein family	BnaA01g25640D	GSBRNA2T00074448001	AT3G20190.1	Leucine-rich repeat protein kinase family protein	3e-169
Receptor-like kinases protein family	BnaA03g35630D	GSBRNA2T00137360001	AT3G20190.1	Leucine-rich repeat protein kinase family protein	0
Receptor-like kinases protein family	BnaC05g19430D	GSBRNA2T00084479001	AT1G27190.1	Leucine-rich repeat protein kinase family protein	0
Receptor-like kinases protein family	BnaA09g29620D	GSBRNA2T00090687001	AT1G27190.1	Leucine-rich repeat protein kinase family protein	0
Receptor-like kinases protein family	BnaC05g21850D	GSBRNA2T00046257001	AT1G28440.1	HAESA-like 1	0
Receptor-like kinases protein family	BnaA09g27240D	GSBRNA2T00056028001	AT1G28440.1	HAESA-like 1	0
Receptor-like kinases protein family	BnaC03g58720D	GSBRNA2T00059196001	AT1G28440.1	HAESA-like 1	0
Receptor-like kinases protein family	BnaA07g08390D	GSBRNA2T00089880001	AT1G28440.1	HAESA-like 1	0
Receptor-like kinases protein family	BnaA08g18290D	GSBRNA2T00150694001	AT1G28440.1	HAESA-like 1	0
Receptor-like kinases protein family	BnaC07g10370D	GSBRNA2T00157938001	AT1G28440.1	HAESA-like 1	0
Receptor-like kinases protein family	BnaCnng22800D	GSBRNA2T00007377001	AT3G47090.1	Leucine-rich repeat protein kinase family protein	0
Receptor-like kinases protein family	BnaA04g16450D	GSBRNA2T00010596001	AT3G47090.1	Leucine-rich repeat protein kinase family protein	0
Receptor-like kinases protein family	BnaCnng71890D	GSBRNA2T00012133001	AT3G47090.1	Leucine-rich repeat protein kinase family protein	5e-38
Receptor-like kinases protein family	BnaCnng34430D	GSBRNA2T00025597001	AT3G47090.1	Leucine-rich repeat protein kinase family protein	4e-75
Receptor-like kinases protein family	BnaAnng03400D	GSBRNA2T00043527001	AT3G47090.1	Leucine-rich repeat protein kinase family protein	1e-46
Receptor-like kinases protein family	BnaC02g26210D	GSBRNA2T00054795001	AT3G47090.1	Leucine-rich repeat protein kinase family protein	2e-51
Receptor-like kinases protein family	BnaC03g27750D	GSBRNA2T00055911001	AT3G47090.1	Leucine-rich repeat protein kinase family protein	1e-65
Receptor-like kinases protein family	BnaC02g31270D	GSBRNA2T00062501001	AT3G47090.1	Leucine-rich repeat protein kinase family protein	3e-145
Receptor-like kinases protein family	BnaCnng15090D	GSBRNA2T00087306001	AT3G47090.1	Leucine-rich repeat protein kinase family protein	3e-11
Receptor-like kinases protein family	BnaCnng16900D	GSBRNA2T00092535001	AT3G47090.1	Leucine-rich repeat protein kinase family protein	2e-77
Receptor-like kinases protein family	BnaA02g21220D	GSBRNA2T00104405001	AT3G47090.1	Leucine-rich repeat protein kinase family protein	3e-75
Receptor-like kinases protein family	BnaA08g01610D	GSBRNA2T00114237001	AT3G47090.1	Leucine-rich repeat protein kinase family protein	0
Receptor-like kinases protein family	BnaA05g13290D	GSBRNA2T00125628001	AT3G47090.1	Leucine-rich repeat protein kinase family protein	0
Receptor-like kinases protein family	BnaC03g53550D	GSBRNA2T00129048001	AT3G47090.1	Leucine-rich repeat protein kinase family protein	4e-71
Receptor-like kinases protein family	BnaA01g20120D	GSBRNA2T00138462001	AT3G47090.1	Leucine-rich repeat protein kinase family protein	7e-38
Receptor-like kinases protein family	BnaC03g11970D	GSBRNA2T00141071001	AT3G47090.1	Leucine-rich repeat protein kinase family protein	0
Receptor-like kinases protein family	BnaC03g11980D	GSBRNA2T00141073001	AT3G47090.1	Leucine-rich repeat protein kinase family protein	0
Receptor-like kinases protein family	BnaC04g10160D	GSBRNA2T00141332001	AT3G47090.1	Leucine-rich repeat protein kinase family protein	0
Receptor-like kinases protein family	BnaA03g09490D	GSBRNA2T00148748001	AT3G47090.1	Leucine-rich repeat protein kinase family protein	0
Receptor-like kinases protein family	BnaC03g31060D	GSBRNA2T00153394001	AT3G47090.1	Leucine-rich repeat protein kinase family protein	0
Receptor-like kinases protein family	BnaC08g27510D	GSBRNA2T00155939001	AT3G47090.1	Leucine-rich repeat protein kinase family protein	0
Receptor-like kinases protein family	BnaA01g27050D	GSBRNA2T00005498001	AT3G47580.1	Leucine-rich repeat protein kinase family protein	0
Receptor-like kinases protein family	BnaC03g57050D	GSBRNA2T00024794001	AT3G47580.1	Leucine-rich repeat protein kinase family protein	0
Receptor-like kinases protein family	BnaCnng41990D	GSBRNA2T00039257001	AT3G47580.1	Leucine-rich repeat protein kinase family protein	3e-144
Receptor-like kinases protein family	BnaC09g18270D	GSBRNA2T00041865001	AT3G47580.1	Leucine-rich repeat protein kinase family protein	1e-65
Receptor-like kinases protein family	BnaCnng48360D	GSBRNA2T00048044001	AT3G47580.1	Leucine-rich repeat protein kinase family protein	0
Receptor-like kinases protein family	BnaC01g36710D	GSBRNA2T00051876001	AT3G47580.1	Leucine-rich repeat protein kinase family protein	0
Receptor-like kinases protein family	BnaC02g26230D	GSBRNA2T00054792001	AT3G47580.1	Leucine-rich repeat protein kinase family protein	8e-52
Receptor-like kinases protein family	BnaA06g17300D	GSBRNA2T00063091001	AT3G47580.1	Leucine-rich repeat protein kinase family protein	0
Receptor-like kinases protein family	BnaA09g53520D	GSBRNA2T00068376001	AT3G47580.1	Leucine-rich repeat protein kinase family protein	0
Receptor-like kinases protein family	BnaCnng16910D	GSBRNA2T00092536001	AT3G47580.1	Leucine-rich repeat protein kinase family protein	0
Receptor-like kinases protein family	BnaC03g56420D	GSBRNA2T00144178001	AT3G47580.1	Leucine-rich repeat protein kinase family protein	7e-68
Receptor-like kinases protein family	BnaA01g00680D	GSBRNA2T00121553001	AT4G37250.1	Leucine-rich repeat protein kinase family protein	0
Receptor-like kinases protein family	BnaC01g01670D	GSBRNA2T00131110001	AT4G37250.1	Leucine-rich repeat protein kinase family protein	0
Receptor-like kinases protein family	BnaA06g36930D	GSBRNA2T00018855001	AT5G43020.1	Leucine-rich repeat protein kinase family protein	4e-103
Receptor-like kinases protein family	BnaA06g36940D	GSBRNA2T00018856001	AT5G43020.1	Leucine-rich repeat protein kinase family protein	7e-166
Receptor-like kinases protein family	BnaC04g17710D	GSBRNA2T00148495001	AT5G43020.1	Leucine-rich repeat protein kinase family protein	1e-164
Receptor-like kinases protein family	BnaC04g17720D	GSBRNA2T00148496001	AT5G43020.1	Leucine-rich repeat protein kinase family protein	5e-105
Receptor-like kinases protein family	BnaA09g02800D	GSBRNA2T00009788001	AT5G47850.1	CRINKLY4 related 4	0
Receptor-like kinases protein family	BnaCnng41720D	GSBRNA2T00038058001	AT5G47850.1	CRINKLY4 related 4	0
Receptor-like kinases protein family	BnaC01g23950D	GSBRNA2T00012319001	AT3G47570.1	Leucine-rich repeat protein kinase family protein	2e-06
Receptor-like kinases protein family	BnaCnng34400D	GSBRNA2T00025594001	AT3G47570.1	Leucine-rich repeat protein kinase family protein	2e-43
Receptor-like kinases protein family	BnaCnng34410D	GSBRNA2T00025595001	AT3G47570.1	Leucine-rich repeat protein kinase family protein	3e-66
Receptor-like kinases protein family	BnaC09g51730D	GSBRNA2T00025837001	AT3G47570.1	Leucine-rich repeat protein kinase family protein	0
Receptor-like kinases protein family	BnaA08g15070D	GSBRNA2T00027261001	AT3G47570.1	Leucine-rich repeat protein kinase family protein	0
Receptor-like kinases protein family	BnaAnng17070D	GSBRNA2T00029867001	AT3G47570.1	Leucine-rich repeat protein kinase family protein	1e-174
Receptor-like kinases protein family	BnaC03g69850D	GSBRNA2T00033032001	AT3G47570.1	Leucine-rich repeat protein kinase family protein	0
Receptor-like kinases protein family	BnaA02g23670D	GSBRNA2T00035184001	AT3G47570.1	Leucine-rich repeat protein kinase family protein	2e-103
Receptor-like kinases protein family	BnaC09g18260D	GSBRNA2T00041864001	AT3G47570.1	Leucine-rich repeat protein kinase family protein	0
Receptor-like kinases protein family	BnaCnng48350D	GSBRNA2T00048043001	AT3G47570.1	Leucine-rich repeat protein kinase family protein	3e-103
Receptor-like kinases protein family	BnaC04g12090D	GSBRNA2T00061188001	AT3G47570.1	Leucine-rich repeat protein kinase family protein	0
Receptor-like kinases protein family	BnaC02g31280D	GSBRNA2T00062504001	AT3G47570.1	Leucine-rich repeat protein kinase family protein	1e-113
Receptor-like kinases protein family	BnaA09g15420D	GSBRNA2T00073425001	AT3G47570.1	Leucine-rich repeat protein kinase family protein	0
Receptor-like kinases protein family	BnaA05g20630D	GSBRNA2T00083370001	AT3G47570.1	Leucine-rich repeat protein kinase family protein	0
Receptor-like kinases protein family	BnaC03g74420D	GSBRNA2T00097800001	AT3G47570.1	Leucine-rich repeat protein kinase family protein	0
Receptor-like kinases protein family	BnaA06g17570D	GSBRNA2T00107202001	AT3G47570.1	Leucine-rich repeat protein kinase family protein	5e-44
Receptor-like kinases protein family	BnaA10g08190D	GSBRNA2T00110138001	AT3G47570.1	Leucine-rich repeat protein kinase family protein	0
Receptor-like kinases protein family	BnaA08g01620D	GSBRNA2T00114238001	AT3G47570.1	Leucine-rich repeat protein kinase family protein	1e-52
Receptor-like kinases protein family	BnaC04g39810D	GSBRNA2T00127826001	AT3G47570.1	Leucine-rich repeat protein kinase family protein	0
Receptor-like kinases protein family	BnaA09g32250D	GSBRNA2T00129311001	AT3G47570.1	Leucine-rich repeat protein kinase family protein	0
Receptor-like kinases protein family	BnaC03g11950D	GSBRNA2T00141069001	AT3G47570.1	Leucine-rich repeat protein kinase family protein	0
Receptor-like kinases protein family	BnaC03g12010D	GSBRNA2T00141076001	AT3G47570.1	Leucine-rich repeat protein kinase family protein	0
Receptor-like kinases protein family	BnaC04g27370D	GSBRNA2T00046376001	AT3G53380.1	Concanavalin A-like lectin protein kinase family protein	0
Receptor-like kinases protein family	BnaA04g04820D	GSBRNA2T00126537001	AT3G53380.1	Concanavalin A-like lectin protein kinase family protein	0
Receptor-like kinases protein family	BnaA09g56900D	GSBRNA2T00017651001	AT1G15530.1	Concanavalin A-like lectin protein kinase family protein	0
Receptor-like kinases protein family	BnaC08g38820D	GSBRNA2T00136645001	AT1G15530.1	Concanavalin A-like lectin protein kinase family protein	0
Receptor-like kinases protein family	BnaC02g17420D	GSBRNA2T00052541001	AT3G59750.1	Concanavalin A-like lectin protein kinase family protein	8e-10
Receptor-like kinases protein family	BnaC02g17460D	GSBRNA2T00052547001	AT3G59750.1	Concanavalin A-like lectin protein kinase family protein	6e-42
Receptor-like kinases protein family	BnaA06g32360D	GSBRNA2T00078112001	AT5G42120.1	Concanavalin A-like lectin protein kinase family protein	0
Receptor-like kinases protein family	BnaC07g24050D	GSBRNA2T00139362001	AT5G42120.1	Concanavalin A-like lectin protein kinase family protein	0
Receptor-like kinases protein family	BnaC04g22840D	GSBRNA2T00110460001	AT3G59730.1	Concanavalin A-like lectin protein kinase family protein	2e-66
Receptor-like kinases protein family	BnaA06g19830D	GSBRNA2T00046481001	AT3G45440.1	Concanavalin A-like lectin protein kinase family protein	2e-116
Receptor-like kinases protein family	BnaA06g19820D	GSBRNA2T00046482001	AT3G45440.1	Concanavalin A-like lectin protein kinase family protein	5e-129
Receptor-like kinases protein family	BnaA06g18500D	GSBRNA2T00107322001	AT3G45440.1	Concanavalin A-like lectin protein kinase family protein	9e-96
Receptor-like kinases protein family	BnaA06g18510D	GSBRNA2T00107323001	AT3G45440.1	Concanavalin A-like lectin protein kinase family protein	4e-81
Receptor-like kinases protein family	BnaC06g21420D	GSBRNA2T00143884001	AT3G45440.1	Concanavalin A-like lectin protein kinase family protein	1e-121
Receptor-like kinases protein family	BnaA03g00310D	GSBRNA2T00049213001	AT5G01540.1	lectin receptor kinase a4.1	0
Receptor-like kinases protein family	BnaA03g00320D	GSBRNA2T00049214001	AT5G01540.1	lectin receptor kinase a4.1	1e-35
Receptor-like kinases protein family	BnaC03g00210D	GSBRNA2T00134140001	AT5G01540.1	lectin receptor kinase a4.1	0
Receptor-like kinases protein family	BnaA03g00300D	GSBRNA2T00049212001	AT5G01560.1	lectin receptor kinase a4.3	0
Receptor-like kinases protein family	BnaC03g13350D	GSBRNA2T00060749001	AT5G01560.1	lectin receptor kinase a4.3	0
Receptor-like kinases protein family	BnaC03g00190D	GSBRNA2T00134138001	AT5G01560.1	lectin receptor kinase a4.3	0
Receptor-like kinases protein family	BnaA03g10660D	GSBRNA2T00148616001	AT5G01560.1	lectin receptor kinase a4.3	0
Receptor-like kinases protein family	BnaA03g00760D	GSBRNA2T00049262001	AT5G03140.1	Concanavalin A-like lectin protein kinase family protein	0
Receptor-like kinases protein family	BnaC03g01060D	GSBRNA2T00134247001	AT5G03140.1	Concanavalin A-like lectin protein kinase family protein	0
Receptor-like kinases protein family	BnaA02g06450D	GSBRNA2T00001470001	AT5G60270.1	Concanavalin A-like lectin protein kinase family protein	0
Receptor-like kinases protein family	BnaC09g35910D	GSBRNA2T00003509001	AT5G60270.1	Concanavalin A-like lectin protein kinase family protein	0
Receptor-like kinases protein family	BnaA10g13100D	GSBRNA2T00047881001	AT5G60270.1	Concanavalin A-like lectin protein kinase family protein	0
Receptor-like kinases protein family	BnaA10g13090D	GSBRNA2T00047882001	AT5G60270.1	Concanavalin A-like lectin protein kinase family protein	0
Receptor-like kinases protein family	BnaA10g13070D	GSBRNA2T00047884001	AT5G60270.1	Concanavalin A-like lectin protein kinase family protein	0
Receptor-like kinases protein family	BnaC09g35610D	GSBRNA2T00133112001	AT5G60270.1	Concanavalin A-like lectin protein kinase family protein	4e-165
Receptor-like kinases protein family	BnaC09g35590D	GSBRNA2T00133116001	AT5G60270.1	Concanavalin A-like lectin protein kinase family protein	1e-150
Receptor-like kinases protein family	BnaC09g35580D	GSBRNA2T00133119001	AT5G60270.1	Concanavalin A-like lectin protein kinase family protein	2e-74
Receptor-like kinases protein family	BnaC09g35560D	GSBRNA2T00133121001	AT5G60270.1	Concanavalin A-like lectin protein kinase family protein	2e-50
Receptor-like kinases protein family	BnaC09g35550D	GSBRNA2T00133124001	AT5G60270.1	Concanavalin A-like lectin protein kinase family protein	0
Receptor-like kinases protein family	BnaC03g11250D	GSBRNA2T00140985001	AT5G60270.1	Concanavalin A-like lectin protein kinase family protein	6e-110
Receptor-like kinases protein family	BnaA03g09020D	GSBRNA2T00148801001	AT5G60270.1	Concanavalin A-like lectin protein kinase family protein	0
Receptor-like kinases protein family	BnaC09g35920D	GSBRNA2T00003508001	AT5G60280.1	Concanavalin A-like lectin protein kinase family protein	0
Receptor-like kinases protein family	BnaA10g13110D	GSBRNA2T00047880001	AT5G60280.1	Concanavalin A-like lectin protein kinase family protein	0
Receptor-like kinases protein family	BnaC09g35950D	GSBRNA2T00003502001	AT5G60300.3	Concanavalin A-like lectin protein kinase family protein	1e-83
Receptor-like kinases protein family	BnaC09g35940D	GSBRNA2T00003504001	AT5G60300.2	Concanavalin A-like lectin protein kinase family protein	4e-131
Receptor-like kinases protein family	BnaC09g35930D	GSBRNA2T00003505001	AT5G60300.3	Concanavalin A-like lectin protein kinase family protein	4e-59
Receptor-like kinases protein family	BnaA10g13170D	GSBRNA2T00047873001	AT5G60300.2	Concanavalin A-like lectin protein kinase family protein	2e-120
Receptor-like kinases protein family	BnaA10g13160D	GSBRNA2T00047874001	AT5G60300.2	Concanavalin A-like lectin protein kinase family protein	1e-106
Receptor-like kinases protein family	BnaA10g13150D	GSBRNA2T00047876001	AT5G60300.3	Concanavalin A-like lectin protein kinase family protein	4e-90
Receptor-like kinases protein family	BnaA10g13130D	GSBRNA2T00047878001	AT5G60300.2	Concanavalin A-like lectin protein kinase family protein	1e-128
Receptor-like kinases protein family	BnaA10g13120D	GSBRNA2T00047879001	AT5G60300.2	Concanavalin A-like lectin protein kinase family protein	3e-60
Receptor-like kinases protein family	BnaC09g35660D	GSBRNA2T00133098001	AT5G60300.2	Concanavalin A-like lectin protein kinase family protein	6e-119
Receptor-like kinases protein family	BnaC09g35650D	GSBRNA2T00133099001	AT5G60300.3	Concanavalin A-like lectin protein kinase family protein	4e-93
Receptor-like kinases protein family	BnaC09g35640D	GSBRNA2T00133100001	AT5G60300.3	Concanavalin A-like lectin protein kinase family protein	0
Receptor-like kinases protein family	BnaC03g11230D	GSBRNA2T00140983001	AT5G60300.3	Concanavalin A-like lectin protein kinase family protein	4e-21
Receptor-like kinases protein family	BnaC03g11240D	GSBRNA2T00140984001	AT5G60300.2	Concanavalin A-like lectin protein kinase family protein	2e-16
Receptor-like kinases protein family	BnaA03g09010D	GSBRNA2T00148802001	AT5G60300.2	Concanavalin A-like lectin protein kinase family protein	5e-178
Receptor-like kinases protein family	BnaA03g09000D	GSBRNA2T00148803001	AT5G60300.2	Concanavalin A-like lectin protein kinase family protein	6e-91
Receptor-like kinases protein family	BnaA02g06440D	GSBRNA2T00001469001	AT5G60310.1	Concanavalin A-like lectin protein kinase family protein	0
Receptor-like kinases protein family	BnaA10g13180D	GSBRNA2T00047872001	AT5G60310.1	Concanavalin A-like lectin protein kinase family protein	0
Receptor-like kinases protein family	BnaC09g35670D	GSBRNA2T00133097001	AT5G60310.1	Concanavalin A-like lectin protein kinase family protein	0
Receptor-like kinases protein family	BnaA06g18520D	GSBRNA2T00107324001	AT3G45430.1	Concanavalin A-like lectin protein kinase family protein	0
Receptor-like kinases protein family	BnaC03g55340D	GSBRNA2T00143950001	AT3G45430.1	Concanavalin A-like lectin protein kinase family protein	9e-136
Receptor-like kinases protein family	BnaC03g55350D	GSBRNA2T00143951001	AT3G45430.1	Concanavalin A-like lectin protein kinase family protein	4e-71
Receptor-like kinases protein family	BnaA10g05520D	GSBRNA2T00064692001	AT5G49660.1	Leucine-rich repeat transmembrane protein kinase family protein	0
Receptor-like kinases protein family	BnaC09g26430D	GSBRNA2T00152142001	AT5G49660.1	Leucine-rich repeat transmembrane protein kinase family protein	0
Receptor-like kinases protein family	BnaC06g27800D	GSBRNA2T00008049001	AT1G66830.1	Leucine-rich repeat protein kinase family protein	0
Receptor-like kinases protein family	BnaA07g26080D	GSBRNA2T00102176001	AT1G66830.1	Leucine-rich repeat protein kinase family protein	4e-161
Receptor-like kinases protein family	BnaA07g26070D	GSBRNA2T00102177001	AT1G66830.1	Leucine-rich repeat protein kinase family protein	9e-55
Receptor-like kinases protein family	BnaC09g37350D	GSBRNA2T00094319001	AT5G20480.1	EF-TU receptor	0
Receptor-like kinases protein family	BnaC03g10100D	GSBRNA2T00140836001	AT5G20480.1	EF-TU receptor	1e-61
Receptor-like kinases protein family	BnaC03g11110D	GSBRNA2T00140970001	AT5G20480.1	EF-TU receptor	5e-22
Receptor-like kinases protein family	BnaC03g52630D	GSBRNA2T00145842001	AT5G20480.1	EF-TU receptor	5e-44
Receptor-like kinases protein family	BnaA10g14990D	GSBRNA2T00154230001	AT5G20480.1	EF-TU receptor	0
Receptor-like kinases protein family	BnaA02g05030D	GSBRNA2T00081348001	AT5G20690.1	Leucine-rich repeat protein kinase family protein	0
Receptor-like kinases protein family	BnaC09g37180D	GSBRNA2T00094340001	AT5G20690.1	Leucine-rich repeat protein kinase family protein	0
Receptor-like kinases protein family	BnaA10g14820D	GSBRNA2T00154211001	AT5G20690.1	Leucine-rich repeat protein kinase family protein	3e-117
Receptor-like kinases protein family	BnaA02g19510D	GSBRNA2T00010228001	AT1G80640.1	Protein kinase superfamily protein	4e-179
Receptor-like kinases protein family	BnaC02g46490D	GSBRNA2T00052132001	AT1G80640.1	Protein kinase superfamily protein	0
Receptor-like kinases protein family	BnaC06g40370D	GSBRNA2T00068841001	AT1G80640.1	Protein kinase superfamily protein	2e-167
Receptor-like kinases protein family	BnaA07g35440D	GSBRNA2T00146297001	AT1G80640.1	Protein kinase superfamily protein	9e-169
Receptor-like kinases protein family	BnaA06g17550D	GSBRNA2T00107200001	AT3G47110.1	Leucine-rich repeat protein kinase family protein	0
Receptor-like kinases protein family	BnaA06g17560D	GSBRNA2T00107201001	AT3G47110.1	Leucine-rich repeat protein kinase family protein	1e-41
Receptor-like kinases protein family	BnaC03g56430D	GSBRNA2T00144179001	AT3G47110.1	Leucine-rich repeat protein kinase family protein	3e-42
Receptor-like kinases protein family	BnaC03g56440D	GSBRNA2T00144180001	AT3G47110.1	Leucine-rich repeat protein kinase family protein	0
Receptor-like kinases protein family	BnaC09g21850D	GSBRNA2T00067339001	AT4G05200.1	cysteine-rich RLK (RECEPTOR-like protein kinase) 25	0
Receptor-like kinases protein family	BnaA09g19850D	GSBRNA2T00083820001	AT4G05200.1	cysteine-rich RLK (RECEPTOR-like protein kinase) 25	0
Receptor-like kinases protein family	BnaA09g04950D	GSBRNA2T00009606001	AT4G20450.1	Leucine-rich repeat protein kinase family protein	6e-142
Receptor-like kinases protein family	BnaA09g04960D	GSBRNA2T00009607001	AT4G20450.1	Leucine-rich repeat protein kinase family protein	2e-123
Receptor-like kinases protein family	BnaC03g63900D	GSBRNA2T00047670001	AT4G20450.1	Leucine-rich repeat protein kinase family protein	0
Receptor-like kinases protein family	BnaA08g09480D	GSBRNA2T00126861001	AT4G20450.1	Leucine-rich repeat protein kinase family protein	2e-32
Receptor-like kinases protein family	BnaA08g09470D	GSBRNA2T00126862001	AT4G20450.1	Leucine-rich repeat protein kinase family protein	2e-30
Receptor-like kinases protein family	BnaA08g09460D	GSBRNA2T00126863001	AT4G20450.1	Leucine-rich repeat protein kinase family protein	9e-178
Receptor-like kinases protein family	BnaC07g36390D	GSBRNA2T00156885001	AT4G20450.1	Leucine-rich repeat protein kinase family protein	0
Receptor-like kinases protein family	BnaA01g15660D	GSBRNA2T00149549001	AT4G26540.1	Leucine-rich repeat receptor-like protein kinase family protein	2e-27
Receptor-like kinases protein family	BnaA01g15650D	GSBRNA2T00149550001	AT4G26540.1	Leucine-rich repeat receptor-like protein kinase family protein	0
Receptor-like kinases protein family	BnaC01g18660D	GSBRNA2T00157421001	AT4G26540.1	Leucine-rich repeat receptor-like protein kinase family protein	1e-26
Receptor-like kinases protein family	BnaC01g18650D	GSBRNA2T00157422001	AT4G26540.1	Leucine-rich repeat receptor-like protein kinase family protein	0
Receptor-like kinases protein family	BnaA09g17950D	GSBRNA2T00058046001	AT5G46330.1	Leucine-rich receptor-like protein kinase family protein	0
Receptor-like kinases protein family	BnaA02g24430D	GSBRNA2T00079351001	AT5G46330.1	Leucine-rich receptor-like protein kinase family protein	1e-65
Receptor-like kinases protein family	BnaA02g24440D	GSBRNA2T00079352001	AT5G46330.1	Leucine-rich receptor-like protein kinase family protein	2e-125
Receptor-like kinases protein family	BnaA02g24450D	GSBRNA2T00079353001	AT5G46330.1	Leucine-rich receptor-like protein kinase family protein	2e-97
Receptor-like kinases protein family	BnaC09g19310D	GSBRNA2T00115736001	AT5G46330.1	Leucine-rich receptor-like protein kinase family protein	0
Receptor-like kinases protein family	BnaC02g32260D	GSBRNA2T00146760001	AT5G46330.1	Leucine-rich receptor-like protein kinase family protein	0
Receptor-like kinases protein family	BnaA10g12680D	GSBRNA2T00093301001	AT3G46290.1	hercules receptor kinase 1	3e-152
Receptor-like kinases protein family	BnaA06g18060D	GSBRNA2T00107267001	AT3G46290.1	hercules receptor kinase 1	0
Receptor-like kinases protein family	BnaC01g24480D	GSBRNA2T00125705001	AT3G46290.1	hercules receptor kinase 1	0
Receptor-like kinases protein family	BnaA01g19810D	GSBRNA2T00138408001	AT3G46290.1	hercules receptor kinase 1	0
Receptor-like kinases protein family	BnaC03g55910D	GSBRNA2T00144062001	AT3G46290.1	hercules receptor kinase 1	0
Receptor-like kinases protein family	BnaC02g24500D	GSBRNA2T00012383001	AT3G42880.1	Leucine-rich repeat protein kinase family protein	0
Receptor-like kinases protein family	BnaA06g19280D	GSBRNA2T00040632001	AT3G42880.1	Leucine-rich repeat protein kinase family protein	0
Receptor-like kinases protein family	BnaA06g20050D	GSBRNA2T00061476001	AT3G42880.1	Leucine-rich repeat protein kinase family protein	0
Receptor-like kinases protein family	BnaC01g26590D	GSBRNA2T00126174001	AT3G50230.1	Leucine-rich repeat protein kinase family protein	0
Receptor-like kinases protein family	BnaA01g21170D	GSBRNA2T00138629001	AT3G50230.1	Leucine-rich repeat protein kinase family protein	0
Receptor-like kinases protein family	BnaC02g06920D	GSBRNA2T00065348001	AT5G16900.1	Leucine-rich repeat protein kinase family protein	0
Receptor-like kinases protein family	BnaA06g13550D	GSBRNA2T00035553001	AT1G67720.1	Leucine-rich repeat protein kinase family protein	3e-14
Receptor-like kinases protein family	BnaA07g26650D	GSBRNA2T00102107001	AT1G67720.1	Leucine-rich repeat protein kinase family protein	0
Receptor-like kinases protein family	BnaC06g28810D	GSBRNA2T00113014001	AT1G67720.1	Leucine-rich repeat protein kinase family protein	0
Receptor-like kinases protein family	BnaCnng26240D	GSBRNA2T00013435001	AT1G69270.1	receptor-like protein kinase 1	0
Receptor-like kinases protein family	BnaC06g30440D	GSBRNA2T00071953001	AT1G69270.1	receptor-like protein kinase 1	2e-64
Receptor-like kinases protein family	BnaA02g14680D	GSBRNA2T00096396001	AT1G69270.1	receptor-like protein kinase 1	0
Receptor-like kinases protein family	BnaC09g13640D	GSBRNA2T00009175001	AT5G49760.1	Leucine-rich repeat protein kinase family protein	0
Receptor-like kinases protein family	BnaC03g27450D	GSBRNA2T00015856001	AT5G49760.1	Leucine-rich repeat protein kinase family protein	0
Receptor-like kinases protein family	BnaC03g27440D	GSBRNA2T00015857001	AT5G49760.1	Leucine-rich repeat protein kinase family protein	0
Receptor-like kinases protein family	BnaC03g27420D	GSBRNA2T00015859001	AT5G49760.1	Leucine-rich repeat protein kinase family protein	0
Receptor-like kinases protein family	BnaCnng74630D	GSBRNA2T00020525001	AT5G49760.1	Leucine-rich repeat protein kinase family protein	3e-52
Receptor-like kinases protein family	BnaCnng74640D	GSBRNA2T00020526001	AT5G49760.1	Leucine-rich repeat protein kinase family protein	2e-52
Receptor-like kinases protein family	BnaCnng37500D	GSBRNA2T00030749001	AT5G49760.1	Leucine-rich repeat protein kinase family protein	0
Receptor-like kinases protein family	BnaA09g13350D	GSBRNA2T00070616001	AT5G49760.1	Leucine-rich repeat protein kinase family protein	0
Receptor-like kinases protein family	BnaA09g13340D	GSBRNA2T00070621001	AT5G49760.1	Leucine-rich repeat protein kinase family protein	0
Receptor-like kinases protein family	BnaCnng61190D	GSBRNA2T00081487001	AT5G49760.1	Leucine-rich repeat protein kinase family protein	8e-151
Receptor-like kinases protein family	BnaCnng67530D	GSBRNA2T00097646001	AT5G49760.1	Leucine-rich repeat protein kinase family protein	0
Receptor-like kinases protein family	BnaA03g02530D	GSBRNA2T00129701001	AT5G49760.1	Leucine-rich repeat protein kinase family protein	3e-11
Receptor-like kinases protein family	BnaA03g23230D	GSBRNA2T00138717001	AT5G49760.1	Leucine-rich repeat protein kinase family protein	0
Receptor-like kinases protein family	BnaA03g23220D	GSBRNA2T00138718001	AT5G49760.1	Leucine-rich repeat protein kinase family protein	0
Receptor-like kinases protein family	BnaA03g23210D	GSBRNA2T00138719001	AT5G49760.1	Leucine-rich repeat protein kinase family protein	2e-109
Receptor-like kinases protein family	BnaA09g35600D	GSBRNA2T00037116001	AT5G51350.1	Leucine-rich repeat transmembrane protein kinase family protein	0
Receptor-like kinases protein family	BnaC08g27040D	GSBRNA2T00155997001	AT5G51350.1	Leucine-rich repeat transmembrane protein kinase family protein	0
Receptor-like kinases protein family	BnaC05g27560D	GSBRNA2T00106503001	AT4G08850.1	Leucine-rich repeat receptor-like protein kinase family protein	0
Receptor-like kinases protein family	BnaC03g28260D	GSBRNA2T00119775001	AT4G08850.1	Leucine-rich repeat receptor-like protein kinase family protein	0
Receptor-like kinases protein family	BnaA03g23760D	GSBRNA2T00151366001	AT4G08850.1	Leucine-rich repeat receptor-like protein kinase family protein	0
Receptor-like kinases protein family	BnaC09g48650D	GSBRNA2T00107086001	AT5G06940.1	Leucine-rich repeat receptor-like protein kinase family protein	0
Receptor-like kinases protein family	BnaA10g24030D	GSBRNA2T00136154001	AT5G06940.1	Leucine-rich repeat receptor-like protein kinase family protein	0
Receptor-like kinases protein family	BnaC09g41870D	GSBRNA2T00035287001	AT5G16000.1	NSP-interacting kinase 1	0
Receptor-like kinases protein family	BnaC02g35760D	GSBRNA2T00108374001	AT5G16000.1	NSP-interacting kinase 1	8e-26
Receptor-like kinases protein family	BnaC03g29020D	GSBRNA2T00119872001	AT5G16000.1	NSP-interacting kinase 1	2e-16
Receptor-like kinases protein family	BnaA03g05790D	GSBRNA2T00130091001	AT5G16000.1	NSP-interacting kinase 1	0
Receptor-like kinases protein family	BnaA10g18330D	GSBRNA2T00135476001	AT5G16000.1	NSP-interacting kinase 1	0
Receptor-like kinases protein family	BnaC03g07510D	GSBRNA2T00140523001	AT5G16000.1	NSP-interacting kinase 1	0
Receptor-like kinases protein family	BnaC03g71340D	GSBRNA2T00034097001	AT5G37450.1	Leucine-rich repeat protein kinase family protein	0
Receptor-like kinases protein family	BnaC07g26720D	GSBRNA2T00143033001	AT5G48740.1	Leucine-rich repeat protein kinase family protein	0
Receptor-like kinases protein family	BnaA06g29990D	GSBRNA2T00144394001	AT5G48740.1	Leucine-rich repeat protein kinase family protein	0
Receptor-like kinases protein family	BnaCnng26120D	GSBRNA2T00012062001	AT5G53320.1	Leucine-rich repeat protein kinase family protein	1e-69
Receptor-like kinases protein family	BnaC03g14930D	GSBRNA2T00013909001	AT5G53320.1	Leucine-rich repeat protein kinase family protein	0
Receptor-like kinases protein family	BnaC09g29600D	GSBRNA2T00059013001	AT5G53320.1	Leucine-rich repeat protein kinase family protein	1e-89
Receptor-like kinases protein family	BnaA03g12300D	GSBRNA2T00086683001	AT5G53320.1	Leucine-rich repeat protein kinase family protein	0
Receptor-like kinases protein family	BnaC09g32560D	GSBRNA2T00040662001	AT5G56040.2	Leucine-rich receptor-like protein kinase family protein	0
Receptor-like kinases protein family	BnaA10g10130D	GSBRNA2T00095489001	AT5G56040.2	Leucine-rich receptor-like protein kinase family protein	0
Receptor-like kinases protein family	BnaC02g12590D	GSBRNA2T00122653001	AT5G56040.2	Leucine-rich receptor-like protein kinase family protein	0
Receptor-like kinases protein family	BnaA06g24500D	GSBRNA2T00000709001	AT5G65600.1	Concanavalin A-like lectin protein kinase family protein	2e-98
Receptor-like kinases protein family	BnaA02g10020D	GSBRNA2T00041464001	AT5G65600.1	Concanavalin A-like lectin protein kinase family protein	0
Receptor-like kinases protein family	BnaAnng20840D	GSBRNA2T00046971001	AT5G65600.1	Concanavalin A-like lectin protein kinase family protein	7e-98
Receptor-like kinases protein family	BnaC02g13850D	GSBRNA2T00073642001	AT5G65600.1	Concanavalin A-like lectin protein kinase family protein	2e-37
Receptor-like kinases protein family	BnaA06g24650D	GSBRNA2T00000690001	AT5G65700.2	Leucine-rich receptor-like protein kinase family protein	0
Receptor-like kinases protein family	BnaAnng26370D	GSBRNA2T00070027001	AT5G65700.2	Leucine-rich receptor-like protein kinase family protein	6e-40
Receptor-like kinases protein family	BnaCnng13280D	GSBRNA2T00082358001	AT5G65700.2	Leucine-rich receptor-like protein kinase family protein	0
Receptor-like kinases protein family	BnaC02g32660D	GSBRNA2T00146699001	AT5G65700.2	Leucine-rich receptor-like protein kinase family protein	1e-97
Receptor-like kinases protein family	BnaC02g05440D	GSBRNA2T00151824001	AT5G65700.2	Leucine-rich receptor-like protein kinase family protein	9e-40
Receptor-like kinases protein family	BnaA09g07170D	GSBRNA2T00005755001	AT5G65710.1	HAESA-like 2	0
Receptor-like kinases protein family	BnaC09g50960D	GSBRNA2T00030353001	AT5G65710.1	HAESA-like 2	0
Receptor-like kinases protein family	BnaC09g51930D	GSBRNA2T00011067001	AT5G38280.1	PR5-like receptor kinase	1e-94
Receptor-like kinases protein family	BnaC09g51940D	GSBRNA2T00011068001	AT5G38280.1	PR5-like receptor kinase	4e-09
Receptor-like kinases protein family	BnaA06g02160D	GSBRNA2T00021216001	AT5G38280.1	PR5-like receptor kinase	5e-109
Receptor-like kinases protein family	BnaC03g57480D	GSBRNA2T00024685001	AT5G38280.1	PR5-like receptor kinase	0
Receptor-like kinases protein family	BnaCnng33900D	GSBRNA2T00025303001	AT5G38280.1	PR5-like receptor kinase	3e-142
Receptor-like kinases protein family	BnaC09g42270D	GSBRNA2T00035235001	AT5G38280.1	PR5-like receptor kinase	0
Receptor-like kinases protein family	BnaC02g47820D	GSBRNA2T00037990001	AT5G38280.1	PR5-like receptor kinase	4e-85
Receptor-like kinases protein family	BnaC02g47830D	GSBRNA2T00037992001	AT5G38280.1	PR5-like receptor kinase	5e-172
Receptor-like kinases protein family	BnaCnng42840D	GSBRNA2T00040740001	AT5G38280.1	PR5-like receptor kinase	2e-148
Receptor-like kinases protein family	BnaC06g04760D	GSBRNA2T00055373001	AT5G38280.1	PR5-like receptor kinase	2e-91
Receptor-like kinases protein family	BnaCnng04360D	GSBRNA2T00085123001	AT5G38280.1	PR5-like receptor kinase	8e-34
Receptor-like kinases protein family	BnaA07g14380D	GSBRNA2T00098481001	AT5G38280.1	PR5-like receptor kinase	1e-129
Receptor-like kinases protein family	BnaC04g30740D	GSBRNA2T00112756001	AT5G38280.1	PR5-like receptor kinase	6e-60
Receptor-like kinases protein family	BnaC04g30730D	GSBRNA2T00112757001	AT5G38280.1	PR5-like receptor kinase	2e-149
Receptor-like kinases protein family	BnaA10g18640D	GSBRNA2T00135510001	AT5G38280.1	PR5-like receptor kinase	0
Receptor-like kinases protein family	BnaC02g45320D	GSBRNA2T00029576001	AT1G66910.1	Protein kinase superfamily protein	5e-131
Receptor-like kinases protein family	BnaA01g17340D	GSBRNA2T00051694001	AT1G66910.1	Protein kinase superfamily protein	1e-125
Receptor-like kinases protein family	BnaA02g12650D	GSBRNA2T00070096001	AT1G66910.1	Protein kinase superfamily protein	2e-151
Receptor-like kinases protein family	BnaC02g16870D	GSBRNA2T00097112001	AT1G66910.1	Protein kinase superfamily protein	5e-20
Receptor-like kinases protein family	BnaA07g26160D	GSBRNA2T00102165001	AT1G66910.1	Protein kinase superfamily protein	1e-176
Receptor-like kinases protein family	BnaC06g28140D	GSBRNA2T00112904001	AT1G66910.1	Protein kinase superfamily protein	0
Receptor-like kinases protein family	BnaC08g11340D	GSBRNA2T00000910001	AT4G18250.1	receptor serine/threonine kinase, putative	1e-80
Receptor-like kinases protein family	BnaC08g11350D	GSBRNA2T00000913001	AT4G18250.1	receptor serine/threonine kinase, putative	2e-99
Receptor-like kinases protein family	BnaC08g11370D	GSBRNA2T00000927001	AT4G18250.1	receptor serine/threonine kinase, putative	3e-42
Receptor-like kinases protein family	BnaC03g62620D	GSBRNA2T00055973001	AT4G18250.1	receptor serine/threonine kinase, putative	1e-26
Receptor-like kinases protein family	BnaC03g62610D	GSBRNA2T00055974001	AT4G18250.1	receptor serine/threonine kinase, putative	1e-26
Receptor-like kinases protein family	BnaC01g10660D	GSBRNA2T00107849001	AT4G18250.1	receptor serine/threonine kinase, putative	0
Receptor-like kinases protein family	BnaC01g10650D	GSBRNA2T00107851001	AT4G18250.1	receptor serine/threonine kinase, putative	4e-83
Receptor-like kinases protein family	BnaC01g10640D	GSBRNA2T00107852001	AT4G18250.1	receptor serine/threonine kinase, putative	2e-153
Receptor-like kinases protein family	BnaC07g35170D	GSBRNA2T00112553001	AT4G18250.1	receptor serine/threonine kinase, putative	2e-49
Receptor-like kinases protein family	BnaC07g35180D	GSBRNA2T00112554001	AT4G18250.1	receptor serine/threonine kinase, putative	5e-95
Receptor-like kinases protein family	BnaA08g08670D	GSBRNA2T00126958001	AT4G18250.1	receptor serine/threonine kinase, putative	8e-89
Receptor-like kinases protein family	BnaA01g09050D	GSBRNA2T00131311001	AT4G18250.1	receptor serine/threonine kinase, putative	0
Receptor-like kinases protein family	BnaA03g43720D	GSBRNA2T00151011001	AT4G18250.1	receptor serine/threonine kinase, putative	0
Receptor-like kinases protein family	BnaA04g10630D	GSBRNA2T00007618001	AT5G38260.1	Protein kinase superfamily protein	1e-172
Receptor-like kinases protein family	BnaCnng70360D	GSBRNA2T00008400001	AT5G38260.1	Protein kinase superfamily protein	2e-33
Receptor-like kinases protein family	BnaC09g40010D	GSBRNA2T00032713001	AT5G38260.1	Protein kinase superfamily protein	3e-97
Receptor-like kinases protein family	BnaC03g69870D	GSBRNA2T00033030001	AT5G38260.1	Protein kinase superfamily protein	6e-80
Receptor-like kinases protein family	BnaC04g32930D	GSBRNA2T00060439001	AT5G38260.1	Protein kinase superfamily protein	0
Receptor-like kinases protein family	BnaC01g43240D	GSBRNA2T00033872001	AT1G60800.1	NSP-interacting kinase 3	0
Receptor-like kinases protein family	BnaCnng37930D	GSBRNA2T00033965001	AT1G60800.1	NSP-interacting kinase 3	0
Receptor-like kinases protein family	BnaCnng11570D	GSBRNA2T00080543001	AT1G60800.1	NSP-interacting kinase 3	0
Receptor-like kinases protein family	BnaA01g23070D	GSBRNA2T00083388001	AT1G60800.1	NSP-interacting kinase 3	0
Receptor-like kinases protein family	BnaC02g17060D	GSBRNA2T00074574001	AT1G66930.1	Protein kinase superfamily protein	0
Receptor-like kinases protein family	BnaC02g16860D	GSBRNA2T00097111001	AT1G66930.1	Protein kinase superfamily protein	1e-107
Receptor-like kinases protein family	BnaC06g24940D	GSBRNA2T00022168001	AT1G70110.1	Concanavalin A-like lectin protein kinase family protein	8e-153
Receptor-like kinases protein family	BnaC06g24950D	GSBRNA2T00022169001	AT1G70110.1	Concanavalin A-like lectin protein kinase family protein	3e-24
Receptor-like kinases protein family	BnaC06g31200D	GSBRNA2T00049742001	AT1G70110.1	Concanavalin A-like lectin protein kinase family protein	0
Receptor-like kinases protein family	BnaA07g28630D	GSBRNA2T00066594001	AT1G70110.1	Concanavalin A-like lectin protein kinase family protein	0
Receptor-like kinases protein family	BnaC02g19610D	GSBRNA2T00075774001	AT1G70110.1	Concanavalin A-like lectin protein kinase family protein	9e-95
Receptor-like kinases protein family	BnaA09g20020D	GSBRNA2T00094455001	AT3G45330.1	Concanavalin A-like lectin protein kinase family protein	0
Receptor-like kinases protein family	BnaC03g53750D	GSBRNA2T00128959001	AT3G45390.1	Concanavalin A-like lectin protein kinase family protein	2e-167
Receptor-like kinases protein family	BnaC03g11220D	GSBRNA2T00140982001	AT3G45390.1	Concanavalin A-like lectin protein kinase family protein	1e-158
Receptor-like kinases protein family	BnaC03g55310D	GSBRNA2T00143945001	AT3G45390.1	Concanavalin A-like lectin protein kinase family protein	0
Receptor-like kinases protein family	BnaC07g06520D	GSBRNA2T00013046001	AT3G45410.1	Concanavalin A-like lectin protein kinase family protein	9e-57
Receptor-like kinases protein family	BnaA07g02650D	GSBRNA2T00026545001	AT3G45410.1	Concanavalin A-like lectin protein kinase family protein	0
Receptor-like kinases protein family	BnaA06g18530D	GSBRNA2T00107325001	AT3G45410.1	Concanavalin A-like lectin protein kinase family protein	0
Receptor-like kinases protein family	BnaC03g55330D	GSBRNA2T00143949001	AT3G45410.1	Concanavalin A-like lectin protein kinase family protein	0
Receptor-like kinases protein family	BnaA09g37080D	GSBRNA2T00121935001	AT3G57830.1	Leucine-rich repeat protein kinase family protein	0
Receptor-like kinases protein family	BnaC08g28840D	GSBRNA2T00155761001	AT3G57830.1	Leucine-rich repeat protein kinase family protein	1e-163
Receptor-like kinases protein family	BnaC08g28830D	GSBRNA2T00155762001	AT3G57830.1	Leucine-rich repeat protein kinase family protein	7e-106
Receptor-like kinases protein family	BnaC03g29890D	GSBRNA2T00015638001	AT4G04570.1	cysteine-rich RLK (RECEPTOR-like protein kinase) 40	4e-153
Receptor-like kinases protein family	BnaC09g22780D	GSBRNA2T00157812001	AT4G04570.1	cysteine-rich RLK (RECEPTOR-like protein kinase) 40	2e-61
Receptor-like kinases protein family	BnaC09g50140D	GSBRNA2T00106919001	AT5G05160.1	Leucine-rich repeat protein kinase family protein	0
Receptor-like kinases protein family	BnaA10g25210D	GSBRNA2T00136290001	AT5G05160.1	Leucine-rich repeat protein kinase family protein	0
Receptor-like kinases protein family	BnaA03g55690D	GSBRNA2T00051028001	AT5G06820.1	STRUBBELIG-receptor family 2	0
Receptor-like kinases protein family	BnaUnng02270D	GSBRNA2T00064470001	AT5G06820.1	STRUBBELIG-receptor family 2	0
Receptor-like kinases protein family	BnaC09g48740D	GSBRNA2T00107076001	AT5G06820.1	STRUBBELIG-receptor family 2	0
Receptor-like kinases protein family	BnaA10g24120D	GSBRNA2T00136164001	AT5G06820.1	STRUBBELIG-receptor family 2	0
Receptor-like kinases protein family	BnaC09g48340D	GSBRNA2T00107124001	AT5G07180.1	ERECTA-like 2	0
Receptor-like kinases protein family	BnaA10g23620D	GSBRNA2T00136107001	AT5G07180.1	ERECTA-like 2	0
Receptor-like kinases protein family	BnaC02g06700D	GSBRNA2T00065375001	AT5G16590.1	Leucine-rich repeat protein kinase family protein	0
Receptor-like kinases protein family	BnaC09g41330D	GSBRNA2T00093526001	AT5G16590.1	Leucine-rich repeat protein kinase family protein	0
Receptor-like kinases protein family	BnaA10g17900D	GSBRNA2T00135412001	AT5G16590.1	Leucine-rich repeat protein kinase family protein	0
Receptor-like kinases protein family	BnaA02g03150D	GSBRNA2T00143204001	AT5G16590.1	Leucine-rich repeat protein kinase family protein	0
Receptor-like kinases protein family	BnaC06g12920D	GSBRNA2T00049848001	AT5G40380.1	cysteine-rich RLK (RECEPTOR-like protein kinase) 42	0
Receptor-like kinases protein family	BnaA07g14940D	GSBRNA2T00098557001	AT5G40380.1	cysteine-rich RLK (RECEPTOR-like protein kinase) 42	0
Receptor-like kinases protein family	BnaAnng05800D	GSBRNA2T00067915001	AT5G45780.1	Leucine-rich repeat protein kinase family protein	0
Receptor-like kinases protein family	BnaC07g18680D	GSBRNA2T00128540001	AT5G45780.1	Leucine-rich repeat protein kinase family protein	0
Receptor-like kinases protein family	BnaC03g12450D	GSBRNA2T00024847001	AT5G58300.2	Leucine-rich repeat protein kinase family protein	0
Receptor-like kinases protein family	BnaA02g07750D	GSBRNA2T00052763001	AT5G58300.2	Leucine-rich repeat protein kinase family protein	0
Receptor-like kinases protein family	BnaC02g10820D	GSBRNA2T00114984001	AT5G58300.2	Leucine-rich repeat protein kinase family protein	4e-39
Receptor-like kinases protein family	BnaC02g10810D	GSBRNA2T00114985001	AT5G58300.2	Leucine-rich repeat protein kinase family protein	0
Receptor-like kinases protein family	BnaC04g38490D	GSBRNA2T00127626001	AT5G58300.2	Leucine-rich repeat protein kinase family protein	1e-161
Receptor-like kinases protein family	BnaA03g09820D	GSBRNA2T00148710001	AT5G58300.2	Leucine-rich repeat protein kinase family protein	0
Receptor-like kinases protein family	BnaC09g53850D	GSBRNA2T00013647001	AT5G59270.1	Concanavalin A-like lectin protein kinase family protein	7e-165
Receptor-like kinases protein family	BnaA09g40830D	GSBRNA2T00049598001	AT5G59270.1	Concanavalin A-like lectin protein kinase family protein	9e-72
Receptor-like kinases protein family	BnaA02g07280D	GSBRNA2T00052706001	AT5G59270.1	Concanavalin A-like lectin protein kinase family protein	1e-36
Receptor-like kinases protein family	BnaA10g12110D	GSBRNA2T00053227001	AT5G59270.1	Concanavalin A-like lectin protein kinase family protein	0
Receptor-like kinases protein family	BnaC02g10300D	GSBRNA2T00115070001	AT5G59270.1	Concanavalin A-like lectin protein kinase family protein	6e-125
Receptor-like kinases protein family	BnaC02g10290D	GSBRNA2T00115071001	AT5G59270.1	Concanavalin A-like lectin protein kinase family protein	1e-36
Receptor-like kinases protein family	BnaC02g10280D	GSBRNA2T00115072001	AT5G59270.1	Concanavalin A-like lectin protein kinase family protein	9e-22
Receptor-like kinases protein family	BnaC02g10270D	GSBRNA2T00115074001	AT5G59270.1	Concanavalin A-like lectin protein kinase family protein	6e-41
Receptor-like kinases protein family	BnaC08g33330D	GSBRNA2T00127238001	AT5G59270.1	Concanavalin A-like lectin protein kinase family protein	2e-75
Receptor-like kinases protein family	BnaA03g08990D	GSBRNA2T00148804001	AT5G60320.1	Concanavalin A-like lectin protein kinase family protein	0
Receptor-like kinases protein family	BnaA06g24170D	GSBRNA2T00000765001	AT5G65240.1	Leucine-rich repeat protein kinase family protein	0
Receptor-like kinases protein family	BnaCnng28260D	GSBRNA2T00016454001	AT5G65240.1	Leucine-rich repeat protein kinase family protein	0
Receptor-like kinases protein family	BnaC07g16060D	GSBRNA2T00070459001	AT5G67280.1	receptor-like kinase	0
Receptor-like kinases protein family	BnaA07g11960D	GSBRNA2T00112420001	AT5G67280.1	receptor-like kinase	0
Receptor-like kinases protein family	BnaC02g40450D	GSBRNA2T00120192001	AT5G25930.1	Protein kinase family protein with leucine-rich repeat domain	0
Receptor-like kinases protein family	BnaA02g31820D	GSBRNA2T00120447001	AT5G25930.1	Protein kinase family protein with leucine-rich repeat domain	0
Receptor-like kinases protein family	BnaC07g28970D	GSBRNA2T00133656001	AT5G25930.1	Protein kinase family protein with leucine-rich repeat domain	0
Receptor-like kinases protein family	BnaC07g28960D	GSBRNA2T00133659001	AT5G25930.1	Protein kinase family protein with leucine-rich repeat domain	0
Receptor-like kinases protein family	BnaC07g28950D	GSBRNA2T00133661001	AT5G25930.1	Protein kinase family protein with leucine-rich repeat domain	5e-60
Receptor-like kinases protein family	BnaA06g27970D	GSBRNA2T00147670001	AT5G25930.1	Protein kinase family protein with leucine-rich repeat domain	0
Receptor-like kinases protein family	BnaA06g27980D	GSBRNA2T00147672001	AT5G25930.1	Protein kinase family protein with leucine-rich repeat domain	6e-61
Receptor-like kinases protein family	BnaA06g37330D	GSBRNA2T00018903001	AT4G38830.1	cysteine-rich RLK (RECEPTOR-like protein kinase) 26	0
Receptor-like kinases protein family	BnaAnng40510D	GSBRNA2T00026230001	AT4G38830.1	cysteine-rich RLK (RECEPTOR-like protein kinase) 26	2e-30
Receptor-like kinases protein family	BnaA02g30410D	GSBRNA2T00055463001	AT4G38830.1	cysteine-rich RLK (RECEPTOR-like protein kinase) 26	2e-30
Receptor-like kinases protein family	BnaC07g47580D	GSBRNA2T00100335001	AT4G38830.1	cysteine-rich RLK (RECEPTOR-like protein kinase) 26	0
Receptor-like kinases protein family	BnaA02g04670D	GSBRNA2T00081393001	AT5G20050.1	Protein kinase superfamily protein	8e-161
Receptor-like kinases protein family	BnaC03g09930D	GSBRNA2T00140817001	AT5G20050.1	Protein kinase superfamily protein	3e-149
Receptor-like kinases protein family	BnaA01g08410D	GSBRNA2T00058093001	AT4G28490.1	Leucine-rich receptor-like protein kinase family protein	3e-37
Receptor-like kinases protein family	BnaA01g08400D	GSBRNA2T00058094001	AT4G28490.1	Leucine-rich receptor-like protein kinase family protein	2e-45
Receptor-like kinases protein family	BnaA01g08380D	GSBRNA2T00058096001	AT4G28490.1	Leucine-rich receptor-like protein kinase family protein	1e-172
Receptor-like kinases protein family	BnaC01g09930D	GSBRNA2T00065808001	AT4G28490.1	Leucine-rich receptor-like protein kinase family protein	5e-179
Receptor-like kinases protein family	BnaC01g09940D	GSBRNA2T00065809001	AT4G28490.1	Leucine-rich receptor-like protein kinase family protein	1e-45
Receptor-like kinases protein family	BnaC01g09950D	GSBRNA2T00065810001	AT4G28490.1	Leucine-rich receptor-like protein kinase family protein	2e-39
Receptor-like kinases protein family	BnaC04g22920D	GSBRNA2T00110444001	AT3G46330.1	Leucine-rich repeat protein kinase family protein	9e-15
Receptor-like kinases protein family	BnaC01g24490D	GSBRNA2T00125707001	AT3G46330.1	Leucine-rich repeat protein kinase family protein	1e-169
Receptor-like kinases protein family	BnaA01g19830D	GSBRNA2T00138411001	AT3G46330.1	Leucine-rich repeat protein kinase family protein	0
Receptor-like kinases protein family	BnaA06g18040D	GSBRNA2T00107265001	AT3G46340.1	Leucine-rich repeat protein kinase family protein	0
Receptor-like kinases protein family	BnaA06g21240D	GSBRNA2T00109768001	AT3G46340.1	Leucine-rich repeat protein kinase family protein	0
Receptor-like kinases protein family	BnaC03g55940D	GSBRNA2T00144067001	AT3G46340.1	Leucine-rich repeat protein kinase family protein	0
Receptor-like kinases protein family	BnaC03g56040D	GSBRNA2T00144117001	AT3G46340.1	Leucine-rich repeat protein kinase family protein	0
Receptor-like kinases protein family	BnaC01g24510D	GSBRNA2T00125713001	AT3G46350.1	Leucine-rich repeat protein kinase family protein	3e-136
Receptor-like kinases protein family	BnaA10g12690D	GSBRNA2T00093302001	AT5G59700.1	Protein kinase superfamily protein	0
Receptor-like kinases protein family	BnaC09g35060D	GSBRNA2T00133201001	AT5G59700.1	Protein kinase superfamily protein	0
Receptor-like kinases protein family	BnaC09g05240D	GSBRNA2T00146142001	AT5G61350.1	Protein kinase superfamily protein	0
Receptor-like kinases protein family	BnaAnng38040D	GSBRNA2T00017451001	AT1G17750.1	PEP1 receptor 2	1e-72
Receptor-like kinases protein family	BnaC05g49970D	GSBRNA2T00026185001	AT1G17750.1	PEP1 receptor 2	0
Receptor-like kinases protein family	BnaC06g36170D	GSBRNA2T00103657001	AT1G17750.1	PEP1 receptor 2	0
Receptor-like kinases protein family	BnaA06g02690D	GSBRNA2T00021150001	AT1G50610.1	Leucine-rich repeat protein kinase family protein	1e-15
Receptor-like kinases protein family	BnaA05g15760D	GSBRNA2T00043332001	AT1G50610.1	Leucine-rich repeat protein kinase family protein	0
Receptor-like kinases protein family	BnaA08g02100D	GSBRNA2T00081333001	AT1G50610.1	Leucine-rich repeat protein kinase family protein	3e-146
Receptor-like kinases protein family	BnaC03g68700D	GSBRNA2T00116362001	AT1G50610.1	Leucine-rich repeat protein kinase family protein	0
Receptor-like kinases protein family	BnaC05g26730D	GSBRNA2T00124212001	AT1G50610.1	Leucine-rich repeat protein kinase family protein	0
Receptor-like kinases protein family	BnaC06g31120D	GSBRNA2T00049757001	AT1G69990.1	Leucine-rich repeat protein kinase family protein	0
Receptor-like kinases protein family	BnaA07g28520D	GSBRNA2T00066579001	AT1G69990.1	Leucine-rich repeat protein kinase family protein	0
Receptor-like kinases protein family	BnaAnng09060D	GSBRNA2T00087566001	AT1G75640.1	Leucine-rich receptor-like protein kinase family protein	0
Receptor-like kinases protein family	BnaC06g36320D	GSBRNA2T00103674001	AT1G75640.1	Leucine-rich receptor-like protein kinase family protein	0
Receptor-like kinases protein family	BnaC09g48450D	GSBRNA2T00107110001	AT5G07280.1	Leucine-rich repeat transmembrane protein kinase	0
Receptor-like kinases protein family	BnaA10g23720D	GSBRNA2T00136120001	AT5G07280.1	Leucine-rich repeat transmembrane protein kinase	0
Receptor-like kinases protein family	BnaC05g05330D	GSBRNA2T00100683001	AT1G07650.1	Leucine-rich repeat transmembrane protein kinase	0
Receptor-like kinases protein family	BnaA06g04160D	GSBRNA2T00156315001	AT1G07650.1	Leucine-rich repeat transmembrane protein kinase	0
Receptor-like kinases protein family	BnaA06g11820D	GSBRNA2T00034905001	AT1G17540.1	Protein kinase protein with adenine nucleotide alpha hydrolases-like domain	0
Receptor-like kinases protein family	BnaC05g13660D	GSBRNA2T00089278001	AT1G17540.1	Protein kinase protein with adenine nucleotide alpha hydrolases-like domain	0
Receptor-like kinases protein family	BnaA08g23050D	GSBRNA2T00102988001	AT1G17540.1	Protein kinase protein with adenine nucleotide alpha hydrolases-like domain	0
Receptor-like kinases protein family	BnaC08g17430D	GSBRNA2T00139676001	AT1G17540.1	Protein kinase protein with adenine nucleotide alpha hydrolases-like domain	0
Receptor-like kinases protein family	BnaCnng35830D	GSBRNA2T00028292001	AT1G53430.1	Leucine-rich repeat transmembrane protein kinase	0
Receptor-like kinases protein family	BnaA05g14440D	GSBRNA2T00033288001	AT1G53430.1	Leucine-rich repeat transmembrane protein kinase	0
Receptor-like kinases protein family	BnaC07g32280D	GSBRNA2T00041754001	AT3G51550.1	Malectin/receptor-like protein kinase family protein	0
Receptor-like kinases protein family	BnaA01g19380D	GSBRNA2T00054041001	AT3G51550.1	Malectin/receptor-like protein kinase family protein	0
Receptor-like kinases protein family	BnaC01g23340D	GSBRNA2T00090802001	AT3G51550.1	Malectin/receptor-like protein kinase family protein	0
Receptor-like kinases protein family	BnaA10g12670D	GSBRNA2T00093300001	AT3G51550.1	Malectin/receptor-like protein kinase family protein	1e-146
Receptor-like kinases protein family	BnaC08g22890D	GSBRNA2T00109312001	AT3G51550.1	Malectin/receptor-like protein kinase family protein	0
Receptor-like kinases protein family	BnaA09g32070D	GSBRNA2T00129285001	AT3G51550.1	Malectin/receptor-like protein kinase family protein	0
Receptor-like kinases protein family	BnaC09g34990D	GSBRNA2T00133212001	AT3G51550.1	Malectin/receptor-like protein kinase family protein	2e-35
Receptor-like kinases protein family	BnaA03g41360D	GSBRNA2T00151294001	AT3G51550.1	Malectin/receptor-like protein kinase family protein	0
Receptor-like kinases protein family	BnaC03g42600D	GSBRNA2T00026454001	AT5G27060.1	receptor like protein 53	4e-15
Receptor-like kinases protein family	BnaC03g27740D	GSBRNA2T00055912001	AT5G27060.1	receptor like protein 53	2e-116
Receptor-like kinases protein family	BnaA01g31050D	GSBRNA2T00060290001	AT5G27060.1	receptor like protein 53	0
Receptor-like kinases protein family	BnaC04g35710D	GSBRNA2T00149865001	AT5G27060.1	receptor like protein 53	1e-132
Receptor-like kinases protein family	BnaC03g45650D	GSBRNA2T00150034001	AT5G27060.1	receptor like protein 53	3e-115
Receptor-like kinases protein family	BnaC08g42220D	GSBRNA2T00057122001	AT1G11050.1	Protein kinase superfamily protein	0
Receptor-like kinases protein family	BnaA09g47910D	GSBRNA2T00057428001	AT1G11050.1	Protein kinase superfamily protein	0
Receptor-like kinases protein family	BnaC01g14680D	GSBRNA2T00048740001	AT4G23280.1	cysteine-rich RLK (RECEPTOR-like protein kinase) 20	2e-153
Receptor-like kinases protein family	BnaC01g14770D	GSBRNA2T00048753001	AT4G23280.1	cysteine-rich RLK (RECEPTOR-like protein kinase) 20	3e-30
Receptor-like kinases protein family	BnaC01g14860D	GSBRNA2T00048766001	AT4G23280.1	cysteine-rich RLK (RECEPTOR-like protein kinase) 20	0
Receptor-like kinases protein family	BnaC01g14870D	GSBRNA2T00048767001	AT4G23280.1	cysteine-rich RLK (RECEPTOR-like protein kinase) 20	0
Receptor-like kinases protein family	BnaC08g08000D	GSBRNA2T00061641001	AT4G23280.1	cysteine-rich RLK (RECEPTOR-like protein kinase) 20	3e-75
Receptor-like kinases protein family	BnaA08g07250D	GSBRNA2T00073640001	AT4G23280.1	cysteine-rich RLK (RECEPTOR-like protein kinase) 20	7e-77
Receptor-like kinases protein family	BnaA01g11990D	GSBRNA2T00131682001	AT4G23280.1	cysteine-rich RLK (RECEPTOR-like protein kinase) 20	0
Receptor-like kinases protein family	BnaA03g58100D	GSBRNA2T00008159001	AT4G21410.1	cysteine-rich RLK (RECEPTOR-like protein kinase) 29	2e-103
Receptor-like kinases protein family	BnaC01g41170D	GSBRNA2T00037744001	AT4G21410.1	cysteine-rich RLK (RECEPTOR-like protein kinase) 29	0
Receptor-like kinases protein family	BnaC03g64190D	GSBRNA2T00086726001	AT4G21410.1	cysteine-rich RLK (RECEPTOR-like protein kinase) 29	4e-72
Receptor-like kinases protein family	BnaA08g09750D	GSBRNA2T00126831001	AT4G21410.1	cysteine-rich RLK (RECEPTOR-like protein kinase) 29	7e-06
Receptor-like kinases protein family	BnaA01g11250D	GSBRNA2T00131591001	AT4G21410.1	cysteine-rich RLK (RECEPTOR-like protein kinase) 29	0
Receptor-like kinases protein family	BnaC07g36680D	GSBRNA2T00156920001	AT4G21410.1	cysteine-rich RLK (RECEPTOR-like protein kinase) 29	0
Receptor-like kinases protein family	BnaA03g44040D	GSBRNA2T00106664001	AT4G23140.1	cysteine-rich RLK (RECEPTOR-like protein kinase) 6	0
Receptor-like kinases protein family	BnaC07g38020D	GSBRNA2T00157095001	AT4G23140.1	cysteine-rich RLK (RECEPTOR-like protein kinase) 6	0
Receptor-like kinases protein family	BnaA03g45820D	GSBRNA2T00048837001	AT4G23150.1	cysteine-rich RLK (RECEPTOR-like protein kinase) 7	0
Receptor-like kinases protein family	BnaC06g41760D	GSBRNA2T00004573001	AT4G23190.1	cysteine-rich RLK (RECEPTOR-like protein kinase) 11	0
Receptor-like kinases protein family	BnaCnng29220D	GSBRNA2T00017370001	AT4G23190.1	cysteine-rich RLK (RECEPTOR-like protein kinase) 11	0
Receptor-like kinases protein family	BnaC01g14360D	GSBRNA2T00048680001	AT4G23190.1	cysteine-rich RLK (RECEPTOR-like protein kinase) 11	8e-157
Receptor-like kinases protein family	BnaC01g14370D	GSBRNA2T00048681001	AT4G23190.1	cysteine-rich RLK (RECEPTOR-like protein kinase) 11	7e-103
Receptor-like kinases protein family	BnaC01g14390D	GSBRNA2T00048684001	AT4G23190.1	cysteine-rich RLK (RECEPTOR-like protein kinase) 11	0
Receptor-like kinases protein family	BnaA03g45840D	GSBRNA2T00048844001	AT4G23190.1	cysteine-rich RLK (RECEPTOR-like protein kinase) 11	5e-15
Receptor-like kinases protein family	BnaA01g12670D	GSBRNA2T00072697001	AT4G23190.1	cysteine-rich RLK (RECEPTOR-like protein kinase) 11	0
Receptor-like kinases protein family	BnaA01g12660D	GSBRNA2T00072698001	AT4G23190.1	cysteine-rich RLK (RECEPTOR-like protein kinase) 11	0
Receptor-like kinases protein family	BnaA01g12650D	GSBRNA2T00072700001	AT4G23190.1	cysteine-rich RLK (RECEPTOR-like protein kinase) 11	0
Receptor-like kinases protein family	BnaA01g12620D	GSBRNA2T00072704001	AT4G23190.1	cysteine-rich RLK (RECEPTOR-like protein kinase) 11	8e-14
Receptor-like kinases protein family	BnaA01g12590D	GSBRNA2T00072707001	AT4G23190.1	cysteine-rich RLK (RECEPTOR-like protein kinase) 11	0
Receptor-like kinases protein family	BnaA01g12580D	GSBRNA2T00072708001	AT4G23190.1	cysteine-rich RLK (RECEPTOR-like protein kinase) 11	1e-165
Receptor-like kinases protein family	BnaCnng60310D	GSBRNA2T00077576001	AT4G23190.1	cysteine-rich RLK (RECEPTOR-like protein kinase) 11	0
Receptor-like kinases protein family	BnaA03g45500D	GSBRNA2T00106845001	AT4G23190.1	cysteine-rich RLK (RECEPTOR-like protein kinase) 11	4e-40
Receptor-like kinases protein family	BnaA03g45510D	GSBRNA2T00106846001	AT4G23190.1	cysteine-rich RLK (RECEPTOR-like protein kinase) 11	1e-34
Receptor-like kinases protein family	BnaA08g10530D	GSBRNA2T00126729001	AT4G23190.1	cysteine-rich RLK (RECEPTOR-like protein kinase) 11	0
Receptor-like kinases protein family	BnaA08g10520D	GSBRNA2T00126730001	AT4G23190.1	cysteine-rich RLK (RECEPTOR-like protein kinase) 11	0
Receptor-like kinases protein family	BnaA09g23770D	GSBRNA2T00156517001	AT4G23190.1	cysteine-rich RLK (RECEPTOR-like protein kinase) 11	0
Receptor-like kinases protein family	BnaC07g37530D	GSBRNA2T00157031001	AT4G23190.1	cysteine-rich RLK (RECEPTOR-like protein kinase) 11	1e-68
Receptor-like kinases protein family	BnaC07g38070D	GSBRNA2T00157103001	AT4G23190.1	cysteine-rich RLK (RECEPTOR-like protein kinase) 11	0
Receptor-like kinases protein family	BnaC07g38110D	GSBRNA2T00157107001	AT4G23190.1	cysteine-rich RLK (RECEPTOR-like protein kinase) 11	0
Receptor-like kinases protein family	BnaC07g33810D	GSBRNA2T00031348001	AT4G23210.3	cysteine-rich RLK (RECEPTOR-like protein kinase) 13	0
Receptor-like kinases protein family	BnaA03g42700D	GSBRNA2T00151136001	AT4G23210.3	cysteine-rich RLK (RECEPTOR-like protein kinase) 13	9e-162
Receptor-like kinases protein family	BnaC03g44170D	GSBRNA2T00085171001	AT4G23220.1	cysteine-rich RLK (RECEPTOR-like protein kinase) 14	0
Receptor-like kinases protein family	BnaA03g37790D	GSBRNA2T00154963001	AT4G23220.1	cysteine-rich RLK (RECEPTOR-like protein kinase) 14	0
Receptor-like kinases protein family	BnaC01g14630D	GSBRNA2T00048730001	AT4G23290.2	cysteine-rich RLK (RECEPTOR-like protein kinase) 21	0
Receptor-like kinases protein family	BnaC01g14690D	GSBRNA2T00048742001	AT4G23290.2	cysteine-rich RLK (RECEPTOR-like protein kinase) 21	0
Receptor-like kinases protein family	BnaC01g14710D	GSBRNA2T00048744001	AT4G23290.1	cysteine-rich RLK (RECEPTOR-like protein kinase) 21	0
Receptor-like kinases protein family	BnaC01g14790D	GSBRNA2T00048757001	AT4G23290.2	cysteine-rich RLK (RECEPTOR-like protein kinase) 21	0
Receptor-like kinases protein family	BnaC01g14800D	GSBRNA2T00048758001	AT4G23290.1	cysteine-rich RLK (RECEPTOR-like protein kinase) 21	3e-178
Receptor-like kinases protein family	BnaC01g14830D	GSBRNA2T00048762001	AT4G23290.2	cysteine-rich RLK (RECEPTOR-like protein kinase) 21	0
Receptor-like kinases protein family	BnaC01g14880D	GSBRNA2T00048768001	AT4G23290.2	cysteine-rich RLK (RECEPTOR-like protein kinase) 21	0
Receptor-like kinases protein family	BnaC01g14890D	GSBRNA2T00048769001	AT4G23290.2	cysteine-rich RLK (RECEPTOR-like protein kinase) 21	0
Receptor-like kinases protein family	BnaA03g45830D	GSBRNA2T00048843001	AT4G23290.2	cysteine-rich RLK (RECEPTOR-like protein kinase) 21	0
Receptor-like kinases protein family	BnaAnng25570D	GSBRNA2T00067689001	AT4G23290.1	cysteine-rich RLK (RECEPTOR-like protein kinase) 21	6e-161
Receptor-like kinases protein family	BnaAnng25580D	GSBRNA2T00067691001	AT4G23290.2	cysteine-rich RLK (RECEPTOR-like protein kinase) 21	0
Receptor-like kinases protein family	BnaA01g12980D	GSBRNA2T00072664001	AT4G23290.2	cysteine-rich RLK (RECEPTOR-like protein kinase) 21	0
Receptor-like kinases protein family	BnaA01g12970D	GSBRNA2T00072665001	AT4G23290.1	cysteine-rich RLK (RECEPTOR-like protein kinase) 21	2e-172
Receptor-like kinases protein family	BnaA01g12960D	GSBRNA2T00072666001	AT4G23290.2	cysteine-rich RLK (RECEPTOR-like protein kinase) 21	0
Receptor-like kinases protein family	BnaA01g12940D	GSBRNA2T00072668001	AT4G23290.2	cysteine-rich RLK (RECEPTOR-like protein kinase) 21	0
Receptor-like kinases protein family	BnaC07g38040D	GSBRNA2T00157100001	AT4G23290.2	cysteine-rich RLK (RECEPTOR-like protein kinase) 21	0
Receptor-like kinases protein family	BnaC07g38100D	GSBRNA2T00157106001	AT4G23290.2	cysteine-rich RLK (RECEPTOR-like protein kinase) 21	0
Receptor-like kinases protein family	BnaC01g14760D	GSBRNA2T00048750001	AT4G23320.1	cysteine-rich RLK (RECEPTOR-like protein kinase) 24	2e-72
Receptor-like kinases protein family	BnaCnng08370D	GSBRNA2T00064264001	AT4G11460.1	cysteine-rich RLK (RECEPTOR-like protein kinase) 30	4e-15
Receptor-like kinases protein family	BnaC01g14810D	GSBRNA2T00048759001	AT4G11480.1	cysteine-rich RLK (RECEPTOR-like protein kinase) 32	9e-22
Receptor-like kinases protein family	BnaC09g23880D	GSBRNA2T00071217001	AT4G11480.1	cysteine-rich RLK (RECEPTOR-like protein kinase) 32	0
Receptor-like kinases protein family	BnaA03g24790D	GSBRNA2T00151505001	AT4G11480.1	cysteine-rich RLK (RECEPTOR-like protein kinase) 32	2e-81
Receptor-like kinases protein family	BnaA03g24820D	GSBRNA2T00151508001	AT4G11480.1	cysteine-rich RLK (RECEPTOR-like protein kinase) 32	0
Receptor-like kinases protein family	BnaA01g08250D	GSBRNA2T00058112001	AT4G28670.1	Protein kinase family protein with domain of unknown function (DUF26)	0
Receptor-like kinases protein family	BnaC01g09800D	GSBRNA2T00065786001	AT4G28670.1	Protein kinase family protein with domain of unknown function (DUF26)	0
Receptor-like kinases protein family	BnaA03g45850D	GSBRNA2T00048845001	AT4G11530.1	cysteine-rich RLK (RECEPTOR-like protein kinase) 34	7e-145
Receptor-like kinases protein family	BnaCnng08380D	GSBRNA2T00064265001	AT4G11530.1	cysteine-rich RLK (RECEPTOR-like protein kinase) 34	7e-85
Receptor-like kinases protein family	BnaC09g23960D	GSBRNA2T00071206001	AT4G11530.1	cysteine-rich RLK (RECEPTOR-like protein kinase) 34	0
Receptor-like kinases protein family	BnaCnng59240D	GSBRNA2T00074820001	AT4G11530.1	cysteine-rich RLK (RECEPTOR-like protein kinase) 34	0
Receptor-like kinases protein family	BnaA09g21630D	GSBRNA2T00145501001	AT4G11530.1	cysteine-rich RLK (RECEPTOR-like protein kinase) 34	0
Receptor-like kinases protein family	BnaA09g21690D	GSBRNA2T00145508001	AT4G11530.1	cysteine-rich RLK (RECEPTOR-like protein kinase) 34	0
Receptor-like kinases protein family	BnaA09g21700D	GSBRNA2T00145511001	AT4G11530.1	cysteine-rich RLK (RECEPTOR-like protein kinase) 34	0
Receptor-like kinases protein family	BnaA03g24810D	GSBRNA2T00151507001	AT4G11530.1	cysteine-rich RLK (RECEPTOR-like protein kinase) 34	1e-129
Receptor-like kinases protein family	BnaA04g27230D	GSBRNA2T00016729001	AT3G59700.1	lectin-receptor kinase	0
Receptor-like kinases protein family	BnaA07g18480D	GSBRNA2T00099004001	AT3G59700.1	lectin-receptor kinase	0
Receptor-like kinases protein family	BnaC06g17510D	GSBRNA2T00105971001	AT3G59700.1	lectin-receptor kinase	0
Receptor-like kinases protein family	BnaC04g22870D	GSBRNA2T00110457001	AT3G59700.1	lectin-receptor kinase	2e-24
Receptor-like kinases protein family	BnaC04g22860D	GSBRNA2T00110458001	AT3G59700.1	lectin-receptor kinase	0
Receptor-like kinases protein family	BnaC04g22850D	GSBRNA2T00110459001	AT3G59700.1	lectin-receptor kinase	0
Receptor-like kinases protein family	BnaC04g22810D	GSBRNA2T00110465001	AT3G59700.1	lectin-receptor kinase	1e-133
Receptor-like kinases protein family	BnaC06g26890D	GSBRNA2T00041594001	AT3G53810.1	Concanavalin A-like lectin protein kinase family protein	1e-20
Receptor-like kinases protein family	BnaA09g54750D	GSBRNA2T00048327001	AT3G53810.1	Concanavalin A-like lectin protein kinase family protein	0
Receptor-like kinases protein family	BnaC08g24800D	GSBRNA2T00109046001	AT3G53810.1	Concanavalin A-like lectin protein kinase family protein	6e-118
Receptor-like kinases protein family	BnaA01g07850D	GSBRNA2T00058163001	AT4G29050.1	Concanavalin A-like lectin protein kinase family protein	7e-150
Receptor-like kinases protein family	BnaA08g13540D	GSBRNA2T00078792001	AT4G29050.1	Concanavalin A-like lectin protein kinase family protein	0
Receptor-like kinases protein family	BnaC08g13390D	GSBRNA2T00104661001	AT4G29050.1	Concanavalin A-like lectin protein kinase family protein	3e-27
Receptor-like kinases protein family	BnaC08g13400D	GSBRNA2T00104662001	AT4G29050.1	Concanavalin A-like lectin protein kinase family protein	5e-27
Receptor-like kinases protein family	BnaC01g09450D	GSBRNA2T00123114001	AT4G29050.1	Concanavalin A-like lectin protein kinase family protein	0
Receptor-like kinases protein family	BnaC05g20870D	GSBRNA2T00142357001	AT4G29050.1	Concanavalin A-like lectin protein kinase family protein	7e-26
Receptor-like kinases protein family	BnaC05g20860D	GSBRNA2T00142358001	AT4G29050.1	Concanavalin A-like lectin protein kinase family protein	3e-175
Receptor-like kinases protein family	BnaC09g32380D	GSBRNA2T00040696001	AT5G55830.1	Concanavalin A-like lectin protein kinase family protein	0
Receptor-like kinases protein family	BnaA10g09930D	GSBRNA2T00095467001	AT5G55830.1	Concanavalin A-like lectin protein kinase family protein	0
Receptor-like kinases protein family	BnaC02g12790D	GSBRNA2T00122676001	AT5G55830.1	Concanavalin A-like lectin protein kinase family protein	8e-40
Receptor-like kinases protein family	BnaA05g36650D	GSBRNA2T00003489001	AT3G21340.1	Leucine-rich repeat protein kinase family protein	0
Receptor-like kinases protein family	BnaC03g42080D	GSBRNA2T00052028001	AT3G21340.1	Leucine-rich repeat protein kinase family protein	0
Receptor-like kinases protein family	BnaA03g36240D	GSBRNA2T00091952001	AT3G21340.1	Leucine-rich repeat protein kinase family protein	0
Receptor-like kinases protein family	BnaC04g22910D	GSBRNA2T00110447001	AT3G21340.1	Leucine-rich repeat protein kinase family protein	1e-117
Receptor-like kinases protein family	BnaC04g19290D	GSBRNA2T00124034001	AT3G21340.1	Leucine-rich repeat protein kinase family protein	3e-114
Receptor-like kinases protein family	BnaC04g06840D	GSBRNA2T00152808001	AT3G21340.1	Leucine-rich repeat protein kinase family protein	5e-109
Receptor-like kinases protein family	BnaA09g44190D	GSBRNA2T00016154001	AT4G31100.1	wall-associated kinase, putative	1e-33
Receptor-like kinases protein family	BnaA01g06060D	GSBRNA2T00039976001	AT4G31100.1	wall-associated kinase, putative	3e-156
Receptor-like kinases protein family	BnaC01g07320D	GSBRNA2T00130412001	AT4G31100.1	wall-associated kinase, putative	4e-70
Receptor-like kinases protein family	BnaAnng20650D	GSBRNA2T00046853001	AT5G59660.1	Leucine-rich repeat protein kinase family protein	1e-82
Receptor-like kinases protein family	BnaA03g09340D	GSBRNA2T00148764001	AT5G59660.1	Leucine-rich repeat protein kinase family protein	0
Receptor-like kinases protein family	BnaA02g06950D	GSBRNA2T00010722001	AT5G59670.1	Leucine-rich repeat protein kinase family protein	0
Receptor-like kinases protein family	BnaC02g44380D	GSBRNA2T00017819001	AT5G59670.1	Leucine-rich repeat protein kinase family protein	1e-97
Receptor-like kinases protein family	BnaC02g44390D	GSBRNA2T00017820001	AT5G59670.1	Leucine-rich repeat protein kinase family protein	2e-75
Receptor-like kinases protein family	BnaC02g44410D	GSBRNA2T00017825001	AT5G59670.1	Leucine-rich repeat protein kinase family protein	0
Receptor-like kinases protein family	BnaA02g06940D	GSBRNA2T00029768001	AT5G59670.1	Leucine-rich repeat protein kinase family protein	0
Receptor-like kinases protein family	BnaAnng20670D	GSBRNA2T00046856001	AT5G59670.1	Leucine-rich repeat protein kinase family protein	5e-75
Receptor-like kinases protein family	BnaC02g17040D	GSBRNA2T00074571001	AT5G59670.1	Leucine-rich repeat protein kinase family protein	3e-154
Receptor-like kinases protein family	BnaA10g12630D	GSBRNA2T00093296001	AT5G59670.1	Leucine-rich repeat protein kinase family protein	0
Receptor-like kinases protein family	BnaC03g11660D	GSBRNA2T00141034001	AT5G59670.1	Leucine-rich repeat protein kinase family protein	0
Receptor-like kinases protein family	BnaC03g11690D	GSBRNA2T00141037001	AT5G59670.1	Leucine-rich repeat protein kinase family protein	0
Receptor-like kinases protein family	BnaC03g11750D	GSBRNA2T00141044001	AT5G59670.1	Leucine-rich repeat protein kinase family protein	0
Receptor-like kinases protein family	BnaA03g09330D	GSBRNA2T00148766001	AT5G59670.1	Leucine-rich repeat protein kinase family protein	2e-123
Receptor-like kinases protein family	BnaC02g44350D	GSBRNA2T00017816001	AT5G59680.1	Leucine-rich repeat protein kinase family protein	0
Receptor-like kinases protein family	BnaC02g44360D	GSBRNA2T00017817001	AT5G59680.1	Leucine-rich repeat protein kinase family protein	0
Receptor-like kinases protein family	BnaC02g44370D	GSBRNA2T00017818001	AT5G59680.1	Leucine-rich repeat protein kinase family protein	7e-34
Receptor-like kinases protein family	BnaA02g06920D	GSBRNA2T00029766001	AT5G59680.1	Leucine-rich repeat protein kinase family protein	0
Receptor-like kinases protein family	BnaA02g06930D	GSBRNA2T00029767001	AT5G59680.1	Leucine-rich repeat protein kinase family protein	0
Receptor-like kinases protein family	BnaAnng20660D	GSBRNA2T00046854001	AT5G59680.1	Leucine-rich repeat protein kinase family protein	3e-103
Receptor-like kinases protein family	BnaA10g12600D	GSBRNA2T00093293001	AT5G59680.1	Leucine-rich repeat protein kinase family protein	0
Receptor-like kinases protein family	BnaA10g12610D	GSBRNA2T00093294001	AT5G59680.1	Leucine-rich repeat protein kinase family protein	3e-78
Receptor-like kinases protein family	BnaA10g12620D	GSBRNA2T00093295001	AT5G59680.1	Leucine-rich repeat protein kinase family protein	0
Receptor-like kinases protein family	BnaC09g34960D	GSBRNA2T00133218001	AT5G59680.1	Leucine-rich repeat protein kinase family protein	0
Receptor-like kinases protein family	BnaC09g34940D	GSBRNA2T00133220001	AT5G59680.1	Leucine-rich repeat protein kinase family protein	0
Receptor-like kinases protein family	BnaC03g11700D	GSBRNA2T00141038001	AT5G59680.1	Leucine-rich repeat protein kinase family protein	1e-23
Receptor-like kinases protein family	BnaC03g11720D	GSBRNA2T00141041001	AT5G59680.1	Leucine-rich repeat protein kinase family protein	8e-149
Receptor-like kinases protein family	BnaC03g11730D	GSBRNA2T00141042001	AT5G59680.1	Leucine-rich repeat protein kinase family protein	3e-67
Receptor-like kinases protein family	BnaA09g55230D	GSBRNA2T00092634001	AT3G58690.1	Protein kinase superfamily protein	0
Receptor-like kinases protein family	BnaCnng66990D	GSBRNA2T00096827001	AT3G58690.1	Protein kinase superfamily protein	4e-40
Receptor-like kinases protein family	BnaA07g18000D	GSBRNA2T00098948001	AT3G58690.1	Protein kinase superfamily protein	6e-172
Receptor-like kinases protein family	BnaC06g16820D	GSBRNA2T00105865001	AT3G58690.1	Protein kinase superfamily protein	0
Receptor-like kinases protein family	BnaC08g29390D	GSBRNA2T00155691001	AT3G58690.1	Protein kinase superfamily protein	0
Receptor-like kinases protein family	BnaA01g07400D	GSBRNA2T00076787001	AT4G29450.1	Leucine-rich repeat protein kinase family protein	0
Receptor-like kinases protein family	BnaAnng28780D	GSBRNA2T00081030001	AT4G29450.1	Leucine-rich repeat protein kinase family protein	0
Receptor-like kinases protein family	BnaC03g66580D	GSBRNA2T00040052001	AT4G33430.1	BRI1-associated receptor kinase	5e-164
Receptor-like kinases protein family	BnaA08g11770D	GSBRNA2T00081297001	AT4G33430.1	BRI1-associated receptor kinase	0
Receptor-like kinases protein family	BnaA03g52520D	GSBRNA2T00083276001	AT4G33430.1	BRI1-associated receptor kinase	0
Receptor-like kinases protein family	BnaC07g44250D	GSBRNA2T00099896001	AT4G33430.1	BRI1-associated receptor kinase	0
Receptor-like kinases protein family	BnaA01g03510D	GSBRNA2T00121230001	AT4G33430.1	BRI1-associated receptor kinase	0
Receptor-like kinases protein family	BnaC01g04780D	GSBRNA2T00130724001	AT4G33430.1	BRI1-associated receptor kinase	0
Receptor-like kinases protein family	BnaC05g31820D	GSBRNA2T00043698001	AT1G34210.1	somatic embryogenesis receptor-like kinase 2	4e-13
Receptor-like kinases protein family	BnaC09g25020D	GSBRNA2T00119117001	AT1G34210.1	somatic embryogenesis receptor-like kinase 2	4e-13
Receptor-like kinases protein family	BnaA09g57210D	GSBRNA2T00011513001	AT1G09970.1	Leucine-rich receptor-like protein kinase family protein	0
Receptor-like kinases protein family	BnaC08g13910D	GSBRNA2T00012854001	AT1G09970.1	Leucine-rich receptor-like protein kinase family protein	0
Receptor-like kinases protein family	BnaC08g42450D	GSBRNA2T00019274001	AT1G09970.1	Leucine-rich receptor-like protein kinase family protein	0
Receptor-like kinases protein family	BnaA06g38030D	GSBRNA2T00022866001	AT1G09970.1	Leucine-rich receptor-like protein kinase family protein	0
Receptor-like kinases protein family	BnaC05g49230D	GSBRNA2T00037536001	AT1G09970.1	Leucine-rich receptor-like protein kinase family protein	0
Receptor-like kinases protein family	BnaA08g26050D	GSBRNA2T00047128001	AT1G09970.1	Leucine-rich receptor-like protein kinase family protein	0
Receptor-like kinases protein family	BnaA09g28440D	GSBRNA2T00074288001	AT1G25320.1	Leucine-rich repeat protein kinase family protein	0
Receptor-like kinases protein family	BnaC05g20750D	GSBRNA2T00142384001	AT1G25320.1	Leucine-rich repeat protein kinase family protein	0
Receptor-like kinases protein family	BnaCnng41330D	GSBRNA2T00037876001	AT3G19300.1	Protein kinase superfamily protein	1e-20
Receptor-like kinases protein family	BnaC05g33560D	GSBRNA2T00107453001	AT3G19300.1	Protein kinase superfamily protein	0
Receptor-like kinases protein family	BnaA05g20860D	GSBRNA2T00154049001	AT3G19300.1	Protein kinase superfamily protein	0
Receptor-like kinases protein family	BnaA09g02190D	GSBRNA2T00009867001	AT3G28040.1	Leucine-rich receptor-like protein kinase family protein	0
Receptor-like kinases protein family	BnaC01g42200D	GSBRNA2T00069279001	AT3G28040.1	Leucine-rich receptor-like protein kinase family protein	6e-49
Receptor-like kinases protein family	BnaC01g22860D	GSBRNA2T00075338001	AT3G28040.1	Leucine-rich receptor-like protein kinase family protein	1e-50
Receptor-like kinases protein family	BnaAnng32980D	GSBRNA2T00097108001	AT3G28040.1	Leucine-rich receptor-like protein kinase family protein	1e-51
Receptor-like kinases protein family	BnaA07g29340D	GSBRNA2T00102472001	AT3G28040.1	Leucine-rich receptor-like protein kinase family protein	2e-50
Receptor-like kinases protein family	BnaC09g01600D	GSBRNA2T00109653001	AT3G28040.1	Leucine-rich receptor-like protein kinase family protein	0
Receptor-like kinases protein family	BnaC07g24940D	GSBRNA2T00142785001	AT3G28040.1	Leucine-rich receptor-like protein kinase family protein	0
Receptor-like kinases protein family	BnaA06g31690D	GSBRNA2T00144600001	AT3G28040.1	Leucine-rich receptor-like protein kinase family protein	0
Receptor-like kinases protein family	BnaC04g48200D	GSBRNA2T00084700001	AT2G42290.1	Leucine-rich repeat protein kinase family protein	0
Receptor-like kinases protein family	BnaA04g24400D	GSBRNA2T00088586001	AT2G42290.1	Leucine-rich repeat protein kinase family protein	0
Receptor-like kinases protein family	BnaA09g44180D	GSBRNA2T00016153001	AT1G19390.1	Wall-associated kinase family protein	2e-43
Receptor-like kinases protein family	BnaA09g44200D	GSBRNA2T00016155001	AT1G19390.1	Wall-associated kinase family protein	0
Receptor-like kinases protein family	BnaA06g13530D	GSBRNA2T00035556001	AT1G19390.1	Wall-associated kinase family protein	4e-177
Receptor-like kinases protein family	BnaA06g13520D	GSBRNA2T00035557001	AT1G19390.1	Wall-associated kinase family protein	7e-92
Receptor-like kinases protein family	BnaA08g28110D	GSBRNA2T00089700001	AT1G19390.1	Wall-associated kinase family protein	3e-88
Receptor-like kinases protein family	BnaA08g22050D	GSBRNA2T00102872001	AT1G19390.1	Wall-associated kinase family protein	0
Receptor-like kinases protein family	BnaC08g36740D	GSBRNA2T00136890001	AT1G19390.1	Wall-associated kinase family protein	3e-171
Receptor-like kinases protein family	BnaC08g18830D	GSBRNA2T00139500001	AT1G19390.1	Wall-associated kinase family protein	1e-24
Receptor-like kinases protein family	BnaC08g18820D	GSBRNA2T00139501001	AT1G19390.1	Wall-associated kinase family protein	2e-169
Receptor-like kinases protein family	BnaC08g18810D	GSBRNA2T00139502001	AT1G19390.1	Wall-associated kinase family protein	4e-34
Receptor-like kinases protein family	BnaC08g18800D	GSBRNA2T00139503001	AT1G19390.1	Wall-associated kinase family protein	1e-132
Receptor-like kinases protein family	BnaC07g07450D	GSBRNA2T00142740001	AT1G19390.1	Wall-associated kinase family protein	2e-106
Receptor-like kinases protein family	BnaC07g07440D	GSBRNA2T00142741001	AT1G19390.1	Wall-associated kinase family protein	2e-51
Receptor-like kinases protein family	BnaA08g20730D	GSBRNA2T00073077001	AT1G79680.1	WALL ASSOCIATED KINASE (WAK)-LIKE 10	7e-163
Receptor-like kinases protein family	BnaA07g20220D	GSBRNA2T00099195001	AT1G79680.1	WALL ASSOCIATED KINASE (WAK)-LIKE 10	0
Receptor-like kinases protein family	BnaC06g19690D	GSBRNA2T00132014001	AT1G79680.1	WALL ASSOCIATED KINASE (WAK)-LIKE 10	0
Receptor-like kinases protein family	BnaC06g19670D	GSBRNA2T00132017001	AT1G79680.1	WALL ASSOCIATED KINASE (WAK)-LIKE 10	0
Receptor-like kinases protein family	BnaA07g35110D	GSBRNA2T00146330001	AT1G79680.1	WALL ASSOCIATED KINASE (WAK)-LIKE 10	3e-85
Receptor-like kinases protein family	BnaA07g35100D	GSBRNA2T00146331001	AT1G79680.1	WALL ASSOCIATED KINASE (WAK)-LIKE 10	2e-14
Receptor-like kinases protein family	BnaA07g35090D	GSBRNA2T00146332001	AT1G79680.1	WALL ASSOCIATED KINASE (WAK)-LIKE 10	2e-106
Receptor-like kinases protein family	BnaC06g40020D	GSBRNA2T00148120001	AT1G79680.1	WALL ASSOCIATED KINASE (WAK)-LIKE 10	0
Receptor-like kinases protein family	BnaC03g32660D	GSBRNA2T00153605001	AT1G79680.1	WALL ASSOCIATED KINASE (WAK)-LIKE 10	2e-173
Receptor-like kinases protein family	BnaA07g36920D	GSBRNA2T00024881001	AT1G25390.1	Protein kinase superfamily protein	0
Receptor-like kinases protein family	BnaA09g28500D	GSBRNA2T00074281001	AT1G25390.1	Protein kinase superfamily protein	0
Receptor-like kinases protein family	BnaC07g10810D	GSBRNA2T00117327001	AT1G25390.1	Protein kinase superfamily protein	0
Receptor-like kinases protein family	BnaC05g20690D	GSBRNA2T00142393001	AT1G25390.1	Protein kinase superfamily protein	0
MAP Kinase Kinase Kinase (MAPKKK) Family	BnaC05g06530D	GSBRNA2T00100533001	AT1G09000.1	MAPKKK1	0
MAP Kinase Kinase Kinase (MAPKKK) Family	BnaA06g05240D	GSBRNA2T00156195001	AT1G09000.1	MAPKKK1	0
MAP Kinase Kinase Kinase (MAPKKK) Family	BnaC03g45260D	GSBRNA2T00149970001	AT1G53570.3	MAPKKK3	0
MAP Kinase Kinase Kinase (MAPKKK) Family	BnaA03g38420D	GSBRNA2T00155036001	AT1G53570.3	MAPKKK3	0
MAP Kinase Kinase Kinase (MAPKKK) Family	BnaC09g12770D	GSBRNA2T00000009001	AT1G63700.1	MAPKKK4	0
MAP Kinase Kinase Kinase (MAPKKK) Family	BnaA09g12350D	GSBRNA2T00081830001	AT1G63700.1	MAPKKK4	0
MAP Kinase Kinase Kinase (MAPKKK) Family	BnaA02g34610D	GSBRNA2T00004978001	AT5G66850.1	MAPKKK5	7e-87
MAP Kinase Kinase Kinase (MAPKKK) Family	BnaC04g36900D	GSBRNA2T00012169001	AT5G66850.1	MAPKKK5	8e-81
MAP Kinase Kinase Kinase (MAPKKK) Family	BnaC07g16520D	GSBRNA2T00070382001	AT5G66850.1	MAPKKK5	0
MAP Kinase Kinase Kinase (MAPKKK) Family	BnaC02g44030D	GSBRNA2T00093915001	AT5G66850.1	MAPKKK5	3e-162
MAP Kinase Kinase Kinase (MAPKKK) Family	BnaA07g12320D	GSBRNA2T00112465001	AT5G66850.1	MAPKKK5	0
MAP Kinase Kinase Kinase (MAPKKK) Family	BnaC05g39790D	GSBRNA2T00023833001	AT3G13530.1	MAPKKK7	3e-56
MAP Kinase Kinase Kinase (MAPKKK) Family	BnaA05g37030D	GSBRNA2T00025772001	AT3G13530.1	MAPKKK7	3e-80
MAP Kinase Kinase Kinase (MAPKKK) Family	BnaC01g37580D	GSBRNA2T00026261001	AT3G13530.1	MAPKKK7	1e-174
MAP Kinase Kinase Kinase (MAPKKK) Family	BnaA03g30290D	GSBRNA2T00111755001	AT3G13530.1	MAPKKK7	0
MAP Kinase Kinase Kinase (MAPKKK) Family	BnaCnng01010D	GSBRNA2T00123422001	AT3G13530.1	MAPKKK7	0
MAP Kinase Kinase Kinase (MAPKKK) Family	BnaC03g38000D	GSBRNA2T00123632001	AT3G13530.1	MAPKKK7	0
MAP Kinase Kinase Kinase (MAPKKK) Family	BnaC03g35620D	GSBRNA2T00125174001	AT3G13530.1	MAPKKK7	0
MAP Kinase Kinase Kinase (MAPKKK) Family	BnaA03g32870D	GSBRNA2T00137689001	AT3G13530.1	MAPKKK7	0
MAP Kinase Kinase Kinase (MAPKKK) Family	BnaC03g30930D	GSBRNA2T00002413001	AT4G08500.1	MAPKKK8	4e-91
MAP Kinase Kinase Kinase (MAPKKK) Family	BnaA06g00700D	GSBRNA2T00024612001	AT4G08500.1	MAPKKK8	3e-127
MAP Kinase Kinase Kinase (MAPKKK) Family	BnaC03g28150D	GSBRNA2T00055855001	AT4G08500.1	MAPKKK8	0
MAP Kinase Kinase Kinase (MAPKKK) Family	BnaAnng04440D	GSBRNA2T00060091001	AT4G08500.1	MAPKKK8	0
MAP Kinase Kinase Kinase (MAPKKK) Family	BnaC06g06600D	GSBRNA2T00062314001	AT4G08500.1	MAPKKK8	2e-131
MAP Kinase Kinase Kinase (MAPKKK) Family	BnaC04g21730D	GSBRNA2T00077546001	AT4G08500.1	MAPKKK8	2e-21
MAP Kinase Kinase Kinase (MAPKKK) Family	BnaAnng30700D	GSBRNA2T00088480001	AT4G08500.1	MAPKKK8	0
MAP Kinase Kinase Kinase (MAPKKK) Family	BnaC09g25280D	GSBRNA2T00118955001	AT4G08500.1	MAPKKK8	0
MAP Kinase Kinase Kinase (MAPKKK) Family	BnaC03g72990D	GSBRNA2T00003733001	AT4G12020.1	MAPKKK11	0
MAP Kinase Kinase Kinase (MAPKKK) Family	BnaA05g12020D	GSBRNA2T00048544001	AT4G12020.3	MAPKKK11	0
MAP Kinase Kinase Kinase (MAPKKK) Family	BnaC09g52630D	GSBRNA2T00083892001	AT4G12020.1	MAPKKK11	1e-92
MAP Kinase Kinase Kinase (MAPKKK) Family	BnaA09g20940D	GSBRNA2T00145397001	AT4G12020.3	MAPKKK11	0
MAP Kinase Kinase Kinase (MAPKKK) Family	BnaA09g21180D	GSBRNA2T00145431001	AT4G12020.3	MAPKKK11	0
MAP Kinase Kinase Kinase (MAPKKK) Family	BnaA09g21200D	GSBRNA2T00145434001	AT4G12020.3	MAPKKK11	0
MAP Kinase Kinase Kinase (MAPKKK) Family	BnaA03g24930D	GSBRNA2T00151522001	AT4G12020.3	MAPKKK11	0
MAP Kinase Kinase Kinase (MAPKKK) Family	BnaA05g31260D	GSBRNA2T00038512001	AT3G06030.1	MAPKKK12	0
MAP Kinase Kinase Kinase (MAPKKK) Family	BnaC05g45800D	GSBRNA2T00120035001	AT3G06030.1	MAPKKK12	0
MAP Kinase Kinase Kinase (MAPKKK) Family	BnaA10g29440D	GSBRNA2T00004935001	AT1G07150.2	MAPKKK13	9e-97
MAP Kinase Kinase Kinase (MAPKKK) Family	BnaC05g04950D	GSBRNA2T00032078001	AT1G07150.1	MAPKKK13	8e-152
MAP Kinase Kinase Kinase (MAPKKK) Family	BnaA10g27890D	GSBRNA2T00040812001	AT1G07150.2	MAPKKK13	9e-53
MAP Kinase Kinase Kinase (MAPKKK) Family	BnaC09g33900D	GSBRNA2T00133411001	AT1G07150.1	MAPKKK13	2e-98
MAP Kinase Kinase Kinase (MAPKKK) Family	BnaC03g16550D	GSBRNA2T00024563001	AT2G30040.1	MAPKKK14	2e-166
MAP Kinase Kinase Kinase (MAPKKK) Family	BnaA05g12320D	GSBRNA2T00048494001	AT2G30040.1	MAPKKK14	1e-170
MAP Kinase Kinase Kinase (MAPKKK) Family	BnaC04g40820D	GSBRNA2T00105186001	AT2G30040.1	MAPKKK14	2e-160
MAP Kinase Kinase Kinase (MAPKKK) Family	BnaC04g14770D	GSBRNA2T00113357001	AT2G30040.1	MAPKKK14	1e-170
MAP Kinase Kinase Kinase (MAPKKK) Family	BnaA03g13660D	GSBRNA2T00142182001	AT2G30040.1	MAPKKK14	0
MAP Kinase Kinase Kinase (MAPKKK) Family	BnaC09g31820D	GSBRNA2T00009708001	AT5G55090.1	MAPKKK15	1e-171
MAP Kinase Kinase Kinase (MAPKKK) Family	BnaA02g09290D	GSBRNA2T00013024001	AT5G55090.1	MAPKKK15	0
MAP Kinase Kinase Kinase (MAPKKK) Family	BnaA03g11580D	GSBRNA2T00062545001	AT5G55090.1	MAPKKK15	1e-165
MAP Kinase Kinase Kinase (MAPKKK) Family	BnaCnng64060D	GSBRNA2T00088521001	AT5G55090.1	MAPKKK15	4e-179
MAP Kinase Kinase Kinase (MAPKKK) Family	BnaA10g09350D	GSBRNA2T00095390001	AT5G55090.1	MAPKKK15	2e-163
MAP Kinase Kinase Kinase (MAPKKK) Family	BnaC02g13360D	GSBRNA2T00122755001	AT5G55090.1	MAPKKK15	0
MAP Kinase Kinase Kinase (MAPKKK) Family	BnaC01g19100D	GSBRNA2T00042193001	AT4G26890.1	MAPKKK16	2e-145
MAP Kinase Kinase Kinase (MAPKKK) Family	BnaA08g14260D	GSBRNA2T00078892001	AT4G26890.1	MAPKKK16	2e-170
MAP Kinase Kinase Kinase (MAPKKK) Family	BnaC08g12350D	GSBRNA2T00104468001	AT4G26890.1	MAPKKK16	2e-164
MAP Kinase Kinase Kinase (MAPKKK) Family	BnaA01g15980D	GSBRNA2T00149509001	AT4G26890.1	MAPKKK16	0
MAP Kinase Kinase Kinase (MAPKKK) Family	BnaCnng21650D	GSBRNA2T00004760001	AT2G32510.1	MAPKKK17	3e-149
MAP Kinase Kinase Kinase (MAPKKK) Family	BnaA04g18840D	GSBRNA2T00006428001	AT2G32510.1	MAPKKK17	5e-158
MAP Kinase Kinase Kinase (MAPKKK) Family	BnaC04g12300D	GSBRNA2T00061217001	AT2G32510.1	MAPKKK17	5e-167
MAP Kinase Kinase Kinase (MAPKKK) Family	BnaA05g10920D	GSBRNA2T00074137001	AT2G32510.1	MAPKKK17	2e-164
MAP Kinase Kinase Kinase (MAPKKK) Family	BnaC05g03130D	GSBRNA2T00002827001	AT1G05100.1	MAPKKK18	5e-165
MAP Kinase Kinase Kinase (MAPKKK) Family	BnaAnng12350D	GSBRNA2T00010607001	AT1G05100.1	MAPKKK18	2e-163
MAP Kinase Kinase Kinase (MAPKKK) Family	BnaC08g21680D	GSBRNA2T00002004001	AT5G67080.1	MAPKKK19	4e-141
MAP Kinase Kinase Kinase (MAPKKK) Family	BnaAnng03700D	GSBRNA2T00045874001	AT5G67080.1	MAPKKK19	7e-141
MAP Kinase Kinase Kinase (MAPKKK) Family	BnaCnng47260D	GSBRNA2T00046696001	AT5G67080.1	MAPKKK19	2e-31
MAP Kinase Kinase Kinase (MAPKKK) Family	BnaAnng23400D	GSBRNA2T00057808001	AT5G67080.1	MAPKKK19	1e-90
MAP Kinase Kinase Kinase (MAPKKK) Family	BnaC07g16320D	GSBRNA2T00070426001	AT5G67080.1	MAPKKK19	3e-160
MAP Kinase Kinase Kinase (MAPKKK) Family	BnaA07g12140D	GSBRNA2T00112441001	AT5G67080.1	MAPKKK19	6e-162
MAP Kinase Kinase Kinase (MAPKKK) Family	BnaA01g21200D	GSBRNA2T00138634001	AT3G50310.1	MAPKKK20	6e-145
MAP Kinase Kinase Kinase (MAPKKK) Family	BnaA01g00740D	GSBRNA2T00121544001	AT4G36950.1	MAPKKK21	1e-134
MAP Kinase Kinase Kinase (MAPKKK) Family	BnaC01g01730D	GSBRNA2T00131100001	AT4G36950.1	MAPKKK21	1e-138
MAP Kinase Kinase Kinase (MAPKKK) Family	BnaAnng24710D	GSBRNA2T00065153001	AT5G11850.1	RAF3	0
MAP Kinase Kinase Kinase (MAPKKK) Family	BnaA03g03590D	GSBRNA2T00129834001	AT5G11850.1	RAF3	0
MAP Kinase Kinase Kinase (MAPKKK) Family	BnaC03g05090D	GSBRNA2T00140235001	AT5G11850.1	RAF3	0
MAP Kinase Kinase Kinase (MAPKKK) Family	BnaC02g04070D	GSBRNA2T00151998001	AT5G11850.1	RAF3	0
MAP Kinase Kinase Kinase (MAPKKK) Family	BnaC05g13940D	GSBRNA2T00006489001	AT1G18160.1	RAF4	0
MAP Kinase Kinase Kinase (MAPKKK) Family	BnaA06g12340D	GSBRNA2T00034842001	AT1G18160.1	RAF4	0
MAP Kinase Kinase Kinase (MAPKKK) Family	BnaA07g31020D	GSBRNA2T00102667001	AT1G73660.1	RAF5	0
MAP Kinase Kinase Kinase (MAPKKK) Family	BnaC06g34470D	GSBRNA2T00103437001	AT1G73660.1	RAF5	0
MAP Kinase Kinase Kinase (MAPKKK) Family	BnaA01g35160D	GSBRNA2T00030397001	AT4G24480.1	RAF6	0
MAP Kinase Kinase Kinase (MAPKKK) Family	BnaC01g41510D	GSBRNA2T00046771001	AT4G24480.1	RAF6	0
MAP Kinase Kinase Kinase (MAPKKK) Family	BnaCnng32200D	GSBRNA2T00022423001	AT3G06620.1	RAF7	3e-88
MAP Kinase Kinase Kinase (MAPKKK) Family	BnaCnng32220D	GSBRNA2T00022425001	AT3G06620.1	RAF7	5e-71
MAP Kinase Kinase Kinase (MAPKKK) Family	BnaCnng32230D	GSBRNA2T00022426001	AT3G06620.1	RAF7	7e-157
MAP Kinase Kinase Kinase (MAPKKK) Family	BnaCnng32240D	GSBRNA2T00022427001	AT3G06620.1	RAF7	4e-94
MAP Kinase Kinase Kinase (MAPKKK) Family	BnaCnng32250D	GSBRNA2T00022428001	AT3G06620.1	RAF7	4e-145
MAP Kinase Kinase Kinase (MAPKKK) Family	BnaA05g30750D	GSBRNA2T00027054001	AT3G06620.1	RAF7	0
MAP Kinase Kinase Kinase (MAPKKK) Family	BnaA05g30760D	GSBRNA2T00027055001	AT3G06620.1	RAF7	0
MAP Kinase Kinase Kinase (MAPKKK) Family	BnaA01g32680D	GSBRNA2T00057516001	AT3G06620.1	RAF7	0
MAP Kinase Kinase Kinase (MAPKKK) Family	BnaA01g32710D	GSBRNA2T00057519001	AT3G06620.1	RAF7	0
MAP Kinase Kinase Kinase (MAPKKK) Family	BnaAnng32560D	GSBRNA2T00096280001	AT3G06620.1	RAF7	0
MAP Kinase Kinase Kinase (MAPKKK) Family	BnaC05g45210D	GSBRNA2T00120109001	AT3G06620.1	RAF7	0
MAP Kinase Kinase Kinase (MAPKKK) Family	BnaC05g45200D	GSBRNA2T00120110001	AT3G06620.1	RAF7	0
MAP Kinase Kinase Kinase (MAPKKK) Family	BnaA03g29510D	GSBRNA2T00111850001	AT3G06640.1	RAF9	0
MAP Kinase Kinase Kinase (MAPKKK) Family	BnaA09g03350D	GSBRNA2T00093447001	AT5G49470.3	RAF10	0
MAP Kinase Kinase Kinase (MAPKKK) Family	BnaC09g02700D	GSBRNA2T00109512001	AT5G49470.3	RAF10	0
MAP Kinase Kinase Kinase (MAPKKK) Family	BnaUnng00750D	GSBRNA2T00036095001	AT4G23050.2	RAF12	4e-14
MAP Kinase Kinase Kinase (MAPKKK) Family	BnaA03g45700D	GSBRNA2T00106871001	AT4G23050.1	RAF12	0
MAP Kinase Kinase Kinase (MAPKKK) Family	BnaC01g11120D	GSBRNA2T00107774001	AT4G23050.2	RAF12	5e-62
MAP Kinase Kinase Kinase (MAPKKK) Family	BnaC08g01610D	GSBRNA2T00145158001	AT4G23050.2	RAF12	3e-62
MAP Kinase Kinase Kinase (MAPKKK) Family	BnaC07g37830D	GSBRNA2T00157068001	AT4G23050.1	RAF12	0
MAP Kinase Kinase Kinase (MAPKKK) Family	BnaC03g17200D	GSBRNA2T00024483001	AT2G31010.2	RAF13	0
MAP Kinase Kinase Kinase (MAPKKK) Family	BnaA04g28690D	GSBRNA2T00025426001	AT2G31010.2	RAF13	0
MAP Kinase Kinase Kinase (MAPKKK) Family	BnaC04g41700D	GSBRNA2T00105048001	AT2G31010.2	RAF13	0
MAP Kinase Kinase Kinase (MAPKKK) Family	BnaA03g14220D	GSBRNA2T00142109001	AT2G31010.2	RAF13	0
MAP Kinase Kinase Kinase (MAPKKK) Family	BnaA09g55190D	GSBRNA2T00092630001	AT3G58640.2	RAF15	0
MAP Kinase Kinase Kinase (MAPKKK) Family	BnaA07g17960D	GSBRNA2T00098944001	AT3G58640.2	RAF15	0
MAP Kinase Kinase Kinase (MAPKKK) Family	BnaC06g16750D	GSBRNA2T00105857001	AT3G58640.2	RAF15	0
MAP Kinase Kinase Kinase (MAPKKK) Family	BnaC08g29360D	GSBRNA2T00155694001	AT3G58640.2	RAF15	0
MAP Kinase Kinase Kinase (MAPKKK) Family	BnaC05g02740D	GSBRNA2T00002781001	AT1G04700.1	RAF16	0
MAP Kinase Kinase Kinase (MAPKKK) Family	BnaC04g11460D	GSBRNA2T00009023001	AT1G04700.1	RAF16	1e-165
MAP Kinase Kinase Kinase (MAPKKK) Family	BnaAnng28210D	GSBRNA2T00077571001	AT1G04700.1	RAF16	1e-167
MAP Kinase Kinase Kinase (MAPKKK) Family	BnaA10g02860D	GSBRNA2T00150246001	AT1G04700.1	RAF16	0
MAP Kinase Kinase Kinase (MAPKKK) Family	BnaA09g45920D	GSBRNA2T00055205001	AT1G14000.1	RAF17	0
MAP Kinase Kinase Kinase (MAPKKK) Family	BnaC05g10250D	GSBRNA2T00062039001	AT1G14000.1	RAF17	0
MAP Kinase Kinase Kinase (MAPKKK) Family	BnaC08g39990D	GSBRNA2T00090548001	AT1G14000.1	RAF17	0
MAP Kinase Kinase Kinase (MAPKKK) Family	BnaA06g08930D	GSBRNA2T00105533001	AT1G14000.1	RAF17	0
MAP Kinase Kinase Kinase (MAPKKK) Family	BnaC07g23950D	GSBRNA2T00139349001	AT1G14000.1	RAF17	4e-41
MAP Kinase Kinase Kinase (MAPKKK) Family	BnaA09g56380D	GSBRNA2T00007998001	AT1G16270.2	RAF18	0
MAP Kinase Kinase Kinase (MAPKKK) Family	BnaC05g12360D	GSBRNA2T00054185001	AT1G16270.2	RAF18	0
MAP Kinase Kinase Kinase (MAPKKK) Family	BnaA06g10860D	GSBRNA2T00057947001	AT1G16270.2	RAF18	0
MAP Kinase Kinase Kinase (MAPKKK) Family	BnaC08g38430D	GSBRNA2T00136691001	AT1G16270.2	RAF18	0
MAP Kinase Kinase Kinase (MAPKKK) Family	BnaC09g13560D	GSBRNA2T00009185001	AT1G62400.1	RAF19	0
MAP Kinase Kinase Kinase (MAPKKK) Family	BnaCnng42530D	GSBRNA2T00039587001	AT1G62400.1	RAF19	0
MAP Kinase Kinase Kinase (MAPKKK) Family	BnaA09g10470D	GSBRNA2T00068604001	AT1G62400.1	RAF19	0
MAP Kinase Kinase Kinase (MAPKKK) Family	BnaA09g13290D	GSBRNA2T00070631001	AT1G62400.1	RAF19	0
MAP Kinase Kinase Kinase (MAPKKK) Family	BnaC09g10690D	GSBRNA2T00115838001	AT1G62400.1	RAF19	0
MAP Kinase Kinase Kinase (MAPKKK) Family	BnaA06g15730D	GSBRNA2T00125447001	AT1G62400.1	RAF19	0
MAP Kinase Kinase Kinase (MAPKKK) Family	BnaA07g20270D	GSBRNA2T00099203001	AT1G79570.1	RAF20	0
MAP Kinase Kinase Kinase (MAPKKK) Family	BnaC06g19750D	GSBRNA2T00132006001	AT1G79570.1	RAF20	0
MAP Kinase Kinase Kinase (MAPKKK) Family	BnaA07g34990D	GSBRNA2T00146343001	AT1G79570.1	RAF20	0
MAP Kinase Kinase Kinase (MAPKKK) Family	BnaC06g39920D	GSBRNA2T00148109001	AT1G79570.1	RAF20	0
MAP Kinase Kinase Kinase (MAPKKK) Family	BnaC07g06560D	GSBRNA2T00013060001	AT2G17700.1	RAF21	0
MAP Kinase Kinase Kinase (MAPKKK) Family	BnaA07g02860D	GSBRNA2T00026574001	AT2G17700.1	RAF21	0
MAP Kinase Kinase Kinase (MAPKKK) Family	BnaC09g09490D	GSBRNA2T00035772001	AT2G17700.1	RAF21	0
MAP Kinase Kinase Kinase (MAPKKK) Family	BnaA06g25660D	GSBRNA2T00042091001	AT2G17700.1	RAF21	0
MAP Kinase Kinase Kinase (MAPKKK) Family	BnaA09g09260D	GSBRNA2T00045035001	AT2G17700.1	RAF21	0
MAP Kinase Kinase Kinase (MAPKKK) Family	BnaC05g12000D	GSBRNA2T00054231001	AT2G17700.1	RAF21	1e-73
MAP Kinase Kinase Kinase (MAPKKK) Family	BnaCnng11260D	GSBRNA2T00080197001	AT2G17700.1	RAF21	8e-111
MAP Kinase Kinase Kinase (MAPKKK) Family	BnaC03g47910D	GSBRNA2T00124977001	AT2G17700.1	RAF21	0
MAP Kinase Kinase Kinase (MAPKKK) Family	BnaC04g36500D	GSBRNA2T00012236001	AT2G24360.1	RAF22	0
MAP Kinase Kinase Kinase (MAPKKK) Family	BnaC02g44950D	GSBRNA2T00016590001	AT2G24360.1	RAF22	0
MAP Kinase Kinase Kinase (MAPKKK) Family	BnaA09g41440D	GSBRNA2T00057322001	AT2G24360.1	RAF22	0
MAP Kinase Kinase Kinase (MAPKKK) Family	BnaA04g14300D	GSBRNA2T00083317001	AT2G24360.1	RAF22	0
MAP Kinase Kinase Kinase (MAPKKK) Family	BnaA04g18450D	GSBRNA2T00006383001	AT2G31800.1	RAF23	7e-86
MAP Kinase Kinase Kinase (MAPKKK) Family	BnaA04g18460D	GSBRNA2T00006384001	AT2G31800.1	RAF23	4e-157
MAP Kinase Kinase Kinase (MAPKKK) Family	BnaC04g42550D	GSBRNA2T00085662001	AT2G31800.1	RAF23	9e-86
MAP Kinase Kinase Kinase (MAPKKK) Family	BnaC04g42540D	GSBRNA2T00085664001	AT2G31800.1	RAF23	6e-160
MAP Kinase Kinase Kinase (MAPKKK) Family	BnaC03g17770D	GSBRNA2T00132173001	AT2G31800.1	RAF23	0
MAP Kinase Kinase Kinase (MAPKKK) Family	BnaA03g14720D	GSBRNA2T00142049001	AT2G31800.1	RAF23	0
MAP Kinase Kinase Kinase (MAPKKK) Family	BnaAnng19500D	GSBRNA2T00042486001	AT2G35050.1	RAF24	0
MAP Kinase Kinase Kinase (MAPKKK) Family	BnaA04g20490D	GSBRNA2T00076986001	AT2G35050.1	RAF24	0
MAP Kinase Kinase Kinase (MAPKKK) Family	BnaC03g19260D	GSBRNA2T00132360001	AT2G35050.1	RAF24	0
MAP Kinase Kinase Kinase (MAPKKK) Family	BnaA03g16060D	GSBRNA2T00141892001	AT2G35050.1	RAF24	0
MAP Kinase Kinase Kinase (MAPKKK) Family	BnaC06g11610D	GSBRNA2T00122571001	AT4G14780.1	RAF26	0
MAP Kinase Kinase Kinase (MAPKKK) Family	BnaA05g13210D	GSBRNA2T00125638001	AT4G14780.1	RAF26	0
MAP Kinase Kinase Kinase (MAPKKK) Family	BnaC01g11450D	GSBRNA2T00107732001	AT4G18950.1	RAF27	0
MAP Kinase Kinase Kinase (MAPKKK) Family	BnaA08g08960D	GSBRNA2T00126926001	AT4G18950.1	RAF27	0
MAP Kinase Kinase Kinase (MAPKKK) Family	BnaA01g09740D	GSBRNA2T00131394001	AT4G18950.1	RAF27	0
MAP Kinase Kinase Kinase (MAPKKK) Family	BnaC02g44940D	GSBRNA2T00016589001	AT4G31170.3	RAF28	0
MAP Kinase Kinase Kinase (MAPKKK) Family	BnaA08g12620D	GSBRNA2T00021854001	AT4G31170.3	RAF28	0
MAP Kinase Kinase Kinase (MAPKKK) Family	BnaA01g06020D	GSBRNA2T00039982001	AT4G31170.3	RAF28	0
MAP Kinase Kinase Kinase (MAPKKK) Family	BnaC03g67730D	GSBRNA2T00062101001	AT4G31170.3	RAF28	0
MAP Kinase Kinase Kinase (MAPKKK) Family	BnaA03g51320D	GSBRNA2T00077692001	AT4G31170.3	RAF28	0
MAP Kinase Kinase Kinase (MAPKKK) Family	BnaC07g43180D	GSBRNA2T00099777001	AT4G31170.3	RAF28	0
MAP Kinase Kinase Kinase (MAPKKK) Family	BnaC01g07280D	GSBRNA2T00130417001	AT4G31170.3	RAF28	0
MAP Kinase Kinase Kinase (MAPKKK) Family	BnaC03g62520D	GSBRNA2T00073290001	AT4G35780.1	RAF29	0
MAP Kinase Kinase Kinase (MAPKKK) Family	BnaCnng23380D	GSBRNA2T00007867001	AT4G38470.1	RAF30	0
MAP Kinase Kinase Kinase (MAPKKK) Family	BnaAnng17990D	GSBRNA2T00034554001	AT4G38470.1	RAF30	0
MAP Kinase Kinase Kinase (MAPKKK) Family	BnaC03g59990D	GSBRNA2T00061051001	AT4G38470.1	RAF30	0
MAP Kinase Kinase Kinase (MAPKKK) Family	BnaA07g02330D	GSBRNA2T00065447001	AT4G38470.1	RAF30	0
MAP Kinase Kinase Kinase (MAPKKK) Family	BnaAnng32540D	GSBRNA2T00096272001	AT4G38470.1	RAF30	0
MAP Kinase Kinase Kinase (MAPKKK) Family	BnaA08g17100D	GSBRNA2T00150847001	AT4G38470.1	RAF30	0
MAP Kinase Kinase Kinase (MAPKKK) Family	BnaAnng00070D	GSBRNA2T00119533001	AT5G01850.1	RAF31	2e-156
MAP Kinase Kinase Kinase (MAPKKK) Family	BnaC04g32700D	GSBRNA2T00060394001	AT5G40540.1	RAF32	0
MAP Kinase Kinase Kinase (MAPKKK) Family	BnaA04g10430D	GSBRNA2T00075064001	AT5G40540.1	RAF32	0
MAP Kinase Kinase Kinase (MAPKKK) Family	BnaC03g27590D	GSBRNA2T00015836001	AT5G50000.1	RAF33	0
MAP Kinase Kinase Kinase (MAPKKK) Family	BnaA03g56980D	GSBRNA2T00080377001	AT5G50000.1	RAF33	0
MAP Kinase Kinase Kinase (MAPKKK) Family	BnaA03g57020D	GSBRNA2T00042477001	AT5G50180.1	RAF34	0
MAP Kinase Kinase Kinase (MAPKKK) Family	BnaC03g27670D	GSBRNA2T00055922001	AT5G50180.1	RAF34	0
MAP Kinase Kinase Kinase (MAPKKK) Family	BnaC03g12870D	GSBRNA2T00060691001	AT5G57610.1	RAF35	0
MAP Kinase Kinase Kinase (MAPKKK) Family	BnaA03g10200D	GSBRNA2T00148667001	AT5G57610.1	RAF35	1e-125
MAP Kinase Kinase Kinase (MAPKKK) Family	BnaA03g10190D	GSBRNA2T00148668001	AT5G57610.1	RAF35	0
MAP Kinase Kinase Kinase (MAPKKK) Family	BnaA02g07350D	GSBRNA2T00052715001	AT5G58950.1	RAF36	0
MAP Kinase Kinase Kinase (MAPKKK) Family	BnaA02g07360D	GSBRNA2T00052716001	AT5G58950.1	RAF36	0
MAP Kinase Kinase Kinase (MAPKKK) Family	BnaAnng31270D	GSBRNA2T00091795001	AT5G58950.1	RAF36	0
MAP Kinase Kinase Kinase (MAPKKK) Family	BnaC02g10410D	GSBRNA2T00115056001	AT5G58950.1	RAF36	0
MAP Kinase Kinase Kinase (MAPKKK) Family	BnaC09g34210D	GSBRNA2T00133343001	AT5G58950.1	RAF36	0
MAP Kinase Kinase Kinase (MAPKKK) Family	BnaC03g12290D	GSBRNA2T00141109001	AT5G58950.1	RAF36	0
MAP Kinase Kinase Kinase (MAPKKK) Family	BnaA03g09730D	GSBRNA2T00148722001	AT5G58950.1	RAF36	0
MAP Kinase Kinase Kinase (MAPKKK) Family	BnaA07g37480D	GSBRNA2T00011547001	AT5G66710.1	RAF37	2e-158
MAP Kinase Kinase Kinase (MAPKKK) Family	BnaA09g52640D	GSBRNA2T00020573001	AT5G66710.1	RAF37	2e-162
MAP Kinase Kinase Kinase (MAPKKK) Family	BnaC07g16600D	GSBRNA2T00046174001	AT5G66710.1	RAF37	1e-158
MAP Kinase Kinase Kinase (MAPKKK) Family	BnaC09g07840D	GSBRNA2T00134934001	AT5G66710.1	RAF37	3e-162
MAP Kinase Kinase Kinase (MAPKKK) Family	BnaA05g33820D	GSBRNA2T00064133001	AT3G01490.1	RAF38	0
MAP Kinase Kinase Kinase (MAPKKK) Family	BnaC05g48860D	GSBRNA2T00092278001	AT3G01490.1	RAF38	0
MAP Kinase Kinase Kinase (MAPKKK) Family	BnaCnng28670D	GSBRNA2T00016617001	AT3G22750.1	RAF39	0
MAP Kinase Kinase Kinase (MAPKKK) Family	BnaC05g29750D	GSBRNA2T00032154001	AT3G22750.1	RAF39	0
MAP Kinase Kinase Kinase (MAPKKK) Family	BnaA05g16950D	GSBRNA2T00048429001	AT3G22750.1	RAF39	0
MAP Kinase Kinase Kinase (MAPKKK) Family	BnaA01g24530D	GSBRNA2T00056248001	AT3G22750.1	RAF39	0
MAP Kinase Kinase Kinase (MAPKKK) Family	BnaA06g32000D	GSBRNA2T00078148001	AT3G27560.1	RAF41	0
MAP Kinase Kinase Kinase (MAPKKK) Family	BnaC07g24480D	GSBRNA2T00139414001	AT3G27560.1	RAF41	0
MAP Kinase Kinase Kinase (MAPKKK) Family	BnaA06g17770D	GSBRNA2T00107227001	AT3G46930.1	RAF43	8e-149
MAP Kinase Kinase Kinase (MAPKKK) Family	BnaC03g56180D	GSBRNA2T00144142001	AT3G46930.1	RAF43	7e-165
MAP Kinase Kinase Kinase (MAPKKK) Family	BnaA07g18550D	GSBRNA2T00099011001	AT3G59830.1	RAF46	0
MAP Kinase Kinase Kinase (MAPKKK) Family	BnaC06g17580D	GSBRNA2T00105980001	AT3G59830.1	RAF46	0
MAP Kinase Kinase Kinase (MAPKKK) Family	BnaA09g38050D	GSBRNA2T00121813001	AT3G59830.1	RAF46	0
MAP Kinase Kinase Kinase (MAPKKK) Family	BnaC08g30020D	GSBRNA2T00155607001	AT3G59830.1	RAF46	0
MAP Kinase Kinase Kinase (MAPKKK) Family	BnaA09g55320D	GSBRNA2T00092645001	AT3G58760.1	RAF47	0
MAP Kinase Kinase Kinase (MAPKKK) Family	BnaC04g23370D	GSBRNA2T00110350001	AT3G58760.1	RAF47	0
MAP Kinase Kinase Kinase (MAPKKK) Family	BnaA04g01820D	GSBRNA2T00149117001	AT3G58760.1	RAF47	0
MAP Kinase Kinase Kinase (MAPKKK) Family	BnaC08g29500D	GSBRNA2T00155675001	AT3G58760.1	RAF47	0
MAP Kinase Kinase Kinase (MAPKKK) Family	BnaAnng12600D	GSBRNA2T00011280001	AT3G63260.1	RAF48	0
MAP Kinase Kinase Kinase (MAPKKK) Family	BnaA09g55660D	GSBRNA2T00019598001	AT3G63260.1	RAF48	0
MAP Kinase Kinase Kinase (MAPKKK) Family	BnaC08g32780D	GSBRNA2T00127172001	AT3G63260.1	RAF48	0
MAP Kinase Kinase Kinase (MAPKKK) Family	BnaC04g20750D	GSBRNA2T00156736001	AT3G63260.1	RAF48	0
MAP Kinase Kinase Kinase (MAPKKK) Family	BnaCnng02610D	GSBRNA2T00032260001	AT5G03730.1	CTR1	0
MAP Kinase Kinase Kinase (MAPKKK) Family	BnaA03g01030D	GSBRNA2T00049298001	AT5G03730.1	CTR1	0
MAP Kinase Kinase Kinase (MAPKKK) Family	BnaC03g01380D	GSBRNA2T00134284001	AT5G03730.1	CTR1	0
MAP Kinase Kinase Kinase (MAPKKK) Family	BnaA10g26380D	GSBRNA2T00136439001	AT5G03730.1	CTR1	0
MAP Kinase Kinase Kinase (MAPKKK) Family	BnaC08g43010D	GSBRNA2T00019337001	AT1G08720.1	EDR1	0
MAP Kinase Kinase Kinase (MAPKKK) Family	BnaA09g48750D	GSBRNA2T00122258001	AT1G08720.1	EDR1	0
MAP Kinase Kinase Kinase (MAPKKK) Family	BnaC08g07180D	GSBRNA2T00153386001	AT1G08720.1	EDR1	2e-67
MAP Kinase Kinase Kinase (MAPKKK) Family	BnaC08g22930D	GSBRNA2T00109306001	AT3G51630.2	ZIK1	0
MAP Kinase Kinase Kinase (MAPKKK) Family	BnaA09g32130D	GSBRNA2T00129293001	AT3G51630.2	ZIK1	0
MAP Kinase Kinase Kinase (MAPKKK) Family	BnaA02g07690D	GSBRNA2T00052757001	AT5G58350.1	ZIK2	0
MAP Kinase Kinase Kinase (MAPKKK) Family	BnaA10g11970D	GSBRNA2T00053209001	AT5G58350.1	ZIK2	0
MAP Kinase Kinase Kinase (MAPKKK) Family	BnaC09g33820D	GSBRNA2T00077408001	AT5G58350.1	ZIK2	0
MAP Kinase Kinase Kinase (MAPKKK) Family	BnaCnng64310D	GSBRNA2T00088887001	AT5G58350.1	ZIK2	0
MAP Kinase Kinase Kinase (MAPKKK) Family	BnaC02g10760D	GSBRNA2T00114990001	AT5G58350.1	ZIK2	0
MAP Kinase Kinase Kinase (MAPKKK) Family	BnaA03g09790D	GSBRNA2T00148714001	AT5G58350.1	ZIK2	0
MAP Kinase Kinase Kinase (MAPKKK) Family	BnaC03g42810D	GSBRNA2T00026501001	AT3G22420.1	ZIK3	0
MAP Kinase Kinase Kinase (MAPKKK) Family	BnaA05g17210D	GSBRNA2T00048385001	AT3G22420.1	ZIK3	0
MAP Kinase Kinase Kinase (MAPKKK) Family	BnaC05g30170D	GSBRNA2T00065714001	AT3G22420.1	ZIK3	0
MAP Kinase Kinase Kinase (MAPKKK) Family	BnaA03g36640D	GSBRNA2T00154809001	AT3G22420.1	ZIK3	0
MAP Kinase Kinase Kinase (MAPKKK) Family	BnaC03g34010D	GSBRNA2T00071569001	AT3G04910.1	ZIK4	0
MAP Kinase Kinase Kinase (MAPKKK) Family	BnaC05g46960D	GSBRNA2T00073888001	AT3G04910.1	ZIK4	0
MAP Kinase Kinase Kinase (MAPKKK) Family	BnaAnng10720D	GSBRNA2T00097453001	AT3G04910.1	ZIK4	0
MAP Kinase Kinase Kinase (MAPKKK) Family	BnaA03g28850D	GSBRNA2T00111924001	AT3G04910.1	ZIK4	0
MAP Kinase Kinase Kinase (MAPKKK) Family	BnaA01g26550D	GSBRNA2T00005568001	AT3G18750.3	ZIK5	0
MAP Kinase Kinase Kinase (MAPKKK) Family	BnaC01g43870D	GSBRNA2T00045518001	AT3G18750.3	ZIK5	0
MAP Kinase Kinase Kinase (MAPKKK) Family	BnaC03g40670D	GSBRNA2T00124029001	AT3G18750.3	ZIK5	0
MAP Kinase Kinase Kinase (MAPKKK) Family	BnaA03g34920D	GSBRNA2T00137446001	AT3G18750.3	ZIK5	0
MAP Kinase Kinase Kinase (MAPKKK) Family	BnaC06g13830D	GSBRNA2T00071402001	AT5G41990.1	ZIK6	0
MAP Kinase Kinase Kinase (MAPKKK) Family	BnaA07g15600D	GSBRNA2T00098642001	AT5G41990.1	ZIK6	0
MAP Kinase Kinase Kinase (MAPKKK) Family	BnaA02g08990D	GSBRNA2T00012988001	AT5G55560.1	ZIK8	1e-147
MAP Kinase Kinase Kinase (MAPKKK) Family	BnaC03g14140D	GSBRNA2T00060840001	AT5G55560.1	ZIK8	4e-148
MAP Kinase Kinase Kinase (MAPKKK) Family	BnaA03g11320D	GSBRNA2T00062578001	AT5G55560.1	ZIK8	4e-147
MAP Kinase Kinase Kinase (MAPKKK) Family	BnaC09g32070D	GSBRNA2T00082433001	AT5G55560.1	ZIK8	3e-146
MAP Kinase Kinase Kinase (MAPKKK) Family	BnaA10g09670D	GSBRNA2T00095431001	AT5G55560.1	ZIK8	7e-147
MAP Kinase Kinase Kinase (MAPKKK) Family	BnaC02g12970D	GSBRNA2T00122704001	AT5G55560.1	ZIK8	7e-154
MAP Kinase Kinase Kinase (MAPKKK) Family	BnaAnng39660D	GSBRNA2T00023240001	AT5G28080.2	ZIK9	0
MAP Kinase Kinase Kinase (MAPKKK) Family	BnaCnng76130D	GSBRNA2T00025063001	AT5G28080.2	ZIK9	0
MAP Kinase Kinase Kinase (MAPKKK) Family	BnaA09g51650D	GSBRNA2T00027757001	AT5G28080.2	ZIK9	0
MAP Kinase Kinase Kinase (MAPKKK) Family	BnaC09g02900D	GSBRNA2T00109486001	AT5G28080.2	ZIK9	0
MAP Kinase Kinase Kinase (MAPKKK) Family	BnaC07g27600D	GSBRNA2T00133838001	AT5G28080.2	ZIK9	0
MAP Kinase Kinase Kinase (MAPKKK) Family	BnaA06g29070D	GSBRNA2T00144266001	AT5G28080.2	ZIK9	0
MAP Kinase Kinase Kinase (MAPKKK) Family	BnaA06g20860D	GSBRNA2T00016378001	AT3G48260.1	ZIK11	0
MAP Kinase Kinase Kinase (MAPKKK) Family	BnaC03g53220D	GSBRNA2T00129115001	AT3G48260.1	ZIK11	0
MAP Kinase Kinase (MAPKK) Family	BnaA03g47820D	GSBRNA2T00075304001	AT4G26070.3	MKK1	4e-178
MAP Kinase Kinase (MAPKK) Family	BnaC07g40090D	GSBRNA2T00154573001	AT4G26070.3	MKK1	5e-177
MAP Kinase Kinase (MAPKK) Family	BnaA01g07170D	GSBRNA2T00076813001	AT4G29810.1	MKK2	3e-177
MAP Kinase Kinase (MAPKK) Family	BnaC01g08650D	GSBRNA2T00130225001	AT4G29810.1	MKK2	4e-178
MAP Kinase Kinase (MAPKK) Family	BnaA04g10280D	GSBRNA2T00075086001	AT5G40440.1	MKK3	0
MAP Kinase Kinase (MAPKK) Family	BnaC04g32540D	GSBRNA2T00095932001	AT5G40440.1	MKK3	0
MAP Kinase Kinase (MAPKK) Family	BnaC03g77890D	GSBRNA2T00008215001	AT1G51660.1	MKK4	8e-139
MAP Kinase Kinase (MAPKK) Family	BnaA05g15300D	GSBRNA2T00077511001	AT1G51660.1	MKK4	5e-145
MAP Kinase Kinase (MAPKK) Family	BnaA08g01860D	GSBRNA2T00085763001	AT1G51660.1	MKK4	5e-143
MAP Kinase Kinase (MAPKK) Family	BnaC06g08920D	GSBRNA2T00146989001	AT1G51660.1	MKK4	3e-100
MAP Kinase Kinase (MAPKK) Family	BnaC01g32150D	GSBRNA2T00038213001	AT3G21220.1	MKK5	6e-155
MAP Kinase Kinase (MAPKK) Family	BnaC03g41980D	GSBRNA2T00052007001	AT3G21220.1	MKK5	4e-137
MAP Kinase Kinase (MAPKK) Family	BnaC03g41990D	GSBRNA2T00052008001	AT3G21220.1	MKK5	4e-112
MAP Kinase Kinase (MAPKK) Family	BnaA01g25260D	GSBRNA2T00063829001	AT3G21220.1	MKK5	2e-161
MAP Kinase Kinase (MAPKK) Family	BnaA03g36120D	GSBRNA2T00137300001	AT3G21220.1	MKK5	2e-163
MAP Kinase Kinase (MAPKK) Family	BnaA03g36110D	GSBRNA2T00137301001	AT3G21220.1	MKK5	4e-138
MAP Kinase Kinase (MAPKK) Family	BnaAnng19900D	GSBRNA2T00043945001	AT5G56580.1	MKK6	3e-176
MAP Kinase Kinase (MAPKK) Family	BnaC09g33150D	GSBRNA2T00052997001	AT5G56580.1	MKK6	6e-130
MAP Kinase Kinase (MAPKK) Family	BnaC03g13390D	GSBRNA2T00060753001	AT5G56580.1	MKK6	0
MAP Kinase Kinase (MAPKK) Family	BnaC06g27080D	GSBRNA2T00067518001	AT5G56580.1	MKK6	7e-164
MAP Kinase Kinase (MAPKK) Family	BnaA03g10710D	GSBRNA2T00148611001	AT5G56580.1	MKK6	0
MAP Kinase Kinase (MAPKK) Family	BnaA05g31110D	GSBRNA2T00027100001	AT3G06230.1	MKK8	5e-112
MAP Kinase Kinase (MAPKK) Family	BnaC05g45630D	GSBRNA2T00120055001	AT3G06230.1	MKK8	5e-112
MAP Kinase Kinase (MAPKK) Family	BnaA02g35860D	GSBRNA2T00022509001	AT1G73500.1	MKK9	8e-128
MAP Kinase Kinase (MAPKK) Family	BnaC06g23550D	GSBRNA2T00049082001	AT1G73500.1	MKK9	8e-138
MAP Kinase Kinase (MAPKK) Family	BnaA07g22640D	GSBRNA2T00099496001	AT1G73500.1	MKK9	3e-146
MAP Kinase Kinase (MAPKK) Family	BnaC02g22230D	GSBRNA2T00137089001	AT1G73500.1	MKK9	1e-143
MAP Kinase Kinase (MAPKK) Family	BnaC05g24430D	GSBRNA2T00111479001	AT1G32320.1	MKK10	1e-44
MAP Kinase Kinase (MAPKK) Family	BnaA09g24440D	GSBRNA2T00156637001	AT1G32320.1	MKK10	1e-95
MAP Kinase (MAPK) Family	BnaC05g07560D	GSBRNA2T00100390001	AT1G10210.2	MPK1	0
MAP Kinase (MAPK) Family	BnaA06g06010D	GSBRNA2T00156115001	AT1G10210.2	MPK1	0
MAP Kinase (MAPK) Family	BnaA01g21880D	GSBRNA2T00080355001	AT1G59580.2	MPK2	0
MAP Kinase (MAPK) Family	BnaC01g28210D	GSBRNA2T00082861001	AT1G59580.2	MPK2	0
MAP Kinase (MAPK) Family	BnaA07g22180D	GSBRNA2T00099437001	AT1G59580.2	MPK2	4e-54
MAP Kinase (MAPK) Family	BnaA06g18440D	GSBRNA2T00107313001	AT3G45640.1	MPK3	0
MAP Kinase (MAPK) Family	BnaC03g55440D	GSBRNA2T00143966001	AT3G45640.1	MPK3	0
MAP Kinase (MAPK) Family	BnaA03g26950D	GSBRNA2T00112156001	AT4G01370.1	MPK4	0
MAP Kinase (MAPK) Family	BnaC03g31910D	GSBRNA2T00153513001	AT4G01370.1	MPK4	0
MAP Kinase (MAPK) Family	BnaC09g24030D	GSBRNA2T00071176001	AT4G11330.1	MPK5	0
MAP Kinase (MAPK) Family	BnaA09g21830D	GSBRNA2T00145529001	AT4G11330.1	MPK5	0
MAP Kinase (MAPK) Family	BnaC04g03080D	GSBRNA2T00002257001	AT2G43790.1	MPK6	0
MAP Kinase (MAPK) Family	BnaC03g24480D	GSBRNA2T00079765001	AT2G43790.1	MPK6	0
MAP Kinase (MAPK) Family	BnaA09g38010D	GSBRNA2T00121817001	AT2G43790.1	MPK6	6e-128
MAP Kinase (MAPK) Family	BnaA05g03550D	GSBRNA2T00132632001	AT2G43790.1	MPK6	0
MAP Kinase (MAPK) Family	BnaA03g20470D	GSBRNA2T00139037001	AT2G43790.1	MPK6	0
MAP Kinase (MAPK) Family	BnaC08g29970D	GSBRNA2T00155613001	AT2G43790.1	MPK6	2e-42
MAP Kinase (MAPK) Family	BnaC09g09670D	GSBRNA2T00010311001	AT2G18170.1	MPK7	0
MAP Kinase (MAPK) Family	BnaA09g09520D	GSBRNA2T00045000001	AT2G18170.1	MPK7	0
MAP Kinase (MAPK) Family	BnaA07g01930D	GSBRNA2T00083702001	AT2G18170.1	MPK7	0
MAP Kinase (MAPK) Family	BnaUnng04140D	GSBRNA2T00010584001	AT1G18150.3	MPK8	1e-62
MAP Kinase (MAPK) Family	BnaA09g44690D	GSBRNA2T00016217001	AT1G18150.3	MPK8	0
MAP Kinase (MAPK) Family	BnaCnng74180D	GSBRNA2T00019798001	AT1G18150.3	MPK8	2e-71
MAP Kinase (MAPK) Family	BnaC05g50100D	GSBRNA2T00030034001	AT1G18150.3	MPK8	0
MAP Kinase (MAPK) Family	BnaA06g12330D	GSBRNA2T00034843001	AT1G18150.3	MPK8	0
MAP Kinase (MAPK) Family	BnaC03g41450D	GSBRNA2T00059874001	AT1G18150.3	MPK8	3e-61
MAP Kinase (MAPK) Family	BnaA08g03710D	GSBRNA2T00094958001	AT1G18150.3	MPK8	1e-45
MAP Kinase (MAPK) Family	BnaA08g22760D	GSBRNA2T00102950001	AT1G18150.3	MPK8	2e-106
MAP Kinase (MAPK) Family	BnaC04g39780D	GSBRNA2T00127820001	AT1G18150.3	MPK8	7e-47
MAP Kinase (MAPK) Family	BnaC08g37390D	GSBRNA2T00136808001	AT1G18150.3	MPK8	0
MAP Kinase (MAPK) Family	BnaC08g17800D	GSBRNA2T00139628001	AT1G18150.3	MPK8	5e-120
MAP Kinase (MAPK) Family	BnaC08g17790D	GSBRNA2T00139629001	AT1G18150.3	MPK8	6e-142
MAP Kinase (MAPK) Family	BnaC04g10000D	GSBRNA2T00141306001	AT1G18150.3	MPK8	2e-52
MAP Kinase (MAPK) Family	BnaC03g33600D	GSBRNA2T00153726001	AT1G18150.3	MPK8	2e-144
MAP Kinase (MAPK) Family	BnaCnng17720D	GSBRNA2T00093472001	AT3G18040.1	MPK9	0
MAP Kinase (MAPK) Family	BnaA05g22170D	GSBRNA2T00153897001	AT3G18040.1	MPK9	0
MAP Kinase (MAPK) Family	BnaC04g22680D	GSBRNA2T00082710001	AT3G59790.1	MPK10	2e-139
MAP Kinase (MAPK) Family	BnaC04g22710D	GSBRNA2T00082714001	AT3G59790.1	MPK10	5e-82
MAP Kinase (MAPK) Family	BnaA07g18530D	GSBRNA2T00099009001	AT3G59790.1	MPK10	1e-146
MAP Kinase (MAPK) Family	BnaC06g17560D	GSBRNA2T00105978001	AT3G59790.1	MPK10	1e-145
MAP Kinase (MAPK) Family	BnaA09g38000D	GSBRNA2T00121818001	AT3G59790.1	MPK10	6e-133
MAP Kinase (MAPK) Family	BnaA04g01530D	GSBRNA2T00149152001	AT3G59790.1	MPK10	6e-140
MAP Kinase (MAPK) Family	BnaA04g01520D	GSBRNA2T00149153001	AT3G59790.1	MPK10	2e-137
MAP Kinase (MAPK) Family	BnaC08g29980D	GSBRNA2T00155612001	AT3G59790.1	MPK10	3e-131
MAP Kinase (MAPK) Family	BnaC04g04740D	GSBRNA2T00006063001	AT2G46070.1	MPK12	0
MAP Kinase (MAPK) Family	BnaC04g50710D	GSBRNA2T00037271001	AT2G46070.1	MPK12	0
MAP Kinase (MAPK) Family	BnaA04g26650D	GSBRNA2T00063296001	AT2G46070.1	MPK12	0
MAP Kinase (MAPK) Family	BnaA05g05340D	GSBRNA2T00116761001	AT2G46070.1	MPK12	0
MAP Kinase (MAPK) Family	BnaC08g43500D	GSBRNA2T00019389001	AT1G07880.2	MPK13	0
MAP Kinase (MAPK) Family	BnaA09g49200D	GSBRNA2T00122206001	AT1G07880.2	MPK13	0
MAP Kinase (MAPK) Family	BnaC04g53820D	GSBRNA2T00045710001	AT1G73670.1	MPK15	4e-55
MAP Kinase (MAPK) Family	BnaC06g23500D	GSBRNA2T00049069001	AT1G73670.1	MPK15	0
MAP Kinase (MAPK) Family	BnaA07g22580D	GSBRNA2T00099483001	AT1G73670.1	MPK15	0
MAP Kinase (MAPK) Family	BnaAnng36620D	GSBRNA2T00013472001	AT5G19010.1	MPK16	7e-33
MAP Kinase (MAPK) Family	BnaC03g64630D	GSBRNA2T00037395001	AT5G19010.1	MPK16	4e-35
MAP Kinase (MAPK) Family	BnaAnng22780D	GSBRNA2T00055610001	AT5G19010.1	MPK16	0
MAP Kinase (MAPK) Family	BnaC09g38840D	GSBRNA2T00078427001	AT5G19010.1	MPK16	0
MAP Kinase (MAPK) Family	BnaA02g21110D	GSBRNA2T00104390001	AT5G19010.1	MPK16	9e-42
MAP Kinase (MAPK) Family	BnaA01g20840D	GSBRNA2T00138584001	AT5G19010.1	MPK16	9e-42
MAP Kinase (MAPK) Family	BnaC03g09450D	GSBRNA2T00140758001	AT5G19010.1	MPK16	0
MAP Kinase (MAPK) Family	BnaA10g16050D	GSBRNA2T00154359001	AT5G19010.1	MPK16	0
MAP Kinase (MAPK) Family	BnaA06g34930D	GSBRNA2T00001893001	AT2G01450.4	MPK17	0
MAP Kinase (MAPK) Family	BnaC02g47660D	GSBRNA2T00039662001	AT2G01450.4	MPK17	0
MAP Kinase (MAPK) Family	BnaA02g26910D	GSBRNA2T00069571001	AT2G01450.4	MPK17	0
MAP Kinase (MAPK) Family	BnaA09g18630D	GSBRNA2T00072406001	AT2G01450.4	MPK17	0
MAP Kinase (MAPK) Family	BnaC07g20800D	GSBRNA2T00128893001	AT2G01450.4	MPK17	0
MAP Kinase (MAPK) Family	BnaA06g00890D	GSBRNA2T00024638001	AT1G53510.1	MPK18	0
MAP Kinase (MAPK) Family	BnaCnng35890D	GSBRNA2T00028298001	AT1G53510.1	MPK18	0
MAP Kinase (MAPK) Family	BnaA05g14400D	GSBRNA2T00033281001	AT1G53510.1	MPK18	0
MAP Kinase (MAPK) Family	BnaC06g06380D	GSBRNA2T00081404001	AT1G53510.1	MPK18	0
MAP Kinase (MAPK) Family	BnaA01g29230D	GSBRNA2T00009927001	AT3G14720.1	MPK19	0
MAP Kinase (MAPK) Family	BnaC01g36660D	GSBRNA2T00051868001	AT3G14720.1	MPK19	0
MAP Kinase (MAPK) Family	BnaA05g24830D	GSBRNA2T00104813001	AT3G14720.1	MPK19	0
MAP Kinase (MAPK) Family	BnaC05g38860D	GSBRNA2T00106119001	AT3G14720.1	MPK19	0
MAP Kinase (MAPK) Family	BnaCnng35780D	GSBRNA2T00028285001	AT2G42880.1	MPK20	0
MAP Kinase (MAPK) Family	BnaC03g23890D	GSBRNA2T00075498001	AT2G42880.1	MPK20	0
MAP Kinase (MAPK) Family	BnaA05g03140D	GSBRNA2T00132686001	AT2G42880.1	MPK20	0
MAP Kinase (MAPK) Family	BnaA03g19910D	GSBRNA2T00139111001	AT2G42880.1	MPK20	0
WRKY Transcription Factor Family	BnaC03g44980D	GSBRNA2T00095794001	AT2G04880.2	WRKY1	4e-134
WRKY Transcription Factor Family	BnaA03g37950D	GSBRNA2T00154981001	AT2G04880.1	WRKY1	5e-125
WRKY Transcription Factor Family	BnaA10g10500D	GSBRNA2T00052872001	AT5G56270.1	WRKY2	6e-140
WRKY Transcription Factor Family	BnaC03g13730D	GSBRNA2T00060795001	AT5G56270.1	WRKY2	2e-161
WRKY Transcription Factor Family	BnaA03g10980D	GSBRNA2T00062620001	AT5G56270.1	WRKY2	0
WRKY Transcription Factor Family	BnaC09g53550D	GSBRNA2T00092943001	AT5G56270.1	WRKY2	0
WRKY Transcription Factor Family	BnaC02g47970D	GSBRNA2T00007830001	AT2G03340.1	WRKY3	4e-39
WRKY Transcription Factor Family	BnaA02g36910D	GSBRNA2T00011734001	AT2G03340.1	WRKY3	3e-157
WRKY Transcription Factor Family	BnaC02g34990D	GSBRNA2T00063487001	AT2G03340.1	WRKY3	5e-162
WRKY Transcription Factor Family	BnaA06g33730D	GSBRNA2T00081590001	AT2G03340.1	WRKY3	2e-174
WRKY Transcription Factor Family	BnaC07g22240D	GSBRNA2T00115304001	AT2G03340.1	WRKY3	9e-172
WRKY Transcription Factor Family	BnaCnng39610D	GSBRNA2T00036069001	AT1G13960.1	WRKY4	1e-165
WRKY Transcription Factor Family	BnaA09g45940D	GSBRNA2T00055208001	AT1G13960.2	WRKY4	4e-146
WRKY Transcription Factor Family	BnaC05g10200D	GSBRNA2T00062034001	AT1G13960.1	WRKY4	6e-172
WRKY Transcription Factor Family	BnaC08g40010D	GSBRNA2T00090545001	AT1G13960.2	WRKY4	2e-151
WRKY Transcription Factor Family	BnaA08g24160D	GSBRNA2T00103117001	AT1G13960.1	WRKY4	2e-150
WRKY Transcription Factor Family	BnaA06g08890D	GSBRNA2T00105528001	AT1G13960.1	WRKY4	6e-166
WRKY Transcription Factor Family	BnaC04g19430D	GSBRNA2T00000453001	AT1G62300.1	WRKY6	0
WRKY Transcription Factor Family	BnaC09g13680D	GSBRNA2T00009169001	AT1G62300.1	WRKY6	0
WRKY Transcription Factor Family	BnaA03g59960D	GSBRNA2T00028662001	AT1G62300.1	WRKY6	0
WRKY Transcription Factor Family	BnaA09g13370D	GSBRNA2T00070609001	AT1G62300.1	WRKY6	0
WRKY Transcription Factor Family	BnaA03g46550D	GSBRNA2T00048941001	AT4G24240.1	WRKY7	2e-125
WRKY Transcription Factor Family	BnaA01g13720D	GSBRNA2T00056298001	AT4G24240.1	WRKY7	3e-101
WRKY Transcription Factor Family	BnaC01g16120D	GSBRNA2T00116130001	AT4G24240.1	WRKY7	5e-128
WRKY Transcription Factor Family	BnaC07g38840D	GSBRNA2T00154427001	AT4G24240.1	WRKY7	7e-126
WRKY Transcription Factor Family	BnaA06g36020D	GSBRNA2T00054712001	AT5G46350.1	WRKY8	1e-111
WRKY Transcription Factor Family	BnaA09g17960D	GSBRNA2T00058049001	AT5G46350.1	WRKY8	1e-105
WRKY Transcription Factor Family	BnaA02g24470D	GSBRNA2T00079355001	AT5G46350.1	WRKY8	9e-103
WRKY Transcription Factor Family	BnaC09g19320D	GSBRNA2T00115735001	AT5G46350.1	WRKY8	1e-105
WRKY Transcription Factor Family	BnaC07g19090D	GSBRNA2T00128601001	AT5G46350.1	WRKY8	2e-110
WRKY Transcription Factor Family	BnaC02g32270D	GSBRNA2T00146759001	AT5G46350.1	WRKY8	6e-63
WRKY Transcription Factor Family	BnaA07g26870D	GSBRNA2T00102081001	AT1G68150.1	WRKY9	6e-108
WRKY Transcription Factor Family	BnaC06g29310D	GSBRNA2T00113080001	AT1G68150.1	WRKY9	1e-89
WRKY Transcription Factor Family	BnaC02g17970D	GSBRNA2T00135110001	AT1G68150.1	WRKY9	4e-92
WRKY Transcription Factor Family	BnaC06g07320D	GSBRNA2T00013939001	AT1G55600.1	WRKY10	4e-38
WRKY Transcription Factor Family	BnaA08g29320D	GSBRNA2T00025492001	AT1G55600.1	WRKY10	3e-49
WRKY Transcription Factor Family	BnaCnng77260D	GSBRNA2T00027946001	AT1G55600.1	WRKY10	2e-25
WRKY Transcription Factor Family	BnaC03g77690D	GSBRNA2T00030539001	AT1G55600.1	WRKY10	3e-11
WRKY Transcription Factor Family	BnaC03g70660D	GSBRNA2T00032507001	AT1G55600.1	WRKY10	2e-49
WRKY Transcription Factor Family	BnaC06g11020D	GSBRNA2T00034713001	AT1G55600.1	WRKY10	1e-49
WRKY Transcription Factor Family	BnaCnng39880D	GSBRNA2T00036145001	AT1G55600.1	WRKY10	6e-32
WRKY Transcription Factor Family	BnaCnng39890D	GSBRNA2T00036146001	AT1G55600.1	WRKY10	2e-25
WRKY Transcription Factor Family	BnaAnng23800D	GSBRNA2T00059746001	AT1G55600.1	WRKY10	2e-21
WRKY Transcription Factor Family	BnaAnng23810D	GSBRNA2T00059747001	AT1G55600.1	WRKY10	5e-15
WRKY Transcription Factor Family	BnaAnng24700D	GSBRNA2T00065147001	AT1G55600.1	WRKY10	5e-39
WRKY Transcription Factor Family	BnaAnng25430D	GSBRNA2T00067592001	AT1G55600.1	WRKY10	2e-16
WRKY Transcription Factor Family	BnaC03g69190D	GSBRNA2T00087618001	AT1G55600.1	WRKY10	2e-31
WRKY Transcription Factor Family	BnaC03g69160D	GSBRNA2T00087621001	AT1G55600.1	WRKY10	4e-74
WRKY Transcription Factor Family	BnaA05g13660D	GSBRNA2T00125580001	AT1G55600.1	WRKY10	2e-51
WRKY Transcription Factor Family	BnaA08g12420D	GSBRNA2T00021878001	AT4G31550.1	WRKY11	4e-124
WRKY Transcription Factor Family	BnaA01g34790D	GSBRNA2T00030129001	AT4G31550.1	WRKY11	7e-136
WRKY Transcription Factor Family	BnaC03g67520D	GSBRNA2T00062061001	AT4G31550.1	WRKY11	2e-110
WRKY Transcription Factor Family	BnaA03g51590D	GSBRNA2T00077733001	AT4G31550.1	WRKY11	9e-122
WRKY Transcription Factor Family	BnaC07g43320D	GSBRNA2T00099796001	AT4G31550.1	WRKY11	6e-120
WRKY Transcription Factor Family	BnaC01g06900D	GSBRNA2T00130462001	AT4G31550.1	WRKY11	4e-126
WRKY Transcription Factor Family	BnaC04g49810D	GSBRNA2T00022071001	AT2G44745.1	WRKY12	9e-89
WRKY Transcription Factor Family	BnaCnng75330D	GSBRNA2T00022816001	AT2G44745.1	WRKY12	1e-87
WRKY Transcription Factor Family	BnaA04g25840D	GSBRNA2T00045191001	AT2G44745.1	WRKY12	2e-95
WRKY Transcription Factor Family	BnaC04g05170D	GSBRNA2T00089125001	AT2G44745.1	WRKY12	2e-86
WRKY Transcription Factor Family	BnaC03g24960D	GSBRNA2T00101487001	AT2G44745.1	WRKY12	2e-76
WRKY Transcription Factor Family	BnaA03g20910D	GSBRNA2T00138989001	AT2G44745.1	WRKY12	2e-81
WRKY Transcription Factor Family	BnaA06g40630D	GSBRNA2T00008736001	AT4G39410.1	WRKY13	4e-80
WRKY Transcription Factor Family	BnaC03g60600D	GSBRNA2T00061142001	AT4G39410.1	WRKY13	1e-80
WRKY Transcription Factor Family	BnaA01g05500D	GSBRNA2T00073974001	AT4G39410.1	WRKY13	1e-93
WRKY Transcription Factor Family	BnaC07g47230D	GSBRNA2T00100291001	AT4G39410.1	WRKY13	2e-87
WRKY Transcription Factor Family	BnaC05g23680D	GSBRNA2T00031157001	AT1G30650.1	WRKY14	5e-139
WRKY Transcription Factor Family	BnaC07g08810D	GSBRNA2T00105704001	AT1G30650.1	WRKY14	7e-137
WRKY Transcription Factor Family	BnaA07g07190D	GSBRNA2T00128498001	AT1G30650.1	WRKY14	3e-136
WRKY Transcription Factor Family	BnaA04g13570D	GSBRNA2T00066984001	AT2G23320.1	WRKY15	2e-109
WRKY Transcription Factor Family	BnaC04g35770D	GSBRNA2T00149874001	AT2G23320.1	WRKY15	9e-117
WRKY Transcription Factor Family	BnaC09g18980D	GSBRNA2T00021663001	AT5G45050.1	WRKY16	0
WRKY Transcription Factor Family	BnaA02g23840D	GSBRNA2T00035149001	AT5G45050.1	WRKY16	0
WRKY Transcription Factor Family	BnaA02g23830D	GSBRNA2T00035152001	AT5G45050.2	WRKY16	1e-32
WRKY Transcription Factor Family	BnaC04g36310D	GSBRNA2T00012263001	AT2G24570.1	WRKY17	4e-94
WRKY Transcription Factor Family	BnaA04g14500D	GSBRNA2T00082306001	AT2G24570.1	WRKY17	1e-124
WRKY Transcription Factor Family	BnaC03g67380D	GSBRNA2T00068714001	AT4G31800.1	WRKY18	1e-130
WRKY Transcription Factor Family	BnaAnng32610D	GSBRNA2T00096312001	AT4G31800.1	WRKY18	1e-118
WRKY Transcription Factor Family	BnaC07g43490D	GSBRNA2T00099817001	AT4G31800.1	WRKY18	4e-118
WRKY Transcription Factor Family	BnaA01g05060D	GSBRNA2T00121042001	AT4G31800.1	WRKY18	4e-120
WRKY Transcription Factor Family	BnaC01g06660D	GSBRNA2T00130498001	AT4G31800.1	WRKY18	2e-128
WRKY Transcription Factor Family	BnaCnng68630D	GSBRNA2T00003886001	AT4G26640.2	WRKY20	2e-166
WRKY Transcription Factor Family	BnaA08g14350D	GSBRNA2T00078905001	AT4G26640.2	WRKY20	0
WRKY Transcription Factor Family	BnaA03g48160D	GSBRNA2T00085997001	AT4G26640.2	WRKY20	0
WRKY Transcription Factor Family	BnaC08g12240D	GSBRNA2T00104454001	AT4G26640.2	WRKY20	0
WRKY Transcription Factor Family	BnaA01g15760D	GSBRNA2T00149533001	AT4G26640.2	WRKY20	0
WRKY Transcription Factor Family	BnaC07g40660D	GSBRNA2T00154637001	AT4G26640.2	WRKY20	0
WRKY Transcription Factor Family	BnaC01g18810D	GSBRNA2T00157398001	AT4G26640.2	WRKY20	0
WRKY Transcription Factor Family	BnaC03g17030D	GSBRNA2T00024504001	AT2G30590.1	WRKY21	9e-68
WRKY Transcription Factor Family	BnaA04g17690D	GSBRNA2T00043420001	AT2G30590.1	WRKY21	3e-74
WRKY Transcription Factor Family	BnaA05g11870D	GSBRNA2T00048564001	AT2G30590.1	WRKY21	4e-115
WRKY Transcription Factor Family	BnaC04g13870D	GSBRNA2T00086777001	AT2G30590.1	WRKY21	1e-117
WRKY Transcription Factor Family	BnaC04g41330D	GSBRNA2T00105113001	AT2G30590.1	WRKY21	7e-116
WRKY Transcription Factor Family	BnaA03g14060D	GSBRNA2T00142136001	AT2G30590.1	WRKY21	1e-62
WRKY Transcription Factor Family	BnaA09g00120D	GSBRNA2T00091214001	AT4G01250.1	WRKY22	3e-130
WRKY Transcription Factor Family	BnaC02g27650D	GSBRNA2T00113252001	AT4G01250.1	WRKY22	7e-120
WRKY Transcription Factor Family	BnaCnng02000D	GSBRNA2T00123544001	AT4G01250.1	WRKY22	1e-128
WRKY Transcription Factor Family	BnaA04g26970D	GSBRNA2T00003355001	AT2G47260.1	WRKY23	4e-92
WRKY Transcription Factor Family	BnaC04g51410D	GSBRNA2T00038171001	AT2G47260.1	WRKY23	8e-97
WRKY Transcription Factor Family	BnaC04g00310D	GSBRNA2T00064730001	AT2G47260.1	WRKY23	8e-103
WRKY Transcription Factor Family	BnaA05g00620D	GSBRNA2T00132991001	AT2G47260.1	WRKY23	9e-103
WRKY Transcription Factor Family	BnaA04g11210D	GSBRNA2T00068515001	AT5G41570.1	WRKY24	1e-68
WRKY Transcription Factor Family	BnaCnng11190D	GSBRNA2T00080189001	AT5G41570.1	WRKY24	3e-62
WRKY Transcription Factor Family	BnaC03g16740D	GSBRNA2T00024537001	AT2G30250.1	WRKY25	4e-168
WRKY Transcription Factor Family	BnaA04g17420D	GSBRNA2T00043455001	AT2G30250.1	WRKY25	8e-143
WRKY Transcription Factor Family	BnaA05g12160D	GSBRNA2T00048520001	AT2G30250.1	WRKY25	1e-156
WRKY Transcription Factor Family	BnaC04g41050D	GSBRNA2T00105146001	AT2G30250.1	WRKY25	5e-141
WRKY Transcription Factor Family	BnaC04g14500D	GSBRNA2T00113406001	AT2G30250.1	WRKY25	2e-58
WRKY Transcription Factor Family	BnaA03g13820D	GSBRNA2T00142165001	AT2G30250.1	WRKY25	1e-165
WRKY Transcription Factor Family	BnaC02g01720D	GSBRNA2T00078587001	AT5G07100.1	WRKY26	2e-118
WRKY Transcription Factor Family	BnaAnng01980D	GSBRNA2T00119752001	AT5G07100.1	WRKY26	4e-121
WRKY Transcription Factor Family	BnaA02g10650D	GSBRNA2T00036858001	AT5G52830.1	WRKY27	2e-94
WRKY Transcription Factor Family	BnaC02g14940D	GSBRNA2T00102220001	AT5G52830.1	WRKY27	4e-93
WRKY Transcription Factor Family	BnaC08g11240D	GSBRNA2T00000899001	AT4G18170.1	WRKY28	2e-116
WRKY Transcription Factor Family	BnaC08g10370D	GSBRNA2T00001287001	AT4G18170.1	WRKY28	1e-130
WRKY Transcription Factor Family	BnaC01g10570D	GSBRNA2T00107863001	AT4G18170.1	WRKY28	4e-113
WRKY Transcription Factor Family	BnaC07g35130D	GSBRNA2T00112549001	AT4G18170.1	WRKY28	1e-132
WRKY Transcription Factor Family	BnaA08g08590D	GSBRNA2T00126971001	AT4G18170.1	WRKY28	2e-114
WRKY Transcription Factor Family	BnaA01g08990D	GSBRNA2T00131304001	AT4G18170.1	WRKY28	6e-119
WRKY Transcription Factor Family	BnaA03g43640D	GSBRNA2T00151023001	AT4G18170.1	WRKY28	1e-131
WRKY Transcription Factor Family	BnaC01g15320D	GSBRNA2T00025896001	AT4G23550.1	WRKY29	2e-102
WRKY Transcription Factor Family	BnaA03g46020D	GSBRNA2T00048865001	AT4G23550.1	WRKY29	1e-125
WRKY Transcription Factor Family	BnaC03g65200D	GSBRNA2T00072951001	AT4G23550.1	WRKY29	3e-121
WRKY Transcription Factor Family	BnaA01g13230D	GSBRNA2T00079558001	AT4G23550.1	WRKY29	2e-110
WRKY Transcription Factor Family	BnaA08g10660D	GSBRNA2T00126709001	AT4G23550.1	WRKY29	2e-121
WRKY Transcription Factor Family	BnaC07g38350D	GSBRNA2T00157137001	AT4G23550.1	WRKY29	2e-125
WRKY Transcription Factor Family	BnaA09g05000D	GSBRNA2T00009611001	AT5G24110.1	WRKY30	3e-110
WRKY Transcription Factor Family	BnaC07g30300D	GSBRNA2T00133482001	AT5G24110.1	WRKY30	4e-114
WRKY Transcription Factor Family	BnaC09g04560D	GSBRNA2T00146054001	AT5G24110.1	WRKY30	3e-112
WRKY Transcription Factor Family	BnaA06g26680D	GSBRNA2T00147500001	AT5G24110.1	WRKY30	9e-117
WRKY Transcription Factor Family	BnaC04g40940D	GSBRNA2T00105168001	AT4G22070.1	WRKY31	6e-84
WRKY Transcription Factor Family	BnaA01g11880D	GSBRNA2T00131669001	AT4G22070.1	WRKY31	3e-80
WRKY Transcription Factor Family	BnaC01g13500D	GSBRNA2T00138277001	AT4G22070.1	WRKY31	0
WRKY Transcription Factor Family	BnaA08g12810D	GSBRNA2T00021828001	AT4G30935.1	WRKY32	6e-156
WRKY Transcription Factor Family	BnaC03g67830D	GSBRNA2T00062115001	AT4G30935.1	WRKY32	3e-142
WRKY Transcription Factor Family	BnaA03g51140D	GSBRNA2T00077662001	AT4G30935.1	WRKY32	1e-137
WRKY Transcription Factor Family	BnaC07g42990D	GSBRNA2T00099749001	AT4G30935.1	WRKY32	6e-163
WRKY Transcription Factor Family	BnaA04g22040D	GSBRNA2T00005371001	AT2G38470.1	WRKY33	6e-167
WRKY Transcription Factor Family	BnaA05g34850D	GSBRNA2T00046810001	AT2G38470.1	WRKY33	1e-174
WRKY Transcription Factor Family	BnaC03g21360D	GSBRNA2T00079135001	AT2G38470.1	WRKY33	2e-149
WRKY Transcription Factor Family	BnaC07g27590D	GSBRNA2T00091511001	AT2G38470.1	WRKY33	1e-82
WRKY Transcription Factor Family	BnaCnng66020D	GSBRNA2T00093668001	AT2G38470.1	WRKY33	1e-170
WRKY Transcription Factor Family	BnaA03g17820D	GSBRNA2T00124850001	AT2G38470.1	WRKY33	5e-146
WRKY Transcription Factor Family	BnaC04g06800D	GSBRNA2T00152815001	AT2G38470.1	WRKY33	5e-172
WRKY Transcription Factor Family	BnaA03g48030D	GSBRNA2T00075277001	AT4G26440.1	WRKY34	0
WRKY Transcription Factor Family	BnaCnng64000D	GSBRNA2T00088494001	AT4G26440.1	WRKY34	0
WRKY Transcription Factor Family	BnaA01g15570D	GSBRNA2T00149561001	AT4G26440.1	WRKY34	0
WRKY Transcription Factor Family	BnaC01g18490D	GSBRNA2T00157444001	AT4G26440.1	WRKY34	4e-177
WRKY Transcription Factor Family	BnaCnng22580D	GSBRNA2T00007212001	AT2G34830.1	WRKY35	9e-128
WRKY Transcription Factor Family	BnaA04g20400D	GSBRNA2T00076996001	AT2G34830.1	WRKY35	3e-120
WRKY Transcription Factor Family	BnaAnng30430D	GSBRNA2T00087424001	AT2G34830.1	WRKY35	1e-77
WRKY Transcription Factor Family	BnaA02g35700D	GSBRNA2T00017800001	AT1G69810.1	WRKY36	1e-108
WRKY Transcription Factor Family	BnaC06g30870D	GSBRNA2T00049794001	AT1G69810.1	WRKY36	3e-119
WRKY Transcription Factor Family	BnaCnng60780D	GSBRNA2T00080444001	AT1G69810.1	WRKY36	7e-105
WRKY Transcription Factor Family	BnaA02g05730D	GSBRNA2T00001377001	AT5G22570.1	WRKY38	1e-60
WRKY Transcription Factor Family	BnaAnng39080D	GSBRNA2T00020849001	AT5G22570.1	WRKY38	8e-82
WRKY Transcription Factor Family	BnaC09g36400D	GSBRNA2T00036681001	AT5G22570.1	WRKY38	1e-88
WRKY Transcription Factor Family	BnaC02g09600D	GSBRNA2T00059103001	AT5G22570.1	WRKY38	1e-37
WRKY Transcription Factor Family	BnaC02g09670D	GSBRNA2T00059111001	AT5G22570.1	WRKY38	3e-60
WRKY Transcription Factor Family	BnaC03g33830D	GSBRNA2T00071545001	AT3G04670.1	WRKY39	3e-130
WRKY Transcription Factor Family	BnaC05g47140D	GSBRNA2T00073865001	AT3G04670.1	WRKY39	3e-141
WRKY Transcription Factor Family	BnaAnng10540D	GSBRNA2T00097431001	AT3G04670.1	WRKY39	9e-132
WRKY Transcription Factor Family	BnaA03g28720D	GSBRNA2T00111937001	AT3G04670.1	WRKY39	7e-128
WRKY Transcription Factor Family	BnaC02g26030D	GSBRNA2T00018765001	AT1G80840.1	WRKY40	3e-139
WRKY Transcription Factor Family	BnaAnng23990D	GSBRNA2T00060582001	AT1G80840.1	WRKY40	4e-138
WRKY Transcription Factor Family	BnaA07g20110D	GSBRNA2T00099183001	AT1G80840.1	WRKY40	4e-141
WRKY Transcription Factor Family	BnaC06g19560D	GSBRNA2T00132030001	AT1G80840.1	WRKY40	4e-140
WRKY Transcription Factor Family	BnaA07g35260D	GSBRNA2T00146315001	AT1G80840.1	WRKY40	2e-138
WRKY Transcription Factor Family	BnaC06g40170D	GSBRNA2T00148137001	AT1G80840.1	WRKY40	4e-134
WRKY Transcription Factor Family	BnaA02g21850D	GSBRNA2T00029327001	AT4G11070.1	WRKY41	2e-120
WRKY Transcription Factor Family	BnaCnng45760D	GSBRNA2T00044072001	AT4G11070.1	WRKY41	2e-121
WRKY Transcription Factor Family	BnaC03g29850D	GSBRNA2T00015633001	AT4G04450.1	WRKY42	0
WRKY Transcription Factor Family	BnaA09g20470D	GSBRNA2T00094513001	AT4G04450.1	WRKY42	0
WRKY Transcription Factor Family	BnaA03g25430D	GSBRNA2T00151581001	AT4G04450.1	WRKY42	0
WRKY Transcription Factor Family	BnaC09g22830D	GSBRNA2T00157805001	AT4G04450.1	WRKY42	0
WRKY Transcription Factor Family	BnaA03g17120D	GSBRNA2T00086095001	AT2G37260.1	WRKY44	1e-83
WRKY Transcription Factor Family	BnaA03g17130D	GSBRNA2T00086096001	AT2G37260.1	WRKY44	2e-84
WRKY Transcription Factor Family	BnaA05g07220D	GSBRNA2T00116991001	AT2G37260.1	WRKY44	2e-161
WRKY Transcription Factor Family	BnaC03g20650D	GSBRNA2T00132547001	AT2G37260.1	WRKY44	2e-84
WRKY Transcription Factor Family	BnaC04g08020D	GSBRNA2T00152636001	AT2G37260.1	WRKY44	3e-165
WRKY Transcription Factor Family	BnaC04g38910D	GSBRNA2T00127685001	AT3G01970.1	WRKY45	4e-53
WRKY Transcription Factor Family	BnaC04g01210D	GSBRNA2T00074059001	AT2G46400.1	WRKY46	1e-98
WRKY Transcription Factor Family	BnaC04g21660D	GSBRNA2T00077554001	AT2G46400.1	WRKY46	1e-64
WRKY Transcription Factor Family	BnaC03g25800D	GSBRNA2T00101591001	AT2G46400.1	WRKY46	6e-111
WRKY Transcription Factor Family	BnaA05g01410D	GSBRNA2T00132893001	AT2G46400.1	WRKY46	2e-103
WRKY Transcription Factor Family	BnaA03g21390D	GSBRNA2T00138931001	AT2G46400.1	WRKY46	1e-106
WRKY Transcription Factor Family	BnaA04g00590D	GSBRNA2T00149269001	AT2G46400.1	WRKY46	4e-60
WRKY Transcription Factor Family	BnaA09g00350D	GSBRNA2T00018363001	AT4G01720.1	WRKY47	6e-165
WRKY Transcription Factor Family	BnaCnng01360D	GSBRNA2T00123465001	AT4G01720.1	WRKY47	1e-167
WRKY Transcription Factor Family	BnaAnng41650D	GSBRNA2T00033941001	AT5G49520.1	WRKY48	5e-92
WRKY Transcription Factor Family	BnaC02g39170D	GSBRNA2T00120587001	AT5G49520.1	WRKY48	2e-104
WRKY Transcription Factor Family	BnaC07g27240D	GSBRNA2T00143099001	AT5G49520.1	WRKY48	2e-119
WRKY Transcription Factor Family	BnaA09g16360D	GSBRNA2T00053165001	AT5G43290.1	WRKY49	8e-95
WRKY Transcription Factor Family	BnaC09g17450D	GSBRNA2T00076922001	AT5G43290.1	WRKY49	1e-88
WRKY Transcription Factor Family	BnaC07g49530D	GSBRNA2T00007413001	AT5G26170.1	WRKY50	1e-57
WRKY Transcription Factor Family	BnaC02g40180D	GSBRNA2T00028796001	AT5G26170.1	WRKY50	1e-63
WRKY Transcription Factor Family	BnaA06g16820D	GSBRNA2T00088960001	AT5G26170.1	WRKY50	7e-54
WRKY Transcription Factor Family	BnaA02g31540D	GSBRNA2T00120478001	AT5G26170.1	WRKY50	1e-63
WRKY Transcription Factor Family	BnaC09g03790D	GSBRNA2T00145952001	AT5G26170.1	WRKY50	5e-56
WRKY Transcription Factor Family	BnaA06g28100D	GSBRNA2T00147690001	AT5G26170.1	WRKY50	8e-58
WRKY Transcription Factor Family	BnaA06g23750D	GSBRNA2T00000817001	AT5G64810.1	WRKY51	1e-76
WRKY Transcription Factor Family	BnaA09g07010D	GSBRNA2T00005771001	AT5G64810.1	WRKY51	3e-67
WRKY Transcription Factor Family	BnaA02g34400D	GSBRNA2T00047468001	AT5G64810.1	WRKY51	2e-77
WRKY Transcription Factor Family	BnaC03g49470D	GSBRNA2T00079220001	AT5G64810.1	WRKY51	6e-75
WRKY Transcription Factor Family	BnaC02g43320D	GSBRNA2T00086266001	AT5G64810.1	WRKY51	2e-70
WRKY Transcription Factor Family	BnaC09g06700D	GSBRNA2T00134757001	AT5G64810.1	WRKY51	1e-79
WRKY Transcription Factor Family	BnaA03g46280D	GSBRNA2T00048907001	AT4G23810.1	WRKY53	1e-123
WRKY Transcription Factor Family	BnaA01g13440D	GSBRNA2T00087835001	AT4G23810.1	WRKY53	1e-108
WRKY Transcription Factor Family	BnaC01g15640D	GSBRNA2T00116202001	AT4G23810.1	WRKY53	1e-111
WRKY Transcription Factor Family	BnaC07g38550D	GSBRNA2T00157168001	AT4G23810.1	WRKY53	1e-119
WRKY Transcription Factor Family	BnaC03g22840D	GSBRNA2T00019025001	AT2G40750.1	WRKY54	5e-123
WRKY Transcription Factor Family	BnaC04g01540D	GSBRNA2T00024318001	AT2G40750.1	WRKY54	2e-110
WRKY Transcription Factor Family	BnaA03g19190D	GSBRNA2T00058442001	AT2G40750.1	WRKY54	1e-121
WRKY Transcription Factor Family	BnaC04g47350D	GSBRNA2T00084581001	AT2G40750.1	WRKY54	6e-107
WRKY Transcription Factor Family	BnaA04g23480D	GSBRNA2T00123273001	AT2G40750.1	WRKY54	2e-107
WRKY Transcription Factor Family	BnaA05g01840D	GSBRNA2T00132835001	AT2G40750.1	WRKY54	3e-111
WRKY Transcription Factor Family	BnaC03g22830D	GSBRNA2T00019024001	AT2G40740.1	WRKY55	6e-111
WRKY Transcription Factor Family	BnaCnng74680D	GSBRNA2T00020650001	AT2G40740.1	WRKY55	6e-89
WRKY Transcription Factor Family	BnaCnng76210D	GSBRNA2T00025226001	AT2G40740.2	WRKY55	1e-10
WRKY Transcription Factor Family	BnaC04g55610D	GSBRNA2T00027496001	AT2G40740.1	WRKY55	6e-57
WRKY Transcription Factor Family	BnaA03g19180D	GSBRNA2T00058443001	AT2G40740.1	WRKY55	2e-107
WRKY Transcription Factor Family	BnaC06g13990D	GSBRNA2T00071376001	AT2G40740.1	WRKY55	1e-32
WRKY Transcription Factor Family	BnaA04g23470D	GSBRNA2T00123274001	AT2G40740.1	WRKY55	2e-45
WRKY Transcription Factor Family	BnaA04g02550D	GSBRNA2T00126204001	AT2G40740.1	WRKY55	3e-53
WRKY Transcription Factor Family	BnaCnng28950D	GSBRNA2T00016941001	AT1G64000.1	WRKY56	2e-80
WRKY Transcription Factor Family	BnaC09g11790D	GSBRNA2T00032812001	AT1G64000.1	WRKY56	8e-77
WRKY Transcription Factor Family	BnaA09g11350D	GSBRNA2T00056458001	AT1G64000.1	WRKY56	2e-67
WRKY Transcription Factor Family	BnaA09g11810D	GSBRNA2T00065535001	AT1G64000.1	WRKY56	9e-81
WRKY Transcription Factor Family	BnaCnng26190D	GSBRNA2T00013428001	AT1G69310.2	WRKY57	2e-85
WRKY Transcription Factor Family	BnaC06g30480D	GSBRNA2T00071959001	AT1G69310.2	WRKY57	1e-90
WRKY Transcription Factor Family	BnaA02g14710D	GSBRNA2T00096399001	AT1G69310.2	WRKY57	2e-85
WRKY Transcription Factor Family	BnaA07g27840D	GSBRNA2T00101964001	AT1G69310.2	WRKY57	5e-88
WRKY Transcription Factor Family	BnaC06g25390D	GSBRNA2T00118026001	AT1G69310.2	WRKY57	7e-85
WRKY Transcription Factor Family	BnaA07g24310D	GSBRNA2T00124312001	AT1G69310.2	WRKY57	4e-91
WRKY Transcription Factor Family	BnaA03g27660D	GSBRNA2T00112071001	AT3G01080.1	WRKY58	8e-132
WRKY Transcription Factor Family	BnaA09g55920D	GSBRNA2T00039232001	AT2G21900.1	WRKY59	5e-61
WRKY Transcription Factor Family	BnaCnng13810D	GSBRNA2T00083551001	AT2G21900.1	WRKY59	3e-73
WRKY Transcription Factor Family	BnaA04g12540D	GSBRNA2T00090212001	AT2G21900.1	WRKY59	5e-73
WRKY Transcription Factor Family	BnaC08g35490D	GSBRNA2T00127507001	AT2G21900.1	WRKY59	5e-53
WRKY Transcription Factor Family	BnaC05g14560D	GSBRNA2T00006570001	AT1G18860.1	WRKY61	4e-66
WRKY Transcription Factor Family	BnaA09g44440D	GSBRNA2T00016185001	AT1G18860.1	WRKY61	1e-156
WRKY Transcription Factor Family	BnaA06g38480D	GSBRNA2T00033936001	AT1G18860.1	WRKY61	5e-59
WRKY Transcription Factor Family	BnaA06g13050D	GSBRNA2T00035620001	AT1G18860.1	WRKY61	8e-101
WRKY Transcription Factor Family	BnaA08g22350D	GSBRNA2T00102906001	AT1G18860.1	WRKY61	2e-162
WRKY Transcription Factor Family	BnaC08g37010D	GSBRNA2T00136858001	AT1G18860.1	WRKY61	8e-150
WRKY Transcription Factor Family	BnaC08g18410D	GSBRNA2T00139554001	AT1G18860.1	WRKY61	1e-174
WRKY Transcription Factor Family	BnaA09g21030D	GSBRNA2T00145411001	AT1G18860.1	WRKY61	4e-45
WRKY Transcription Factor Family	BnaCnng41380D	GSBRNA2T00037906001	AT5G01900.1	WRKY62	4e-95
WRKY Transcription Factor Family	BnaA09g24840D	GSBRNA2T00061351001	AT5G01900.1	WRKY62	2e-95
WRKY Transcription Factor Family	BnaAnng00020D	GSBRNA2T00119527001	AT5G01900.1	WRKY62	2e-109
WRKY Transcription Factor Family	BnaC02g22950D	GSBRNA2T00066423001	AT1G66560.1	WRKY64	3e-61
WRKY Transcription Factor Family	BnaA09g54080D	GSBRNA2T00097476001	AT1G29280.1	WRKY65	2e-117
WRKY Transcription Factor Family	BnaC05g22280D	GSBRNA2T00108494001	AT1G29280.1	WRKY65	6e-119
WRKY Transcription Factor Family	BnaA08g18040D	GSBRNA2T00150728001	AT1G29280.1	WRKY65	7e-121
WRKY Transcription Factor Family	BnaAnng38320D	GSBRNA2T00017902001	AT1G66550.2	WRKY67	1e-61
WRKY Transcription Factor Family	BnaA02g19590D	GSBRNA2T00064246001	AT1G66550.2	WRKY67	1e-55
WRKY Transcription Factor Family	BnaA02g19570D	GSBRNA2T00064249001	AT1G66550.2	WRKY67	8e-50
WRKY Transcription Factor Family	BnaA02g19560D	GSBRNA2T00064250001	AT1G66550.2	WRKY67	9e-50
WRKY Transcription Factor Family	BnaA09g39820D	GSBRNA2T00049481001	AT3G62340.1	WRKY68	3e-76
WRKY Transcription Factor Family	BnaC08g32160D	GSBRNA2T00127094001	AT3G62340.1	WRKY68	6e-75
WRKY Transcription Factor Family	BnaA09g55250D	GSBRNA2T00092637001	AT3G58710.1	WRKY69	5e-109
WRKY Transcription Factor Family	BnaC04g23420D	GSBRNA2T00110345001	AT3G58710.1	WRKY69	2e-119
WRKY Transcription Factor Family	BnaA04g01860D	GSBRNA2T00149113001	AT3G58710.1	WRKY69	1e-118
WRKY Transcription Factor Family	BnaC08g29410D	GSBRNA2T00155688001	AT3G58710.1	WRKY69	4e-76
WRKY Transcription Factor Family	BnaA09g35840D	GSBRNA2T00037091001	AT3G56400.1	WRKY70	3e-79
WRKY Transcription Factor Family	BnaC06g15910D	GSBRNA2T00050848001	AT3G56400.1	WRKY70	8e-95
WRKY Transcription Factor Family	BnaCnng52600D	GSBRNA2T00056691001	AT3G56400.1	WRKY70	1e-89
WRKY Transcription Factor Family	BnaA07g16850D	GSBRNA2T00098808001	AT3G56400.1	WRKY70	3e-96
WRKY Transcription Factor Family	BnaA04g02560D	GSBRNA2T00126205001	AT3G56400.1	WRKY70	1e-92
WRKY Transcription Factor Family	BnaC08g27340D	GSBRNA2T00155961001	AT3G56400.1	WRKY70	3e-73
WRKY Transcription Factor Family	BnaA09g26610D	GSBRNA2T00035011001	AT1G29860.1	WRKY71	7e-97
WRKY Transcription Factor Family	BnaA07g07600D	GSBRNA2T00076195001	AT1G29860.1	WRKY71	4e-89
WRKY Transcription Factor Family	BnaC07g09430D	GSBRNA2T00105561001	AT1G29860.1	WRKY71	1e-94
WRKY Transcription Factor Family	BnaC05g22810D	GSBRNA2T00108581001	AT1G29860.1	WRKY71	7e-96
WRKY Transcription Factor Family	BnaCnng42630D	GSBRNA2T00039618001	AT5G15130.1	WRKY72	2e-166
WRKY Transcription Factor Family	BnaCnng05780D	GSBRNA2T00041323001	AT5G15130.1	WRKY72	6e-115
WRKY Transcription Factor Family	BnaA03g05230D	GSBRNA2T00130025001	AT5G15130.1	WRKY72	0
WRKY Transcription Factor Family	BnaA10g18970D	GSBRNA2T00135551001	AT5G15130.1	WRKY72	1e-155
WRKY Transcription Factor Family	BnaA10g18980D	GSBRNA2T00135553001	AT5G15130.1	WRKY72	0
WRKY Transcription Factor Family	BnaC03g06770D	GSBRNA2T00140437001	AT5G15130.1	WRKY72	6e-178
WRKY Transcription Factor Family	BnaC05g20030D	GSBRNA2T00142494001	AT5G15130.1	WRKY72	0
WRKY Transcription Factor Family	BnaA02g02500D	GSBRNA2T00143283001	AT5G15130.1	WRKY72	3e-96
WRKY Transcription Factor Family	BnaA02g31030D	GSBRNA2T00055384001	AT5G28650.1	WRKY74	2e-139
WRKY Transcription Factor Family	BnaC07g27510D	GSBRNA2T00091521001	AT5G28650.1	WRKY74	8e-149
WRKY Transcription Factor Family	BnaC02g39360D	GSBRNA2T00120564001	AT5G28650.1	WRKY74	4e-133
WRKY Transcription Factor Family	BnaA06g29220D	GSBRNA2T00144292001	AT5G28650.1	WRKY74	1e-144
WRKY Transcription Factor Family	BnaC09g44020D	GSBRNA2T00104225001	AT5G13080.1	WRKY75	9e-64
WRKY Transcription Factor Family	BnaA03g04160D	GSBRNA2T00129904001	AT5G13080.1	WRKY75	3e-62
WRKY Transcription Factor Family	BnaA10g20210D	GSBRNA2T00135699001	AT5G13080.1	WRKY75	2e-63
WRKY Transcription Factor Family	BnaC03g05760D	GSBRNA2T00140320001	AT5G13080.1	WRKY75	2e-62
