# Supplementary material for: Comparative transcriptomic analysis uncovers the complex genetic network for resistance to Sclerotinia sclerotiorum in Brassica napus
Source: Sci Rep. 2016 Jan 8;6:19007. doi: 10.1038/srep19007 (PMC4705546; doi:10.1038/srep19007)
Supplement: Supplementary Table S8 [file srep19007-s8.xls]

## Sheet: Sheet1
Table S8. In total, 57 RLK genes and 6 NBS-LRR genes were induced in R- and S-lines after inoculation with S. sclerotiorum.
Gene name	Gene alias	A. thaliana orthologue	Log2 (S-24h/S-mock)	Log2 (R-24h/R-mock)	Log2 (S-48h/S-mock)	Log2 (R-48h/R-mock)	Log2 (S-96h/S-mock)	Log2 (R-96h/R-mock)	Description
BnaA08g28160D	GSBRNA2T00089705001	AT5G40170.1	-	-	3.36244	2.0394	1.90575	-	Receptor like protein 54
BnaA04g06520D	GSBRNA2T00111253001	AT4G13920.1	-	-	1.94817	2.12201	1.48788	2.95916	Receptor like protein 50
BnaA07g11020D	GSBRNA2T00112289001	AT1G21230.1	-	-	2.09227	-	2.4007	-	Wall-associated kinase 5（WAK5）
BnaC06g28540D	GSBRNA2T00112968001	AT1G67510.1	-	-	-	1.56503	-	-	Leucine-rich repeat protein kinase family protein
BnaC09g22400D	GSBRNA2T00080723001	AT4G04960.1	-	-	1.65511	1.85516	2.41035	-	L-type lectin receptor kinase VII.1
BnaA09g20070D	GSBRNA2T00094461001	AT4G04960.1	1.2053	-	3.03452	2.09791	4.14861	1.48423	L-type lectin receptor kinase VII.1
BnaC03g59440D	GSBRNA2T00058221001	AT1G29750.2	-	-	1.27536	-	1.83894	-	receptor-like kinase in flowers 1 (RKF1)
BnaA10g10960D	GSBRNA2T00052809001	AT5G56890.1	-	-	-	-	1.13381	1.17079	Protein kinase superfamily protein
BnaC09g33410D	GSBRNA2T00053046001	AT5G56890.1	-	-	-	-	1.32572	1.08127	Protein kinase superfamily protein
BnaC06g32810D	GSBRNA2T00103228001	AT1G71830.1	-	-	-	1.95271	-	1.54308	somatic embryogenesis receptor-like kinase 1
BnaC07g38080D	GSBRNA2T00157104001	AT4G23250.1	-	-	2.28181	1.69956	2.50601	1.74716	Cysteine-rich RLK 17
BnaC03g13530D	GSBRNA2T00060772001	AT4G23160.1	-	-	4.12332	2.68545	2.42956	-	Cysteine-rich RLK 8
BnaCnng03730D	GSBRNA2T00032400001	AT5G02070.1	1.03505	-	1.0773	2.8641	1.05814	1.68988	WALL-associated receptor kinase-like 20
BnaA10g27400D	GSBRNA2T00069512001	AT5G02070.1	1.87405	-	2.03822	3.40781	2.04634	2.10357	WALL-associated receptor kinase-like 20
BnaA04g13650D	GSBRNA2T00066996001	AT2G23450.1	-	-	1.51346	1.83736	1.96351	1.49158	WALL-associated receptor kinase-like 14
BnaC04g35920D	GSBRNA2T00149909001	AT2G23450.1	-	-	1.79472	1.45755	2.21089	1.4362	WALL-associated receptor kinase-like 14
BnaA09g35490D	GSBRNA2T00037129001	AT3G55950.1	1.51536	-	1.19989	3.3672	-	-	CRINKLY4 related 3
BnaC08g26870D	GSBRNA2T00156017001	AT3G55950.1	1.46677	-	1.4	3.00613	-	-	CRINKLY4 related 3
BnaC05g19430D	GSBRNA2T00084479001	AT1G27190.1	-	-	-	1.55149	-	-	Leucine-rich repeat protein kinase family protein
BnaA09g29620D	GSBRNA2T00090687001	AT1G27190.1	-	-	-	1.60519	-	-	Leucine-rich repeat protein kinase family protein
BnaA09g02800D	GSBRNA2T00009788001	AT5G47850.1	1.6895	-	-1.03374	1.71772	-2.21105	-1.04241	CRINKLY4 related 4
BnaCnng41720D	GSBRNA2T00038058001	AT5G47850.1	1.2617	-	-1.35422	-	-2.87618	-2.16926	CRINKLY4 related 4
BnaC04g27370D	GSBRNA2T00046376001	AT3G53380.1	-	-	-	1.85061	-	2.31624	Concanavalin A-like lectin protein kinase family protein
BnaA09g56900D	GSBRNA2T00017651001	AT1G15530.1	1.29284	-	1.08758	3.40244	1.05749	1.08912	L-type lectin receptor kinase S.1
BnaC08g38820D	GSBRNA2T00136645001	AT1G15530.1	1.01658	-	-	2.88846	-	-	L-type lectin receptor kinase S.1
BnaA06g18520D	GSBRNA2T00107324001	AT3G45430.1	-	-	2.77119	1.4519	2.62806	-	L-type lectin receptor kinase I.5
BnaA07g26080D	GSBRNA2T00102176001	AT1G66830.1	-	-	-	-	-	1.63435	Leucine-rich repeat protein kinase family protein
BnaA07g26070D	GSBRNA2T00102177001	AT1G66830.1	-	-	-	-	-	1.82638	Leucine-rich repeat protein kinase family protein
BnaA06g24500D	GSBRNA2T00000709001	AT5G65600.1	1.35362	-	2.05048	1.77518	1.54271	-	L-type lectin receptor kinase IX.2
BnaAnng20840D	GSBRNA2T00046971001	AT5G65600.1	1.36541	-	2.21845	2.16661	1.99725	-	L-type lectin receptor kinase IX.2
BnaC02g47820D	GSBRNA2T00037990001	AT5G38280.1	-	-	1.62805	1.69625	-	-	PR5-like receptor kinase
BnaC04g30740D	GSBRNA2T00112756001	AT5G38280.1	1.36253	-	2.44274	2.66956	1.98702	-	PR5-like receptor kinase
BnaC04g30730D	GSBRNA2T00112757001	AT5G38280.1	-	-	2.15701	-	-	-	PR5-like receptor kinase
BnaC07g35180D	GSBRNA2T00112554001	AT4G18250.1	2.05372	-	3.78819	-	3.83593	-	Receptor serine/threonine kinase
BnaA03g43720D	GSBRNA2T00151011001	AT4G18250.1	1.90195	-	3.59168	2.86189	3.71844	2.94433	Receptor serine/threonine kinase
BnaCnng28260D	GSBRNA2T00016454001	AT5G65240.1	-	-	1.91378	-	2.589	1.59748	Leucine-rich repeat protein kinase family protein
BnaC07g28970D	GSBRNA2T00133656001	AT5G25930.1	-	-	2.05225	1.76581	2.10582	1.74501	Protein kinase family protein with leucine-rich repeat domain
BnaA06g27970D	GSBRNA2T00147670001	AT5G25930.1	-	-	1.93213	1.08303	2.44515	-	Protein kinase family protein with leucine-rich repeat domain
BnaCnng35830D	GSBRNA2T00028292001	AT1G53430.1	-	-	1.88853	1.05434	1.76533	1.08875	Leucine-rich repeat transmembrane protein kinase
BnaA05g14440D	GSBRNA2T00033288001	AT1G53430.1	-	-	2.01909	1.27961	2.30709	1.34763	Leucine-rich repeat transmembrane protein kinase
BnaC08g42220D	GSBRNA2T00057122001	AT1G11050.1	2.21334	-	2.65985	5.24245	3.12569	3.36893	Protein kinase superfamily protein
BnaA09g47910D	GSBRNA2T00057428001	AT1G11050.1	2.08275	-	2.33449	4.37113	2.71284	2.51336	Protein kinase superfamily protein
BnaC07g38110D	GSBRNA2T00157107001	AT4G23190.1	-	-	2.28617	1.95502	2.00003	2.33108	Cysteine-rich RLK 11
BnaC01g14710D	GSBRNA2T00048744001	AT4G23290.1	-	-	-	-	2.73736	-	Cysteine-rich RLK 21
BnaC01g14790D	GSBRNA2T00048757001	AT4G23290.2	-	-	2.42571	-	-	-	Cysteine-rich RLK 21
BnaA01g12980D	GSBRNA2T00072664001	AT4G23290.2	-	-	1.7348	-	1.43936	1.11102	Cysteine-rich RLK 21
BnaC07g38100D	GSBRNA2T00157106001	AT4G23290.2	-	-	2.24806	1.4919	1.83441	2.51094	Cysteine-rich RLK 21
BnaA04g27230D	GSBRNA2T00016729001	AT3G59700.1	-	-	1.71276	1.24663	2.17031	1.50049	L-type lectin receptor kinase V.5
BnaC06g17510D	GSBRNA2T00105971001	AT3G59700.1	-	-	2.6259	-	2.5485	-	L-type lectin receptor kinase V.5
BnaC04g22860D	GSBRNA2T00110458001	AT3G59700.1	-	-	1.43908	1.05661	1.5876	1.43248	L-type lectin receptor kinase V.5
BnaA09g54750D	GSBRNA2T00048327001	AT3G53810.1	1.33256	-	1.96754	3.01794	1.56776	1.4773	L-type lectin receptor kinase IV.2
BnaC08g24800D	GSBRNA2T00109046001	AT3G53810.1	1.50699	-	1.50878	2.38191	1.05861	-	L-type lectin receptor kinase IV.2
BnaC08g13910D	GSBRNA2T00012854001	AT1G09970.1	1.30546	-	1.78219	2.7926	1.70279	1.83403	LRR XI-23
BnaA08g26050D	GSBRNA2T00047128001	AT1G09970.1	1.25747	-	1.49997	2.08191	1.46399	1.24315	LRR XI-23
BnaC05g49230D	GSBRNA2T00037536001	AT1G09970.1	-	-	-	-	2.37279	1.22823	LRR XI-23
BnaA09g44200D	GSBRNA2T00016155001	AT1G19390.1	1.18039	-	3.24641	1.79991	2.40478	1.42097	Wall-associated kinase family protein
BnaC08g36740D	GSBRNA2T00136890001	AT1G19390.1	1.18624	-	2.18407	-	1.48279	-	Wall-associated kinase family protein
BnaC06g24010D	GSBRNA2T00049147001	AT1G72840.2	-	-	-	1.13328	-	0.94464	Disease resistance protein (TIR-NBS-LRR class)
BnaA02g16190D	GSBRNA2T00088678001	AT1G72890.1	-	-	2.68388	1.57226	2.29242	1.79721	Disease resistance protein (TIR-NBS class)
BnaA07g30490D	GSBRNA2T00102606001	AT1G72950.1	1.4684	-	5.07277	5.96819	4.95076	4.76867	Disease resistance protein (TIR-NBS class)
BnaC08g37650D	GSBRNA2T00136781001	AT1G17610.1	-	-	-	-	2.85044	2.37689	Disease resistance protein (TIR-NBS class)
BnaA09g21180D	GSBRNA2T00145431001	AT4G12020.3	-	-	-	1.87117	-	-	Disease resistance protein
BnaA03g38380D	GSBRNA2T00155030001	AT5G41750.2	1.87853	-	2.33033	3.4477	1.87931	3.40757	Disease resistance protein (TIR-NBS-LRR class) family
