# Supplementary material for: Comparative transcriptomic analysis uncovers the complex genetic network for resistance to Sclerotinia sclerotiorum in Brassica napus
Source: Sci Rep. 2016 Jan 8;6:19007. doi: 10.1038/srep19007 (PMC4705546; doi:10.1038/srep19007)
Supplement: Supplementary Table S9 [file srep19007-s9.xls]

## Sheet: Sheet1
Table S9. Genes involved in the SA, JA, ET, ABA, GA, auxin and CK biosynthesis and signaling pathways were identified in B. napus according to the homologous genes in Arabidopsis.
	Gene name	B. napus	A. thaliana	Locus	Log2 (S-24h/S-mock)	Log2 (R-24h/R-mock)	Log2 (S-48h/S-mock)	Log2 (R-48h/R-mock)	Log2 (S-96h/S-mock)	Log2 (R-96h/R-mock)
JA biosynthesis
	LOX2	BnaA07g38550D	AT3G45140.1	chrA07_random:1701486-1705439	-	-	-	-	-	-
		BnaA07g19600D	AT3G45140.1	chrA07:15618497-15622489	-1.68033	-	-	-	-	-
		BnaC06g26190D	AT3G45140.1	chrC06:27891316-27895515	-	1.62591	-	-	-	-
		BnaA07g24860D	AT3G45140.1	chrA07:18554803-18560044	-5.55593	-	-	-	-1.62105	-
		BnaC06g18870D	AT3G45140.1	chrC06:21211095-21215063	-1.91863	2.85714	-	-	-	-
		BnaC02g15950D	AT3G45140.1	chrC02:11600160-11603654	-	-	-	-	-	-
	LOX3	BnaA09g45010D	AT1G17420.1	chrA09:30830303-30834257	-	-	-	-	-	-
		BnaC08g48320D	AT1G17420.1	chrC08_random:3281797-3285927	-	-	-	-	-	-
		BnaA08g23120D	AT1G17420.1	chrA08:16576624-16580790	-	-	-	-	-	-
		BnaC08g37760D	AT1G17420.1	chrC08:34361163-34365108	-	-	-	-	-	-
	LOX4	BnaA02g16020D	AT1G72520.1	chrA02:9485260-9489018	-	-	2.22895	1.93319	1.04901	-
		BnaC02g21440D	AT1G72520.1	chrC02:18352054-18355703	1.01656	-	2.44761	1.80493	1.23176	-
	LOX6	BnaC02g45800D	AT1G67560.1	chrC02_random:1586958-1600856	-	-	-	-	-	-
		BnaC06g26670D	AT1G67560.1	chrC06:28235753-28242952	-	-	-	-	-	-
		BnaA02g13230D	AT1G67560.1	chrA02:7256229-7262873	-	-	-	-	-	-
		BnaA07g24960D	AT1G67560.1	chrA07:18670569-18675417	-	-	-	-	-	-
	AOS	BnaC02g29610D	AT5G42650.1	chrC02:30430638-30432336	-	-	1.00811	1.19904	1.23307	-
		BnaA02g23180D	AT5G42650.1	chrA02:16196602-16198192	-	-1.14973	1.56607	1.60773	1.01313	-
	AOC4	BnaA08g24350D	AT1G13280.1	chrA08:17059875-17061123	-	-	-	-	-	-
		BnaC08g15790D	AT1G13280.1	chrC08:20132682-20133910	-	-	-	1.19872	-	1.22244
	AOC2	BnaCnng76690D	AT3G25770.1	chrCnn_random:77802814-77803748	-	-	-	-	-	-
		BnaC09g52570D	AT3G25770.1	chrC09_random:1914340-1915255	2.67264	-	5.38872	-	4.70169	-
		BnaA06g33410D	AT3G25770.1	chrA06:22115495-22116492	-	-	-	-	-	-
		BnaA09g19550D	AT3G25770.1	chrA09:12621457-12622372	-	-	5.65311	-	5.01018	-
		BnaC07g22900D	AT3G25770.1	chrC07:29491639-29492573	-	-	-	-	-	-
		BnaC07g22910D	AT3G25770.1	chrC07:29503475-29504453	-	-	-	-	-	-
	AOC3	BnaC09g52550D	AT3G25780.1	chrC09_random:1904308-1905302	1.20366	-1.11883	2.77419	3.53401	1.84647	1.04417
		BnaA06g33400D	AT3G25780.1	chrA06:22113220-22114504	-	-	-	-	-	-
		BnaA09g19570D	AT3G25780.1	chrA09:12631398-12632499	1.24593	-	2.72335	3.25673	1.64823	-
		BnaC07g22930D	AT3G25780.1	chrC07:29515705-29516634	-	-	-	-	-	-
	OPR1	BnaC02g24210D	AT1G76680.1	chrC02:21509790-21511678	3.27763	1.07277	3.32329	3.10135	2.87949	2.13741
		BnaA06g19250D	AT1G76680.2	chrA06:11576324-11581497	-	-	-	-	-	-
		BnaA02g17670D	AT1G76680.1	chrA02:10628256-10630161	4.29282	1.91701	4.81476	5.23011	4.473	3.89719
		BnaC04g29730D	AT1G76680.1	chrC04:31306135-31308269	-	-	-	-	-	-
		BnaC09g41020D	AT1G76680.1	chrC09:43205081-43206940	-	-	-	-	-	-
		BnaA10g17650D	AT1G76680.1	chrA10:12992908-12994772	-	-	6.95147	6.27606	5.93766	5.29483
	OPR2	BnaA09g44740D	AT1G76690.1	chrA09:30688167-30689599	-	-	-	-	-	-
		BnaC08g37440D	AT1G76690.1	chrC08:34238352-34239855	-	-	-	-	-	-
	OPR3	BnaC03g45030D	AT2G06050.3	chrC03:30088482-30094496	-	-	1.93283	2.42587	1.37858	1.90906
		BnaA03g38210D	AT2G06050.3	chrA03:18993909-18997056	-	-	1.53852	1.49323	-	-
JA signaling
	JAR1	BnaC04g50800D	AT2G46370.4	chrC04:48275064-48284563	-1.10553	-	-	-1.64371	-1.37186	-1.2284
		BnaA04g29730D	AT2G46370.4	chrA04_random:1470510-1473042	-	-	-	-	-	-
		BnaC04g01170D	AT2G46370.4	chrC04:952782-955260	-	-	-2.15231	-1.82133	-2.2122	-1.83062
		BnaCnng59530D	AT2G46370.4	chrCnn_random:59213237-59216267	-	-	-1.81406	-1.79387	-2.37195	-1.84033
		BnaA05g01450D	AT2G46370.4	chrA05:843130-846310	-	-	-1.56298	-1.66039	-1.84124	-1.15534
		BnaA03g21360D	AT2G46370.4	chrA03:10142884-10147791	-	-	-	-	-	-
	COI1	BnaC04g05430D	AT2G39940.1	chrC04:3852429-3855613	-	-	-1.46042	-	-1.57705	-
		BnaC03g22310D	AT2G39940.1	chrC03:12252168-12254907	-	-	-	-1.13748	-	-
		BnaA03g56600D	AT2G39940.1	chrA03_random:781114-786424	-	-	-	-	-	-
		BnaA05g05650D	AT2G39940.1	chrA05:2958842-2962227	-	-	-1.03208	-	-	-
		BnaA04g22750D	AT2G39940.1	chrA04:17042261-17044435	-	-	-	-	-	-
		BnaA04g22740D	AT2G39940.1	chrA04:17038886-17041462	-	-	-	-	-	-
		BnaC04g46730D	AT2G39940.1	chrC04:45940387-45942969	-	-	-	-	-	-
		BnaC04g46710D	AT2G39940.1	chrC04:45932309-45934409	-	-	-	-	-1.11301	-1.05067
	JAZ5	BnaC08g48340D	AT1G17380.1	chrC08_random:3305684-3306622	-	-	2.20192	1.98785	2.09942	2.0935
		BnaA06g11690D	AT1G17380.1	chrA06:6060139-6061423	-	-	-	-	-	-
		BnaC05g13540D	AT1G17380.1	chrC05:7813508-7815339	-	-	-	-	-	-
		BnaA08g23150D	AT1G17380.1	chrA08:16596054-16597595	-	-	2.31798	1.98467	1.73761	1.28096
		BnaC08g37780D	AT1G17380.1	chrC08:34378170-34379921	-	-	-	-	-	-
	JAZ1	BnaA06g13250D	AT1G19180.1	chrA06:6946203-6947751	1.76825	-	4.44233	5.68062	4.19498	4.96593
		BnaC05g14810D	AT1G19180.1	chrC05:8732758-8734515	1.77416	-	4.00647	4.19592	3.95505	3.68272
		BnaA08g22180D	AT1G19180.1	chrA08:16213646-16215236	-	-	1.59021	1.82647	-	-
		BnaC05g28170D	AT1G19180.1	chrC05:25772057-25773239	-	-	-	-	-	-
		BnaC08g36840D	AT1G19180.1	chrC08:33903716-33907885	-	-1.40842	1.9145	-	2.19483	1.24246
		BnaC08g18640D	AT1G19180.1	chrC08:21708922-21710629	-	-	1.09349	1.75306	-	1.1266
	JAZ9	BnaC06g24560D	AT1G70700.1	chrC06:26317345-26318938	-	-1.64645	2.57126	2.16411	2.19596	2.46329
		BnaC02g20120D	AT1G70700.1	chrC02:16478940-16481438	-	-	1.44312	-1.77462	1.82849	-
		BnaC06g31830D	AT1G70700.1	chrC06:32241975-32244436	-	-	-	-	-	-
		BnaCnng65670D	AT1G70700.1	chrCnn_random:65384083-65386430	-	-	1.34644	-	-	-
		BnaA07g23750D	AT1G70700.1	chrA07:17815620-17817074	-	-	2.76596	1.25529	2.14559	1.24677
		BnaA07g28810D	AT1G70700.1	chrA07:20762018-20764527	-	-	-	-	-	-
	JAZ6	BnaC02g45660D	AT1G72450.1	chrC02_random:1417926-1419495	-	-	2.13596	1.34595	1.83066	0.947052
		BnaA07g30200D	AT1G72450.1	chrA07:21433077-21435205	-	-	-	-	-	-
		BnaC06g33640D	AT1G72450.1	chrC06:33464322-33466422	-	-	-	-	-	-
		BnaA02g15990D	AT1G72450.1	chrA02:9445260-9446849	-	-	2.56986	2.52799	2.45933	1.72241
	TIFY10B	BnaCnng08230D	AT1G74950.1	chrCnn_random:7599815-7601575	-	-	-	-	-	-
		BnaA07g31880D	AT1G74950.1	chrA07:22141595-22143228	-	-	-	-	-	-
		BnaA02g17040D	AT1G74950.1	chrA02:10250571-10252078	-	-	-	-	-	-
		BnaA07g21950D	AT1G74950.1	chrA07:16899492-16899855	-	-	-	-	-	-
		BnaA07g21960D	AT1G74950.1	chrA07:16899936-16900755	-	-	-	-	-	-
		BnaC06g35750D	AT1G74950.1	chrC06:34575690-34577307	-	-	-	-	-	-
		BnaC06g22690D	AT1G74950.1	chrC06:24688123-24689626	-	-	-	-	-	-
	JAZ3	BnaA01g27170D	AT3G17860.1	chrA01:18972400-18975520	-	-	1.28408	-	-	-
		BnaAnng41010D	AT3G17860.1	chrAnn_random:47072604-47073462	-	-	-	-	-	-
		BnaC01g34620D	AT3G17860.1	chrC01:33725774-33726679	-	-	-	1.35171	-	-
		BnaC05g35610D	AT3G17860.1	chrC05:34918959-34922263	-	-	-	-	-	-
		BnaA05g22360D	AT3G17860.1	chrA05:17065189-17068186	-	-	-	-	-	-
	JAZ10	BnaC03g71460D	AT5G13220.1	chrC03_random:145321-147100	2.35863	-	6.13878	4.63738	5.11181	4.52557
		BnaC09g43860D	AT5G13220.1	chrC09:44962060-44964050	-	-1.28996	3.14438	4.35188	3.63902	3.11086
		BnaA03g04250D	AT5G13220.1	chrA03:1982248-1984004	-	-	-	-	-	-
		BnaA10g20060D	AT5G13220.1	chrA10:14087372-14090536	-	-	3.58651	5.45729	4.04872	4.47302
		BnaA02g01520D	AT5G13220.1	chrA02:701551-703721	-	-	-	-	-	-
		BnaC02g04570D	AT5G13220.1	chrC02:2426733-2428892	-	-	-	-	-	-
	JAZ12	BnaA02g05120D	AT5G20900.1	chrA02:2301588-2303392	-	-	-	1.28508	1.45632	1.31046
		BnaC09g36990D	AT5G20900.1	chrC09:40350448-40351855	-	-	-	-	-	-
		BnaA10g14660D	AT5G20900.1	chrA10:11620802-11622272	-	-	-	-	-	-
JA/ET signaling
	MYC2	BnaA05g18020D	AT1G32640.1	chrA05:13262697-13264735	-	-	-	-	-	-
		BnaC05g28450D	AT1G32640.1	chrC05:26586764-26588788	-	-	-	-	-	-
		BnaC08g07580D	AT1G32640.1	chrC08:10747018-10748791	-	-	-	-	-	-1.30305
	MYC3	BnaA06g40330D	AT5G46760.1	chrA06_random:1988517-1991008	-	-	-	-	-	-
		BnaA09g18160D	AT5G46760.1	chrA09:11277842-11279775	-	-	-	0.934792	1.32943	1.28415
		BnaC09g19610D	AT5G46760.1	chrC09:16478961-16480644	-	-	-	-	-	-
		BnaC07g19420D	AT5G46760.1	chrC07:26160826-26163071	-	-	-	-	-	-
	MYC4	BnaC01g10420D	AT4G17880.1	chrC01:6191514-6193613	-	-	-1.22262	-1.36458	-3.20187	-1.50133
		BnaA01g08750D	AT4G17880.1	chrA01:4227371-4229479	-	-	-1.40227	-1.48295	-3.54721	-1.65589
	HEL(PR4)	BnaC03g33880D	AT3G04720.1	chrC03:20605088-20606057	2.81643	-	7.05495	6.43084	8.1227	6.37203
		BnaC03g33890D	AT3G04720.1	chrC03:20607242-20608267	1.14669	-1.34823	3.44347	4.11259	3.6984	4.13814
		BnaC03g33900D	AT3G04720.1	chrC03:20610473-20611781	-	-	4.10391	6.4431	6.46232	7.94476
		BnaA03g28780D	AT3G04720.1	chrA03:14009780-14011244	1.06471	-1.55256	4.81401	7.46908	6.46524	8.57868
		BnaA03g28770D	AT3G04720.1	chrA03:14007849-14008697	1.13131	-	2.73259	4.0677	2.96201	4.31669
		BnaA03g28760D	AT3G04720.1	chrA03:14006092-14006715	2.02916	-	6.44682	-	6.58543	-
	CHIB(PR3)	BnaA05g26640D	AT3G12500.1	chrA05:19447510-19449216	1.20822	-	5.75902	8.43047	7.37519	8.82971
		BnaC05g40680D	AT3G12500.1	chrC05:38780460-38782151	-	-1.6085	4.05125	6.54297	5.91522	7.12039
		BnaC01g38390D	AT3G12500.1	chrC01:37477743-37480353	-	-	-	-	-	-
		BnaC01g38450D	AT3G12500.1	chrC01:37494609-37495630	-	-	-	-	-	-
		BnaA01g30560D	AT3G12500.1	chrA01:20943577-20945861	-	-	-	-	-	-
		BnaA01g30550D	AT3G12500.1	chrA01:20941302-20942028	-	-	-	-	-	-
		BnaC03g37570D	AT3G12500.1	chrC03:23003070-23005099	-	-	-	-	-	-
		BnaC03g37600D	AT3G12500.1	chrC03:23016406-23018656	-	-	-	-	-	-
		BnaC03g37610D	AT3G12500.1	chrC03:23021407-23025003	-	-	-	-	-	-
		BnaA03g32280D	AT3G12500.1	chrA03:15575379-15578982	-	-	-	-	-	-
		BnaA03g32270D	AT3G12500.1	chrA03:15569490-15570916	-	-	-	-	-	-
	PDF1.2a	BnaA02g17510D	AT5G44420.1	chrA02:10569932-10570266	-	-	-	-	-	-
		BnaC02g23410D	AT5G44420.1	chrC02:20348810-20349145	-	-	-	-	-	-
		BnaC02g23620D	AT5G44420.1	chrC02:20546781-20547438	-	-	-	-	-	-
		BnaC06g36530D	AT5G44420.1	chrC06:35025516-35026264	-	-	-	-	-	-
		BnaA06g30850D	AT5G44420.1	chrA06:20843643-20844185	-	-	-	-	-	-
	PDF1.2b	BnaC04g53180D	AT2G26020.1	chrC04_random:757341-760132	-	-	-	-	-	-
		BnaC04g53190D	AT2G26020.1	chrC04_random:794733-795395	-	-	-	-	-	-
		BnaA02g17520D	AT2G26020.1	chrA02:10578795-10579471	-	-	-	-	-	-
		BnaA07g21570D	AT2G26020.1	chrA07:16679954-16680521	-	-	-	-	-	-
		BnaA05g04680D	AT2G26020.1	chrA05:2479099-2479885	-	-	-	-	-	-
		BnaA05g04690D	AT2G26020.1	chrA05:2481141-2481813	-	-	-	-	-	-
		BnaA05g04760D	AT2G26020.1	chrA05:2513095-2513763	-	-	-	-	-	-
		BnaA07g32150D	AT2G26020.1	chrA07:22331041-22331660	-	-	-	-	-5.06302	-2.99958
		BnaA07g32130D	AT2G26020.1	chrA07:22325086-22325665	-	-	2.48732	2.62637	4.00085	3.4986
	PDF1.2c	BnaC06g22140D	AT5G44430.1	chrC06:24239616-24241522	-	-	-	-	-	-
	ORA59	BnaC08g44670D	AT1G06160.1	chrC08:37772551-37773238	4.47776	-	6.84214	7.71119	7.3068	6.97571
		BnaC05g04210D	AT1G06160.1	chrC05:2047801-2048536	-	-	-	-	-	-
		BnaA10g04090D	AT1G06160.1	chrA10:2161991-2162702	-	-	-	-	-	-
		BnaA09g50010D	AT1G06160.1	chrA09:33151083-33151773	5.36297	1.08089	7.86949	8.27956	8.10179	7.11309
	ERF1	BnaA01g23940D	AT3G23240.1	chrA01:16404654-16405287	2.70661	-	2.98709	5.12005	2.80815	2.2227
ET biosynthesis
	SAM1	BnaC04g00410D	AT1G02500.2	chrC04:354364-356415	1.3584	-	-2.07852	-	-	-
		BnaA05g00770D	AT1G02500.2	chrA05:455604-457199	1.09747	-	-	1.79118	-	0.934513
	MAT3	BnaC04g08360D	AT2G36880.2	chrC04:6286603-6288632	-	-	-	1.41746	-	1.30067
		BnaA03g16860D	AT2G36880.2	chrA03:7883470-7885344	-	-	1.76099	2.53554	1.82627	2.10509
		BnaA05g07530D	AT2G36880.2	chrA05:4068185-4070179	-	-	-	1.9341	-	1.61473
		BnaC03g20310D	AT2G36880.2	chrC03:10708026-10709818	-	-	1.88844	2.69852	2.13028	2.16271
	MTO3	BnaA01g36920D	AT3G17390.1	chrA01_random:2380562-2381902	-	-	-1.04189	1.48469	-1.77204	-1.12156
		BnaCnng16700D	AT3G17390.1	chrCnn_random:15727654-15729382	1.23761	-	-	2.88282	1.13122	-
		BnaC03g39970D	AT3G17390.1	chrC03:24955427-24957043	1.20542	-	-	2.41186	-	-
		BnaA03g34510D	AT3G17390.1	chrA03:16792004-16793692	1.08833	-	-	2.12806	-1.22046	-1.08771
	SAM2	BnaA09g00390D	AT4G01850.2	chrA09:178567-180785	1.12627	-	2.00672	3.59018	1.59326	1.70727
		BnaCnng75920D	AT4G01850.2	chrCnn_random:76912948-76914381	1.16681	-	1.84227	3.41665	1.77594	1.49025
		BnaA03g26530D	AT4G01850.2	chrA03:12990443-12992582	-	-	2.16864	4.52794	2.57673	3.04814
		BnaC03g31390D	AT4G01850.2	chrC03:19232539-19234787	-	-	1.14842	3.30331	1.68564	2.59433
	ACS2	BnaC05g00530D	AT1G01480.1	chrC05:303634-307165	2.02025	-	5.90273	6.28779	5.07944	4.9856
		BnaA10g00470D	AT1G01480.1	chrA10:244907-247262	2.14054	-	6.87945	8.39316	6.14975	6.68161
	ACS4	BnaA04g13310D	AT2G22810.1	chrA04:11247999-11249833	-	-	-	-	-	-
		BnaC04g35390D	AT2G22810.1	chrC04:36928647-36930475	-	-	-	-	-	-
	ACS9	BnaC07g31520D	AT3G49700.1	chrC07:35578971-35580652	-	-	-	-	-	-
		BnaA03g40560D	AT3G49700.1	chrA03:20276243-20277938	-	-	-	-	-	-
		BnaC08g21300D	AT3G49700.1	chrC08:23922852-23924530	-	-	-	-	-	-
		BnaA06g15630D	AT3G49700.1	chrA06:8566878-8568552	-	-	-	-	-	-
	ACS1	BnaC08g49010D	AT3G61510.1	chrC08_random:3914885-3917742	-	-	-	-	-	-
		BnaA09g39260D	AT3G61510.1	chrA09:27849700-27851910	-	-	-	-	-	-
	ACS11	BnaC03g28000D	AT4G08040.1	chrC03:16406447-16408261	-	-	-	-	-	-
		BnaA03g23600D	AT4G08040.1	chrA03:11297893-11299707	-	-	-	-	-	-
	ACS6	BnaC09g24050D	AT4G11280.1	chrC09:21919281-21921373	1.169	-	2.03409	1.64541	1.21609	-
		BnaA09g21860D	AT4G11280.1	chrA09:14487656-14489745	1.70949	-	3.47904	2.53925	2.07146	-
	ACS7	BnaCnng71530D	AT4G26200.1	chrCnn_random:71787536-71789143	-	-	-	-	-	-
		BnaCnng78650D	AT4G26200.1	chrCnn_random:80465392-80466328	-	-	-	-	-	-
		BnaA03g47880D	AT4G26200.1	chrA03:24633221-24634916	-	-	-	-	-	-
		BnaA01g15380D	AT4G26200.1	chrA01:7874004-7875611	-	-	-	-	-	-
		BnaC07g40130D	AT4G26200.1	chrC07:40677280-40678730	-	-	-	-	-	-
		BnaC01g18250D	AT4G26200.1	chrC01:12691452-12693059	-	-	-	-	-	-
	ACS8	BnaC03g76570D	AT4G37770.1	chrC03_random:5174375-5175881	-	-	-	-	-	-
		BnaC03g76580D	AT4G37770.1	chrC03_random:5175944-5176079	-	-	-	-	-	-
		BnaAnng30490D	AT4G37770.1	chrAnn_random:34836789-34838496	-	-	-	-	-	-
		BnaA01g00270D	AT4G37770.1	chrA01:131735-133679	-	-	-	-	-	-
		BnaC01g01270D	AT4G37770.1	chrC01:583554-585457	-	-	-	-	-	-
	ACS5	BnaA09g07210D	AT5G65800.1	chrA09:3580146-3581748	-	-	-	-	-	-
		BnaC02g16760D	AT5G65800.1	chrC02:12274407-12276692	-	-	-	-	-	-
		BnaC09g07070D	AT5G65800.1	chrC09:4435699-4437300	-	-	-	-	-	-
	EFE(ACO4)	BnaC05g03040D	AT1G05010.1	chrC05:1461183-1462720	-	-	1.12174	1.67684	-	-
		BnaAnng12450D	AT1G05010.1	chrAnn_random:13431602-13433071	-	-	-	-	-1.47971	-1.30133
	1-aminocyclopropane-1-carboxylate oxidase	BnaAnng21950D	AT1G12010.1	chrAnn_random:24478606-24480368	-	-	2.16599	2.55173	4.71579	3.32926
		BnaC08g41620D	AT1G12010.1	chrC08:36165466-36167163	-	-	-	-	-	1.44933
	ACO2	BnaC04g19630D	AT1G62380.1	chrC04:20323661-20325568	-	-	-	-	-	-
		BnaC09g13570D	AT1G62380.1	chrC09:10192246-10194096	-	-	2.56334	1.77674	2.35435	1.78211
		BnaA03g60430D	AT1G62380.1	chrA03_random:5041435-5043328	-1.68385	-	-2.11673	-	-3.05502	-1.00727
		BnaA09g13300D	AT1G62380.1	chrA09:7342299-7344144	-	-	1.32784	1.03478	-	-
	ACO5	BnaA02g18450D	AT1G77330.1	chrA02:11177660-11179158	-	-	-	-	-	-
		BnaCnng09750D	AT1G77330.1	chrCnn_random:8917912-8919346	-	-	-	-	-	-
		BnaA07g33490D	AT1G77330.1	chrA07:22967949-22969250	-	-	-	-	-	-
		BnaC06g38060D	AT1G77330.1	chrC06:35800846-35802085	-	-	-	-	-	-
	ACO1	BnaA09g44060D	AT2G19590.1	chrA09:30330897-30332089	-	-	1.93445	2.95637	2.80091	3.29607
		BnaCnng33000D	AT2G19590.1	chrCnn_random:31401541-31402796	-	-	3.05335	2.445	4.58916	5.10773
		BnaCnng67880D	AT2G19590.1	chrCnn_random:67522760-67524034	-	-	5.62945	5.29712	7.38216	7.45265
		BnaC08g36640D	AT2G19590.1	chrC08:33804981-33806284	-	-	4.4522	3.97777	6.39873	4.12846
ET signaling
	ERS2	BnaCnng69330D	AT1G04310.1	chrCnn_random:69185305-69187453	2.05252	-	1.79601	3.46749	-	-
		BnaAnng25820D	AT1G04310.1	chrAnn_random:29854519-29856596	2.23623	-	2.13065	3.44817	-	1.28174
		BnaC08g00620D	AT1G04310.1	chrC08:441476-443890	1.24513	-	-	2.40485	-	1.17787
	ETR1	BnaCnng17850D	AT1G66340.1	chrCnn_random:16764889-16768468	-	-	-	-	-	-
		BnaA07g25770D	AT1G66340.1	chrA07:19049950-19053240	-	-	-	-	-	-
	ERS1	BnaC04g51810D	AT2G40940.1	chrC04_random:29201-32238	1.24839	-	1.76226	2.34171	2.00001	1.51581
		BnaA05g00430D	AT2G40940.1	chrA05:205205-208210	1.18408	-	1.32408	1.70415	1.4875	-
	EIN4	BnaA01g33540D	AT3G04580.2	chrA01:22713180-22714894	-	-	-	-	-	-
		BnaC01g40040D	AT3G04580.2	chrC01:38413366-38416789	-	-	-	-	-	-
	ETR2	BnaC01g31130D	AT3G23150.1	chrC01:29883546-29895194	-	-	-	-	-	-
		BnaCnng68360D	AT3G23150.1	chrCnn_random:67998054-68000474	1.70123	-	1.71021	2.14757	1.94005	1.19928
		BnaA01g24090D	AT3G23150.1	chrA01:16495505-16497922	1.27818	-	1.19417	1.35195	1.06318	-
	CTR1	BnaCnng02610D	AT5G03730.1	chrCnn_random:2239092-2244753	-	-	1.88267	2.04431	2.11581	1.77213
		BnaA03g01030D	AT5G03730.1	chrA03:446439-451653	-	-	-	-	-	-
		BnaC03g01380D	AT5G03730.1	chrC03:630007-635190	-	-	-	-	-	-
		BnaA10g26380D	AT5G03730.1	chrA10:16821370-16826800	-	-	1.32348	1.8251	1.61053	1.64687
	EIN2	BnaCnng02940D	AT5G03280.1	chrCnn_random:2426483-2432296	-	-	-	-	-	-
		BnaA10g26670D	AT5G03280.1	chrA10:16952993-16958086	-	-	-	-	-	-
	EIL3	BnaA07g39030D	AT1G73730.1	chrA07_random:1960114-1962709	-	-	1.56048	-	1.31421	-
		BnaC06g23450D	AT1G73730.1	chrC06:25297161-25299268	-	-	-	-	-	-
		BnaA02g16550D	AT1G73730.1	chrA02:9876348-9880706	-	-	-	-	-	-
		BnaC06g34570D	AT1G73730.1	chrC06:33988587-33991257	-	-	-	1.58744	-	1.31114
	EIL1	BnaC03g26570D	AT2G27050.1	chrC03:15142984-15145564	-	-	-	-	-	-
		BnaA03g22560D	AT2G27050.1	chrA03:10717295-10719627	-	-	-	-	-	-
	EIN3	BnaA05g20140D	AT3G20770.1	chrA05:15578367-15581110	-	-	-	-	-	-
		BnaA01g36840D	AT3G20770.1	chrA01_random:2307399-2310048	-	-	-	-	-	-
		BnaC01g32460D	AT3G20770.1	chrC01:31744454-31747102	-	-	-	-	-	-
		BnaC03g41740D	AT3G20770.1	chrC03:26640804-26643258	-	-	-	-	-	-
		BnaC05g31510D	AT3G20770.1	chrC05:30890190-30892784	-	-	-	-	-	-
		BnaA03g35930D	AT3G20770.1	chrA03:17574891-17577117	-	-	-	-	-	-
	putative ethylene insensitive 3-like 4 protein	BnaC02g00520D	AT5G10120.1	chrC02:216091-217453	-	-	-	-	-	-
		BnaA03g02810D	AT5G10120.1	chrA03:1359357-1360620	-	-	-	-	-	-
		BnaC03g04150D	AT5G10120.1	chrC03:1999481-2000328	-	-	-	-	-	-
		BnaA02g00350D	AT5G10120.1	chrA02:129691-131059	-	-	-	-	-	-
	EIL2	BnaCnng35080D	AT5G21120.1	chrCnn_random:33278633-33280328	-	-	-	-	-	-
		BnaA10g14470D	AT5G21120.1	chrA10:11504969-11506502	-	-	-	-	-	-
	Ethylene insensitive 3 family protein	BnaA06g24030D	AT5G65100.1	chrA06:16611253-16612711	-	-	-	-	-	-
		BnaC03g49200D	AT5G65100.1	chrC03:34146917-34148378	-	-	-	-	-	-
	EBF1	BnaA04g14890D	AT2G25490.1	chrA04:12479194-12482138	-	-	-	-	-	-
		BnaC04g37750D	AT2G25490.1	chrC04:39041355-39044343	-	-	-	-	-	-
	EBF2	BnaA09g04600D	AT5G25350.1	chrA09:2264466-2267046	-	-	-	2.56018	-	-
		BnaC07g29410D	AT5G25350.1	chrC07:34178698-34181448	1.75217	-	-	3.17965	-	-
		BnaC09g04050D	AT5G25350.1	chrC09:2296799-2299443	-	-	-	1.549	-	-
		BnaA06g27640D	AT5G25350.1	chrA06:18977668-18980344	1.58026	-	-	3.16366	-	-
	ERF1	BnaA01g23940D	AT3G23240.1	chrA01:16404654-16405287	2.70661	-	2.98709	5.12005	2.80815	2.2227
	ERF2	BnaC09g20090D	AT5G47220.1	chrC09:17164109-17164978	1.49975	-	-	2.36785	-	-
		BnaA02g25110D	AT5G47220.1	chrA02:18432455-18433274	1.73206	-	1.82681	3.36184	1.52604	-
		BnaA06g35500D	AT5G47220.1	chrA06:23320789-23321561	1.42401	-	1.54979	1.81634	1.221	-
		BnaAnng07060D	AT5G47220.1	chrAnn_random:6932760-6933655	1.0897	-1.08186	-	2.29149	-	-
		BnaCnng60520D	AT5G47220.1	chrCnn_random:60312948-60313848	1.631	-	1.45643	2.40948	1.02596	-
		BnaC07g20040D	AT5G47220.1	chrC07:26798403-26799212	1.63045	-1.38428	1.37234	1.37676	-	-
SA biosynthesis
	SID2(ICS1)	BnaCnng08300D	AT1G74710.1	chrCnn_random:7657073-7661499	-	-	-	-1.02839	-1.55903	-1.21201
		BnaA07g22090D	AT1G74710.1	chrA07:16943391-16947048	-	-	-1.13101	-1.14886	-2.28189	-2.63712
		BnaC06g35540D	AT1G74710.1	chrC06:34494112-34498621	-	-	-	-1.12644	-	-
		BnaC06g22820D	AT1G74710.1	chrC06:24745459-24749902	-	-	-1.09983	-1.40353	-2.95116	-2.08229
	ICS2	BnaC05g14570D	AT1G18870.1	chrC05:8578954-8582807	-	-	-	-	-	-
		BnaA06g13060D	AT1G18870.1	chrA06:6834798-6839182	-	-	-	-	-	-
		BnaA08g22340D	AT1G18870.1	chrA08:16268444-16272341	-	-	-1.5431	-2.65361	-1.06198	-1.46194
		BnaC08g18420D	AT1G18870.1	chrC08:21587957-21592039	-	-	-1.56096	-2.24736	-	-1.42479
SA signaling
	NPR1	BnaC09g12000D	AT1G64280.1	chrC09:8332082-8334774	-	-	-	-	-	-
		BnaA09g11550D	AT1G64280.1	chrA09:5904798-5907116	-	-	-1.3034	-1.54809	-1.57923	-1.19926
		BnaA08g14450D	AT1G64280.1	chrA08:12236770-12243472	-	-	-	-	-	-
		BnaC08g12110D	AT1G64280.1	chrC08:17348711-17350840	-	-	-	-	-	-
		BnaA01g15290D	AT1G64280.1	chrA01:7812715-7815642	-	-	-	-	-1.14363	-
		BnaC01g18080D	AT1G64280.1	chrC01:12587420-12590191	-	-	-	-	-1.4047	-0.951458
	BOP2	BnaC04g01830D	AT2G41370.1	chrC04:1435582-1437601	-	-	-	-	-	-
		BnaC04g47620D	AT2G41370.1	chrC04:46603627-46605631	-	-	-	-	-	-1.13858
		BnaA04g23860D	AT2G41370.1	chrA04:17588242-17590240	-	-	-	-	-	-
		BnaA05g02160D	AT2G41370.1	chrA05:1208591-1209545	-	-	-	-	-	-
	BOP1	BnaC04g24530D	AT3G57130.1	chrC04:25481684-25484305	-	-	-	-	-	-
		BnaC02g38200D	AT3G57130.1	chrC02:41197297-41199382	-	-	-	-	-	-
		BnaA07g17180D	AT3G57130.1	chrA07:14419873-14422071	-	-	-	-	-	-
		BnaA09g36500D	AT3G57130.1	chrA09:26389675-26391896	-	-	-	-	-	-
		BnaA04g03040D	AT3G57130.1	chrA04:2003180-2004056	-	-	-	-	-	-
		BnaC08g28070D	AT3G57130.1	chrC08:28840900-28843110	-	-	-	-	-	-
	NPR4	BnaC01g12020D	AT4G19660.1	chrC01:7581316-7583818	-	-	-	-	-	-
		BnaA01g10220D	AT4G19660.1	chrA01:5074642-5077217	-	-	-	-	-	-
	NPR2	BnaA01g15310D	AT4G26120.1	chrA01:7829899-7832460	-	-	-	-	-1.36925	-1.13583
		BnaC01g18130D	AT4G26120.1	chrC01:12619105-12621768	-	-	-	-	-	-
	NPR3	BnaA02g23720D	AT5G45110.1	chrA02:17011163-17013065	-	-	-	-	-	-
		BnaC02g31190D	AT5G45110.1	chrC02:33289534-33292443	-	-	-	-	-	-
		BnaAnng05410D	AT5G45110.1	chrAnn_random:5848263-5850572	-	-	-	-	-	-
		BnaC07g02890D	AT5G45110.1	chrC07:3664881-3667454	-	-	-	-1.12045	-	-
	TGA9	BnaC08g43230D	AT1G08320.3	chrC08:37043761-37049213	-	-	-	-	-	-
		BnaC05g06030D	AT1G08320.3	chrC05:2980358-2985552	-	-	-	-	2.67892	-
		BnaA09g48940D	AT1G08320.3	chrA09:32675091-32681339	-	-	-	-	3.09048	-
		BnaA06g04770D	AT1G08320.3	chrA06:2774660-2779827	-	-	-	-1.70655	-	-
	TGA3	BnaA09g30910D	AT1G22070.1	chrA09:23008875-23012400	-	-	-	-1.23035	-1.61877	-1.48666
		BnaC05g17700D	AT1G22070.1	chrC05:11412611-11415380	-	-	-	-1.13133	-1.40897	-1.33402
		BnaC08g20170D	AT1G22070.1	chrC08:22921386-22923177	-	-	-	-1.65452	-2.60512	-2.07509
		BnaA08g20970D	AT1G22070.1	chrA08:15644088-15645854	-	-	-	-1.12277	-	-1.42882
	PAN	BnaC06g30310D	AT1G68640.1	chrC06:31073676-31076425	-	-	-	-	-	-
		BnaA07g27320D	AT1G68640.1	chrA07:19868217-19870922	-	-	-	-	-	-
	TGA7	BnaA07g20770D	AT1G77920.1	chrA07:16196308-16198498	-	-	-1.4297	-1.92516	-2.41566	-1.13876
		BnaC06g20630D	AT1G77920.1	chrC06:22693434-22697337	-	-	-	-1.53407	-1.0995	-1.09565
		BnaA07g33790D	AT1G77920.1	chrA07:23103449-23108760	-	-	-1.48012	-2.44611	-3.37561	-3.00842
		BnaC06g38430D	AT1G77920.1	chrC06:36004771-36010011	-1.96195	-	-2.46559	-2.39419	-	-3.157
	TGA6	BnaA05g26790D	AT3G12250.2	chrA05:19488506-19490400	-	-	-	-	-	-
		BnaCnng22950D	AT3G12250.2	chrCnn_random:21419151-21422024	-	-	-	-	-	-
		BnaC05g40810D	AT3G12250.4	chrC05:38828767-38831716	-	-	-	-	-	-
		BnaA01g30760D	AT3G12250.2	chrA01:21012525-21015299	-	-	-	-	-	-
		BnaC09g48640D	AT3G12250.2	chrC09:47425512-47428305	-	-	-	-	-	-
		BnaC03g37460D	AT3G12250.2	chrC03:22966049-22967956	-	-	-	-	-	-
		BnaA03g32170D	AT3G12250.2	chrA03:15544093-15546232	-	-	-	-	-	-
		BnaA10g24020D	AT3G12250.2	chrA10:15764591-15767062	-	-	-	-	-	-
	TGA10	BnaUnng03970D	AT5G06839.3	chrUnn_random:5692172-5695065	-	-	-	-	-	-
		BnaAnng36310D	AT5G06839.1	chrAnn_random:41203894-41205441	-	-	-	-	-	-
		BnaCnng67350D	AT5G06839.3	chrCnn_random:67069500-67072524	-	-	-	-	-	-
		BnaAnng33510D	AT5G06839.3	chrAnn_random:38221443-38222397	-	-	-	-	-	-
		BnaC09g48720D	AT5G06839.3	chrC09:47453771-47459616	-	-	-	-	-	-
		BnaA10g24100D	AT5G06839.3	chrA10:15790922-15796454	-	-	-	-	-	-
	AHBP-1B	BnaC02g01780D	AT5G06960.2	chrC02:770351-773209	-	-	-	-	-	-
		BnaAnng01920D	AT5G06960.2	chrAnn_random:1043888-1046398	-	-	-	-	-	-
	TGA4	BnaC09g46670D	AT5G10030.2	chrC09:46436044-46438763	-	-	-2.01418	-2.70519	-3.07569	-2.28483
		BnaC02g00560D	AT5G10030.2	chrC02:232042-235240	-	-	-	-	-	-
		BnaA10g22150D	AT5G10030.2	chrA10:15036528-15039053	-	-	-2.25551	-3.00525	-4.87951	-2.82945
		BnaA02g00310D	AT5G10030.2	chrA02:111545-114460	-	-	-1.35121	-2.21212	-2.07779	-1.90722
	TGA1	BnaA06g24140D	AT5G65210.5	chrA06:16723921-16727301	-	-	-1.4016	-1.9113	-1.29178	-1.67273
		BnaA09g07120D	AT5G65210.5	chrA09:3481614-3485101	-	-	-	-	-	-
		BnaC02g43620D	AT5G65210.5	chrC02:45804642-45806678	-	-	-	-	-	-
		BnaAnng04720D	AT5G65210.5	chrAnn_random:5417473-5419286	-1.40339	-	-1.96719	-2.56606	-	-2.01357
		BnaC03g49070D	AT5G65210.5	chrC03:33920252-33923694	-	-	-1.1805	-1.68431	-	-1.10063
		BnaC09g06840D	AT5G65210.5	chrC09:4236036-4239538	-	-	-	-1.96806	-	-
	CAP	BnaC06g03200D	AT1G50060.1	chrC06:3820038-3822542	-	-	-	-	-	-
		BnaA06g37750D	AT1G50060.1	chrA06_random:156303-156921	-	-	-	-	-	-
		BnaAnng29270D	AT1G50060.1	chrAnn_random:33541250-33541826	-	-	-	-	-	-
		BnaCnng63210D	AT1G50060.1	chrCnn_random:63091222-63091853	-	-	-	-	-	-
	PR1	BnaC08g03660D	AT2G14610.1	chrC08:3689331-3689565	-1.07656	-	-	-1.49247	-4.00207	-1.81717
		BnaC08g03670D	AT2G14610.1	chrC08:3689618-3689804	-1.23732	-	-	-3.2921	-	-2.75768
		BnaC03g45470D	AT2G14610.1	chrC03:30460476-30461095	-	-2.02525	-	-	-	1.39547
ABA biosynthesis
	ZEP(ABA1)	BnaA09g07610D	AT5G67030.1	chrA09:3738636-3741881	-	-	-	-	-	-
		BnaC07g16350D	AT5G67030.1	chrC07:22308237-22311948	-2.08578	-	-1.14752	-1.78448	-2.05831	-1.47764
		BnaA07g12170D	AT5G67030.1	chrA07:11153131-11156752	-2.95585	-	-1.56035	-1.55469	-2.68571	-1.51063
		BnaC09g07550D	AT5G67030.1	chrC09:4721738-4724998	-1.57107	-	-	-1.45392	-	-
	SDR1(ABA2)	BnaA06g01590D	AT1G52340.1	chrA06:987013-988784	1.1259	-	2.20253	4.15543	3.0612	2.65633
		BnaC06g41140D	AT1G52340.1	chrC06_random:463098-464680	-	-	-	1.69206	-	1.22289
	NCED1/CCD1	BnaAnng12520D	AT3G63520.1	chrAnn_random:13541286-13544479	-1.19263	-	-	-1.63725	-	-
		BnaA09g41150D	AT3G63520.1	chrA09:28783044-28787510	-	-	-1.78988	-2.61666	-4.34371	-
		BnaC08g33680D	AT3G63520.1	chrC08:32058915-32067685	-	-	-	-	-	-
		BnaC08g33690D	AT3G63520.1	chrC08:32077225-32084877	-	-	-1.60585	-	-3.67603	-
		BnaC04g20610D	AT3G63520.1	chrC04:21697507-21700774	-1.57168	-	-1.09978	-1.83503	-1.29453	-
	NCED2	BnaA03g58230D	AT4G18350.1	chrA03_random:1600130-1601882	-	-	-	-	-	-
		BnaC01g10770D	AT4G18350.1	chrC01:6588591-6590337	-	-	-	-	-	-
		BnaC07g35240D	AT4G18350.1	chrC07:37711813-37713565	-	-	-	-	-	-
		BnaA01g09090D	AT4G18350.1	chrA01:4447852-4449598	-	-	-	-	-	-
	NCED3	BnaCnng32080D	AT3G14440.1	chrCnn_random:30423019-30424656	-	-	-	1.18189	-	-
		BnaC01g36910D	AT3G14440.1	chrC01:36059467-36061576	-	-	-	1.31793	-1.14366	-
		BnaA01g29390D	AT3G14440.1	chrA01:20329203-20331002	-	-	-	-	-2.48677	-2.40652
		BnaA05g25030D	AT3G14440.1	chrA05:18611262-18613467	-1.699	-	-	-	-2.39397	-2.37548
		BnaC05g39200D	AT3G14440.1	chrC05:37769097-37770891	-	-	-	1.20866	-1.9808	-1.35735
		BnaA03g33390D	AT3G14440.1	chrA03:16162113-16163388	-2.00431	-	-	-	-	1.41794
	NCED4	BnaC01g11550D	AT4G19170.1	chrC01:7220280-7222347	-2.8912	-	-1.00824	-	-7.16915	-2.84937
		BnaA08g09110D	AT4G19170.1	chrA08:8767980-8769762	-	-	-	-	-	-
		BnaA01g09900D	AT4G19170.1	chrA01:4881103-4883125	-2.41556	-	-0.893686	-	-5.33536	-2.79184
	NCED5	BnaA07g39250D	AT1G78390.1	chrA07_random:2059179-2060988	-	-	-	-	-	-
		BnaC06g38870D	AT1G78390.1	chrC06:36264798-36266607	-	-	-	-	-	-2.44809
	NCED6	BnaA07g06050D	AT3G24220.1	chrA07:6379219-6380977	-	-	-	-	-	-
		BnaC07g07580D	AT3G24220.1	chrC07:11978405-11980163	-	-	-	-	-	-
	NCED9	BnaCnng38510D	AT1G30100.1	chrCnn_random:37143599-37145369	-	-	-	-	-	-
		BnaA09g26450D	AT1G30100.1	chrA09:19605913-19607683	-	-	-	-	-	-
	AAO1	BnaA02g05170D	AT5G20960.2	chrA02:2321980-2329305	-	-1.13405	1.39137	-	2.0874	2.20525
		BnaC09g36910D	AT5G20960.2	chrC09:40241032-40247909	-1.10833	-	-	-1.06573	-	-
		BnaA10g14600D	AT5G20960.2	chrA10:11566878-11575003	-	-	-	-	1.50788	1.16069
	AAO2	BnaA06g19620D	AT3G43600.1	chrA06:12115939-12120618	-	-	-	-	-	-
		BnaA06g20180D	AT3G43600.1	chrA06:13136277-13141886	-	-	-	-	-	-
		BnaC03g54410D	AT3G43600.1	chrC03:42167522-42172206	-	-	-	-	-	-
	AAO3	BnaA04g15640D	AT2G27150.2	chrA04:12918924-12922665	-1.46358	-	-1.33376	-1.91115	-3.10851	-1.11502
		BnaC04g38650D	AT2G27150.2	chrC04:39843152-39848755	-1.07525	-	-1.03704	-1.71185	-2.96965	-1.90769
	AAO4	BnaC05g02700D	AT1G04580.1	chrC05:1296839-1302078	-1.58534	-	-1.07283	-1.64681	-	1.31877
		BnaA10g02720D	AT1G04580.1	chrA10:1420287-1425818	-1.68937	-	-2.24785	-2.86136	-4.01866	-3.47942
	ABA3(MCSU)	BnaA06g38330D	AT1G16540.1	chrA06_random:487711-493380	-	-	-	-	-	-
		BnaC05g12650D	AT1G16540.1	chrC05:7382928-7388569	-	-	-	-	-	-
ABA signaling
	RCAR1	BnaA07g38130D	AT1G01360.1	chrA07_random:1483102-1484199	-	-	-	-	-1.27219	-2.05358
		BnaC06g17940D	AT1G01360.1	chrC06:20415865-20416850	-	-	-	-	-	-
		BnaC05g00620D	AT1G01360.1	chrC05:331807-333031	-	-	-0.928532	-1.60647	-1.29234	-2.35005
		BnaC05g17260D	AT1G01360.1	chrC05:10921615-10922842	-	-	-1.24073	-1.87654	-2.08255	-1.92058
		BnaA10g00540D	AT1G01360.1	chrA10:270029-271246	-	-	-	-	-	-
	PYL3	BnaC03g23260D	AT1G73000.1	chrC03:12925625-12926243	-	-	-	-	-	-
		BnaA02g16230D	AT1G73000.1	chrA02:9682750-9683368	-	-	-	-	-	-
		BnaC02g21700D	AT1G73000.1	chrC02:18634087-18634705	-	-	-	-	-	-
	PYL2	BnaA09g40690D	AT2G26040.1	chrA09:28565053-28565746	-	-	-	-	-	-
		BnaC08g33170D	AT2G26040.1	chrC08:31754063-31754755	-	-	-	-	-	-
	PYL4	BnaA04g21960D	AT2G38310.1	chrA04:16651225-16652092	3.41373	-	3.22374	6.04249	3.1949	2.1448
		BnaC04g56560D	AT2G38310.1	chrC04_random:4191878-4192790	5.42329	-	5.94131	8.95452	5.888	3.22662
		BnaAnng13200D	AT2G38310.1	chrAnn_random:14172421-14173048	-	-	-	-	-	-
		BnaC03g21240D	AT2G38310.1	chrC03:11473884-11474748	-	-	-	-	-	-
		BnaA03g17720D	AT2G38310.1	chrA03:8353446-8354313	-	-	-	-	-	-
		BnaC04g07010D	AT2G38310.1	chrC04:5159787-5160411	-	-	-	-	-	-
	PYL6	BnaC04g04830D	AT2G40330.1	chrC04:3526370-3527009	5.60385	-	6.08438	5.06613	6.42782	1.04422
		BnaA04g29300D	AT2G40330.1	chrA04_random:1303159-1304112	7.21937	-	6.4841	6.48442	8.26472	3.07918
		BnaC03g22610D	AT2G40330.1	chrC03:12499409-12500051	-	-	-	-	-	-
		BnaA05g05420D	AT2G40330.1	chrA05:2798875-2799514	5.36692	-	-	3.15125	-	-
		BnaA03g19030D	AT2G40330.1	chrA03:9003639-9004337	-	-	-	3.14165	1.20999	1.77615
		BnaC04g47050D	AT2G40330.1	chrC04:46155947-46156559	4.46291	-	4.44044	6.72969	6.45032	4.09378
	PYL7	BnaA03g26790D	AT4G01026.1	chrA03:13185541-13186722	-	-	-1.35322	-1.49799	-	-1.21428
		BnaC03g31730D	AT4G01026.1	chrC03:19523341-19524503	-	-	-1.25955	-1.8458	-1.07	-2.04579
	PYR1	BnaC08g11070D	AT4G17870.1	chrC08:16446007-16446877	4.37684	1.33641	4.04579	6.39197	3.28442	1.88097
		BnaAnng35310D	AT4G17870.1	chrAnn_random:40055218-40055779	-	-	-	-	-	-
		BnaCnng65400D	AT4G17870.1	chrCnn_random:65121491-65122292	-	-	-	-	-	-
		BnaC07g34880D	AT4G17870.1	chrC07:37423725-37424722	1.3215	-	-1.17829	-	-1.11152	-1.1922
		BnaA08g08460D	AT4G17870.1	chrA08:8307654-8308469	1.17591	-	-	1.82449	-	-
		BnaA03g43410D	AT4G17870.1	chrA03:21808355-21809284	1.58841	-	-	1.22507	-	-
	PYL13	BnaC07g48850D	AT4G18620.1	chrC07_random:1477982-1478483	-	-	-	-	-	-
		BnaC01g11020D	AT4G18620.1	chrC01:6873981-6874482	-	-	-	-	-	-
		BnaA01g09460D	AT4G18620.1	chrA01:4636998-4637499	-	-	-	-	-	-
	PYL10	BnaCnng68710D	AT4G27920.1	chrCnn_random:68363156-68363922	-	-	-	-	-	-
		BnaA01g16740D	AT4G27920.1	chrA01:8730924-8731696	-	-	-	-	-	-
	PYL5	BnaAnng40650D	AT5G05440.1	chrAnn_random:46553929-46554584	2.9607	-	1.0616	8.06521	3.61864	-
		BnaC09g49910D	AT5G05440.1	chrC09:48035078-48036202	3.68809	-	3.79741	5.66509	7.13232	4.59758
		BnaAnng01330D	AT5G05440.1	chrAnn_random:811156-811750	-	-	-	-	-	-
		BnaC03g02130D	AT5G05440.1	chrC03:994402-995014	-	-	-	-	-	-
		BnaA10g24990D	AT5G05440.1	chrA10:16198837-16199452	-	-	3.81834	7.25037	6.83273	5.877
	RCAR3	BnaCnng37890D	AT5G53160.2	chrCnn_random:36425462-36426990	-	-	-	-	-	-
		BnaA02g10420D	AT5G53160.2	chrA02:5349135-5350394	-	-	-	-	-	-
		BnaA03g12450D	AT5G53160.2	chrA03:5667934-5670048	-1.00541	-	-1.49085	-2.56112	-1.26982	-1.40586
		BnaC03g15210D	AT5G53160.2	chrC03:7539235-7541464	-	-	-1.31128	-2.21523	-	-1.3344
		BnaA10g06520D	AT5G53160.2	chrA10:4967766-4969159	-	-	-	-	-	-
		BnaC02g14540D	AT5G53160.2	chrC02:10060040-10061474	-	-	-	-	-	-
	HAI2	BnaC05g05180D	AT1G07430.1	chrC05:2514436-2515905	-	-	-	-	-	-
		BnaA09g49440D	AT1G07430.1	chrA09:32913456-32915194	-1.03643	-	-	-1.45145	-3.30355	-2.31743
		BnaA10g04840D	AT1G07430.1	chrA10:2600339-2601788	-1.10119	-	-	-	-	-
	HAB2	BnaA06g11830D	AT1G17550.1	chrA06:6113788-6115810	-1.24577	-	-1.04379	-2.02235	-1.40457	-0.979714
		BnaC05g13670D	AT1G17550.1	chrC05:7886102-7889033	-1.22187	-	-1.13595	-2.58355	-1.56183	-1.51983
		BnaA08g23040D	AT1G17550.1	chrA08:16548790-16550837	-0.945321	-	-	-1.38291	-1.08128	-0.910628
		BnaC08g17440D	AT1G17550.1	chrC08:21072683-21074652	-	-	-	-1.19147	-1.09919	-1.23133
	HAB1	BnaA07g30430D	AT1G72770.3	chrA07:21556879-21559887	-	-	-	-1.44545	-1.49201	-1.3952
		BnaC06g33910D	AT1G72770.3	chrC06:33602453-33605094	-10.2836	-	-8.46382	-1.31716	-	-1.0796
	HAI3	BnaC04g14090D	AT2G29380.1	chrC04:11473891-11475813	-	-	-	-	-	-
		BnaA05g12650D	AT2G29380.1	chrA05:7352584-7354535	-	-	-	-	-	-
	ABI1	BnaA03g47830D	AT4G26080.1	chrA03:24563270-24566288	-	-	-	-	-	-
		BnaA08g14490D	AT4G26080.1	chrA08:12256332-12257931	-	-	-	-	-1.24932	-1.604
		BnaC08g12100D	AT4G26080.1	chrC08:17323782-17325502	-	-	-	-	-1.03649	-1.37503
		BnaA01g15250D	AT4G26080.1	chrA01:7799074-7801334	-	-	-	-	-	-
		BnaC07g40100D	AT4G26080.1	chrC07:40637079-40639299	-	-	-	-	-	-
		BnaC01g18020D	AT4G26080.1	chrC01:12563894-12566145	-	-	-	-	-	-
	AHG1	BnaC03g15880D	AT5G51760.1	chrC03:8007736-8010973	-	-	-	-	-	-
		BnaA03g13020D	AT5G51760.1	chrA03:5917574-5920099	-	-	-	-	-	-
	HAI1	BnaA10g12140D	AT5G59220.1	chrA10:10100361-10102740	-1.24941	-	-	1.18406	-1.04599	-
		BnaC09g34350D	AT5G59220.1	chrC09:37781328-37784869	-1.59497	-	-	-	-	-
	SNRK2.4	BnaC05g08410D	AT1G10940.1	chrC05:4394493-4397983	-	-	-	-	-	-
		BnaC08g14640D	AT1G10940.1	chrC08:19406028-19408031	-	-	-	-	-	-
		BnaA08g25520D	AT1G10940.1	chrA08:17534864-17537460	-	-	-	-0.945429	-1.19038	-
		BnaC08g42270D	AT1G10940.2	chrC08:36522414-36524940	-	-	-	-1.33831	-0.89803	-1.18611
		BnaA09g47860D	AT1G10940.1	chrA09:32191225-32193693	-	-	-1.12559	-1.68021	-0.941275	-1.43454
		BnaA06g06740D	AT1G10940.2	chrA06:3620859-3623219	-	-	-	-	-	-
	SNRK2.10	BnaA01g23120D	AT1G60940.2	chrA01:15516331-15519295	-	-	-	-	-1.30326	-0.852545
		BnaA06g06730D	AT1G60940.2	chrA06:3618719-3620581	-	-	-	-	-	-
		BnaC01g28850D	AT1G60940.2	chrC01:26883172-26887415	-	-	-	-	-	-
	SNRK2.8	BnaA07g20630D	AT1G78290.3	chrA07:16099014-16102110	-	-	-	-	-	-
		BnaC06g20490D	AT1G78290.3	chrC06:22522236-22524389	-	-	-	-1.28464	-	-1.2749
		BnaA07g34170D	AT1G78290.3	chrA07:23298729-23300193	-	-	-	-	-	-
		BnaC06g38790D	AT1G78290.3	chrC06:36241312-36242771	-	-	-	-	-	-
	SNRK2.9	BnaA04g13420D	AT2G23030.1	chrA04:11329691-11332324	-	-	-	-	-2.56816	-
		BnaC04g35560D	AT2G23030.1	chrC04:37066353-37069209	-	-	-	-	-	-
	SNRK2.2	BnaC07g31800D	AT3G50500.1	chrC07:35758279-35760295	-	-	-	-	-	-
		BnaA03g40850D	AT3G50500.1	chrA03:20435088-20437182	-	-	-	-	-	-
	OST1	BnaAnng41460D	AT4G33950.1	chrAnn_random:47828079-47830077	-1.28658	-	-	-2.42439	-0.931046	-
		BnaA01g03110D	AT4G33950.1	chrA01:1505017-1507141	-	-	-	-	-	-
		BnaC01g04370D	AT4G33950.1	chrC01:2290913-2293049	-	-	-1.84095	-2.15301	-4.26195	-4.25647
	SNRK2.7	BnaA03g54390D	AT4G40010.1	chrA03:28995468-28997194	-	-	-	-	-	-
		BnaA01g34560D	AT4G40010.1	chrA01_random:40577-41881	-	-	-1.18256	-2.14231	-1.11462	-1.61708
		BnaAnng26730D	AT4G40010.1	chrAnn_random:30685567-30686754	-	-	-	-	-	-
		BnaC01g00890D	AT4G40010.1	chrC01:373873-376942	-1.48227	-	-1.77461	-2.20026	-1.64004	-2.48635
	SNRK2.1	BnaC09g47390D	AT5G08590.1	chrC09:46766091-46768677	-	-	-	-1.70191	-	-
		BnaA03g02580D	AT5G08590.1	chrA03:1221314-1223846	-1.52472	-	-	-	-	-
		BnaC03g03700D	AT5G08590.1	chrC03:1805097-1807322	-	-	-	-	-	-
		BnaA10g22850D	AT5G08590.1	chrA10:15278665-15281149	-1.08584	-	-	-1.6723	-	-
	SNRK2.5	BnaA06g22800D	AT5G63650.1	chrA06:15985553-15987282	-	-	-	-	-	-
		BnaC03g50700D	AT5G63650.1	chrC03:35115078-35116818	-	-	-	-	-	-
	GBF4	BnaC05g02200D	AT1G03970.1	chrC05:1056731-1057680	-	-	-	-	-	-
		BnaA10g02300D	AT1G03970.1	chrA10:1197885-1198830	-	-	-	-	-	-
	ABF2	BnaA10g28780D	AT1G45249.3	chrA10_random:1246990-1248976	-	-	-	-1.54545	-1.40461	-1.33479
		BnaC06g00420D	AT1G45249.2	chrC06:666999-668818	-	-	-1.67581	-1.95861	-2.20037	-2.13288
	ABF1	BnaC06g02640D	AT1G49720.1	chrC06:3442533-3443805	-	-	-	-	-	-
		BnaC05g33570D	AT1G49720.1	chrC05:33061770-33064585	-	-	-	-1.25026	-	-
	ABI5	BnaA05g08020D	AT2G36270.1	chrA05:4413678-4416365	-	-	-1.1206	-1.25716	-	-1.75551
		BnaC04g09030D	AT2G36270.1	chrC04:6774984-6777669	-	-	-	-	-	-
	EEL	BnaC04g52290D	AT2G41070.2	chrC04_random:320756-322244	-	-	-	-	-	-
		BnaC04g56840D	AT2G41070.2	chrC04_random:4365414-4366904	-	-	-	-	-	-
		BnaA04g23690D	AT2G41070.2	chrA04:17514724-17516695	-	-	-	-	-	-
		BnaA05g01970D	AT2G41070.2	chrA05:1106189-1107659	-	-	-	-	-	-
	DPBF2	BnaC03g54810D	AT3G44460.1	chrC03:42826052-42828247	-	-	-	-	-	-
		BnaCnng04010D	AT3G44460.1	chrCnn_random:3101020-3103208	-	-	-	-	-	-
	AREB3	BnaCnng20400D	AT3G56850.1	chrCnn_random:19153298-19154756	-	-	-	-	-	-
		BnaA09g36130D	AT3G56850.1	chrA09:26219384-26221415	-	-	-	-	-	-
		BnaC04g24820D	AT3G56850.1	chrC04:25708018-25709771	-	-	-	-	-	-
		BnaA07g16990D	AT3G56850.1	chrA07:14327413-14328525	-	-	-	-	-	-
		BnaA04g02780D	AT3G56850.1	chrA04:1865065-1866354	-	-	-	-	-	-
		BnaC08g27660D	AT3G56850.1	chrC08:28592331-28593802	-	-	-	-	-	-
	ABF3	BnaAnng26550D	AT4G34000.2	chrAnn_random:30456413-30458977	-1.39693	-	-1.32384	-1.94773	-1.94301	-1.50411
		BnaC07g44670D	AT4G34000.2	chrC07:43127914-43130504	-1.10132	-	-1.31224	-1.45779	-1.89108	-0.854326
	abscisic acid-insensitive 5-like protein 8	BnaA06g37000D	AT5G42910.1	chrA06:24141290-24143218	-	-	-	-	-	-
		BnaC04g17630D	AT5G42910.1	chrC04:16147884-16149515	-	-	-	-	-	-
	basic leucine zipper transcription factor	BnaCnng27030D	AT5G44080.1	chrCnn_random:25461648-25462924	-	-	-	-	-	-
		BnaA06g36330D	AT5G44080.1	chrA06:23819567-23820457	-	-	-	-	-	-
GA Biosynthesis
	CPS1(GA1)	BnaC03g30630D	AT4G02780.1	chrC03:18645539-18670152	-	-	-	-	-	-
		BnaC09g00230D	AT4G02780.1	chrC09:100712-110197	-	-	-	-	-	-
		BnaA09g01090D	AT4G02780.1	chrA09:610659-618437	-	-	-	-	-	-
		BnaA03g26050D	AT4G02780.1	chrA03:12708253-12727406	-	-	-	-	-	-
	KS1(GA2)	BnaA07g34940D	AT1G79460.1	chrA07:23654988-23658810	-	-	-	-	-	-
		BnaC06g39870D	AT1G79460.1	chrC06:36794703-36798418	-	-	-	-	-	-
	KO1(GA3)	BnaC07g28980D	AT5G25900.1	chrC07:33928153-33930739	-1.06657	-	-	-	-1.22576	-
		BnaA06g27960D	AT5G25900.1	chrA06:19221627-19224044	-0.931671	-	-	-	-1.09392	-
	KAO1	BnaA10g03180D	AT1G05160.1	chrA10:1619557-1621965	-	-	-	-	-	-
		BnaC02g34230D	AT1G05160.1	chrC02:36597273-36598235	-	-	-	-	-	-
		BnaC05g03170D	AT1G05160.1	chrC05:1536942-1539401	-	-	-	-	-	-
	KAO2	BnaA01g24200D	AT2G32440.2	chrA01:16627221-16628697	-	-	-	-	-	-
		BnaC04g12350D	AT2G32440.2	chrC04:9611525-9614040	-	1.54775	-	-2.279	-2.19923	-0.908294
		BnaA05g10890D	AT2G32440.2	chrA05:5976926-5979278	-	1.81729	-	-	-	-
		BnaC07g05970D	AT2G32440.2	chrC07:9558259-9559079	-	-	-	-	-	-
	GA20OX1	BnaA01g35230D	AT4G25420.1	chrA01_random:494530-496074	-0.996479	-	-1.5069	-	-5.62692	-2.0475
		BnaA03g47400D	AT4G25420.1	chrA03:24299823-24301224	-	-	-	-	-	-
		BnaC07g39650D	AT4G25420.1	chrC07:40392393-40393851	-	-	-	-	-	-
		BnaC01g17380D	AT4G25420.1	chrC01:11899680-11901232	-	-	-	-	-	-
	GA20OX2	BnaCnng76580D	AT5G51810.1	chrCnn_random:77727012-77728046	-1.64434	-	-2.13555	-2.46449	-	-2.88542
		BnaA02g11210D	AT5G51810.1	chrA02:5851979-5853392	-	-	-3.41891	-	-	-
		BnaC09g28130D	AT5G51810.1	chrC09:30368577-30369971	-	-	-2.83747	-	-5.31088	-
		BnaC09g28120D	AT5G51810.1	chrC09:30358040-30359437	-	-	-	-	-	-
		BnaA10g07740D	AT5G51810.1	chrA10:6243368-6244766	-2.24055	-	-	-	-4.14672	-
		BnaC02g15510D	AT5G51810.1	chrC02:11109631-11111035	-	-	-	-	-	-
	GA20OX3	BnaA03g55500D	AT5G07200.1	chrA03_random:312652-314248	-	-	-	-	-	-
		BnaC02g01710D	AT5G07200.1	chrC02:744179-746202	-	-	-	-	-	-
		BnaC09g48370D	AT5G07200.1	chrC09:47209452-47211211	-	-	-	-	-	-
		BnaAnng01990D	AT5G07200.1	chrAnn_random:1067322-1069136	-	-	-	-	-	-
		BnaC03g02920D	AT5G07200.1	chrC03:1404886-1406658	-	-	-	-	-	-
		BnaA10g23640D	AT5G07200.1	chrA10:15576993-15578704	-	-	-	-	-	-
	GA3OX1	BnaA06g10250D	AT1G15550.1	chrA06:5423940-5425485	-	-	-1.29869	-	-5.89265	-1.82148
		BnaC05g11920D	AT1G15550.1	chrC05:6900966-6902481	-	-	-2.22673	-	-	-3.45225
		BnaA09g57140D	AT1G15550.1	chrA09_random:4043860-4045464	-	-	-	-	-	-
		BnaC08g38810D	AT1G15550.1	chrC08:34907097-34908735	-	-	-	-	-	-
	GA3OX2	BnaA02g19810D	AT1G80340.1	chrA02:12275645-12277315	-	-	-	-	-	-
		BnaC02g23180D	AT1G80340.1	chrC02:20217666-20219335	-	-	-	-	-	-
	GA3OX3	BnaC03g64000D	AT4G21690.1	chrC03:53482720-53484751	-	-	-	-	-	-
		BnaA08g09590D	AT4G21690.1	chrA08:9147792-9149798	-	-	-	-	-	-
	GA2OX1	BnaA07g39200D	AT1G78440.1	chrA07_random:2021685-2023412	-	-	-	-	-	-
		BnaA07g39210D	AT1G78440.1	chrA07_random:2034465-2036018	-	-	-	-	-	-
		BnaCnng35770D	AT1G78440.1	chrCnn_random:34297609-34299273	-	-	-	-	-	-
		BnaA02g18900D	AT1G78440.1	chrA02:11663457-11665195	-	-	-	-	-	-
		BnaC03g21150D	AT1G78440.1	chrC03:11368925-11371043	-	-	-	-	-	-
		BnaC06g38910D	AT1G78440.1	chrC06:36300543-36302207	-	-	-	-	-	-
	GA2OX2	BnaA09g26500D	AT1G30040.1	chrA09:19690910-19692775	-	-	-	-	-	-
		BnaC03g59610D	AT1G30040.1	chrC03:48841999-48844139	-	-	-	-	-	-
		BnaA07g07480D	AT1G30040.1	chrA07:7742317-7744773	-	-	3.43394	3.32184	-	-
		BnaC07g09260D	AT1G30040.1	chrC07:14481092-14483673	2.28817	-	-	1.89426	-	-
		BnaC05g23000D	AT1G30040.1	chrC05:16809758-16811618	-	-	-	-	-	-
		BnaA08g17610D	AT1G30040.1	chrA08:13982873-13984967	-	-	-	-	-	-
	gibberellin 2-oxidase 3	BnaA04g20250D	AT2G34555.1	chrA04:15627613-15629482	-	-	-	-	-	-
		BnaA05g09290D	AT2G34555.1	chrA05:5158255-5159955	-	-	-	-	-	-
		BnaC03g19010D	AT2G34555.1	chrC03:9849149-9851249	-	-	-	-	-	-
		BnaC04g10690D	AT2G34555.1	chrC04:8336366-8338841	-	-	-	-	-	-
		BnaA03g15880D	AT2G34555.1	chrA03:7353235-7354958	-	-	-	-	-	-
GA signaling
	GID1A	BnaA05g32040D	AT3G05120.1	chrA05:22026495-22028232	-	-	-1.28575	-0.911542	-1.68918	-1.0051
		BnaC05g46680D	AT3G05120.1	chrC05:42053534-42055305	-	-	-1.32329	-0.861101	-1.68453	-0.820271
	GID1B	BnaCnng69280D	AT3G63010.1	chrCnn_random:69085676-69087386	-	-	-	-	-	-
		BnaA09g55590D	AT3G63010.1	chrA09_random:3324915-3326756	1.35753	-	-	1.74421	1.53038	2.2473
		BnaCnng55170D	AT3G63010.1	chrCnn_random:55016391-55017856	-	-	-	-	1.20839	2.039
		BnaA07g19530D	AT3G63010.1	chrA07:15590252-15591965	-	-	3.26645	-	-	-
		BnaA04g00210D	AT3G63010.1	chrA04:114292-115658	-	-	-	-	-	-
		BnaC04g21040D	AT3G63010.1	chrC04:21975350-21976510	-	-	-	-	-	-
	GID1C	BnaA09g20650D	AT5G27320.1	chrA09:13480247-13481426	-	-	-	-	-	-
		BnaC07g27790D	AT5G27320.1	chrC07:33178766-33181067	-	-	-	-	-	-
	RGL1	BnaCnng68300D	AT1G66350.1	chrCnn_random:67879501-67881222	-	-	-	-	-	-
		BnaCnng28010D	AT1G66350.1	chrCnn_random:26592635-26594356	-	-	-	-	-	-
	RGA1	BnaA06g34810D	AT2G01570.1	chrA06:23008796-23010993	-	-	-1.1173	-	-1.90999	-1.21931
		BnaC09g52270D	AT2G01570.1	chrC09_random:1591332-1593378	-	-	-1.11693	-	-1.6156	-1.01535
		BnaC07g20900D	AT2G01570.1	chrC07:27530850-27533079	-	-	-0.83035	-	-1.43068	-1.1777
		BnaA09g18700D	AT2G01570.1	chrA09:11642415-11644610	-	-	-0.8084	-	-1.18802	-0.852003
	RGL2	BnaA05g32640D	AT3G03450.1	chrA05:22350198-22351567	-	-	-	-	-	-
		BnaC05g47760D	AT3G03450.1	chrC05:42615530-42616893	-	-	-	-	-1.73672	-0.935091
	RGL3	BnaA09g28260D	AT5G17490.1	chrA09:21117104-21117693	-	-	-	-	-	-
		BnaA10g17240D	AT5G17490.1	chrA10:12827578-12829368	-	-	2.28529	1.69724	2.54029	3.41287
		BnaC09g40420D	AT5G17490.1	chrC09:42871775-42873786	-1.09154	-	-	-	-	1.32935
	SLY1	BnaA01g13690D	AT4G24210.1	chrA01:6972882-6973718	-	-	-	-	-1.04925	-0.881117
		BnaC01g16070D	AT4G24210.1	chrC01:11105059-11105888	-	-	-	-	-	-
	PIF3	BnaC08g42700D	AT1G09530.2	chrC08:36766054-36769228	-	-	-1.0244	-1.82209	-	-
		BnaA06g37850D	AT1G09530.2	chrA06_random:199381-202523	-	-	-	-	-1.56567	-1.46694
		BnaC05g07080D	AT1G09530.2	chrC05:3494083-3496204	-	-	-	-1.14796	-2.36227	-1.69939
		BnaA09g48450D	AT1G09530.2	chrA09:32453879-32456965	-	-	-	-1.47788	-	-1.17765
	PIF4	BnaC01g40470D	AT2G43010.2	chrC01:38734844-38737268	-	-	-	-	-	-
		BnaA04g24760D	AT2G43010.2	chrA04:18025141-18026983	-	-	-	-	-	-
		BnaC03g23970D	AT2G43010.2	chrC03:13425115-13427945	-	-	-	-1.62221	-2.03253	-1.68756
		BnaC04g48630D	AT2G43010.2	chrC04:47145467-47148466	-	-	-	-	-	-
		BnaA03g19970D	AT2G43010.2	chrA03:9502294-9504814	-	-	-	-	-	-1.28837
		BnaC03g05370D	AT2G43010.2	chrC03:2587122-2589546	-	-	-	-	-	-
Auxin biosynthesis
	TAR1	BnaA09g31200D	AT1G23320.1	chrA09:23230992-23233285	-	-	-	-	-	-
		BnaA09g31180D	AT1G23320.1	chrA09:23196735-23199114	-	-	-	-	-	-
		BnaC05g18610D	AT1G23320.1	chrC05:12306475-12312484	-	-	-	-	-	-
	TAA1	BnaC06g43720D	AT1G70560.1	chrC06_random:3170689-3173231	-	-	-	-	-	-
		BnaC02g19980D	AT1G70560.1	chrC02:16367661-16370463	-	-	-	-	-	-
		BnaAnng22030D	AT1G70560.1	chrAnn_random:24549025-24550597	-	-	-	-	-	-
		BnaA02g14990D	AT1G70560.1	chrA02:8623348-8626071	-	-	-	-	-	-
	TAR2	BnaA01g14030D	AT4G24670.2	chrA01:7126385-7130041	-	-	-	-	-	-
		BnaC01g16530D	AT4G24670.2	chrC01:11333346-11336238	-	-	-	-	-	-
	CYP79B3	BnaA04g12790D	AT2G22330.1	chrA04:10803211-10805666	-1.27611	-	1.50759	1.55612	2.43865	2.7278
	CYP79B2	BnaA01g34610D	AT4G39950.1	chrA01_random:55623-57664	-	-1.05165	2.02301	3.20657	1.76761	1.85087
		BnaC07g51280D	AT4G39950.1	chrC07_random:2928033-2930345	-	-	2.98189	1.65735	3.35814	1.98612
		BnaC03g60820D	AT4G39950.1	chrC03:49964814-49967505	-	-	3.42985	5.12616	3.34824	4.86499
		BnaC01g00800D	AT4G39950.1	chrC01:326263-328343	1.11198	-1.01978	2.55378	3.68449	2.52944	2.08699
		BnaA08g16100D	AT4G39950.1	chrA08:13254118-13256555	1.23956	-	4.64749	6.76877	4.76598	6.33709
	YUC9	BnaC05g02320D	AT1G04180.1	chrC05:1109605-1110969	-	-	-	-	-	-
		BnaC08g43780D	AT1G04180.1	chrC08:37304889-37306362	-	-	-	-	-	-
		BnaA09g50630D	AT1G04180.1	chrA09:33445896-33447282	-	-	-	-	-	-
		BnaA10g02450D	AT1G04180.1	chrA10:1267541-1268903	-	-	-	-	-	-
	YUC3	BnaAnng12250D	AT1G04610.1	chrAnn_random:13216644-13218365	-	-	-	-	-	-
		BnaC05g49050D	AT1G04610.1	chrC05_random:34589-36273	-	-	-	-	-	-
		BnaA10g02750D	AT1G04610.1	chrA10:1441775-1443499	-	-	-	-	-	-
	YUC11	BnaCnng47400D	AT1G21430.1	chrCnn_random:46829626-46830833	-	-	-	-	-	-
		BnaA06g15150D	AT1G21430.1	chrA06:8301524-8302748	-	-	-	-	-	-
	YUC10	BnaC06g02330D	AT1G48910.1	chrC06:3115270-3119457	-	-	-	-	-	-
		BnaA06g03450D	AT1G48910.1	chrA06:2116691-2120900	-	-	-	-	-	-
		BnaA06g03430D	AT1G48910.1	chrA06:2101240-2105349	-	-	-	-	-	-
	YUC7	BnaC04g11270D	AT2G33230.1	chrC04:8749583-8751327	-	-	-	-	-	-
		BnaA05g10350D	AT2G33230.1	chrA05:5656387-5658109	-	-	-	-	-	-
	YUC8	BnaAnng41850D	AT4G28720.1	chrAnn_random:48417866-48419087	-	-	-	-	-	-
		BnaA01g08170D	AT4G28720.1	chrA01:3871347-3873138	-	-	-	-	-	-
		BnaA08g13610D	AT4G28720.1	chrA08:11746340-11747923	-	-	-	-	-	-
		BnaC08g13170D	AT4G28720.1	chrC08:18225996-18227471	-	-	-	-	-	-
		BnaC01g09750D	AT4G28720.1	chrC01:5729839-5731617	-	-	-	-	-	-
	YUC1	BnaCnng74730D	AT4G32540.1	chrCnn_random:75649551-75651203	-	-	-	-	-	-
		BnaA08g12160D	AT4G32540.1	chrA08:10875058-10876878	-	-	-	-	-	-
		BnaC03g67260D	AT4G32540.1	chrC03:56825936-56827731	-	-	-	-	-	-
		BnaA01g04490D	AT4G32540.1	chrA01:2094885-2096808	-	-	-	-	-	-
		BnaC01g05950D	AT4G32540.1	chrC01:3152150-3154082	-	-	-	-	-	-
	YUC4	BnaAnng37780D	AT5G11320.1	chrAnn_random:42834431-42836418	-	-	-	-	-	-
		BnaCnng19720D	AT5G11320.2	chrCnn_random:18490585-18491973	-	-	-	-	-	-
		BnaC09g45330D	AT5G11320.1	chrC09:45713589-45715847	-	-	-	-	-	-
		BnaA02g00930D	AT5G11320.1	chrA02:356667-358747	-	-	-	-	-	-
	YUC6	BnaA09g04510D	AT5G25620.2	chrA09:2216785-2219687	-	-	-	-	-	-
		BnaC02g48550D	AT5G25620.2	chrC02_random:4827735-4831038	-	-	-	-	-	-
		BnaA06g39380D	AT5G25620.2	chrA06_random:1528111-1530976	-	-	-	-	-	-
		BnaA02g31890D	AT5G25620.2	chrA02:22988267-22990817	-	-	-	-	-	-
		BnaC07g29140D	AT5G25620.2	chrC07:34039830-34042691	-	-	-	-	-	-
		BnaC09g03930D	AT5G25620.2	chrC09:2215674-2217122	-	-	-	-	-	-
	YUC5	BnaA06g36480D	AT5G43890.1	chrA06:23899984-23901496	-	-	-	-	-	-
		BnaA02g22420D	AT5G43890.1	chrA02:14932561-14933954	-	-	-	-	-	-
		BnaCnng63040D	AT5G43890.1	chrCnn_random:62922467-62924244	-	-	-	-	-	-
		BnaC07g17430D	AT5G43890.1	chrC07:23667744-23669251	-	-	-	-	-	-
Auxin signaling
	LAX3	BnaA02g18200D	AT1G77690.1	chrA02:11023887-11026724	-	-	-	-	-	-
		BnaCnng11320D	AT1G77690.1	chrCnn_random:10619241-10621978	-	-	-	-	-	-
		BnaA07g20880D	AT1G77690.1	chrA07:16264524-16267265	-	-	-	-	-	-
		BnaC06g20740D	AT1G77690.1	chrC06:22815106-22817878	-	-	-	-	-	-
	LAX2	BnaCnng74340D	AT2G21050.1	chrCnn_random:75199225-75201041	-	-	-	-	-	-
		BnaA09g43460D	AT2G21050.1	chrA09:30099971-30102368	-	-	-	-	-	-
		BnaC08g36050D	AT2G21050.1	chrC08:33540863-33543268	-	-	-	-	-	-
		BnaA03g23150D	AT2G21050.1	chrA03:11035860-11038374	-	-	-	-	-	-
	AUX1	BnaA04g21830D	AT2G38120.1	chrA04:16594807-16599766	-	-	-1.93464	-1.08496	-5.18958	-2.68604
		BnaC03g21070D	AT2G38120.1	chrC03:11312679-11318594	-	-	-	-1.38912	-	-1.61956
		BnaAnng30780D	AT2G38120.1	chrAnn_random:35116797-35118738	-	-	-	-	-	-
		BnaA05g06540D	AT2G38120.1	chrA05:3541604-3545788	-	-	-2.2446	-1.31501	-4.63072	-3.12919
		BnaA03g18790D	AT2G38120.1	chrA03:8868391-8870335	-	-	-	-	-	-
		BnaA03g17600D	AT2G38120.1	chrA03:8274345-8280535	-	-	-	-	-	-
		BnaC04g07210D	AT2G38120.1	chrC04:5344907-5349136	-	-	-1.92546	-1.08207	-3.01141	-1.70532
		BnaC04g45700D	AT2G38120.1	chrC04:45321824-45326262	-	-	-	-	-3.58545	-2.25472
	LAX1	BnaCnng03900D	AT5G01240.1	chrCnn_random:3009059-3012135	-	-	-1.59757	-1.77858	-6.88622	-2.76655
		BnaA10g27610D	AT5G01240.1	chrA10:17351199-17355119	-	-	-1.83975	-1.31342	-5.96278	-2.4314
	TIR1	BnaC06g43000D	AT3G62980.1	chrC06_random:2510153-2512801	-	-	-	0.928172	-	1.08515
		BnaA09g40340D	AT3G62980.1	chrA09:28330091-28333040	-	-	-	1.04005	0.730688	0.715325
		BnaCnng60850D	AT3G62980.1	chrCnn_random:60684985-60687527	-	-	-	-	-	-
		BnaA07g19520D	AT3G62980.1	chrA07:15580446-15583850	-	-	-	-	-	-
		BnaC08g32660D	AT3G62980.1	chrC08:31463335-31466319	-	-	-	1.35657	0.873471	1.02006
		BnaA04g00230D	AT3G62980.1	chrA04:167315-171070	-	-	-	-	-	-
	IAA10	BnaC05g02280D	AT1G04100.1	chrC05:1081221-1082892	-	-	-	-	-	-
		BnaA10g02380D	AT1G04100.1	chrA10:1225986-1227645	-	-	-	-	-	-
	SHY2	BnaC05g02360D	AT1G04240.1	chrC05:1154250-1155216	-	-	-	-	-	-
		BnaC08g43820D	AT1G04240.1	chrC08:37317593-37318652	-	-	-3.53243	-2.40859	-6.31181	-6.33805
		BnaA09g50600D	AT1G04240.1	chrA09:33438157-33438998	-	-	-	-	-	-
		BnaA10g02490D	AT1G04240.1	chrA10:1293131-1294239	-	-	-2.15887	-	-	-
	AXR3	BnaC05g02370D	AT1G04250.1	chrC05:1162818-1164543	-	-	-	-	-	-
		BnaC08g43830D	AT1G04250.1	chrC08:37339338-37341659	-	-	-	-	-	-
		BnaCnng41350D	AT1G04250.1	chrCnn_random:40149423-40152538	-	-	-	-	-	-
		BnaA09g50590D	AT1G04250.1	chrA09:33431859-33434175	-	-	-	-	-	-
		BnaA08g27770D	AT1G04250.1	chrA08:18410351-18412273	-	-	-	-	-	-
		BnaA10g02500D	AT1G04250.1	chrA10:1302197-1304005	-	-	-	-2.02583	-1.37498	-1.46618
	IAA12	BnaC05g02660D	AT1G04550.2	chrC05:1282526-1284256	-	-	-2.02315	-1.60138	-4.86224	-2.54877
		BnaAnng12210D	AT1G04550.2	chrAnn_random:13201792-13203174	-	-	-	-	-	-
		BnaC08g50150D	AT1G04550.2	chrC08_random:4502690-4504108	-	-	-	-	-2.54952	-
		BnaA10g02680D	AT1G04550.2	chrA10:1412823-1414126	-	-	-2.21281	-1.88269	-3.16192	-1.88305
	IAA34	BnaA06g09800D	AT1G15050.1	chrA06:5222552-5223820	-	-	-	-	-	-
		BnaC05g11370D	AT1G15050.1	chrC05:6644147-6645435	-	-	-	-	-	-
	IAA5	BnaA09g56620D	AT1G15580.1	chrA09_random:3812196-3812920	-	-	-	-	-	-
		BnaC08g38780D	AT1G15580.1	chrC08:34876742-34877011	-	-	-	-	-	-
	IAA18	BnaC03g78000D	AT1G51950.1	chrC03_random:6296657-6298661	-	-	-	-1.43841	-1.20805	-
		BnaA06g02010D	AT1G51950.1	chrA06:1171330-1173011	-	-	-	-	-	-1.32536
		BnaC06g05090D	AT1G51950.1	chrC06:5733838-5735582	-	-	-1.07902	-1.65088	-1.3312	-1.6391
		BnaA08g01770D	AT1G51950.1	chrA08:1461047-1463174	-	-	-	-1.45346	-	-1.08529
		BnaC06g09250D	AT1G51950.1	chrC06:11046330-11047524	-	-	-	-	-	-
	IAA6	BnaA06g01830D	AT1G52830.1	chrA06:1075481-1076364	-	-	-	-	-	-
		BnaC06g05820D	AT1G52830.1	chrC06:6390893-6391981	-	-	-	-	-	-
		BnaA06g37420D	AT1G52830.1	chrA06_random:3798-4883	-	-	-	-	-	-
	IAA15	BnaC06g40600D	AT1G80390.1	chrC06:37158477-37159670	-	-	-	-	-	-
		BnaA07g35660D	AT1G80390.1	chrA07:23903555-23904676	-	-	-	-	-	-
	IAA32	BnaA06g35080D	AT2G01200.2	chrA06:23156976-23157808	-	-	-	-	-	-
		BnaC07g20610D	AT2G01200.2	chrC07:27205456-27206291	-	-	-	-	-	-
	IAA8	BnaA04g13090D	AT2G22670.4	chrA04:11018727-11020583	-	-	-1.90282	-1.73126	-3.32705	-1.85899
		BnaC04g35180D	AT2G22670.4	chrC04:36607368-36609004	-	-	-1.28185	-1.0676	-1.93373	-1.30297
	IAA13	BnaC04g11220D	AT2G33310.3	chrC04:8702021-8703631	-	-	-1.28149	-	-1.80707	-1.24047
		BnaA05g10300D	AT2G33310.3	chrA05:5604949-5606530	-	-	-1.57254	-	-2.7484	-1.29461
		BnaC03g18580D	AT2G33310.3	chrC03:9512931-9514623	-	-	-1.86204	-1.89084	-4.28552	-2.49169
		BnaA03g15370D	AT2G33310.3	chrA03:7129399-7130721	-	-	-1.8849	-1.5142	-3.71557	-2.23724
	IAA20	BnaC04g51520D	AT2G46990.1	chrC04:48820519-48821570	-	-	-	-	-	-
		BnaA04g26850D	AT2G46990.1	chrA04:18990866-18991859	-	-	-	-	-	-
	IAA16	BnaA01g33420D	AT3G04730.1	chrA01:22639272-22641385	-	-	-1.56815	-1.42421	-2.47481	-2.19803
		BnaC01g39910D	AT3G04730.1	chrC01:38370567-38372366	-	-	-1.46068	-1.34825	-3.34628	-2.73376
		BnaC05g47100D	AT3G04730.1	chrC05:42276289-42278374	-1.01236	-	-1.35295	-1.91696	-2.78069	-1.57571
		BnaAnng10570D	AT3G04730.1	chrAnn_random:11471125-11479457	-	-	-1.1101	-1.75985	-2.184	-1.31476
	IAA19	BnaA01g28670D	AT3G15540.1	chrA01:19924494-19925747	-	-	-1.01143	-	-5.23542	-3.1881
		BnaC01g36030D	AT3G15540.1	chrC01:35307483-35308841	-	-	-1.11645	-	-3.4842	-1.70396
		BnaCnng74250D	AT3G15540.1	chrCnn_random:75085660-75086834	-	-	-1.90866	-1.65102	-6.12337	-3.19555
		BnaC03g39170D	AT3G15540.1	chrC03:24167654-24169149	-	-	-1.21327	-1.05817	-3.54013	-2.60911
		BnaA03g33930D	AT3G15540.1	chrA03:16433474-16434855	-	-	-	-1.20297	-3.29605	-3.3495
	PAP1	BnaC01g44160D	AT3G16500.1	chrC01_random:3745443-3747065	-	-	-	-	-	-
		BnaA01g27770D	AT3G16500.1	chrA01:19376257-19378066	-	-	-	-	-	-
		BnaC05g36730D	AT3G16500.1	chrC05:35967178-35969048	-	-	-	-	-	-
		BnaC03g39670D	AT3G16500.1	chrC03:24708649-24710343	-	-	-	-	-	-
		BnaA03g34220D	AT3G16500.1	chrA03:16679802-16681289	-	-	-	-	-	-
		BnaA05g23300D	AT3G16500.1	chrA05:17617659-17619557	-	-	-	-	-	-
	IAA31	BnaCnng73640D	AT3G17600.1	chrCnn_random:74321141-74322166	-	-	-	-	-	-
		BnaC05g35940D	AT3G17600.1	chrC05:35129277-35130215	-	-	-	-	-	-
		BnaA03g34600D	AT3G17600.1	chrA03:16830166-16831169	-	-	-	-	-	-
		BnaA05g22670D	AT3G17600.1	chrA05:17201433-17202461	-	-	-	-	-	-
	IAA2	BnaC05g29330D	AT3G23030.1	chrC05:28121659-28122582	-	-	-	-	-2.02103	-1.7616
		BnaA05g16700D	AT3G23030.1	chrA05:11384466-11385470	-	-	-	-	-2.20777	-1.91287
		BnaA01g24190D	AT3G23030.1	chrA01:16609895-16611098	-	-	-	-	-1.69596	-0.835778
		BnaC01g31190D	AT3G23030.1	chrC01:29957054-29958257	-	-	-	-	-2.03184	-0.912167
		BnaA03g36940D	AT3G23030.1	chrA03:18182123-18183181	-	-	-	-	-2.54954	-1.89511
		BnaC03g43120D	AT3G23030.1	chrC03:27943700-27944683	-	-	-	-	-1.79058	-1.22576
	IAA7	BnaC05g29300D	AT3G23050.1	chrC05:28069040-28081022	-	-	-1.66326	-1.71249	-2.89633	-2.28204
		BnaC01g43640D	AT3G23050.1	chrC01_random:3197426-3199574	-	-	-1.29975	-2.05687	-2.83218	-1.67438
		BnaC07g16810D	AT3G23050.1	chrC07:22814264-22816772	-	-	-	-	-	-
		BnaA05g16680D	AT3G23050.1	chrA05:11341559-11342921	-3.11239	-	-	-	-	-
		BnaA03g36950D	AT3G23050.1	chrA03:18202682-18204981	-	-	-	-1.89795	-	-
	IAA30	BnaA04g27430D	AT3G62100.1	chrA04_random:90125-91183	-	-	-	-	-	-
		BnaC06g18310D	AT3G62100.1	chrC06:20759788-20760902	-	-	-	-	-	-
		BnaA09g39680D	AT3G62100.1	chrA09:28090657-28091698	-	-	-	-	-	-
		BnaA07g19140D	AT3G62100.1	chrA07:15445122-15446183	-	-	-	-	-	-
	IAA14	BnaC08g47390D	AT4G14550.1	chrC08_random:2188022-2190270	-	-	-	-	-	-
		BnaA08g05350D	AT4G14550.1	chrA08:5331489-5333723	-	-	-	-	-	-
	IAA1	BnaA08g30190D	AT4G14560.1	chrA08_random:1319349-1320300	-	-	-	-	-	-2.35243
		BnaC08g09640D	AT4G14560.1	chrC08:14475189-14476148	-	-	-1.0742	-1.65071	-5.11902	-2.64861
	IAA11	BnaA03g58910D	AT4G28640.1	chrA03_random:1986916-1988372	-	-	-	-	-	-
		BnaA01g08280D	AT4G28640.1	chrA01:3942359-3944177	-	-	-	-	-	-
		BnaC01g09830D	AT4G28640.3	chrC01:5798598-5800084	-	-	-	-	-	-
	PAP2	BnaA01g07810D	AT4G29080.1	chrA01:3704598-3705565	-	-	-1.87367	-0.976623	-3.23611	-1.73594
		BnaA08g13510D	AT4G29080.1	chrA08:11689847-11690609	-	-	-	-	-	-
		BnaC08g13430D	AT4G29080.1	chrC08:18432811-18433480	-	-	-	-	-	-
		BnaC01g09350D	AT4G29080.1	chrC01:5487373-5488756	-	-	-1.7442	-0.970164	-3.22804	-2.12755
	IAA28	BnaA09g04430D	AT5G25890.1	chrA09:2170675-2171743	-	-	-	-	-	-
		BnaC07g28990D	AT5G25890.1	chrC07:33931347-33932673	-	-	-0.934309	-1.20655	-1.58494	-2.69807
		BnaC09g03870D	AT5G25890.1	chrC09:2167270-2168503	-	-	-	-	-	-
		BnaA06g27950D	AT5G25890.1	chrA06:19219711-19221058	-	-	-1.69591	-1.68394	-1.14613	-3.98971
	IAA9	BnaA06g24570D	AT5G65670.1	chrA06:17083585-17085974	-	-	-	-	-	-
		BnaA09g07160D	AT5G65670.1	chrA09:3536516-3538470	-	-	-2.04254	-1.70533	-3.14456	-2.02271
		BnaC02g47310D	AT5G65670.1	chrC02_random:3068158-3070117	-	-	-	-	-	-
		BnaAnng04980D	AT5G65670.1	chrAnn_random:5546748-5548247	-	-	-	-	-	-
		BnaCnng57860D	AT5G65670.1	chrCnn_random:57563043-57565013	-	-	-1.07101	-0.963704	-1.33814	-0.982841
		BnaCnng13150D	AT5G65670.1	chrCnn_random:12007908-12010479	-	-	-	-	-1.0587	-
	MP	BnaC07g48490D	AT1G19850.1	chrC07_random:1168394-1172657	-	-	-	-	-	-
		BnaA08g31250D	AT1G19850.1	chrA08_random:1917129-1921002	-	-	-	-	-	-
		BnaA06g14040D	AT1G19850.1	chrA06:7542045-7545874	-	-	-	-2.02441	-	-
		BnaC05g15390D	AT1G19850.1	chrC05:9259158-9264120	-0.929591	-	-	-1.50998	-	-
		BnaA07g11660D	AT1G19850.1	chrA07:10780303-10784258	-	-	-	-	-	-
		BnaC08g19040D	AT1G19850.1	chrC08:22022097-22026819	-	-	-	-1.53063	1.51817	-
	ARF1	BnaC04g18710D	AT1G59750.4	chrC04:18556045-18559648	-	-	-	-	-	-
		BnaA01g35830D	AT1G59750.2	chrA01_random:1302508-1307235	-	-	-	-	-	-
		BnaC01g28340D	AT1G59750.2	chrC01:26015922-26019679	-	-	-	-	-	-
	NPH4	BnaA02g05070D	AT5G20730.2	chrA02:2259813-2264585	-0.900405	-	-	-1.67999	-	-
		BnaC09g37130D	AT5G20730.2	chrC09:40479431-40484962	-0.925914	-	-	-1.467	-	-
		BnaA10g14760D	AT5G20730.2	chrA10:11674650-11679621	-0.964998	-	-	-1.22694	-	-
	putative GH3-like protein	BnaC06g02190D	AT1G23160.1	chrC06:2989489-2994660	-	-	-	-	-	-
		BnaC06g02210D	AT1G23160.1	chrC06:3011677-3017004	-	-	-	-	-	-
		BnaA08g20620D	AT1G23160.1	chrA08:15493671-15496185	-	-	-	-	-	-
		BnaC08g06190D	AT1G23160.1	chrC08:8695728-8698839	-	-	-	-	-	-
		BnaA06g03580D	AT1G23160.1	chrA06:2194227-2201070	-	-	-	-	-	-
		BnaA06g03570D	AT1G23160.1	chrA06:2186493-2190432	-	-	-	-	-	-
	GH3.17	BnaC08g09990D	AT1G28130.1	chrC08:14890180-14892268	-	-	-	-	-	-
		BnaA08g05580D	AT1G28130.1	chrA08:5489385-5493599	-	-	-	-	-	-
		BnaCnng41900D	AT1G28130.1	chrCnn_random:40825854-40828823	-	-	-	-	-	-
		BnaA09g27530D	AT1G28130.1	chrA09:20655157-20658002	-	-	-	-	-	-
		BnaA07g08630D	AT1G28130.1	chrA07:8697847-8700546	-	-	-	-	-	-
		BnaCnng66170D	AT1G28130.1	chrCnn_random:65823751-65825962	-	-	-	-	-	-
	Auxin-responsive GH3 family protein	BnaC06g06030D	AT1G48660.1	chrC06:6529262-6531340	-	-	-	-	-	-
		BnaA05g18010D	AT1G48660.1	chrA05:13189579-13190124	-	-	-	-	-	-
		BnaA09g48080D	AT1G48660.1	chrA09:32278474-32280599	-	-	-	-	-	-
		BnaA09g48090D	AT1G48660.1	chrA09:32280696-32284510	-	-	-	-	-	-
		BnaC06g40850D	AT1G48660.1	chrC06_random:211465-212010	-	-	-	-	-	-
		BnaA03g52620D	AT1G48660.1	chrA03:27446278-27447460	-	-	-	-	-	-
		BnaC07g44360D	AT1G48660.1	chrC07:42947639-42948838	-	-	-	-	-	-
		BnaA06g06400D	AT1G48660.1	chrA06:3477302-3479322	-	-	-	-	-	-
		BnaC03g30320D	AT1G48670.1	chrC03:18423748-18425235	-	-	-	-	-	-
		BnaCnng71140D	AT1G48670.1	chrCnn_random:71255755-71256037	-	-	-	-	-	-
		BnaA05g14780D	AT1G48670.1	chrA05:9249973-9254073	-	-	-	-	-	-
		BnaA04g16140D	AT1G48670.1	chrA04:13208812-13210712	-	-	-	-	-	-
		BnaCnng49810D	AT1G48670.1	chrCnn_random:49271581-49273691	-	-	-	-	-	-
		BnaCnng49820D	AT1G48670.1	chrCnn_random:49281432-49283723	-	-	-	-	-	-
		BnaC08g41920D	AT1G48670.1	chrC08:36274310-36274448	-	-	-	-	-	-
		BnaC08g41930D	AT1G48670.1	chrC08:36274537-36276287	-	-	-	-	-	-
		BnaA09g48120D	AT1G48670.1	chrA09:32293448-32295437	-	-	-	-	-	-
		BnaA09g15010D	AT1G48670.1	chrA09:8711810-8714099	-	-	-	-	-	-
		BnaC06g40820D	AT1G48670.1	chrC06_random:150272-151631	-	-	-	-	-	-
		BnaC09g31070D	AT1G48670.1	chrC09:34109969-34112439	-	-	-	-	-	-
	GH3.1	BnaCnng22400D	AT2G14960.1	chrCnn_random:20931005-20932993	-	-	-	-	-	-
		BnaA09g52740D	AT2G14960.1	chrA09_random:602150-604128	-	-	-	-	-	-
	GH3.3	BnaA09g42140D	AT2G23170.1	chrA09:29324931-29327962	-	-	-	-	-	-
		BnaC08g34560D	AT2G23170.1	chrC08:32682391-32684611	-	-	-	-	-	-
	GH3.9	BnaC04g00140D	AT2G47750.1	chrC04:42035-44874	-	-	-	-	-	-
		BnaA05g00250D	AT2G47750.1	chrA05:111101-114019	-	-	-	-	-	-
	DFL2	BnaC09g00690D	AT4G03400.1	chrC09:386739-389894	-	-	-	-	-	-
		BnaA09g01540D	AT4G03400.1	chrA09:834172-838143	-	-	-	-	-	-
		BnaA03g38960D	AT4G03400.1	chrA03:19369800-19371999	-	-	-	-	-	-
		BnaC03g46000D	AT4G03400.1	chrC03:31005202-31006077	-	-	-	-	-	-
		BnaC03g46010D	AT4G03400.1	chrC03:31006155-31007241	-	-	-	-	-	-
	WES1	BnaC01g19430D	AT4G27260.1	chrC01:13450366-13453174	-	-	-	-	-	-
		BnaA03g48550D	AT4G27260.1	chrA03:24905153-24907632	-	-	-	-	-	-
		BnaA01g16300D	AT4G27260.1	chrA01:8399813-8402309	-	-	-	-	-	-
		BnaC07g40810D	AT4G27260.1	chrC07:40929983-40932302	-	-	-	-	-	-
	BRU6	BnaA01g00580D	AT4G37390.1	chrA01:315445-317614	-	-	-	-	-	-
		BnaC01g01570D	AT4G37390.1	chrC01:765167-767374	-	-	-	-	-	-
	PBS3	BnaC09g43750D	AT5G13320.1	chrC09:44896962-44899324	-	-	-	-	-	-
		BnaA03g04280D	AT5G13320.1	chrA03:2002065-2004226	-	-	-	-	-	-
		BnaA10g19970D	AT5G13320.1	chrA10:14038150-14041644	-	-	-	-	-	-
		BnaC03g05810D	AT5G13320.1	chrC03:2830984-2836292	-	-	-	-	-	-
		BnaA02g01560D	AT5G13320.1	chrA02:733425-735766	-	-	-	-	-	-
		BnaC02g04650D	AT5G13320.1	chrC02:2467109-2469292	-	-	-	-	-	-
	auxin-responsive GH3 family protein	BnaC09g43720D	AT5G13360.3	chrC09:44866636-44869237	-	-	-	-	-	-
		BnaAnng25660D	AT5G13360.3	chrAnn_random:29717185-29722052	-	-	-	-	-	-
		BnaA10g19940D	AT5G13360.3	chrA10:14010600-14013015	-	-	-	-	-	-
		BnaC03g05830D	AT5G13360.3	chrC03:2845992-2850529	-	-	-	-	-	-
	Auxin-responsive GH3 family protein	BnaA07g01920D	AT5G13370.1	chrA07:1622404-1625177	-	-	-	-	-	-
		BnaA03g04300D	AT5G13370.1	chrA03:2015748-2019661	-	-	-	-	-	-
		BnaC02g04690D	AT5G13370.1	chrC02:2486693-2488187	-	-	-	-	-	-
		BnaC02g04680D	AT5G13370.1	chrC02:2485213-2486592	-	-	-	-	-	-
		BnaC02g04670D	AT5G13370.1	chrC02:2477416-2480525	-	-	-	-	-	-
		BnaCnng28110D	AT5G51470.1	chrCnn_random:26663499-26665800	-	-	-	-	-	-
		BnaC09g15640D	AT5G51470.1	chrC09:12489514-12492770	-	-	-	-	-	-
		BnaA09g48100D	AT5G51470.1	chrA09:32286010-32290992	-	-	-	-	-	-
		BnaA09g48110D	AT5G51470.1	chrA09:32291089-32293375	-	-	-	-	-	-
		BnaC07g51040D	AT5G51470.1	chrC07_random:2839391-2841562	-	-	-	-	-	-
		BnaA03g13150D	AT5G51470.1	chrA03:5969906-5971909	-	-	-	-	-	-
		BnaAnng28260D	AT5G51470.1	chrAnn_random:32230705-32232284	-	-	-	-	-	-
		BnaA03g52610D	AT5G51470.1	chrA03:27443011-27445325	-	-	-	-	-	-
		BnaA03g52600D	AT5G51470.1	chrA03:27439846-27442123	-	-	-	-	-	-
		BnaAnng30610D	AT5G51470.1	chrAnn_random:34958132-34960136	-	-	-	-	-	-
		BnaC07g44350D	AT5G51470.1	chrC07:42931961-42935267	-	-	-	-	-	-
		BnaC01g04630D	AT5G51470.1	chrC01:2434010-2438365	-	-	-	-	-	-
		BnaC02g15790D	AT5G51470.1	chrC02:11389682-11391693	-	-	-	-	-	-
		BnaC02g15780D	AT5G51470.1	chrC02:11385472-11387483	-	-	-	-	-	-
		BnaC02g15770D	AT5G51470.1	chrC02:11381262-11383273	-	-	-	-	-	-
		BnaA06g06420D	AT5G51470.1	chrA06:3480969-3483102	-	-	-	-	-	-
		BnaA06g06390D	AT5G51470.1	chrA06:3474669-3476680	-	-	-	-	-	-
		BnaA06g03560D	AT5G51470.1	chrA06:2175029-2177009	-	-	-	-	-	-
	DFL1	BnaCnng39150D	AT5G54510.1	chrCnn_random:37890705-37893034	-	-	-	-	-	-
		BnaAnng25610D	AT5G54510.1	chrAnn_random:29680355-29682720	-	-	-	-	-	-
		BnaA03g11840D	AT5G54510.1	chrA03:5345047-5347451	-	-	-	-	-	-
		BnaC03g14570D	AT5G54510.1	chrC03:7031368-7033719	-	-	-	-	-	-
	SAUR-like auxin-responsive protein family	BnaA09g56290D	AT1G16510.1	chrA09_random:3671348-3671789	-	-	-	-	-	-
		BnaC08g38350D	AT1G16510.1	chrC08:34681767-34682211	-	-	-	-	-	-
	SAUR-like auxin-responsive protein family	BnaC05g50280D	AT1G19830.1	chrC05_random:996258-996600	-	-	-	-	-	-
		BnaA06g13980D	AT1G19830.1	chrA06:7424241-7424583	-	-	-	-	-	-
		BnaC07g15580D	AT1G19830.1	chrC07:21486820-21487162	-	-	-	-	-	-
	SAUR-like auxin-responsive protein family	BnaA08g31240D	AT1G19840.1	chrA08_random:1901918-1902359	-	-	-	-	-	-
		BnaA06g14030D	AT1G19840.1	chrA06:7479827-7480624	-	-	-	-	-	-
		BnaCnng59650D	AT1G19840.1	chrCnn_random:59405468-59406330	-	-	-	-	-	-
		BnaC07g48500D	AT1G19840.1	chrC07_random:1186355-1187294	-	-	-	-	-	-
		BnaA07g11670D	AT1G19840.1	chrA07:10810826-10811429	-	-	-	-	-	-
		BnaC08g19010D	AT1G19840.1	chrC08:21994289-21994730	-	-	-	-	-	-
	SAUR-like auxin-responsive protein family	BnaA02g17300D	AT1G75580.1	chrA02:10461564-10461997	-	-	-	-	-	-
		BnaC02g23710D	AT1G75580.1	chrC02:20705452-20705885	-	-	-	-	-	-
		BnaAnng09090D	AT1G75580.1	chrAnn_random:9610386-9610713	-	-	-	-	-	-
		BnaA07g21620D	AT1G75580.1	chrA07:16698463-16698852	-	-	-	-	-	-
		BnaC06g36290D	AT1G75580.1	chrC06:34890885-34891212	-	-	-	-	-	-
		BnaC06g22290D	AT1G75580.1	chrC06:24324111-24324500	-	-	-	-	-	-
	SAUR-like auxin-responsive protein family	BnaA07g34680D	AT1G79130.1	chrA07:23523650-23524085	-	-	-	-	-	-
	SAUR-like auxin-responsive protein family	BnaCnng27280D	AT2G18010.1	chrCnn_random:25735635-25735982	-	-	-	-	-	-
		BnaA09g09430D	AT2G18010.1	chrA09:4724427-4724774	-	-	-	-	-	-
		BnaA07g02140D	AT2G18010.1	chrA07:1805602-1805929	-	-	-	-	-	-
		BnaCnng59500D	AT2G18010.1	chrCnn_random:59174477-59174804	-	-	-	-	-	-
	SAUR-like auxin-responsive protein family	BnaA09g43330D	AT2G21220.1	chrA09:30051535-30051850	-	-	-	-	-	-
		BnaC08g35940D	AT2G21220.1	chrC08:33498045-33498360	-	-	-	-	-	-
	SAUR-like auxin-responsive protein family	BnaC04g36450D	AT2G24400.1	chrC04:37936147-37936675	-	-	-	-	-	-
		BnaA04g14360D	AT2G24400.1	chrA04:12090733-12091264	-	-	-	-	-	-
	SAUR-like auxin-responsive protein family	BnaC03g46960D	AT2G28085.1	chrC03:31926440-31926870	-	-	-	-	-	-
		BnaA07g13610D	AT2G28085.1	chrA07:12009363-12009741	-	-	-	-	-	-
		BnaA03g22230D	AT2G28085.1	chrA03:10546609-10546984	-	-	-	-	-	-
		BnaC04g16230D	AT2G28085.1	chrC04:14224244-14225809	-	-	-	-	-	-
	SAUR-like auxin-responsive protein family	BnaAnng07560D	AT2G36210.1	chrAnn_random:7345617-7345989	-	-	-	-	-	-
		BnaAnng07570D	AT2G36210.1	chrAnn_random:7348796-7349168	-	-	-	-	-	-
		BnaA05g08090D	AT2G36210.1	chrA05:4434272-4434665	-	-	-	-	-	-
		BnaC03g20000D	AT2G36210.1	chrC03:10462301-10462685	-	-	-	-	-	-
		BnaC04g09120D	AT2G36210.1	chrC04:6849927-6850320	-	-	-	-	-	-
		BnaA03g16580D	AT2G36210.1	chrA03:7738969-7739353	-	-	-	-	-	-
	SAUR-like auxin-responsive protein family	BnaA04g21210D	AT2G37030.1	chrA04:16182439-16182796	-	-	-	-	-	-
		BnaC06g14500D	AT2G37030.1	chrC06:17251335-17251731	-	-	-	-	-	-
		BnaA03g16940D	AT2G37030.1	chrA03:7947489-7947864	-	-	-	-	-	-
		BnaA07g16050D	AT2G37030.1	chrA07:13696556-13696952	-	-	-	-	-	-
		BnaA05g07390D	AT2G37030.1	chrA05:3980844-3981327	-	-	-	-	-	-
		BnaC03g20480D	AT2G37030.1	chrC03:10843086-10843461	-	-	-	-	-	-
		BnaC04g08210D	AT2G37030.1	chrC04:6159791-6160169	-	-	-	-	-	-
	SAUR-like auxin-responsive protein family	BnaC04g00740D	AT2G46690.1	chrC04:613774-614486	-	-	-	-	-	-
		BnaA05g01170D	AT2G46690.1	chrA05:679739-680297	-	-	-	-	-	-
	SAUR-like auxin-responsive protein family	BnaA02g03920D	AT3G03820.1	chrA02:1782994-1783285	-	-	-	-	-	-
		BnaC01g40430D	AT3G03820.1	chrC01:38720828-38721115	-	-	-	-	-	-
		BnaC02g07800D	AT3G03820.1	chrC02:4236840-4237131	-	-	-	-	-	-
	SAUR-like auxin-responsive protein family	BnaA05g28680D	AT3G09870.1	chrA05:20308865-20309207	-	-	-	-	-	-
		BnaC05g43150D	AT3G09870.1	chrC05:40154353-40154695	-	-	-	-	-	-
	SAUR-like auxin-responsive protein family	BnaA05g26360D	AT3G12830.1	chrA05:19330114-19330878	-	-	-	-	-	-
		BnaCnng23650D	AT3G12830.1	chrCnn_random:22064050-22064812	-	-	-	-	-	-
		BnaC01g38220D	AT3G12830.1	chrC01:37368631-37373826	-	-	-	-	-	-
		BnaA01g30290D	AT3G12830.1	chrA01:20822395-20822797	-	-	-	-	-	-
		BnaCnng63120D	AT3G12830.1	chrCnn_random:63005144-63005774	-	-	-	-	-	-
		BnaA03g32480D	AT3G12830.1	chrA03:15653487-15653868	-	-	-	-	-	-
	SAUR-like auxin-responsive protein family	BnaA05g18860D	AT3G20220.1	chrA05:14273815-14274169	-	-	-	-	-	-
		BnaC05g31870D	AT3G20220.1	chrC05:31226811-31227165	-	-	-	-	-	-
	SAUR-like auxin-responsive protein family	BnaA06g20080D	AT3G43120.1	chrA06:12884593-12886472	-	-	-	-	-	-
	SAUR-like auxin-responsive protein family	BnaC08g24350D	AT3G53250.1	chrC08:26382271-26382664	-	-	-	-	-	-
		BnaA09g33550D	AT3G53250.1	chrA09:24737228-24737621	-	-	-	-	-	-
	SAUR-like auxin-responsive protein family	BnaA09g38680D	AT3G60690.1	chrA09:27596916-27597526	-	-	-	-	-	-
		BnaC04g22040D	AT3G60690.1	chrC04:23180509-23181297	-	-	-	-	-	-
		BnaA04g01170D	AT3G60690.1	chrA04:748779-749567	-	-	-	-	-	-
		BnaA04g01150D	AT3G60690.1	chrA04:743600-744388	-	-	-	-	-	-
		BnaC08g30850D	AT3G60690.1	chrC08:30442470-30442983	-	-	-	-	-	-
	SAUR-like auxin-responsive protein family	BnaA09g39470D	AT3G61900.1	chrA09:28000615-28001282	-	-	-	-	-	-
		BnaC08g31820D	AT3G61900.1	chrC08:31065941-31066584	-	-	-	-	-	-
	SAUR-like auxin-responsive protein family	BnaCnng01670D	AT4G00880.1	chrCnn_random:1744188-1744777	-	-	-	-	-	-
	SAUR-like auxin-responsive protein family	BnaC03g28590D	AT4G09530.1	chrC03:16883301-16883598	-	-	-	-	-	-
		BnaA03g24040D	AT4G09530.1	chrA03:11540251-11540548	-	-	-	-	-	-
	SAUR-like auxin-responsive protein family	BnaCnng22170D	AT4G12410.1	chrCnn_random:20783264-20783747	-	-	-	-	-	-
		BnaC03g29520D	AT4G12410.1	chrC03:17652752-17653288	-	-	-	-	-	-
		BnaC02g46720D	AT4G12410.1	chrC02_random:2465307-2465568	-	-	-	-	-	-
		BnaA02g21320D	AT4G12410.1	chrA02:13703631-13704072	-	-	-	-	-	-
		BnaA09g20970D	AT4G12410.1	chrA09:13738812-13739295	-	-	-	-	-	-
		BnaA03g25090D	AT4G12410.1	chrA03:12100924-12101422	-	-	-	-	-	-
	SAUR-like auxin-responsive protein family	BnaCnng48240D	AT4G13790.1	chrCnn_random:47544341-47544617	-	-	-	-	-	-
		BnaC04g29280D	AT4G13790.1	chrC04:30838419-30838695	-	-	-	-	-	-
		BnaC01g11540D	AT4G13790.1	chrC01:7215922-7216198	-	-	-	-	-	-
	SAUR-like auxin-responsive protein family	BnaCnng72960D	AT4G22620.1	chrCnn_random:73408093-73408766	-	-	-	-	-	-
		BnaA03g45460D	AT4G22620.1	chrA03:23128006-23128465	-	-	-	-	-	-
		BnaA08g10360D	AT4G22620.1	chrA08:9644586-9645066	-	-	-	-	-	-
		BnaA01g12340D	AT4G22620.1	chrA01:6165883-6166560	-	-	-	-	-	-
		BnaC07g37400D	AT4G22620.1	chrC07:39148306-39148765	-	-	-	-	-	-
	SAUR-like auxin-responsive protein family	BnaA01g05940D	AT4G31320.1	chrA01:2755580-2756147	-	-	-	-	-	-
		BnaC03g67690D	AT4G31320.1	chrC03:57275105-57275654	-	-	-	-	-	-
		BnaA03g51410D	AT4G31320.1	chrA03:26683102-26683675	-	-	-	-	-	-
		BnaC07g43240D	AT4G31320.1	chrC07:42372213-42372843	-	-	-	-	-	-
		BnaC01g07200D	AT4G31320.1	chrC01:3740668-3741235	-	-	-	-	-	-
	SAUR-like auxin-responsive protein family	BnaA01g02430D	AT4G34750.2	chrA01:1232291-1233049	-	-	-	-	-	-
		BnaC01g03680D	AT4G34750.2	chrC01:1905572-1906115	-	-	-	-	-	-
	SAUR-like auxin-responsive protein family	BnaCnng68470D	AT4G34760.1	chrCnn_random:68077460-68077896	-	-	-	-	-	-
		BnaA03g58660D	AT4G34760.1	chrA03_random:1827023-1827459	-	-	-	-	-	-
		BnaA03g53040D	AT4G34760.1	chrA03:27729596-27730256	-	-	-	-	-	-
		BnaC07g45220D	AT4G34760.1	chrC07:43425161-43425864	-	-	-	-	-	-
		BnaA01g02420D	AT4G34760.1	chrA01:1225689-1226301	-	-	-	-	-	-
		BnaA08g10970D	AT4G34760.1	chrA08:10111959-10112283	-	-	-	-	-	-
		BnaC01g03670D	AT4G34760.1	chrC01:1894282-1894960	-	-	-	-	-	-
	SAUR-like auxin-responsive protein family	BnaAnng15400D	AT4G34770.1	chrAnn_random:16506678-16507030	-	-	-	-	-	-
		BnaUnng01620D	AT4G34770.1	chrUnn_random:2136744-2137059	-	-	-	-	-	-
		BnaC07g45230D	AT4G34770.1	chrC07:43434905-43435223	-	-	-	-	-	-
		BnaA01g02410D	AT4G34770.1	chrA01:1215909-1216658	-	-	-	-	-	-
	SAUR-like auxin-responsive protein family	BnaAnng15390D	AT4G34780.1	chrAnn_random:16505612-16505933	-	-	-	-	-	-
		BnaC03g65990D	AT4G34780.1	chrC03:55725219-55725540	-	-	-	-	-	-
	SAUR-like auxin-responsive protein family	BnaAnng24400D	AT4G34790.1	chrAnn_random:28231068-28232891	-	-	-	-	-	-
		BnaC07g45250D	AT4G34790.1	chrC07:43441248-43441566	-	-	-	-	-	-
		BnaA01g02400D	AT4G34790.1	chrA01:1212352-1212670	-	-	-	-	-	-
		BnaC01g03660D	AT4G34790.1	chrC01:1886183-1886501	-	-	-	-	-	-
		BnaC07g05670D	AT4G34790.1	chrC07:9117455-9118035	-	-	-	-	-	-
	SAUR-like auxin-responsive protein family	BnaA03g53060D	AT4G34800.1	chrA03:27749231-27754756	-	-	-	-	-	-
		BnaC03g65770D	AT4G34800.1	chrC03:55447354-55447642	-	-	-	-	-	-
		BnaC07g45260D	AT4G34800.1	chrC07:43447780-43448062	-	-	-	-	-	-
		BnaA01g02390D	AT4G34800.1	chrA01:1210052-1210331	-	-	-	-	-	-
		BnaC01g03650D	AT4G34800.1	chrC01:1884039-1884318	-	-	-	-	-	-
	SAUR-like auxin-responsive protein family	BnaC03g65750D	AT4G34810.1	chrC03:55431993-55432185	-	-	-	-	-	-
		BnaC07g45270D	AT4G34810.1	chrC07:43450252-43450549	-	-	-	-	-	-
		BnaA01g02380D	AT4G34810.1	chrA01:1207545-1207860	-	-	-	-	-	-
		BnaC01g03640D	AT4G34810.1	chrC01:1880545-1880860	-	-	-	-	-	-
	SAUR-like auxin-responsive protein family	BnaC08g11390D	AT4G36110.1	chrC08:16815992-16817658	-	-	-	-	-	-
		BnaA08g14810D	AT4G36110.1	chrA08:12419160-12419475	-	-	-	-	-	-
		BnaAnng08410D	AT4G36110.1	chrAnn_random:8972930-8973230	-	-	-	-	-	-
		BnaC07g45980D	AT4G36110.1	chrC07:43749498-43749798	-	-	-	-	-	-
		BnaA01g01490D	AT4G36110.1	chrA01:797662-798148	-	-	-	-	-	-
		BnaC01g02540D	AT4G36110.1	chrC01:1328413-1328728	-	-	-	-	-	-
	SAUR-like auxin-responsive protein family	BnaA06g37320D	AT4G38840.1	chrA06:24348441-24348847	-	-	-	-	-	-
		BnaC07g47570D	AT4G38840.1	chrC07:44706175-44706558	-	-	-	-	-	-
	SAUR-like auxin-responsive protein family	BnaA06g37310D	AT4G38850.1	chrA06:24347417-24347681	-	-	-	-	-	-
		BnaC07g47560D	AT4G38850.1	chrC07:44705167-44705411	-	-	-	-	-	-
	SAUR-like auxin-responsive protein family	BnaA06g37300D	AT4G38860.1	chrA06:24341865-24342560	-	-	-	-	-	-
		BnaA01g05190D	AT4G38860.1	chrA01:2434136-2434987	-	-	-	-	-	-
		BnaC01g00010D	AT4G38860.1	chrC01:1265-2113	-	-	-	-	-	-
		BnaC07g47550D	AT4G38860.1	chrC07:44696182-44696881	-	-	-	-	-	-
	SAUR-like auxin-responsive protein family	BnaA02g26410D	AT5G18010.1	chrA02:19448666-19450670	-	-	-	-	-	-
		BnaC09g39810D	AT5G18010.1	chrC09:42352380-42352863	-	-	-	-	-	-
		BnaA03g06800D	AT5G18010.1	chrA03:3042124-3042403	-	-	-	-	-	-
		BnaC03g08700D	AT5G18010.1	chrC03:4113966-4114245	-	-	-	-	-	-
	SAUR-like auxin-responsive protein family	BnaA02g03940D	AT5G18030.1	chrA02:1785326-1785637	-	-	-	-	-	-
		BnaA02g03890D	AT5G18030.1	chrA02:1777896-1778392	-	-	-	-	-	-
		BnaA02g03880D	AT5G18030.1	chrA02:1776705-1777204	-	-	-	-	-	-
		BnaAnng36540D	AT5G18030.1	chrAnn_random:41462107-41462386	-	-	-	-	-	-
		BnaC09g39410D	AT5G18030.1	chrC09:42017584-42018127	-	-	-	-	-	-
		BnaC09g39760D	AT5G18030.1	chrC09:42343067-42343564	-	-	-	-	-	-
		BnaC09g39790D	AT5G18030.1	chrC09:42349803-42350347	-	-	-	-	-	-
		BnaC09g39800D	AT5G18030.1	chrC09:42350861-42351411	-	-	-	-	-	-
		BnaC09g39850D	AT5G18030.1	chrC09:42357698-42358233	-	-	-	-	-	-
		BnaA10g16840D	AT5G18030.1	chrA10:12648707-12649001	-	-	-	-	-	-
		BnaA10g16820D	AT5G18030.1	chrA10:12645890-12646163	-	-	-	-	-	-
		BnaA10g16810D	AT5G18030.1	chrA10:12644663-12644954	-	-	-	-	-	-
		BnaA10g16770D	AT5G18030.1	chrA10:12633709-12634250	-	-	-	-	-	-
		BnaA10g16740D	AT5G18030.1	chrA10:12628322-12628819	-	-	-	-	-	-
		BnaC02g34500D	AT5G18030.1	chrC02:37085560-37085918	-	-	-	-	-	-
		BnaC02g34510D	AT5G18030.1	chrC02:37086601-37087125	-	-	-	-	-	-
		BnaC09g52080D	AT5G18030.1	chrC09_random:1312532-1313075	-	-	-	-	-	-
		BnaC02g07890D	AT5G18030.1	chrC02:4249837-4250011	-	-	-	-	-	-
		BnaC02g07880D	AT5G18030.1	chrC02:4248392-4248935	-	-	-	-	-	-
		BnaC02g07830D	AT5G18030.1	chrC02:4240383-4240841	-	-	-	-	-	-
		BnaC02g07790D	AT5G18030.1	chrC02:4235539-4236023	-	-	-	-	-	-
		BnaC02g07780D	AT5G18030.1	chrC02:4233355-4234375	-	-	-	-	-	-
		BnaC02g07770D	AT5G18030.1	chrC02:4232392-4232689	-	-	-	-	-	-
		BnaC02g07750D	AT5G18030.1	chrC02:4229835-4230565	-	-	-	-	-	-
		BnaA03g06810D	AT5G18030.1	chrA03:3043181-3043616	-	-	-	-	-	-
		BnaA03g06820D	AT5G18030.1	chrA03:3044127-3044620	-	-	-	-	-	-
		BnaA03g06860D	AT5G18030.1	chrA03:3048823-3049102	-	-	-	-	-	-
		BnaA03g06880D	AT5G18030.1	chrA03:3052468-3053014	-	-	-	-	-	-
		BnaC03g08760D	AT5G18030.1	chrC03:4120674-4121028	-	-	-	-	-	-
		BnaC03g08780D	AT5G18030.1	chrC03:4124619-4125163	-	-	-	-	-	-
		BnaC07g37790D	AT5G18030.1	chrC07:39386752-39387034	-	-	-	-	-	-
		BnaC07g37800D	AT5G18030.1	chrC07:39388186-39388480	-	-	-	-	-	-
	SAUR-like auxin-responsive protein family	BnaA02g03950D	AT5G18050.1	chrA02:1786566-1786695	-	-	-	-	-	-
		BnaC02g34520D	AT5G18050.1	chrC02:37088094-37088385	-	-	-	-	-	-
		BnaC09g52070D	AT5G18050.1	chrC09_random:1311471-1311645	-	-	-	-	-	-
	SAUR-like auxin-responsive protein family	BnaA02g03910D	AT5G18060.1	chrA02:1780314-1780614	-	-	-	-	-	-
		BnaAnng36550D	AT5G18060.1	chrAnn_random:41463521-41464027	-	-	-	-	-	-
		BnaAnng37150D	AT5G18060.1	chrAnn_random:42093581-42094070	-	-	-	-	-	-
		BnaC02g07740D	AT5G18060.1	chrC02:4228258-4228785	-	-	-	-	-	-
	SAUR-like auxin-responsive protein family	BnaC09g39840D	AT5G18080.1	chrC09:42356173-42356554	-	-	-	-	-	-
		BnaA10g16830D	AT5G18080.1	chrA10:12647256-12647621	-	-	-	-	-	-
		BnaA03g06840D	AT5G18080.1	chrA03:3046586-3046903	-	-	-	-	-	-
		BnaC03g08710D	AT5G18080.1	chrC03:4115025-4115468	-	-	-	-	-	-
		BnaC03g08740D	AT5G18080.1	chrC03:4118281-4118763	-	-	-	-	-	-
	SAUR-like auxin-responsive protein family	BnaA02g05090D	AT5G20810.1	chrA02:2283268-2284229	-	-	-	-	-	-
		BnaC09g37090D	AT5G20810.1	chrC09:40437624-40439621	-	-	-	-	-	-
		BnaC03g10280D	AT5G20810.1	chrC03:4952564-4954321	-	-	-	-	-	-
		BnaA03g08090D	AT5G20810.1	chrA03:3645311-3647063	-	-	-	-	-	-
		BnaA10g14730D	AT5G20810.1	chrA10:11659877-11661584	-	-	-	-	-	-
	SAUR-like auxin-responsive protein family	BnaC02g44790D	AT5G53590.1	chrC02_random:588262-588649	-	-	-	-	-	-
		BnaC09g29950D	AT5G53590.1	chrC09:32713334-32714251	-	-	-	-	-	-
		BnaC03g14890D	AT5G53590.1	chrC03:7243381-7243738	-	-	-	-	-	-
		BnaA02g10190D	AT5G53590.1	chrA02:5163530-5163917	-	-	-	-	-	-
		BnaA10g06890D	AT5G53590.1	chrA10:5413889-5414500	-	-	-	-	-	-
		BnaA03g12170D	AT5G53590.1	chrA03:5490335-5490596	-	-	-	-	-	-
	SAUR-like auxin-responsive protein family	BnaA09g07990D	AT5G66260.1	chrA09:3874055-3874655	-	-	-	-	-	-
		BnaC09g08150D	AT5G66260.1	chrC09:5169316-5169895	-	-	-	-	-	-
	IPT1	BnaA02g13860D	AT1G68460.1	chrA02:7639790-7640837	-	-	-	-	-	-
		BnaC06g25870D	AT1G68460.1	chrC06:27574141-27575140	-	-	-	-	-	-
		BnaA07g24640D	AT1G68460.1	chrA07:18440911-18441913	-	-	-	-	-	-
		BnaC02g18220D	AT1G68460.1	chrC02:14044999-14046046	-	-	-	-	-	-
	IPT8	BnaA01g26240D	AT3G19160.1	chrA01:18311942-18313664	-	-	-	-	-	-
		BnaC03g40850D	AT3G19160.1	chrC03:25801465-25802813	-	-	-	-	-	-
		BnaC01g33530D	AT3G19160.1	chrC01:32777860-32779807	-	-	-	-	-	-
		BnaA03g35130D	AT3G19160.1	chrA03:17175084-17176474	-	-	-	-	-	-
	IPT7	BnaA01g23650D	AT3G23630.1	chrA01:16061968-16062967	-	-	-	-	-	-
		BnaCnng28920D	AT3G23630.1	chrCnn_random:27406159-27407158	-	-	-	-	-	-
		BnaC04g01220D	AT3G23630.1	chrC04:967706-968705	-	-	-	-	-	-
		BnaA07g06300D	AT3G23630.1	chrA07:6661929-6662928	-	-	-	-	-	-
		BnaC07g07870D	AT3G23630.1	chrC07:12714054-12715053	-	-	-	-	-	-
	IPT3	BnaA09g55640D	AT3G63110.1	chrA09_random:3347664-3348952	-	-	-	-	-	-
		BnaCnng56440D	AT3G63110.1	chrCnn_random:56350397-56351686	-	-	-	-	-	-
		BnaA04g00130D	AT3G63110.1	chrA04:70862-72226	-	-	-	-	-	-
		BnaC04g20940D	AT3G63110.1	chrC04:21917467-21918708	-	-	-	-	-	-
	IPT5	BnaC09g38810D	AT5G19040.1	chrC09:41595479-41596484	-	-	-	-	-	-
		BnaAnng08610D	AT5G19040.1	chrAnn_random:9076997-9077993	-	-	-2.57477	-2.2476	-	-3.24892
		BnaC02g08450D	AT5G19040.1	chrC02:4596446-4597451	-	-	-	-	-	-
		BnaA10g16020D	AT5G19040.1	chrA10:12315071-12316076	-	-	-	-	-	-
	CYP735A2	BnaA02g12860D	AT1G67110.1	chrA02:6969952-6973888	-	-	-	-	-	-
		BnaC02g17200D	AT1G67110.1	chrC02:12668619-12674037	-	-	-	-	-	-
	CYP735A1	BnaC04g30890D	AT5G38450.1	chrC04:32774351-32775815	-	-	-	-	-	-
		BnaC04g30880D	AT5G38450.1	chrC04:32770737-32774292	-	-	-	-	-	-
		BnaA04g08650D	AT5G38450.1	chrA04:7644985-7649864	-	-	-	-	-	-
CK biosynthesis
	IPT1	BnaA02g13860D	AT1G68460.1	chrA02:7639790-7640837	-	-	-	-	-	-
		BnaC06g25870D	AT1G68460.1	chrC06:27574141-27575140	-	-	-	-	-	-
		BnaA07g24640D	AT1G68460.1	chrA07:18440911-18441913	-	-	-	-	-	-
		BnaC02g18220D	AT1G68460.1	chrC02:14044999-14046046	-	-	-	-	-	-
	IPT3	BnaA09g55640D	AT3G63110.1	chrA09_random:3347664-3348952	-	-	-	-	-	-
		BnaCnng56440D	AT3G63110.1	chrCnn_random:56350397-56351686	-	-	-	-	-	-
		BnaA04g00130D	AT3G63110.1	chrA04:70862-72226	-	-	-	-	-	-
		BnaC04g20940D	AT3G63110.1	chrC04:21917467-21918708	-	-	-	-	-	-
	IPT5	BnaC09g38810D	AT5G19040.1	chrC09:41595479-41596484	-	-	-	-	-	-
		BnaAnng08610D	AT5G19040.1	chrAnn_random:9076997-9077993	-	-	-	-	-	-
		BnaC02g08450D	AT5G19040.1	chrC02:4596446-4597451	-	-	-	-	-	-
		BnaA10g16020D	AT5G19040.1	chrA10:12315071-12316076	-	-	-	-	-	-
	IPT7	BnaA01g23650D	AT3G23630.1	chrA01:16061968-16062967	-	-	-	-	-	-
		BnaA07g06300D	AT3G23630.1	chrA07:6661929-6662928	-	-	-	-	-	-
		BnaC07g07870D	AT3G23630.1	chrC07:12714054-12715053	-	-	-	-	-	-
	IPT8	BnaA01g26240D	AT3G19160.1	chrA01:18311942-18313664	-	-	-	-	-	-
		BnaC03g40850D	AT3G19160.1	chrC03:25801465-25802813	-	-	-	-	-	-
		BnaC01g33530D	AT3G19160.1	chrC01:32777860-32779807	-	-	-	-	-	-
		BnaA03g35130D	AT3G19160.1	chrA03:17175084-17176474	-	-	-	-	-	-
	CYP735A1	BnaC04g30890D	AT5G38450.1	chrC04:32774351-32775815	-	-	-	-	-	-
		BnaC04g30880D	AT5G38450.1	chrC04:32770737-32774292	-	-	-	-	-	-
		BnaA04g08650D	AT5G38450.1	chrA04:7644985-7649864	-	-	-	-	-	-
	CYP735A2	BnaA02g12860D	AT1G67110.1	chrA02:6969952-6973888	-	-	-	-	-	-
		BnaC02g17200D	AT1G67110.1	chrC02:12668619-12674037	-	-	-	-	-	-
CK signaling
	HK3	BnaC01g22110D	AT1G27320.1	chrC01:15543487-15545533	-	-	-	-	-	-
		BnaA07g08880D	AT1G27320.1	chrA07:8918485-8923272	-1.38964	-	-	-1.54176	-	-
		BnaC07g11340D	AT1G27320.1	chrC07:16999042-17003719	-1.41838	-	-1.0069	-1.51519	-	-
	WOL	BnaA06g34500D	AT2G01830.2	chrA06:22793912-22799217	-1.4064	-	-	-1.45735	-	-
		BnaC07g21260D	AT2G01830.2	chrC07:27896582-27901882	-1.67895	-	-1.07389	-2.04679	-	-
		BnaC07g21250D	AT2G01830.1	chrC07:27883814-27884033	-	-	-	-	-	-
		BnaC07g21210D	AT2G01830.2	chrC07:27857429-27857648	-	-	-	-	-	-
	HK2	BnaC04g29780D	AT5G35750.1	chrC04:31447596-31452577	-	-	-	-	-	-
		BnaC03g44990D	AT5G35750.1	chrC03:30045144-30050785	-1.27699	-	-1.23821	-2.19868	-1.5697	-1.58768
		BnaA04g07540D	AT5G35750.1	chrA04:6487706-6492605	-	-	-	-	-	-
		BnaA03g37960D	AT5G35750.1	chrA03:18857309-18862820	-1.14845	-	-	-2.13338	-	-1.3178
	AHP5	BnaCnng75260D	AT1G03430.1	chrCnn_random:76183856-76184035	-	-	-	-	-	-
		BnaA10g01920D	AT1G03430.1	chrA10:954026-955726	-	-	-	-	-	-
	HP6	BnaC06g43070D	AT1G80100.1	chrC06_random:2581327-2582641	-	-	-	-	-	-
		BnaA07g38280D	AT1G80100.1	chrA07_random:1560668-1561957	-	-	-	-	-	-
	AHP4	BnaA05g36880D	AT3G16360.1	chrA05_random:2760738-2761874	-	-	-	-	-	-
		BnaC05g36960D	AT3G16360.2	chrC05:36170747-36171770	-	-	-	-	-	-
		BnaC03g39610D	AT3G16360.2	chrC03:24633996-24635454	-	-	-	-	-	-
		BnaA03g34150D	AT3G16360.2	chrA03:16610985-16612418	-	-	-	-	-	-
	AHP1	BnaC01g31940D	AT3G21510.1	chrC01:31061491-31062962	-	-	-	-	-	-
		BnaA01g25020D	AT3G21510.1	chrA01:17499710-17501242	-	-	-	-	-	-
	AHP2	BnaA09g02590D	AT3G29350.1	chrA09:1325469-1326582	-	-	-	-	1.22183	2.08237
		BnaC09g02050D	AT3G29350.1	chrC09:1123911-1125114	-	-	-	-	-	1.51159
		BnaC07g25790D	AT3G29350.1	chrC07:31786095-31787547	-	-	-	-	-	-
		BnaA06g30870D	AT3G29350.1	chrA06:20847011-20848236	-	-	-	-	2.01325	1.24065
	AHP3	BnaC04g31390D	AT5G39340.1	chrC04:33286752-33288220	-	-	-	-	-	-
		BnaA04g09170D	AT5G39340.1	chrA04:8231949-8233460	-	-	-	-	-1.16015	-1.2262
	RR19	BnaA05g16250D	AT1G49190.1	chrA05:10863282-10865181	-	-	-	-	-	-
		BnaA08g02850D	AT1G49190.1	chrA08:2263951-2265691	-	-	-	-	-	-
		BnaC05g25970D	AT1G49190.1	chrC05:21772061-21774031	-	-	-	-	-	-
		BnaC08g03080D	AT1G49190.1	chrC08:2688943-2690680	-	-	-	-	-	-
	ARR11	BnaC06g26570D	AT1G67710.1	chrC06:28184031-28186470	-	-	-	-	-	-
		BnaA07g26610D	AT1G67710.1	chrA07:19497691-19499577	-	-	-1.64675	-1.35523	-2.89162	-1.62605
		BnaC06g28780D	AT1G67710.1	chrC06:29992903-29994735	-	-	-	-1.37958	-	-0.925144
		BnaA07g24890D	AT1G67710.1	chrA07:18648076-18650015	-	-	-2.31348	-1.90126	-3.24246	-1.5457
	APRR6	BnaC06g30000D	AT1G68210.1	chrC06:30840267-30844863	-	-	-	-	-	-
		BnaCnng61430D	AT1G68210.1	chrCnn_random:61315103-61316012	-	-	-	-	-	-
		BnaCnng61440D	AT1G68210.1	chrCnn_random:61316152-61316320	-	-	-	-	-	-
		BnaA07g27090D	AT1G68210.1	chrA07:19723639-19728063	-	-	-	-	-	-
		BnaA07g27080D	AT1G68210.1	chrA07:19719633-19721400	-	-	-	-	-	-
		BnaA07g26910D	AT1G68210.1	chrA07:19647768-19651636	-	-	-	-	-	-
		BnaC06g29360D	AT1G68210.1	chrC06:30308533-30310950	-	-	-	-	-	-
	RR1	BnaC01g44050D	AT3G16857.1	chrC01_random:3689464-3690309	-	-	-	-	-	-
		BnaC01g44060D	AT3G16857.2	chrC01_random:3700201-3701226	-	-	-	-	-	-
		BnaCnng27490D	AT3G16857.1	chrCnn_random:26019828-26020839	-	-	1.53823	1.6065	2.41059	2.12995
		BnaCnng27500D	AT3G16857.1	chrCnn_random:26025859-26027113	-	-	-	-	-	-
		BnaC05g36490D	AT3G16857.1	chrC05:35753143-35756932	-	-	-1.04617	-1.10073	-	-1.11421
		BnaC03g39750D	AT3G16857.1	chrC03:24816553-24819500	-	-	-	-	-	-
		BnaA03g34320D	AT3G16857.2	chrA03:16726839-16729980	-	-	-1.40291	-1.41533	-	-1.13374
		BnaA03g34300D	AT3G16857.1	chrA03:16715337-16716105	-	-	-	2.33919	2.13657	3.39334
		BnaA05g23050D	AT3G16857.1	chrA05:17473782-17477513	-	-	-1.19876	-0.884246	-1.16921	-0.965864
	RR20	BnaA09g40030D	AT3G62670.1	chrA09:28211643-28213300	-	-	-	-	-	-
		BnaC08g32380D	AT3G62670.1	chrC08:31343501-31345156	-	-	-	-	-	-
	RR2	BnaC07g33430D	AT4G16110.1	chrC07:36677021-36680534	-	-	-1.97458	-2.4807	-	-
		BnaA01g17750D	AT4G16110.1	chrA01:9409547-9411653	-	-	-	-1.38317	-	-
		BnaC01g22100D	AT4G16110.1	chrC01:15518552-15520624	-	-	-	-1.78036	-	-
		BnaA03g42350D	AT4G16110.1	chrA03:21268992-21272134	-	-	-	-	-	-
	RR10	BnaA03g51830D	AT4G31920.1	chrA03:26983637-26986360	-	-	-	-	-	-
		BnaC07g43590D	AT4G31920.1	chrC07:42584737-42587337	-	-	-	-	-	-
		BnaC01g06500D	AT4G31920.1	chrC01:3394507-3397130	-	-	-	-	-	-
	RR21	BnaAnng25110D	AT5G07210.1	chrAnn_random:29165597-29170256	-	-	-	-	-	-
		BnaC02g01700D	AT5G07210.1	chrC02:728531-733102	-	-	-	-	-	-
		BnaC09g48380D	AT5G07210.1	chrC09:47221999-47225975	-	-	-	-	-	-
		BnaA03g01960D	AT5G07210.1	chrA03:892399-895747	-	-	-	-	-	-
		BnaC03g02950D	AT5G07210.1	chrC03:1430679-1434157	-	-	-	-	-	-
		BnaA10g23650D	AT5G07210.1	chrA10:15584319-15588348	-	-	-	-	-	-
		BnaC03g51950D	AT5G07210.1	chrC03:36718452-36722396	-	-	-	-	-	-
	APRR4	BnaC07g49310D	AT5G49240.1	chrC07_random:1879579-1884223	-	-	-	-	-	-
		BnaA02g30670D	AT5G49240.1	chrA02:22146242-22149167	-	-	-	-	-	-
		BnaC02g38960D	AT5G49240.1	chrC02:41938543-41944139	-	-	-	-	-	-
		BnaA06g29620D	AT5G49240.1	chrA06:20179105-20182608	-	-	-	-	-	-
	RR18	BnaA02g07870D	AT5G58080.1	chrA02:3735487-3738036	-	-	-	-	-	-
		BnaC02g10960D	AT5G58080.1	chrC02:6359185-6361738	-	-	-	-	-	-
		BnaC02g10950D	AT5G58080.1	chrC02:6355771-6357779	-	-	-	-	-	-
	ARR4	BnaC08g14280D	AT1G10470.1	chrC08:19116551-19117969	-	-	-	1.19831	2.86584	1.06016
		BnaA08g25770D	AT1G10470.1	chrA08:17651855-17653543	-	-	-	2.2365	1.634	-
		BnaCnng49440D	AT1G10470.1	chrCnn_random:48872283-48873682	-	-	-	-	-1.233	-1.16475
		BnaA09g48160D	AT1G10470.1	chrA09:32313275-32314748	-	-	1.76457	2.76199	1.33904	1.24391
		BnaC05g07990D	AT1G10470.1	chrC05:4060506-4061613	-	-	-	-	-	-
		BnaC03g48210D	AT1G10470.1	chrC03:33184590-33186028	-	-	1.46698	1.47933	1.31768	-
		BnaA06g06240D	AT1G10470.1	chrA06:3404957-3406503	-	-	-	-	-	-
	ARR7	BnaA06g13210D	AT1G19050.1	chrA06:6903020-6904668	-	-	1.14754	-	2.04586	1.62962
		BnaC05g14720D	AT1G19050.1	chrC05:8682206-8684024	-	-	-	-	-	-
		BnaA08g22240D	AT1G19050.1	chrA08:16235750-16237373	-	-	-	-	-	-
		BnaC08g18570D	AT1G19050.1	chrC08:21667891-21669530	-	-	1.80075	-	3.88773	2.92741
	ARR3	BnaC09g14930D	AT1G59940.1	chrC09:11438248-11439610	-	-	-	-	-	-
		BnaA09g14370D	AT1G59940.1	chrA09:8219145-8220302	-	-	-	-	-	-
	ARR15	BnaA07g31820D	AT1G74890.1	chrA07:22127052-22128579	-	-	-	-	-	-
		BnaA07g22010D	AT1G74890.1	chrA07:16915645-16916937	-	-	-	-	-	-
		BnaC06g35700D	AT1G74890.1	chrC06:34557048-34558497	-	-	-	-	-	-
		BnaC06g22740D	AT1G74890.1	chrC06:24713773-24715112	-	-	-	-1.72087	-	-1.32657
	RR16	BnaC03g22790D	AT2G40670.1	chrC03:12615120-12616897	-	-	-	-	-	-
		BnaA03g19150D	AT2G40670.1	chrA03:9053889-9055010	-	-	-	-	-	-
	RR5	BnaC01g42890D	AT3G48100.1	chrC01_random:2180916-2182991	-	-	-	-	-	-
		BnaA06g20760D	AT3G48100.1	chrA06:14285419-14287201	-	-	-	-	-	-
		BnaCnng35610D	AT3G48100.1	chrCnn_random:33949799-33951613	-	-	-	-	-	-
		BnaA06g16900D	AT3G48100.1	chrA06:9534768-9536409	-	-	-	-	-	-
		BnaAnng26230D	AT3G48100.1	chrAnn_random:30165119-30166963	-	-	-	-	-	-
		BnaCnng67000D	AT3G48100.1	chrCnn_random:66744959-66746538	-	-	-	-	-	-
	RR17	BnaCnng71830D	AT3G56380.1	chrCnn_random:72125118-72125933	-	-	-	-	-	-
		BnaC04g55620D	AT3G56380.1	chrC04_random:3264117-3264932	-	-	-	-	-	-
		BnaA09g35830D	AT3G56380.1	chrA09:26085872-26086740	-	-	-	-	-	-
		BnaA04g02540D	AT3G56380.1	chrA04:1700561-1701341	-	-	-	-	-	-
		BnaC08g27330D	AT3G56380.1	chrC08:28366773-28367643	-	-	-	-	-	-
	ARR9	BnaCnng47460D	AT3G57040.1	chrCnn_random:46893850-46895212	-	-	-	-	-	-
		BnaC04g24580D	AT3G57040.1	chrC04:25523562-25525034	-	-	-	-	-	-
		BnaA07g17140D	AT3G57040.1	chrA07:14399295-14401067	-	-	-	-	-	-
		BnaA09g36380D	AT3G57040.1	chrA09:26346015-26347651	-	-	-	-	-	-
		BnaA04g03000D	AT3G57040.1	chrA04:1978650-1979943	-	-	-	-	-	-
		BnaC06g18770D	AT3G57040.1	chrC06:21149299-21150176	-	-	-	-	-	-
		BnaC07g27880D	AT3G57040.1	chrC07:33271100-33272184	-	-	-	-	-	-
		BnaC08g27970D	AT3G57040.1	chrC08:28773435-28775172	-	-	-	-	-	-
	ARR6	BnaA06g22370D	AT5G62920.1	chrA06:15611533-15613321	-	-	-	-1.44699	-	-
		BnaC03g51340D	AT5G62920.1	chrC03:35898951-35900697	-	-	-	-1.21269	-	-
