# Supplementary material for: Comparative transcriptomic analysis uncovers the complex genetic network for resistance to Sclerotinia sclerotiorum in Brassica napus
Source: Sci Rep. 2016 Jan 8;6:19007. doi: 10.1038/srep19007 (PMC4705546; doi:10.1038/srep19007)
Supplement: Supplementary Table S10 [file srep19007-s10.xls]

## Sheet: Sheet1
Table S10. Genes for GSL biosynthesis were identified in B. napus according to the homologous genes in Arabidopsis.
	Gene name	B. napus	A. thaliana	Locus
Transcription factor
	MYB28	BnaCnng43220D	AT5G61420.2	chrCnn_random:42330752-42332824
		BnaA03g40190D	AT5G61420.2	chrA03:20068370-20070388
		BnaC09g05290D	AT5G61420.2	chrC09:3099331-3099946
		BnaC09g05300D	AT5G61420.2	chrC09:3100004-3101076
	MYB29	BnaCnng65380D	AT5G07690.1	chrCnn_random:65102357-65104354
		BnaA03g02170D	AT5G07690.1	chrA03:996615-998280
		BnaC03g03210D	AT5G07690.1	chrC03:1549340-1550768
		BnaA10g23980D	AT5G07690.1	chrA10:15751343-15752762
	MYB34	BnaCnng21270D	AT5G60890.1	chrCnn_random:19923807-19925601
		BnaCnng49840D	AT5G60890.1	chrCnn_random:49320925-49322624
		BnaC02g41860D	AT5G60890.1	chrC02:44703228-44706976
		BnaAnng06630D	AT5G60890.1	chrAnn_random:6711184-6716069
		BnaAnng06640D	AT5G60890.1	chrAnn_random:6719786-6721619
		BnaA09g05480D	AT5G60890.1	chrA09:2699073-2700222
		BnaA03g39790D	AT5G60890.1	chrA03:19855312-19857016
		BnaC09g05060D	AT5G60890.1	chrC09:2926999-2928131
	MYB51	BnaC05g14250D	AT1G18570.1	chrC05:8284604-8286220
		BnaA09g44500D	AT1G18570.1	chrA09:30597084-30598336
		BnaA06g12690D	AT1G18570.1	chrA06:6570897-6571627
		BnaA08g22580D	AT1G18570.1	chrA08:16365930-16368003
		BnaC08g37160D	AT1G18570.1	chrC08:34118186-34119439
		BnaC08g18090D	AT1G18570.1	chrC08:21395288-21397138
	MYB122	BnaC02g22630D	AT1G74080.1	chrC02:19656872-19658383
		BnaAnng30810D	AT1G74080.1	chrAnn_random:35151673-35152925
		BnaA02g16690D	AT1G74080.1	chrA02:9972831-9974713
		BnaA07g31220D	AT1G74080.1	chrA07:21899118-21900574
		BnaC06g34910D	AT1G74080.1	chrC06:34124746-34126605
	Dof1.1	BnaCnng38870D	AT1G07640.3	chrCnn_random:37513274-37515013
		BnaA08g29080D	AT1G07640.3	chrA08:18942456-18944192
		BnaC05g05320D	AT1G07640.3	chrC05:2588273-2589614
		BnaA09g49290D	AT1G07640.3	chrA09:32824475-32825679
	IQD1	BnaC01g39030D	AT3G09710.1	chrC01:37815546-37818883
		BnaA01g32120D	AT3G09710.1	chrA01:21685682-21689397
		BnaA03g30550D	AT3G09710.1	chrA03:14821356-14823408
		BnaC03g35860D	AT3G09710.1	chrC03:21735081-21737154
	TFL2	BnaAnng15950D	AT5G17690.1	chrAnn_random:16921779-16923426
		BnaA10g17060D	AT5G17690.1	chrA10:12773598-12775823
		BnaC09g40240D	AT5G17690.1	chrC09:42751939-42753879
		BnaA03g06690D	AT5G17690.1	chrA03:2993684-2995519
		BnaC03g08560D	AT5G17690.1	chrC03:4052937-4054811
Chain elongation	MAM1/2	BnaCnng21190D	AT5G23010.1	chrCnn_random:19859832-19862720
		BnaC01g24090D	AT5G23010.1	chrC01:18579169-18581061
		BnaAnng23360D	AT5G23010.1	chrAnn_random:26507275-26510498
		BnaC02g41790D	AT5G23010.1	chrC02:44598026-44600079
		BnaAnng06570D	AT5G23010.1	chrAnn_random:6654362-6656408
		BnaA04g20510D	AT5G23010.1	chrA04:15784704-15787646
		BnaA02g33040D	AT5G23010.1	chrA02:23669066-23672177
		BnaC02g27590D	AT5G23010.1	chrC02:25549348-25552781
		BnaA03g39720D	AT5G23010.1	chrA03:19819314-19822416
		BnaA03g39710D	AT5G23010.1	chrA03:19802711-19807843
		BnaA03g39680D	AT5G23010.1	chrA03:19797570-19799745
	MAM3	BnaA02g20830D	AT5G23020.1	chrA02:13144800-13146301
		BnaC02g26810D	AT5G23020.1	chrC02:24637812-24639310
	LeuC1	BnaC08g47120D	AT4G13430.1	chrC08_random:1827538-1831354
		BnaA08g05070D	AT4G13430.1	chrA08:5042644-5046298
		BnaCnng15040D	AT4G13430.1	chrCnn_random:14015486-14020056
		BnaA04g06890D	AT4G13430.1	chrA04:5493407-5496969
	LeuD1	BnaC04g52970D	AT2G43100.1	chrC04_random:631808-632682
		BnaA05g34460D	AT2G43100.1	chrA05_random:134635-135499
	IPMDH1	BnaCnng64850D	AT5G14200.1	chrCnn_random:64596418-64598464
		BnaA02g02020D	AT5G14200.1	chrA02:913642-915733
	BCAT-3	BnaCnng26670D	AT3G49680.1	chrCnn_random:25106747-25109720
		BnaC08g48510D	AT3G49680.1	chrC08_random:3516449-3518912
		BnaA06g15650D	AT3G49680.2	chrA06:8601609-8604397
		BnaA01g20890D	AT3G49680.1	chrA01:12799439-12802002
	BCAT-4	BnaA05g36800D	AT3G19710.1	chrA05_random:2701211-2703949
		BnaC03g41100D	AT3G19710.1	chrC03:25991694-25993731
		BnaC05g33030D	AT3G19710.1	chrC05:32516432-32519269
		BnaA03g35400D	AT3G19710.1	chrA03:17272165-17274784
	BAT5	BnaC03g73000D	AT4G12030.2	chrC03_random:1173483-1175356
		BnaA09g21170D	AT4G12030.2	chrA09:13876817-13877853
		BnaA03g24950D	AT4G12030.2	chrA03:12055628-12057502
		BnaC09g23550D	AT4G12030.2	chrC09:21069979-21071017
Core structure formation
	CYP79F1	BnaC05g12520D	AT1G16410.1	chrC05:7308749-7311146
		BnaA06g11010D	AT1G16410.1	chrA06:5753483-5755863
	CYP79A2	BnaC02g02390D	AT5G05260.1	chrC02:1058955-1061072
		BnaC02g02400D	AT5G05260.1	chrC02:1061955-1064521
		BnaC09g50060D	AT5G05260.1	chrC09:48086798-48088653
		BnaAnng01260D	AT5G05260.1	chrAnn_random:774966-776336
		BnaAnng01270D	AT5G05260.1	chrAnn_random:783722-787970
		BnaA10g25130D	AT5G05260.1	chrA10:16239281-16241223
	CYP79B2	BnaA01g34610D	AT4G39950.1	chrA01_random:55623-57664
		BnaC07g51280D	AT4G39950.1	chrC07_random:2928033-2930345
		BnaC03g60820D	AT4G39950.1	chrC03:49964814-49967505
		BnaC01g00800D	AT4G39950.1	chrC01:326263-328343
		BnaA08g16100D	AT4G39950.1	chrA08:13254118-13256555
	CYP79B3	BnaA04g12790D	AT2G22330.1	chrA04:10803211-10805666
	CYP83A1	BnaC04g29320D	AT4G13770.1	chrC04:30861116-30862925
		BnaC04g47910D	AT4G13770.1	chrC04:46777230-46778850
		BnaA04g06630D	AT4G13770.1	chrA04:5277892-5279719
		BnaA04g24160D	AT4G13770.1	chrA04:17769753-17771713
	CYP83B1	BnaA08g04520D	AT4G31500.1	chrA08:4251148-4253026
		BnaC08g05690D	AT4G31500.1	chrC08:7957466-7959341
	SUR1	BnaCnng43090D	AT2G20610.1	chrCnn_random:42225314-42227647
		BnaA07g00460D	AT2G20610.1	chrA07:342701-345035
		BnaA09g10030D	AT2G20610.1	chrA09:5083200-5086195
		BnaC09g10110D	AT2G20610.1	chrC09:6713193-6716290
	UGT74B1	BnaC05g50780D	AT1G24100.1	chrC05_random:1635722-1637545
		BnaA09g29790D	AT1G24100.1	chrA09:22260663-22262459
	UGT74C1	BnaA04g18440D	AT2G31790.1	chrA04:14739116-14741269
		BnaC04g12860D	AT2G31790.1	chrC04:10121242-10124859
		BnaA05g11170D	AT2G31790.1	chrA05:6242021-6244865
		BnaC04g42530D	AT2G31790.1	chrC04:43081925-43084021
	ST5a	BnaAnng27200D	AT1G74100.1	chrAnn_random:31132743-31133980
		BnaC02g22640D	AT1G74100.1	chrC02:19668631-19669803
		BnaA07g31260D	AT1G74100.1	chrA07:21915337-21916511
		BnaC06g35000D	AT1G74100.1	chrC06:34173382-34174399
	ST5b	BnaC09g15460D	AT1G74090.1	chrC09:12209371-12210715
		BnaC09g15510D	AT1G74090.1	chrC09:12329376-12330496
		BnaA09g14840D	AT1G74090.1	chrA09:8591280-8592306
		BnaA09g14900D	AT1G74090.1	chrA09:8612313-8613333
		BnaC09g14370D	AT1G74090.1	chrC09:10965524-10966589
		BnaA09g14030D	AT1G74090.1	chrA09:8018290-8019355
		BnaA01g23110D	AT1G74090.1	chrA01:15501141-15506939
		BnaA07g31230D	AT1G74090.1	chrA07:21907483-21908677
		BnaA07g31250D	AT1G74090.1	chrA07:21914191-21915232
		BnaC06g34930D	AT1G74090.1	chrC06:34135507-34136542
		BnaC06g34970D	AT1G74090.1	chrC06:34153237-34154272
		BnaC06g34990D	AT1G74090.1	chrC06:34172094-34173177
	ST5c	BnaC05g14270D	AT1G18590.1	chrC05:8307170-8308330
		BnaA06g12720D	AT1G18590.1	chrA06:6587581-6588595
	GSTF11	BnaCnng06300D	AT3G03190.1	chrCnn_random:5604983-5606073
		BnaA05g32420D	AT3G03190.1	chrA05:22166147-22167231
	GSTU20	BnaA07g20570D	AT1G78370.1	chrA07:16087499-16088760
		BnaC06g20430D	AT1G78370.1	chrC06:22463400-22464620
	GSTF9	BnaC03g17110D	AT2G30860.1	chrC03:8737849-8739036
		BnaA04g17910D	AT2G30860.1	chrA04:14449112-14450378
		BnaC04g41510D	AT2G30860.1	chrC04:42327628-42328917
		BnaA03g14140D	AT2G30860.1	chrA03:6495930-6496925
	GSTF10	BnaC03g17120D	AT2G30870.1	chrC03:8740584-8742040
		BnaA03g14150D	AT2G30870.1	chrA03:6498325-6499778
	GGP1	BnaC03g77460D	AT4G30530.1	chrC03_random:5934664-5936579
		BnaA08g13020D	AT4G30530.1	chrA08:11365958-11367847
		BnaA01g06540D	AT4G30530.1	chrA01:3029630-3031140
		BnaA03g50240D	AT4G30530.1	chrA03:26085420-26087234
		BnaC07g42720D	AT4G30530.1	chrC07:42091063-42092747
		BnaC01g07810D	AT4G30530.1	chrC01:4042451-4043898
Side chain modification
	FMOGS-OX2	BnaA09g13190D	AT1G65860.1	chrA09:7212734-7218433
		BnaC09g13360D	AT1G62540.1	chrC09:9992886-9999123
	FMOGS-OX5	BnaA08g24880D	AT1G12140.1	chrA08:17264539-17266501
		BnaA09g47360D	AT1G12140.1	chrA09:31928602-31930665
		BnaC08g15390D	AT1G12140.1	chrC08:19848129-19850045
		BnaC08g41540D	AT1G12140.1	chrC08:36099417-36101439
	AOP2	BnaC03g30450D	AT4G03060.1	chrC03:18528652-18530447
		BnaC09g00410D	AT4G03060.1	chrC09:214920-217230
		BnaA09g01260D	AT4G03060.1	chrA09:691113-693531
		BnaA02g20860D	AT4G03060.1	chrA02:13182883-13185506
		BnaA03g25870D	AT4G03060.1	chrA03:12597839-12599565
		BnaC02g26740D	AT4G03060.1	chrC02:24541504-24544017
	GSL-OH	BnaCnng70010D	AT2G25450.1	chrCnn_random:70008162-70009693
		BnaA04g17890D	AT2G25450.1	chrA04:14419219-14420732
		BnaA04g17880D	AT2G25450.1	chrA04:14395944-14397403
		BnaC04g41490D	AT2G25450.1	chrC04:42277756-42279297
		BnaA03g15210D	AT2G25450.1	chrA03:7032092-7033488
		BnaA03g15200D	AT2G25450.1	chrA03:7021984-7023497
	CYP81F1	BnaA01g00520D	AT4G37430.1	chrA01:282886-284561
		BnaA01g00510D	AT4G37430.1	chrA01:278803-280759
		BnaC01g01500D	AT4G37430.1	chrC01:716754-718924
		BnaC01g01490D	AT4G37430.1	chrC01:709704-711573
	CYP81F2	BnaC09g32980D	AT5G57220.1	chrC09:36236122-36238179
		BnaC03g13070D	AT5G57220.1	chrC03:6264511-6266815
		BnaA10g11280D	AT5G57220.1	chrA10:9535709-9537490
		BnaA10g11290D	AT5G57220.1	chrA10:9537759-9539609
		BnaC02g11750D	AT5G57220.1	chrC02:6990397-6992163
		BnaA02g08270D	AT5G57220.1	chrA02:3915412-3917195
		BnaA03g10380D	AT5G57220.1	chrA03:4664023-4666335
	CYP81F3	BnaC03g61440D	AT4G37400.1	chrC03:50600372-50602726
		BnaA08g15650D	AT4G37400.1	chrA08:12997091-12999301
		BnaA01g00570D	AT4G37400.1	chrA01:305686-307778
		BnaC01g01540D	AT4G37400.1	chrC01:749352-751911
	CYP81F4	BnaCnng68210D	AT4G37410.1	chrCnn_random:67773788-67775500
		BnaC03g61420D	AT4G37410.1	chrC03:50525101-50527387
		BnaCnng74800D	AT4G37410.1	chrCnn_random:75697488-75698950
		BnaA08g15660D	AT4G37410.1	chrA08:13008479-13010481
		BnaC01g01530D	AT4G37410.1	chrC01:731918-733737
	IGMT1	BnaA06g14930D	AT1G21100.1	chrA06:8165789-8166940
		BnaC08g19680D	AT1G21100.1	chrC08:22527596-22529146
		BnaA02g19270D	AT1G21100.1	chrA02:11979687-11980997
		BnaC07g14650D	AT1G21100.1	chrC07:20548169-20549576
		BnaC07g14640D	AT1G21100.1	chrC07:20540693-20541985
		BnaC07g14620D	AT1G21100.1	chrC07:20535357-20536661
		BnaA07g11060D	AT1G21100.1	chrA07:10417317-10418638
		BnaA07g11070D	AT1G21100.1	chrA07:10420376-10421893
	IGMT2	BnaA08g21450D	AT1G21120.1	chrA08:15882391-15883701
		BnaA07g11080D	AT1G21120.1	chrA07:10425491-10426829
Co-substrate pathways
	APK1	BnaCnng47170D	AT2G14750.1	chrCnn_random:46570683-46572450
		BnaA09g08410D	AT2G14750.1	chrA09:4131333-4132928
		BnaC09g08710D	AT2G14750.1	chrC09:5567995-5569558
		BnaA03g38670D	AT2G14750.1	chrA03:19218959-19220654
	APK2	BnaA01g34620D	AT4G39940.1	chrA01_random:62562-64378
		BnaC07g51290D	AT4G39940.1	chrC07_random:2933189-2935005
		BnaA03g54400D	AT4G39940.1	chrA03:29033901-29035789
		BnaC03g60800D	AT4G39940.1	chrC03:49942746-49943936
		BnaC01g00790D	AT4G39940.1	chrC01:317768-319780
		BnaA08g16110D	AT4G39940.1	chrA08:13261308-13262552
	GSH1; RML1; CAD2; PAD2	BnaC01g41470D	AT4G23100.3	chrC01_random:632744-636327
		BnaA03g58670D	AT4G23100.3	chrA03_random:1829201-1831731
		BnaA03g45730D	AT4G23100.3	chrA03:23337199-23340971
		BnaA01g12900D	AT4G23100.3	chrA01:6457921-6461287
		BnaC03g65140D	AT4G23100.3	chrC03:54701294-54704884
		BnaC07g37900D	AT4G23100.3	chrC07:39443488-39446017
		BnaC07g37950D	AT4G23100.3	chrC07:39463014-39466469
	CHY1	BnaA02g34880D	AT5G65940.1	chrA02:24780483-24783729
		BnaC02g45100D	AT5G65940.1	chrC02_random:876931-880099
		BnaC04g56390D	AT5G65940.1	chrC04_random:4076518-4079141
		BnaA04g17050D	AT5G65940.1	chrA04:13894645-13897571
		BnaA04g17110D	AT5G65940.1	chrA04:13952408-13955267
		BnaA05g12620D	AT5G65940.1	chrA05:7318807-7321968
		BnaA05g12590D	AT5G65940.1	chrA05:7301875-7305176
		BnaC04g40450D	AT5G65940.1	chrC04:41413597-41416320
	AAO4	BnaC05g02700D	AT1G04580.1	chrC05:1296839-1302078
		BnaA10g02720D	AT1G04580.1	chrA10:1420287-1425818
	BZO1	BnaC06g27280D	AT1G65880.1	chrC06:28678769-28681025
		BnaA07g25490D	AT1G65880.1	chrA07:18927758-18929817
